# Supplementary material for: Rapid synthesis of micron-thick flexible graphite films via non-equilibrium carbon flux engineering
Source: Nat Commun. 2026 Feb 28;17:3280. doi: 10.1038/s41467-026-70028-8 (PMC13066362; doi:10.1038/s41467-026-70028-8)
Supplement: Supplementary file 3 — Source data [file 41467_2026_70028_MOESM3_ESM.zip]

Archive with 16 entries (15 files):
- Source Data files/
- Source Data files/Figure 1.xlsx
- Source Data files/Figure 2.xlsx
- Source Data files/Figure 3.xlsx
- Source Data files/Figure 4.xlsx
- Source Data files/Figure S1.xlsx
- Source Data files/Figure S10.xlsx
- Source Data files/Figure S11.xls
- Source Data files/Figure S12.CSV
- Source Data files/Figure S14.xlsx
- Source Data files/Figure S15.xlsx
- Source Data files/Figure S3.xlsx
- Source Data files/Figure S4.csv
- Source Data files/Figure S5.xlsx
- Source Data files/Figure S8.csv
- Source Data files/Figure S9.xlsx
