# Supplementary material for: Rapid synthesis of micron-thick flexible graphite films via non-equilibrium carbon flux engineering
Source: Nat Commun. 2026 Feb 28;17:3280. doi: 10.1038/s41467-026-70028-8 (PMC13066362; doi:10.1038/s41467-026-70028-8)
Supplement: Supplementary file 3 — Source data [file 41467_2026_70028_MOESM3_ESM.zip › Source Data files/Figure 1.xlsx]

## Sheet: f
Process time
s	Current (A)	Temperature (°C)
		120s		90s-2		60s		50s		40s		30s-2		0s
2	237.408	709.495	237.725	709.495	237.228	709.495	237.318	709.495	237.68	709.268	237.002	709.495	237.002	709.495
2.1	237.273	709.495	237.725	709.721	237.137	709.495	237.499	709.495	237.318	709.495	237.092	709.495	236.866	709.495
2.2	237.363	709.268	237.951	709.721	237.363	709.495	237.499	709.495	237.408	709.495	237.137	709.495	237.047	709.268
2.3	237.228	709.495	237.861	709.495	237.047	709.495	237.544	709.721	237.228	709.495	237.273	709.268	236.866	709.495
2.4	237.228	709.495	237.906	709.495	237.092	709.495	237.635	709.495	237.273	709.495	237.363	709.495	236.956	709.721
2.5	237.318	709.268	237.861	709.721	237.182	709.495	237.725	709.268	236.956	709.495	237.544	709.721	237.002	709.495
2.6	237.363	709.268	237.589	709.721	237.228	709.947	237.544	709.721	237.092	709.495	237.635	709.495	236.911	709.495
2.7	237.363	709.495	237.77	709.268	237.228	709.495	237.544	709.721	237.092	709.495	237.68	709.495	236.911	709.495
2.8	237.363	709.495	237.77	709.495	236.956	709.495	237.635	709.495	237.047	709.268	237.589	709.721	237.002	709.721
2.9	237.499	709.495	237.725	709.721	236.956	709.495	237.77	709.495	237.137	709.495	237.635	709.721	237.002	709.495
3	237.318	709.268	237.544	709.721	237.092	709.495	237.951	709.495	237.092	709.495	237.996	709.495	236.956	709.495
3.1	237.408	709.495	237.499	709.495	237.273	709.495	237.77	709.721	237.047	709.721	237.861	709.495	237.002	709.721
3.2	237.408	709.495	237.363	709.268	236.911	709.495	237.861	709.495	237.273	709.268	237.996	712.207	236.911	709.495
3.3	237.363	709.268	237.318	709.495	237.318	709.495	237.725	709.495	237.228	709.495	238.087	712.433	237.002	709.495
3.4	237.499	709.268	237.318	709.495	237.002	709.495	237.725	709.495	237.544	709.495	237.906	727.579	237.002	709.495
3.5	237.544	713.112	237.002	720.119	238.087	709.268	237.589	709.721	237.408	709.495	237.861	727.353	236.956	709.721
3.6	237.589	713.564	237.092	720.571	238.674	715.372	237.499	709.495	237.589	709.268	237.951	742.499	237.137	709.721
3.7	237.544	725.997	237.137	735.491	237.906	715.372	237.499	709.495	237.725	709.495	237.951	742.499	236.956	720.571
3.8	237.544	727.805	237.092	735.491	238.132	722.154	237.228	723.058	237.77	715.146	237.861	756.515	237.002	720.798
3.9	237.408	739.787	237.137	749.959	237.906	726.449	237.363	723.284	237.815	714.92	237.861	756.515	236.821	735.039
4	237.589	742.047	237.092	750.185	237.815	735.718	237.273	737.074	237.815	730.066	237.635	770.305	237.047	735.265
4.1	237.499	753.35	237.228	763.523	237.499	740.465	237.273	737.526	237.906	729.84	237.725	770.531	237.047	749.055
4.2	237.589	755.385	237.363	763.749	235.6	750.411	237.273	751.768	237.906	744.534	237.363	783.416	237.002	749.281
4.3	237.77	766.01	237.544	777.087	237.68	752.898	237.273	752.22	237.906	744.308	237.318	783.642	237.092	762.167
4.4	237.635	768.722	237.589	777.313	238.494	763.749	237.544	764.879	237.815	758.097	237.318	796.528	237.002	762.619
4.5	237.725	779.121	237.635	790.198	239.081	765.784	237.544	765.557	237.861	757.871	237.137	796.754	237.092	775.052
4.6	237.635	781.382	237.589	790.424	238.674	775.956	237.815	778.443	237.725	771.661	237.228	808.961	237.092	775.73
4.7	237.815	791.78	237.77	803.083	237.996	777.991	237.77	779.121	237.725	771.661	237.137	809.187	237.182	787.711
4.8	237.725	794.267	237.725	803.083	237.725	787.259	237.951	791.102	237.68	784.547	237.182	821.394	237.137	788.39
4.9	237.725	802.857	237.68	803.083	237.635	788.164	237.951	791.78	237.544	784.547	237.092	821.394	237.137	800.371
5	237.815	806.474	237.815	815.743	236.459	800.371	238.041	803.762	237.68	797.658	237.273	833.149	237.092	800.823
5.1	237.725	815.065	237.635	815.743	237.047	801.049	238.041	804.892	237.589	797.884	237.273	833.149	237.092	812.126
5.2	237.815	818.682	237.68	827.724	237.182	812.578	238.087	815.969	237.589	809.865	237.408	844.679	237.273	812.804
5.3	237.815	825.689	237.499	827.95	236.369	812.578	238.041	816.873	237.408	809.639	237.589	845.131	237.047	824.107
5.4	237.906	830.211	237.589	839.479	237.318	824.785	238.041	828.176	237.408	822.073	237.499	855.755	237.182	824.785
5.5	237.77	837.445	237.589	850.782	237.228	824.785	238.041	828.854	237.273	822.073	237.635	855.982	237.092	835.636
5.6	237.68	841.74	237.318	851.008	237.544	834.958	237.725	839.479	237.273	833.602	237.68	867.058	237.092	836.314
5.7	237.725	847.165	237.499	862.085	237.047	834.958	237.77	840.383	237.318	833.376	237.68	867.058	237.092	846.035
5.8	237.635	852.591	237.499	862.085	237.002	844.905	237.635	850.782	237.182	845.131	237.725	877.231	237.137	847.165
5.9	237.815	858.242	237.589	872.71	237.092	844.905	237.499	851.686	237.273	844.905	237.77	877.683	237.182	856.886
6	237.589	863.894	237.228	872.71	237.182	854.399	237.408	861.407	237.137	855.755	237.861	887.856	237.182	858.016
6.1	237.77	869.093	237.408	872.936	237.182	854.399	237.408	862.537	237.228	855.755	237.725	887.856	237.273	867.285
6.2	237.544	874.292	237.182	882.657	237.318	863.894	237.499	872.032	237.228	867.058	237.861	897.803	237.228	868.189
6.3	237.635	877.683	237.137	883.335	237.499	863.894	237.273	873.388	237.408	867.058	237.635	898.029	237.273	877.231
6.4	237.499	884.691	237.182	892.377	237.363	872.936	237.273	882.205	237.499	877.005	237.77	907.297	237.228	878.362
6.5	237.544	887.63	237.137	902.324	237.635	873.162	237.047	883.335	237.363	877.231	237.589	907.749	237.363	886.5
6.6	237.499	894.638	237.137	902.776	237.635	881.979	237.137	892.151	237.589	886.952	237.544	916.566	237.363	888.082
6.7	237.318	896.22	237.047	911.14	237.77	882.205	237.228	893.508	237.589	887.404	237.408	916.792	237.363	896.22
6.8	237.408	904.358	237.228	911.818	237.77	890.343	237.273	901.194	237.725	896.672	237.318	925.608	237.363	898.029
6.9	237.182	906.167	237.137	911.818	238.72	890.569	237.544	903.002	237.589	897.351	237.499	925.834	237.318	905.715
7	237.228	913.627	237.228	920.409	240.438	899.159	237.544	910.914	237.77	906.393	237.363	933.972	237.635	907.071
7.1	237.047	914.079	237.228	928.773	238.177	899.159	237.725	912.271	237.725	906.619	237.499	934.424	237.499	913.853
7.2	237.137	922.895	237.318	928.773	238.132	907.071	237.68	919.504	237.77	915.435	237.273	942.337	237.363	915.888
7.3	237.047	923.348	237.318	937.137	237.951	907.071	237.861	921.087	237.77	915.435	237.318	942.563	237.318	922.217
7.4	236.956	931.26	237.273	937.137	237.951	917.018	237.815	927.869	237.77	924.252	237.318	950.475	237.408	924.252
7.5	237.047	931.712	237.499	937.815	237.951	917.018	237.815	929.903	237.906	924.704	237.318	950.701	237.635	930.129
7.6	236.911	939.85	237.544	944.597	237.815	926.286	237.861	934.651	237.77	932.164	237.092	957.935	237.68	932.164
7.7	237.047	939.85	237.68	945.501	237.951	926.512	237.77	937.815	237.861	933.068	237.182	958.613	237.68	937.815
7.8	237.002	947.988	237.68	952.509	237.951	935.781	237.815	943.693	237.725	940.528	237.408	965.395	237.68	939.85
7.9	237.047	947.988	237.68	953.414	237.951	935.555	237.725	945.953	237.725	940.98	237.182	965.847	237.861	944.823
8	237.137	955.9	237.725	959.969	237.318	944.371	237.725	950.475	237.589	948.44	237.273	973.307	237.77	947.988
8.1	237.137	955.9	237.725	960.874	237.635	944.371	237.499	953.414	237.499	948.892	237.499	973.533	237.815	952.283
8.2	237.273	963.134	237.68	966.751	237.544	952.961	237.635	957.935	237.363	956.352	237.363	979.863	237.861	954.996
8.3	237.273	963.134	237.499	967.655	237.544	953.187	237.408	961.1	237.228	956.804	237.363	980.315	237.861	959.743
8.4	237.499	970.82	237.499	973.759	238.087	961.1	237.318	966.073	237.318	963.134	237.544	986.87	237.996	962.23
8.5	237.273	970.82	237.589	974.889	237.318	961.552	237.318	968.107	237.137	963.812	237.68	987.549	237.815	965.621
8.6	237.363	977.828	237.589	980.089	237.047	969.238	237.228	971.272	237.092	970.594	238.403	993.426	237.951	969.012
8.7	237.499	977.828	237.589	981.671	237.137	969.464	237.363	975.115	236.911	971.046	237.725	994.104	237.906	972.403
8.8	237.363	984.61	237.815	986.418	237.318	977.15	237.273	978.506	237.002	977.602	237.408	1000.21	237.951	975.793
8.9	237.499	984.836	237.499	987.775	237.318	977.15	237.318	981.671	237.273	977.828	237.318	1000.89	237.951	977.828
9	237.635	991.166	236.911	992.748	237.002	984.61	237.182	983.027	237.228	983.932	237.77	1006.09	237.951	982.123
9.1	237.951	991.392	236.866	994.783	237.092	984.836	237.318	988.679	237.544	984.61	237.77	1006.76	237.951	983.932
9.2	237.906	998.173	237.047	999.078	237.047	991.618	237.273	990.713	237.589	990.261	237.951	1012.19	237.861	988.453
9.3	237.951	997.947	237.047	1000.66	237.047	992.07	237.499	995.009	237.68	991.166	237.815	1013.32	237.951	989.357
9.4	237.996	1004.28	237.047	1004.73	237.092	998.852	237.861	996.365	237.68	996.365	237.906	1018.07	237.725	994.556
9.5	237.996	1004.28	237.273	1006.54	237.137	999.078	237.318	1001.34	237.861	997.269	237.815	1019.2	237.77	995.461
9.6	237.906	1010.61	236.775	1010.15	237.861	1005.41	237.635	1002.02	237.861	1002.24	238.177	1024.17	237.77	1000.43
9.7	237.861	1010.61	237.137	1012.64	237.137	1005.63	237.725	1006.76	237.906	1002.92	237.725	1025.07	237.635	1001.11
9.8	237.815	1016.26	237.408	1016.94	236.775	1012.19	238.087	1007.22	237.996	1007.44	237.635	1029.82	237.815	1005.86
9.9	237.68	1016.26	237.363	1018.29	237.318	1012.42	237.589	1013.09	237.996	1009.02	237.499	1030.95	237.635	1006.09
10	237.815	1022.36	237.906	1021.01	237.273	1018.29	237.77	1013.32	238.132	1013.55	237.363	1035.7	237.815	1011.51
10.1	237.815	1022.36	237.408	1023.94	236.233	1018.74	237.996	1018.52	237.951	1014.22	237.363	1036.83	237.68	1011.74
10.2	237.589	1028.01	237.635	1026.66	237.725	1024.62	237.544	1018.97	237.861	1018.97	237.363	1041.12	237.725	1016.71
10.3	237.318	1028.01	237.68	1029.37	237.635	1026.66	237.861	1024.4	237.815	1020.1	237.273	1041.8	237.363	1016.71
10.4	237.318	1033.89	237.815	1031.18	237.544	1030.05	238.087	1024.62	237.77	1023.94	237.137	1045.87	237.408	1022.36
10.5	237.318	1033.89	238.313	1034.8	237.635	1030.5	237.363	1029.82	237.725	1025.53	237.092	1047	237.318	1022.14
10.6	237.047	1039.32	237.589	1036.6	237.68	1035.25	237.635	1030.05	237.589	1029.82	237.002	1050.62	237.273	1027.34
10.7	237.137	1039.54	238.041	1040.22	237.635	1035.93	238.041	1035.47	237.544	1030.95	237.092	1051.98	237.363	1027.34
10.8	237.137	1044.97	237.815	1040.9	237.725	1039.99	237.318	1035.47	237.589	1034.57	237.815	1054.69	237.228	1032.76
10.9	237.137	1044.97	237.861	1044.97	237.589	1040.45	237.635	1040.9	237.363	1035.93	236.956	1056.95	237.318	1032.76
11	237.228	1049.72	237.815	1045.65	237.815	1044.97	237.408	1040.9	237.408	1039.54	237.002	1059.21	237.092	1037.51
11.1	237.273	1049.94	237.77	1049.94	237.906	1045.65	237.228	1046.1	237.363	1041.12	236.956	1061.02	237.182	1037.51
11.2	237.273	1054.24	237.951	1050.62	237.77	1049.49	237.228	1045.87	237.092	1044.06	237.318	1062.83	237.092	1042.48
11.3	237.273	1054.46	237.589	1053.78	237.906	1049.94	237.182	1050.85	237.002	1045.65	236.73	1065.31	237.092	1042.48
11.4	237.273	1058.31	237.544	1054.01	237.77	1053.56	237.137	1050.85	237.408	1048.81	237.182	1066.9	237.047	1047
11.5	237.408	1058.53	237.273	1058.08	237.725	1054.01	237.092	1055.59	237.137	1050.62	237.182	1068.93	237.092	1047
11.6	237.635	1062.83	237.182	1058.31	237.544	1057.63	237.363	1055.59	237.182	1052.88	237.182	1070.96	268.605	1051.52
11.7	237.68	1062.83	237.182	1062.15	237.499	1058.08	253.504	1059.89	237.273	1054.46	237.363	1071.42	312.37	1051.98
11.8	237.68	1066.67	237.182	1062.15	237.635	1061.47	311.601	1059.89	237.408	1056.95	237.318	1074.36	314.088	1056.04
11.9	237.77	1066.67	237.725	1066.44	237.228	1062.37	314.314	1064.64	237.996	1058.98	288.091	1076.84	313.952	1056.5
12	307.125	1070.96	304.91	1066.44	284.61	1065.31	314.45	1064.64	308.482	1061.02	313.817	1078.42	314.088	1072.32
12.1	307.125	1070.96	314.043	1070.06	313.365	1065.99	314.631	1080.01	314.133	1063.05	314.314	1081.14	314.224	1072.32
12.2	314.45	1075.03	311.647	1070.06	313.998	1068.93	314.721	1080.01	314.585	1066.67	314.314	1084.3	314.269	1089.28
12.3	314.676	1075.26	315.806	1076.62	313.862	1070.06	315.083	1096.74	313.365	1075.03	314.45	1097.19	314.314	1089.73
12.4	314.54	1089.05	313.455	1076.62	314.269	1079.56	314.902	1097.19	313.093	1079.78	314.54	1100.13	314.405	1106.46
12.5	314.585	1090.18	312.234	1090.41	314.043	1083.62	315.038	1112.79	317.343	1090.63	314.585	1114.59	314.631	1106.46
12.6	314.269	1105.1	309.703	1090.63	313.998	1094.93	315.218	1113.01	314.676	1093.57	314.721	1115.72	314.45	1122.05
12.7	314.178	1106.46	311.375	1106.23	315.038	1099.22	315.309	1128.61	314.45	1106	314.811	1130.42	314.676	1122.28
12.8	314.178	1120.25	313.862	1106.23	315.851	1108.26	315.309	1128.84	314.585	1108.72	314.811	1131.78	314.676	1137.43
12.9	313.998	1122.28	313.636	1121.6	315.625	1113.92	314.857	1142.85	314.495	1121.83	314.721	1145.56	314.676	1137.65
13	313.998	1135.62	312.732	1121.6	316.168	1122.28	314.811	1143.3	314.585	1123.41	314.766	1146.02	314.495	1151.67
13.1	313.952	1136.75	312.46	1134.71	314.088	1128.38	314.857	1157.32	314.45	1136.97	314.811	1160.03	314.269	1151.89
13.2	313.998	1149.18	312.46	1134.71	313.817	1135.17	314.766	1158	314.721	1139.46	314.676	1160.03	314.857	1165.68
13.3	313.998	1150.99	312.777	1148.5	313.952	1142.4	314.585	1171.34	314.54	1151.44	314.811	1174.27	314.721	1165.91
13.4	314.043	1162.52	312.913	1148.5	313.772	1150.31	314.405	1171.56	314.224	1153.93	314.811	1174.05	314.676	1178.57
13.5	314.043	1164.1	311.692	1161.39	313.726	1158	314.54	1184.22	314.043	1165.68	314.902	1186.71	314.585	1178.8
13.6	314.043	1176.08	312.144	1161.61	314.043	1162.52	314.224	1184.67	314.088	1166.36	314.857	1186.71	314.54	1191.23
13.7	314.224	1177.44	314.54	1173.14	314.133	1172.01	314.269	1196.43	314.088	1179.02	314.766	1198.91	314.314	1191.45
13.8	314.224	1187.39	313.229	1173.37	314.043	1176.08	314.178	1196.88	314.088	1179.25	314.676	1199.14	314.631	1202.76
13.9	314.269	1189.42	312.234	1183.99	314.585	1184.67	313.952	1208.18	314.133	1192.13	314.721	1209.31	314.405	1203.21
14	314.631	1199.14	312.641	1184.22	314.54	1188.52	313.862	1208.41	313.998	1192.36	314.631	1209.31	314.224	1213.16
14.1	314.631	1201.18	312.099	1194.17	313.591	1196.2	313.772	1218.13	314.54	1204.11	314.766	1219.49	314.133	1213.38
14.2	314.631	1209.09	312.099	1194.39	312.867	1198.01	313.817	1218.58	314.721	1204.11	314.992	1219.94	313.952	1222.88
14.3	314.631	1211.35	312.008	1205.47	319.107	1207.05	313.862	1228.08	314.902	1214.74	314.676	1229.66	313.681	1223.1
14.4	314.631	1219.26	312.189	1205.7	315.083	1208.64	314.043	1228.98	314.811	1214.74	314.631	1229.66	313.862	1232.37
14.5	314.631	1221.52	312.099	1215.64	314.992	1216.32	314.088	1237.12	314.766	1224.91	314.676	1238.93	313.907	1232.82
14.6	314.631	1228.08	312.234	1215.87	314.857	1217	314.178	1237.57	314.811	1224.91	314.676	1238.93	313.817	1240.96
14.7	314.631	1231.02	312.46	1225.59	314.676	1225.82	314.178	1245.71	314.585	1234.63	314.631	1247.74	314.088	1241.41
14.8	314.811	1237.8	312.551	1225.82	314.811	1226.49	314.585	1246.61	314.857	1234.86	314.54	1247.74	314.269	1249.78
14.9	314.811	1240.51	312.415	1234.86	314.766	1235.76	314.992	1253.85	314.676	1243.67	314.54	1256.33	314.178	1250
15	314.45	1247.07	312.415	1235.08	314.857	1235.76	314.992	1254.3	314.676	1243.67	314.269	1256.33	314.269	1257.46
15.1	314.269	1249.33	312.415	1244.58	314.721	1245.26	315.083	1261.53	314.54	1252.49	314.314	1264.25	314.314	1257.92
15.2	314.133	1254.53	312.46	1244.81	314.992	1245.26	314.947	1262.21	314.495	1252.72	314.269	1264.47	314.45	1265.6
15.3	313.998	1257.92	312.641	1253.62	314.902	1254.3	314.947	1269.22	314.495	1260.4	314.224	1271.93	314.495	1266.05
15.4	313.998	1262.66	312.641	1253.85	314.857	1254.07	314.766	1269.67	314.224	1260.4	314.224	1272.16	314.495	1272.61
15.5	313.952	1265.83	312.867	1262.21	314.902	1262.89	314.766	1276.23	314.224	1268.09	314.043	1279.39	314.495	1273.51
15.6	313.862	1269.67	312.777	1262.44	314.857	1262.89	314.676	1277.36	314.043	1268.09	314.088	1279.39	314.585	1280.07
15.7	313.772	1273.74	312.913	1270.35	314.766	1270.58	314.676	1283.46	314.043	1275.32	313.998	1286.63	314.721	1280.75
15.8	313.907	1277.36	312.867	1270.58	314.631	1270.8	314.721	1284.14	313.907	1275.55	313.998	1286.63	314.676	1286.85
15.9	313.952	1280.75	313.003	1278.71	314.811	1278.71	314.54	1290.24	313.862	1282.78	313.907	1293.18	314.721	1287.3
16	314.043	1283.24	312.958	1279.17	314.631	1278.71	314.54	1291.37	313.952	1283.01	314.043	1293.18	314.811	1293.41
16.1	314.178	1288.21	312.822	1285.95	314.676	1285.95	314.405	1296.57	313.907	1289.34	313.952	1299.51	314.766	1294.09
16.2	314.178	1290.24	312.777	1286.63	314.585	1285.95	314.45	1297.48	314.043	1289.34	313.907	1299.96	314.721	1299.74
16.3	314.269	1295.22	312.641	1292.96	314.585	1293.18	314.178	1302.45	314.224	1295.89	313.952	1305.62	314.676	1300.19
16.4	314.269	1296.8	312.686	1293.41	314.495	1293.18	314.178	1303.58	314.45	1296.12	313.862	1305.62	215.526	1304.94
16.5	314.45	1301.77	312.415	1299.51	314.405	1299.74	314.133	1307.65	314.495	1301.55	313.952	1311.27	2.66751	1306.07
16.6	314.45	1302.68	312.325	1299.96	314.45	1299.96	314.088	1308.78	314.721	1301.77	313.907	1311.27	0.678181	1305.39
16.7	314.405	1307.42	312.144	1305.84	314.224	1306.07	294.24	1313.3	314.811	1307.2	313.998	1316.47	0.678181	1305.39
16.8	314.45	1309.46	312.099	1306.29	314.314	1306.07	278.099	1314.43	314.902	1307.42	313.907	1316.47	0.768605	1284.82
16.9	314.676	1313.3	303.87	1310.81	314.088	1311.49	277.738	1316.24	304.82	1312.4	284.112	1321.67	0.723393	1281.2
17	314.676	1313.75	278.371	1311.49	283.57	1311.49	277.692	1317.37	279.23	1312.17	277.873	1321.89	0.723393	1262.21
17.1	314.721	1318.5	277.512	1316.24	277.873	1317.37	277.738	1316.47	278.325	1317.14	277.602	1324.38	0.678181	1257.92
17.2	314.902	1318.73	277.512	1317.14	277.738	1317.14	277.964	1316.24	278.235	1317.37	277.738	1324.6	0.723393	1241.41
17.3	314.902	1323.7	277.602	1318.05	277.828	1320.54	278.099	1315.11	278.28	1315.79	277.602	1323.25	0.678181	1237.12
17.4	290.126	1323.47	277.602	1318.05	277.692	1320.54	278.416	1314.66	278.19	1315.79	277.738	1323.02	0.768605	1221.07
17.5	278.551	1328.22	277.692	1317.37	277.873	1319.41	278.325	1313.98	278.371	1314.66	277.692	1321.21	0.678181	1216.77
17.6	278.235	1328.22	277.647	1317.14	277.647	1319.41	278.506	1313.53	278.325	1314.66	277.692	1320.99	0.768605	1203.66
17.7	278.099	1329.58	277.647	1315.79	277.692	1318.05	278.461	1312.85	278.19	1313.53	277.692	1319.86	0.813817	1198.46
17.8	277.964	1330.93	277.918	1315.79	277.692	1318.05	278.416	1312.17	278.371	1313.3	277.602	1319.86	0.723393	1185.13
17.9	277.918	1327.77	277.964	1314.88	277.692	1317.14	278.325	1311.72	278.054	1312.4	277.647	1318.5	0.678181	1179.25
18	277.828	1327.54	278.19	1314.66	277.692	1317.14	278.235	1311.72	277.964	1312.17	277.692	1318.05	0.723393	1166.14
18.1	277.738	1325.73	278.054	1313.98	277.602	1316.01	278.235	1311.04	277.918	1311.04	277.692	1317.37	0.678181	1161.39
18.2	277.647	1325.73	278.19	1313.75	277.692	1315.79	278.099	1310.59	277.873	1310.81	277.647	1317.37	0.723393	1150.54
18.3	277.602	1324.15	278.054	1313.3	277.557	1315.11	278.099	1310.36	277.783	1310.36	277.647	1316.01	0.723393	1143.53
18.4	277.466	1324.15	278.19	1313.08	277.647	1315.34	278.009	1309.91	277.738	1310.36	277.647	1316.01	0.678181	1134.04
18.5	277.557	1322.8	278.235	1312.4	277.557	1313.98	277.964	1309.68	277.783	1309.46	277.692	1315.34	0.768605	1127.93
18.6	277.602	1322.8	278.19	1312.17	277.647	1314.21	277.873	1309.23	277.783	1309.46	277.602	1315.11	0.768605	1120.02
18.7	277.512	1321.21	278.19	1311.95	277.647	1313.75	277.873	1309.01	277.738	1309.01	277.738	1314.43	0.723393	1111.66
18.8	277.602	1321.21	278.099	1311.95	277.647	1313.53	277.828	1308.78	277.738	1309.01	277.783	1313.98	0.723393	1104.2
18.9	277.557	1320.31	278.099	1311.49	277.692	1313.08	277.738	1308.78	277.692	1308.55	277.692	1313.53	0.768605	1096.74
19	277.647	1320.31	278.009	1311.27	277.602	1312.85	277.738	1308.55	277.828	1308.33	277.828	1313.53	0.678181	1092.21
19.1	277.602	1319.18	277.918	1311.04	277.828	1312.17	277.557	1308.33	278.009	1307.88	277.692	1312.4	0.723393	1082.27
19.2	277.738	1319.18	277.783	1311.04	277.692	1312.4	277.647	1308.33	278.235	1307.65	277.738	1312.4	0.678181	1075.71
19.3	277.828	1318.27	277.692	1310.81	277.783	1311.49	277.557	1307.88	278.325	1307.2	277.602	1311.95	0.678181	1069.16
19.4	277.828	1318.27	277.557	1310.81	277.783	1311.49	277.692	1307.42	278.371	1306.97	277.692	1311.72	0.768605	1063.73
19.5	277.918	1317.14	277.557	1310.36	277.873	1311.27	277.783	1307.42	278.325	1306.75	277.692	1311.04	0.678181	1056.5
19.6	277.873	1317.14	277.557	1310.14	277.964	1311.04	277.828	1307.2	278.461	1306.75	277.692	1310.81	0.723393	1052.65
19.7	278.054	1316.47	277.512	1309.91	277.964	1310.59	278.054	1307.2	278.371	1306.29	277.783	1310.59	0.678181	1044.06
19.8	277.964	1316.47	277.512	1309.68	278.099	1310.14	278.054	1306.97	278.371	1306.07	277.692	1310.36	0.768605	1039.77
19.9	278.099	1315.34	277.512	1309.68	277.964	1309.91	278.28	1306.75	278.325	1306.07	277.738	1309.91	0.768605	1031.4
20	278.054	1315.34	277.602	1309.46	278.235	1309.91	278.28	1306.52	278.325	1306.07	277.692	1309.91	0.723393	1028.92
20.1	278.19	1314.88	277.738	1309.46	278.099	1309.68	278.28	1306.52	278.325	1305.62	277.692	1309.46	0.768605	1019.2
20.2	278.325	1314.88	277.692	1309.01	278.235	1309.68	278.19	1306.29	278.28	1305.62	277.692	1309.46	0.678181	1017.61
20.3	278.28	1313.75	277.828	1309.01	278.099	1309.46	278.235	1306.07	278.325	1305.39	277.738	1309.23	0.678181	1007.89
20.4	278.461	1313.98	277.783	1309.23	278.054	1309.23	278.235	1306.07	278.099	1305.62	277.692	1308.78	0.678181	1006.76
20.5	278.28	1313.53	277.918	1309.01	278.19	1309.01	278.28	1306.07	278.19	1305.16	277.557	1308.78	0.678181	997.043
20.6	278.325	1313.53	277.828	1308.55	278.19	1308.78	278.325	1305.62	277.918	1304.94	277.783	1309.01	0.587757	996.139
20.7	278.19	1312.85	277.964	1308.78	278.235	1308.78	278.054	1305.62	277.828	1304.94	277.647	1308.55	0.632969	986.192
20.8	278.009	1312.85	278.009	1308.78	278.235	1308.78	278.009	1305.62	277.828	1304.94	277.692	1308.33	0.587757	986.192
20.9	277.828	1312.4	277.964	1308.78	278.19	1308.55	277.783	1305.39	277.692	1304.49	277.692	1308.33	0.768605	976.02
21	277.783	1312.17	278.235	1308.78	278.099	1308.55	277.783	1305.16	277.738	1304.26	277.738	1308.33	0.723393	976.02
21.1	277.738	1311.49	278.099	1308.55	278.009	1308.33	277.692	1304.94	277.647	1304.49	277.692	1307.88	0.723393	966.073
21.2	277.602	1311.49	278.325	1308.78	278.054	1308.55	277.692	1305.16	277.783	1304.26	277.647	1307.88	0.723393	966.073
21.3	277.557	1311.27	278.325	1308.55	278.054	1308.33	277.738	1305.16	277.602	1303.58	277.692	1307.65	0.723393	956.578
21.4	277.421	1311.27	278.416	1308.33	278.235	1307.88	277.692	1304.71	277.692	1304.03	277.602	1307.65	0.768605	956.804
21.5	277.466	1310.59	278.28	1308.33	278.099	1308.33	277.783	1304.71	277.647	1303.58	277.738	1307.42	0.723393	947.31
21.6	277.331	1310.59	278.28	1308.55	278.19	1308.33	277.828	1304.71	277.738	1303.58	277.602	1307.2	0.723393	947.084
21.7	277.466	1310.36	278.19	1308.33	278.009	1307.65	277.918	1304.71	278.054	1303.35	277.692	1307.42	0.678181	938.267
21.8	277.512	1310.36	277.964	1308.33	278.099	1307.65	277.873	1304.49	278.099	1303.35	277.647	1307.42	0.678181	938.267
21.9	277.557	1309.91	277.918	1308.33	277.964	1307.65	278.009	1304.49	278.416	1303.35	277.692	1307.2	0.632969	929.451
22	277.692	1309.68	277.692	1308.55	277.873	1307.42	278.19	1304.26	278.325	1303.35	277.692	1306.97	0.678181	929.451
22.1	277.647	1309.68	277.602	1308.55	277.918	1307.42	278.235	1304.49	278.551	1303.35	277.557	1306.75	0.723393	921.087
22.2	277.783	1309.46	277.466	1307.88	277.738	1307.2	278.506	1304.26	278.461	1303.35	277.602	1306.97	0.723393	921.087
22.3	277.873	1309.01	277.512	1307.88	277.873	1307.42	278.416	1304.03	278.506	1303.13	277.557	1306.97	0.723393	912.271
22.4	278.009	1309.01	277.466	1307.88	277.783	1307.2	278.416	1304.03	278.461	1303.13	277.647	1306.52	0.723393	912.044
22.5	278.099	1309.23	277.557	1307.88	277.738	1306.97	278.28	1304.26	278.28	1302.9	277.512	1306.52	0.678181	903.906
22.6	278.054	1309.23	277.602	1307.65	277.647	1306.75	278.325	1303.58	278.235	1303.13	277.512	1306.52	0.723393	903.68
22.7	278.28	1308.55	277.602	1307.65	277.602	1306.75	278.28	1303.58	278.009	1302.9	277.602	1306.29	0.678181	895.542
22.8	278.054	1308.33	277.692	1307.88	277.602	1306.97	278.19	1304.03	278.054	1303.13	277.512	1306.07	0.632969	895.316
22.9	278.28	1308.55	277.692	1307.65	277.647	1306.75	278.28	1303.58	277.918	1302.9	277.557	1306.07	0.723393	887.404
23	278.099	1308.55	277.783	1307.42	277.692	1306.75	278.19	1303.35	277.873	1302.68	277.466	1306.29	0.723393	887.404
23.1	278.28	1308.33	277.873	1307.42	277.512	1306.52	278.099	1303.35	277.964	1302.9	277.602	1306.07	0.632969	879.492
23.2	278.099	1308.55	277.918	1307.42	277.647	1306.75	277.964	1303.35	277.873	1302.68	277.512	1305.84	0.678181	879.04
23.3	278.28	1308.33	278.235	1307.42	277.512	1306.29	277.873	1303.58	277.964	1302.9	277.557	1305.84	0.723393	871.806
23.4	278.28	1308.33	278.099	1307.2	277.602	1306.29	277.828	1303.35	277.738	1302.68	277.512	1306.07	0.859029	871.58
23.5	278.19	1307.88	278.28	1307.42	277.692	1306.29	277.692	1303.35	277.692	1302.45	277.512	1306.07	0.768605	863.894
23.6	278.325	1307.88	278.325	1307.42	277.602	1306.29	277.647	1303.58	277.602	1302.68	277.466	1305.62	0.723393	863.668
23.7	278.009	1307.65	278.371	1307.42	277.647	1306.07	277.602	1303.35	277.602	1302.68	277.512	1305.62	0.632969	856.434
23.8	277.964	1307.65	278.235	1307.2	277.647	1306.07	277.647	1303.35	277.557	1302.45	277.692	1306.07	0.723393	856.208
23.9	277.873	1307.42	278.235	1307.42	277.783	1306.07	277.602	1303.35	277.602	1302.68	277.602	1305.84	0.813817	848.974
24	277.783	1307.42	278.235	1307.42	277.692	1306.29	277.692	1303.35	277.692	1302.68	277.602	1305.62	0.768605	848.974
24.1	277.602	1307.42	278.19	1307.42	277.828	1306.07	277.828	1303.13	277.738	1302.45	277.602	1305.62	0.768605	841.966
24.2	277.602	1307.42	278.325	1307.2	277.918	1305.84	278.054	1303.13	278.009	1302.22	277.602	1305.62	0.768605	841.74
24.3	277.602	1306.97	277.918	1306.97	277.964	1305.84	278.19	1302.9	277.964	1302.45	277.602	1305.62	0.723393	834.732
24.4	277.421	1306.97	277.918	1307.2	277.828	1305.84	278.371	1302.9	278.099	1302.22	277.557	1305.39	0.723393	834.506
24.5	277.512	1306.97	277.738	1307.2	277.964	1306.07	278.416	1303.13	278.235	1302.45	277.783	1305.39	0.723393	828.402
24.6	277.376	1306.97	277.738	1306.97	278.099	1305.62	278.416	1302.9	278.235	1302.45	277.647	1305.62	0.723393	828.402
24.7	277.512	1306.75	277.602	1306.97	278.054	1305.62	278.506	1302.68	278.235	1302	277.738	1305.84	0.723393	821.62
24.8	277.421	1306.75	277.602	1306.97	278.28	1306.07	278.416	1302.9	278.19	1302.22	277.738	1305.62	0.678181	821.394
24.9	277.512	1306.97	277.602	1306.97	278.19	1305.84	278.28	1303.13	278.325	1302.45	277.783	1305.39	0.678181	815.065
25	277.602	1306.97	277.421	1306.75	278.235	1305.62	278.19	1302.9	278.235	1302	277.738	1305.84	0.678181	815.065
25.1	277.421	1306.75	277.602	1306.75	278.28	1305.62	277.964	1302.9	278.19	1301.77	277.738	1305.62	0.632969	808.509
25.2	277.647	1306.75	277.421	1306.97	278.371	1305.62	278.099	1302.9	278.235	1302.22	277.828	1305.16	0.768605	808.283
25.3	277.602	1306.75	277.557	1306.97	278.371	1305.62	277.873	1302.9	278.099	1302.22	277.783	1305.39	0.723393	802.631
25.4	277.828	1306.75	277.602	1306.75	278.371	1305.62	277.918	1302.9	277.918	1302	277.918	1305.39	0.678181	802.179
25.5	277.828	1306.52	277.647	1306.52	278.416	1305.39	277.783	1302.9	277.828	1302	277.873	1305.39	0.632969	796.302
25.6	277.918	1306.29	277.873	1306.75	278.28	1305.39	277.873	1303.13	277.828	1302.22	278.009	1305.16	0.678181	796.076
25.7	278.009	1306.29	277.918	1306.97	278.325	1305.62	277.738	1303.13	277.692	1302.22	278.054	1305.16	0.723393	790.424
25.8	277.964	1306.07	277.964	1306.52	278.235	1305.62	277.647	1302.9	277.692	1302	277.964	1305.62	0.678181	789.746
25.9	278.054	1306.07	277.918	1306.52	278.325	1305.39	277.602	1303.13	277.557	1302	278.009	1305.62	0.723393	784.32
26	278.009	1305.84	278.099	1306.97	278.28	1305.39	277.557	1303.13	277.602	1302	278.099	1305.39	0.768605	783.642
26.1	278.099	1306.07	278.054	1306.97	278.235	1305.39	277.557	1303.35	277.512	1302	278.19	1305.39	0.723393	778.669
26.2	278.009	1306.07	278.099	1306.52	278.371	1304.94	277.512	1303.13	277.557	1302	278.009	1305.62	0.678181	778.217
26.3	278.054	1305.84	278.099	1306.52	278.28	1304.94	277.692	1303.13	277.602	1302	278.099	1305.39	0.813817	772.791
26.4	278.009	1305.84	278.054	1306.52	278.325	1305.16	277.557	1303.13	277.783	1301.77	278.054	1304.94	0.813817	772.339
26.5	278.009	1305.62	278.19	1306.75	278.235	1305.16	277.783	1303.35	278.009	1301.77	278.19	1305.16	0.678181	767.592
26.6	277.964	1305.84	278.054	1306.52	278.235	1305.16	277.738	1302.9	278.009	1301.77	278.235	1305.39	0.723393	766.914
26.7	277.964	1305.84	278.099	1306.52	278.19	1304.94	278.009	1302.9	278.325	1301.77	278.19	1305.16	0.768605	761.714
26.8	278.009	1305.62	277.918	1306.52	278.19	1305.16	277.964	1303.13	278.325	1301.77	278.19	1305.16	0.723393	761.036
26.9	278.009	1305.62	277.873	1306.75	278.28	1304.71	278.054	1303.13	278.371	1302	278.099	1305.16	0.723393	756.515
27	278.054	1305.62	277.783	1306.52	278.28	1304.94	278.28	1303.13	278.416	1302	278.19	1304.94	0.678181	755.837
27.1	277.873	1305.39	277.692	1306.29	278.28	1304.71	278.099	1302.9	278.371	1301.77	278.054	1305.16	0.723393	751.542
27.2	278.009	1305.39	277.692	1306.52	278.054	1304.94	278.28	1303.13	278.371	1302.22	278.19	1304.94	0.632969	750.411
27.3	277.783	1305.39	277.647	1306.52	278.099	1305.16	278.235	1303.13	278.28	1302	278.054	1305.16	0.632969	746.116
27.4	277.783	1305.62	277.738	1306.29	278.054	1304.49	278.235	1302.9	278.461	1302	278.19	1305.16	0.678181	745.212
27.5	277.738	1305.39	277.512	1306.07	277.964	1304.71	278.19	1302.9	278.19	1302	278.19	1304.94	0.678181	740.917
27.6	277.602	1305.16	277.557	1306.29	277.873	1304.71	278.054	1302.9	278.19	1302.22	278.099	1304.71	0.587757	739.787
27.7	277.692	1305.39	277.602	1306.29	277.873	1304.49	278.009	1303.13	278.099	1302.22	278.235	1304.71	0.587757	735.718
27.8	277.557	1305.39	277.647	1306.52	277.918	1304.71	277.873	1302.9	278.009	1302.22	278.235	1304.94	0.632969	734.587
27.9	277.602	1305.16	277.602	1306.52	277.783	1304.49	277.873	1302.9	277.918	1302	278.235	1304.94	0.723393	730.744
28	277.557	1305.16	277.602	1306.52	277.783	1304.94	277.647	1302.9	277.738	1302.22	278.19	1304.94	0.723393	728.936
28.1	277.331	1305.16	277.647	1306.52	277.783	1304.71	277.692	1303.13	277.783	1302.22	278.19	1304.71	0.587757	725.771
28.2	277.512	1305.39	277.783	1306.29	277.738	1304.49	277.512	1303.13	277.602	1302.22	278.099	1304.94	0.678181	724.188
28.3	277.421	1305.16	277.783	1306.29	277.738	1304.71	277.602	1302.9	277.692	1302	278.19	1305.16	0.723393	721.25
28.4	277.421	1305.16	277.783	1306.52	277.647	1304.94	277.692	1303.13	277.557	1302.45	278.235	1304.71	0.678181	718.989
28.5	277.421	1305.16	277.918	1306.52	277.647	1304.71	277.602	1303.13	277.738	1302.22	278.099	1304.71	0.678181	716.276
28.6	277.557	1305.16	277.964	1306.52	277.602	1304.94	277.647	1303.13	277.647	1302.45	278.099	1304.94	0.632969	714.242
28.7	277.512	1305.16	277.918	1306.52	277.602	1304.94	277.647	1303.13	277.738	1302.22	278.009	1304.94	0.678181	711.529
28.8	277.466	1304.94	277.964	1306.75	277.512	1304.94	277.738	1303.13	277.918	1302.22	278.009	1304.71	0.678181	709.495
28.9	277.376	1304.94	278.009	1306.75	277.557	1305.16	277.873	1303.35	277.873	1302.45	277.964	1304.71	0.678181	709.495
29	277.466	1304.94	278.099	1306.52	277.421	1304.94	278.054	1303.35	278.19	1302.22	277.918	1304.71	0.723393	709.495
29.1	277.557	1305.16	278.19	1306.29	277.421	1304.94	278.099	1303.13	278.19	1302.22	277.964	1304.94	0.678181	709.721
29.2	277.466	1304.71	278.325	1306.75	277.421	1305.16	278.099	1303.13	278.416	1302.22	277.873	1304.94	0.678181	709.495
29.3	277.602	1304.94	278.28	1306.75	277.512	1304.94	278.28	1303.35	278.416	1302.45	277.918	1304.71	0.678181	709.721
29.4	277.512	1304.94	278.235	1306.52	277.647	1304.94	278.28	1303.58	278.506	1302.45	277.828	1304.94	0.723393	709.495
29.5	277.602	1304.71	278.235	1306.52	277.557	1304.71	278.416	1303.13	278.416	1302.45	277.783	1305.16	0.587757	709.495
29.6	277.557	1304.71	278.099	1306.75	277.647	1305.39	278.371	1303.35	278.28	1302.68	277.692	1304.94	0.678181	709.495
29.7	277.602	1304.71	277.964	1306.97	277.602	1305.16	278.416	1303.58	278.28	1302.68	277.738	1304.94	0.678181	709.495
29.8	277.647	1304.94	277.873	1306.97	277.602	1305.16	278.416	1303.35	278.099	1302.9	277.647	1305.16
29.9	277.602	1304.94	277.873	1306.97	277.512	1305.16	278.371	1303.35	278.099	1302.68	277.783	1304.94
30	277.738	1304.71	277.647	1307.2	277.512	1305.39	278.371	1303.13	277.873	1303.13	277.738	1304.94
30.1	277.783	1304.49	277.557	1307.2	277.647	1305.16	278.19	1303.35	277.964	1302.9	277.512	1304.94
30.2	277.828	1304.94	277.512	1306.97	277.783	1304.94	278.19	1303.35	277.828	1302.9	277.738	1304.94
30.3	277.828	1304.71	277.421	1306.97	277.964	1304.94	277.918	1303.13	277.828	1302.45	277.602	1305.16
30.4	277.828	1304.49	277.376	1307.2	277.918	1305.39	278.009	1303.13	277.783	1302.9	277.647	1305.16
30.5	277.828	1304.49	277.331	1307.2	277.918	1305.39	277.783	1303.35	277.647	1302.68	277.466	1305.16
30.6	277.828	1304.94	277.331	1307.2	278.009	1305.39	277.692	1303.35	277.783	1302.9	277.466	1305.39
30.7	278.009	1304.94	277.557	1307.2	278.009	1305.16	277.602	1303.13	277.512	1302.68	277.557	1305.39
30.8	277.918	1304.94	277.692	1307.2	278.009	1305.39	277.557	1303.35	277.602	1302.9	277.466	1305.39
30.9	277.964	1304.94	277.783	1307.42	278.19	1305.39	277.602	1303.58	277.512	1302.9	277.647	1305.39
31	277.918	1305.16	277.828	1307.2	278.235	1305.16	277.512	1303.58	277.602	1302.9	277.512	1305.39
31.1	277.964	1305.16	277.738	1307.42	278.416	1305.16	277.647	1303.35	277.512	1302.9	277.647	1305.62
31.2	277.918	1304.94	277.873	1307.42	278.325	1305.39	277.692	1303.13	277.647	1302.9	277.602	1305.39
31.3	278.009	1304.94	278.054	1307.65	278.371	1305.62	277.873	1303.58	277.828	1303.13	277.692	1305.16
31.4	278.054	1304.94	278.009	1307.42	278.416	1305.16	277.828	1303.35	277.828	1302.9	277.692	1305.39
31.5	278.054	1304.94	278.19	1307.42	278.371	1305.39	278.054	1303.35	278.009	1302.68	277.783	1305.62
31.6	278.19	1304.71	278.099	1307.65	278.28	1305.39	278.235	1303.35	278.054	1302.9	277.783	1305.39
31.7	278.099	1304.71	278.235	1307.65	278.28	1305.62	278.325	1303.35	278.19	1303.13	277.828	1305.39
31.8	278.325	1304.94	278.19	1307.65	278.325	1305.39	278.551	1303.58	278.28	1302.9	278.009	1305.62
31.9	278.325	1304.71	278.235	1307.42	278.551	1305.62	278.416	1303.35	278.19	1303.13	277.964	1305.62
32	278.28	1304.71	278.235	1307.42	278.416	1305.62	278.416	1303.58	278.235	1302.9	278.19	1305.62
32.1	278.235	1304.71	278.28	1307.65	278.506	1305.84	278.28	1304.03	278.19	1302.9	278.19	1305.39
32.2	278.28	1304.71	278.28	1307.65	278.506	1305.62	278.235	1304.03	278.28	1303.13	278.28	1305.39
32.3	278.325	1304.71	278.235	1307.42	278.506	1305.84	278.009	1304.03	278.099	1302.9	278.371	1305.62
32.4	278.19	1304.71	278.325	1307.42	278.506	1305.84	277.964	1303.58	278.28	1302.68	278.325	1305.62
32.5	278.325	1304.71	278.054	1307.65	278.325	1305.84	277.964	1304.49	278.19	1303.13	278.371	1305.39
32.6	278.28	1304.71	278.009	1307.65	278.325	1305.84	277.828	1304.49	277.918	1303.13	278.235	1305.39
32.7	278.235	1304.71	277.964	1307.42	278.461	1305.84	277.828	1304.26	277.828	1302.9	278.28	1305.62
32.8	278.099	1304.71	277.828	1307.42	278.28	1305.84	277.738	1304.49	277.692	1303.13	278.19	1305.62
32.9	278.235	1304.49	277.828	1307.65	278.28	1306.07	277.692	1304.49	277.738	1303.58	278.28	1305.39
33	278.099	1304.49	277.647	1307.65	278.325	1306.07	277.738	1304.49	277.602	1303.35	278.235	1305.39
33.1	278.054	1304.49	277.647	1307.42	278.325	1306.07	277.647	1304.71	277.647	1303.13	278.19	1305.84
33.2	278.19	1304.26	277.466	1307.42	278.28	1306.07	277.512	1304.49	277.602	1303.35	278.325	1305.62
33.3	277.918	1304.26	277.466	1307.88	278.325	1306.07	277.602	1304.71	277.602	1303.58	278.19	1305.39
33.4	278.009	1304.26	277.557	1307.88	278.371	1306.29	277.602	1304.71	277.512	1303.58	278.325	1305.62
33.5	277.873	1304.49	277.466	1307.65	278.371	1306.07	277.692	1304.71	277.783	1304.03	278.235	1305.62
33.6	277.918	1304.49	277.466	1307.42	278.19	1306.07	277.692	1304.71	277.828	1303.58	278.099	1305.39
33.7	277.964	1304.49	277.512	1307.65	278.28	1306.29	277.783	1304.94	277.783	1304.03	278.054	1305.62
33.8	277.828	1304.71	277.557	1307.65	278.28	1306.07	277.918	1305.16	278.099	1304.26	278.099	1305.39
33.9	277.783	1304.71	277.647	1307.42	278.099	1306.07	277.873	1304.94	278.19	1304.26	278.009	1305.84
34	277.738	1304.71	277.738	1307.42	278.235	1305.84	278.054	1304.94	278.28	1304.03	277.873	1305.84
34.1	277.647	1304.71	277.828	1307.88	278.235	1306.07	278.054	1304.94	278.235	1304.26	278.009	1306.07
34.2	277.602	1304.94	277.964	1307.88	278.325	1305.84	278.099	1305.16	278.235	1304.26	277.783	1305.84
34.3	277.602	1304.94	278.054	1307.88	278.099	1306.07	278.325	1304.71	278.28	1304.26	277.738	1306.07
34.4	277.557	1304.94	277.964	1307.88	278.235	1305.84	278.235	1304.71	278.28	1304.03	277.738	1306.07
34.5	277.557	1304.71	278.235	1308.33	278.235	1306.07	278.099	1304.94	278.325	1304.49	277.647	1305.84
34.6	277.557	1305.16	278.099	1308.33	278.235	1306.07	278.099	1304.94	278.235	1304.71	277.557	1305.62
34.7	277.557	1305.16	278.099	1307.88	278.235	1306.07	278.009	1304.94	278.325	1304.71	277.557	1305.84
34.8	277.602	1304.94	278.009	1307.88	278.099	1305.84	277.964	1304.94	278.28	1304.49	277.647	1306.07
34.9	277.376	1304.94	278.19	1308.33	278.099	1306.29	278.099	1305.16	278.099	1304.71	277.602	1305.84
35	277.512	1305.16	278.054	1308.33	278.19	1306.07	278.099	1305.16	277.964	1304.94	277.602	1305.62
35.1	277.421	1305.16	278.099	1308.33	278.28	1306.29	277.828	1305.16	277.873	1304.71	277.466	1306.07
35.2	277.421	1305.16	278.099	1308.33	278.28	1306.07	277.918	1305.16	277.918	1304.49	277.557	1306.07
35.3	277.331	1305.16	277.918	1308.55	278.235	1306.75	277.692	1305.39	277.783	1304.71	277.557	1305.84
35.4	277.331	1305.39	278.009	1308.55	278.099	1306.52	277.647	1305.62	277.738	1304.71	277.647	1305.62
35.5	277.512	1305.39	278.009	1308.33	278.099	1306.52	277.512	1305.39	277.602	1304.49	277.783	1305.84
35.6	277.331	1305.16	277.873	1308.33	278.235	1306.29	277.466	1305.16	277.557	1304.49	277.828	1305.84
35.7	277.376	1305.16	277.602	1308.33	278.235	1306.52	277.512	1305.62	277.466	1304.94	278.19	1306.07
35.8	277.331	1305.39	277.602	1308.33	278.28	1306.52	277.557	1305.62	277.466	1304.94	278.19	1305.84
35.9	277.331	1305.39	277.602	1308.33	278.28	1306.07	277.692	1305.39	277.557	1304.94	278.28	1306.29
36	277.331	1305.39	277.512	1308.33	278.371	1306.29	277.692	1305.62	277.647	1304.71	278.325	1306.29
36.1	277.466	1305.39	277.512	1308.55	278.235	1306.29	277.783	1305.39	277.918	1304.94	278.28	1306.07
36.2	277.376	1305.62	277.512	1308.33	278.325	1306.29	277.828	1305.62	278.099	1304.94	278.325	1306.29
36.3	277.376	1305.39	277.512	1308.33	278.235	1306.07	278.009	1305.62	278.371	1304.94	278.371	1306.29
36.4	277.466	1305.62	277.466	1308.33	278.235	1306.29	278.19	1305.39	278.28	1304.94	278.416	1306.29
36.5	277.466	1305.62	277.557	1308.78	278.235	1306.52	278.19	1305.62	278.416	1304.94	278.28	1306.29
36.6	277.421	1305.62	277.557	1308.78	278.325	1306.75	278.371	1305.62	278.416	1304.94	278.325	1306.29
36.7	277.421	1305.62	277.602	1308.78	278.461	1306.29	278.325	1305.62	278.325	1304.94	278.054	1306.29
36.8	277.466	1305.62	277.783	1308.78	278.325	1306.52	278.371	1305.39	278.28	1305.16	278.099	1306.29
36.9	277.466	1305.62	277.828	1309.01	278.235	1306.52	278.28	1305.62	278.19	1305.16	277.964	1306.07
37	277.421	1305.84	277.828	1309.01	278.28	1306.52	278.28	1305.62	278.099	1305.16	277.918	1306.07
37.1	277.557	1306.07	277.918	1309.01	278.235	1306.29	278.099	1305.62	278.009	1305.16	277.918	1306.07
37.2	277.512	1306.07	277.964	1308.78	278.416	1306.52	278.235	1305.62	278.054	1305.39	277.873	1306.07
37.3	277.602	1306.07	277.964	1309.01	278.371	1306.75	278.235	1305.62	277.828	1305.62	277.873	1306.29
37.4	277.466	1306.07	277.873	1309.01	278.371	1306.75	277.918	1305.84	277.828	1305.39	277.738	1306.07
37.5	277.421	1306.29	278.099	1309.01	278.506	1306.52	278.054	1305.62	277.783	1305.16	277.692	1306.29
37.6	277.466	1306.29	278.099	1308.78	278.371	1306.75	277.873	1305.62	277.647	1305.16	277.602	1306.29
37.7	277.466	1306.07	278.28	1309.23	278.371	1306.75	277.783	1305.84	277.738	1305.39	277.647	1306.07
37.8	277.602	1306.07	278.371	1309.23	278.28	1306.52	277.692	1306.07	277.602	1305.62	277.647	1306.29
37.9	277.421	1306.52	278.28	1309.01	278.28	1306.52	277.557	1305.84	277.602	1305.62	277.512	1306.52
38	277.602	1306.52	278.416	1309.01	278.28	1306.29	277.647	1305.84	277.557	1305.39	277.602	1306.29
38.1	277.512	1306.52	278.325	1309.01	278.371	1306.29	277.421	1305.84	277.602	1305.62	277.466	1306.29
38.2	277.647	1306.29	278.099	1309.01	278.371	1306.52	277.647	1306.29	277.602	1305.62	277.466	1306.07
38.3	277.466	1306.52	278.099	1309.23	278.371	1306.52	277.557	1306.07	277.602	1305.62	277.421	1306.29
38.4	277.512	1306.52	278.009	1309.23	278.371	1306.29	277.647	1306.29	277.783	1305.39	277.512	1306.52
38.5	277.602	1306.29	277.873	1309.46	278.054	1306.52	277.692	1306.29	277.783	1305.39	277.512	1306.07
38.6	277.466	1306.07	277.692	1309.46	278.19	1306.52	277.918	1306.29	277.918	1305.62	277.647	1306.07
38.7	277.557	1306.52	277.692	1309.23	278.099	1306.52	278.009	1306.29	277.964	1305.39	277.783	1306.29
38.8	277.376	1306.52	277.421	1309.23	278.054	1306.29	278.054	1306.29	277.964	1305.62	277.828	1306.29
38.9	277.602	1306.29	277.421	1309.46	278.054	1306.75	278.325	1306.07	278.19	1305.62	278.19	1306.29
39	277.512	1306.29	277.376	1309.23	278.054	1306.75	278.461	1306.75	278.19	1305.62	277.964	1306.29
39.1	277.557	1306.52	277.466	1309.23	278.054	1306.52	278.416	1306.29	278.28	1305.62	278.19	1306.52
39.2	277.512	1306.52	277.421	1309.23	277.918	1306.52	278.235	1306.07	278.009	1305.39	278.099	1306.29
39.3	277.557	1306.07	277.512	1309.23	277.918	1306.75	278.325	1306.07	278.19	1305.62	278.19	1306.29
39.4	277.557	1306.07	277.557	1309.23	277.738	1306.52	278.235	1306.29	278.009	1305.62	278.054	1306.29
39.5	277.512	1306.29	277.692	1309.46	277.647	1306.52	278.099	1306.07	278.054	1305.62	278.099	1306.29
39.6	277.647	1306.29	277.828	1309.46	277.602	1306.52	278.235	1306.29	278.099	1305.62	278.235	1306.29
39.7	277.602	1306.29	277.828	1309.46	277.647	1306.75	278.009	1306.07	277.918	1305.62	278.099	1306.52
39.8	277.602	1306.29	278.009	1309.46	277.647	1306.75	278.009	1306.52	277.738	1305.62	278.235	1306.29
39.9	277.466	1306.52	277.964	1309.46	277.512	1306.75	277.828	1306.52	277.828	1305.39	278.099	1306.52
40	277.557	1306.29	278.099	1309.46	277.512	1306.52	277.918	1306.07	277.738	1305.62	278.054	1306.75
40.1	277.512	1306.07	278.19	1309.46	277.466	1306.97	277.738	1306.29	277.647	1305.62	277.918	1306.52
40.2	277.421	1306.29	278.009	1309.68	277.512	1306.97	277.647	1306.52	277.692	1305.62	277.783	1306.52
40.3	277.512	1306.29	278.28	1309.68	277.512	1306.97	277.602	1306.52	277.512	1305.62	277.738	1306.75
40.4	277.557	1306.52	278.099	1309.68	277.602	1307.2	277.557	1306.52	277.647	1305.62	277.602	1306.97
40.5	277.557	1306.29	278.19	1309.46	277.602	1307.2	277.602	1306.52	277.421	1305.84	277.738	1306.97
40.6	277.512	1306.29	278.099	1309.68	277.647	1307.2	277.512	1306.52	277.602	1306.07	277.557	1306.97
40.7	277.512	1306.52	278.099	1309.68	277.738	1307.2	277.692	1306.75	277.738	1305.62	277.602	1307.2
40.8	277.466	1306.75	278.099	1309.68	277.692	1307.2	277.466	1306.75	277.738	1305.84	277.421	1306.97
40.9	277.512	1306.52	278.009	1309.46	277.783	1307.2	277.557	1306.75	278.009	1306.07	277.602	1306.97
41	277.466	1306.52	278.099	1309.46	277.738	1307.42	277.512	1306.97	277.918	1306.07	277.512	1307.2
41.1	277.421	1306.75	278.009	1309.68	277.873	1307.42	277.647	1306.97	278.099	1306.07	277.557	1307.2
41.2	277.466	1306.75	277.873	1309.68	277.828	1307.2	277.738	1306.97	278.19	1306.07	277.692	1307.42
41.3	277.466	1306.52	277.738	1309.46	277.873	1307.42	277.783	1306.75	278.235	1306.07	277.738	1307.42
41.4	277.602	1306.29	277.692	1309.68	278.054	1307.42	277.873	1307.2	278.28	1306.07	277.918	1307.2
41.5	277.421	1306.52	277.512	1309.68	277.964	1307.2	278.009	1306.97	278.371	1306.07	277.828	1307.2
41.6	277.421	1306.75	277.602	1309.91	278.19	1307.2	278.099	1307.2	278.371	1305.84	278.054	1307.2
41.7	277.466	1306.75	277.557	1309.91	278.054	1307.42	278.009	1306.97	278.28	1306.07	278.009	1307.2
41.8	277.376	1306.75	277.466	1310.14	278.28	1307.65	278.19	1307.42	278.325	1306.07	278.099	1307.2
41.9	277.512	1306.97	277.557	1309.91	278.19	1307.65	278.099	1307.2	278.19	1306.29	278.371	1307.2
42	277.421	1306.97	277.466	1309.91	278.099	1307.65	278.19	1307.2	278.28	1306.29	278.235	1307.42
42.1	277.466	1306.97	277.557	1309.91	278.19	1308.33	278.19	1307.2	278.099	1306.29	278.371	1307.2
42.2	277.376	1306.97	277.512	1310.14	278.099	1307.88	278.054	1307.42	278.19	1306.29	278.325	1307.42
42.3	277.466	1307.2	277.602	1310.14	278.371	1308.33	278.235	1307.42	278.009	1306.07	278.325	1307.42
42.4	277.331	1307.2	277.647	1310.14	278.235	1308.33	278.054	1307.42	277.918	1306.29	278.19	1307.42
42.5	277.376	1306.97	277.692	1310.14	278.325	1308.33	278.099	1307.2	277.918	1306.29	278.235	1307.42
42.6	277.466	1306.97	277.918	1310.36	278.19	1308.55	277.918	1307.42	277.738	1306.29	278.19	1307.42
42.7	277.376	1306.97	277.918	1310.36	278.325	1308.33	277.918	1307.42	277.738	1306.29	278.19	1307.42
42.8	277.466	1307.2	278.009	1310.14	278.235	1308.33	277.828	1307.42	277.602	1306.07	278.009	1307.88
42.9	277.331	1307.2	278.054	1310.14	278.235	1308.55	277.738	1307.2	277.557	1306.07	277.964	1307.65
43	277.421	1306.97	278.009	1310.36	278.28	1308.55	277.738	1307.65	277.512	1306.29	278.009	1307.65
43.1	277.376	1307.2	277.918	1310.36	278.054	1308.55	277.602	1307.65	277.421	1306.29	277.783	1307.42
43.2	277.376	1307.2	277.964	1310.59	278.054	1308.55	277.647	1307.42	277.512	1306.07	277.828	1307.88
43.3	277.376	1307.2	278.099	1310.36	277.964	1308.55	277.512	1307.42	277.466	1306.29	277.738	1307.88
43.4	277.421	1307.42	278.054	1310.81	277.828	1308.78	277.602	1307.65	277.602	1306.29	277.602	1307.88
43.5	277.466	1307.42	278.235	1311.04	277.918	1308.78	277.557	1307.65	277.512	1306.29	277.557	1307.65
43.6	277.376	1307.42	278.009	1310.81	277.738	1308.55	277.602	1307.88	277.738	1306.07	277.512	1307.88
43.7	277.376	1307.2	278.009	1310.59	277.783	1308.55	277.738	1307.42	277.783	1306.29	277.602	1307.65
43.8	277.376	1307.2	277.964	1311.04	277.647	1308.78	277.647	1307.88	278.009	1306.52	277.466	1307.65
43.9	277.512	1307.65	277.873	1310.81	277.647	1309.01	277.873	1307.88	278.009	1306.52	277.466	1307.65
44	277.421	1307.65	277.783	1310.59	277.512	1308.78	277.873	1307.65	278.28	1306.75	277.512	1308.33
44.1	277.466	1307.65	277.783	1310.81	277.602	1308.55	277.918	1307.88	278.506	1306.52	277.738	1308.33
44.2	277.647	1307.65	277.828	1311.04	277.602	1308.78	278.054	1307.88	278.325	1306.75	277.783	1308.33
44.3	277.647	1307.88	277.692	1310.81	277.557	1309.01	278.099	1308.33	278.506	1306.75	277.918	1307.88
44.4	277.738	1307.88	277.647	1310.81	277.602	1308.78	278.235	1307.88	278.325	1306.52	278.19	1308.55
44.5	277.602	1307.65	277.466	1310.81	277.738	1308.55	278.28	1307.88	278.325	1306.52	278.19	1308.55
44.6	277.647	1307.65	277.512	1310.81	277.873	1309.23	278.325	1308.33	278.28	1306.75	278.371	1308.55
44.7	277.647	1307.65	277.421	1310.81	277.828	1309.23	278.28	1308.33	278.235	1306.75	278.325	1308.33
44.8	277.647	1307.65	277.421	1310.81	277.918	1309.01	278.371	1308.33	278.235	1306.75	278.371	1308.55
44.9	277.738	1307.42	277.557	1310.81	277.964	1309.01	278.28	1308.33	278.054	1306.52	278.325	1308.33
45	277.873	1307.42	277.557	1311.04	278.009	1309.01	278.416	1308.33	277.964	1306.75	278.325	1308.55
45.1	277.918	1307.65	277.602	1311.27	278.054	1309.01	278.235	1308.33	277.918	1306.75	278.28	1308.55
45.2	278.009	1307.65	277.512	1311.04	278.054	1309.01	278.325	1308.33	278.009	1306.52	278.19	1308.55
45.3	278.054	1307.65	277.692	1310.81	278.099	1309.01	278.371	1307.88	277.964	1306.52	278.235	1308.55
45.4	278.009	1307.88	277.692	1310.81	278.19	1309.23	278.235	1308.55	277.918	1306.75	278.009	1308.33
45.5	278.19	1307.88	277.738	1310.81	278.19	1309.23	278.19	1308.55	277.873	1306.75	277.964	1308.55
45.6	278.009	1307.88	277.692	1310.81	278.054	1309.01	277.964	1308.33	277.692	1306.75	277.918	1308.78
45.7	278.19	1307.88	277.738	1310.59	278.19	1309.01	277.964	1308.33	277.738	1306.75	277.828	1308.78
45.8	278.235	1307.65	277.964	1311.04	278.009	1309.23	277.873	1307.88	277.647	1306.97	277.783	1308.33
45.9	278.099	1307.88	277.964	1311.04	277.964	1309.23	277.918	1308.33	277.692	1306.97	277.783	1308.55
46	278.325	1308.33	278.099	1311.04	277.783	1309.23	277.873	1307.88	277.602	1306.97	277.692	1308.55
46.1	278.235	1308.33	278.009	1311.04	277.738	1309.01	277.738	1307.88	277.602	1306.97	277.557	1308.55
46.2	278.28	1308.33	278.19	1311.27	277.692	1309.23	277.738	1308.33	277.512	1306.97	278.009	1308.55
46.3	278.28	1308.33	278.235	1311.49	277.512	1309.23	277.602	1308.33	277.512	1306.97	278.461	1308.33
46.4	278.325	1308.33	278.235	1311.27	277.602	1309.23	277.602	1308.55	277.647	1306.75	14.1514	1308.78
46.5	278.325	1308.33	278.28	1311.27	277.512	1309.46	277.602	1307.88	277.602	1306.97	0.859029	1308.78
46.6	278.28	1308.33	278.28	1311.27	277.647	1309.68	277.647	1308.33	277.692	1307.2	0.813817	1308.78
46.7	278.325	1308.33	278.235	1311.27	277.557	1309.46	277.647	1308.33	277.692	1307.2	0.813817	1300.64
46.8	278.235	1308.55	278.009	1311.27	277.738	1309.23	277.783	1308.55	277.738	1307.2	0.859029	1279.17
46.9	278.28	1308.55	278.009	1311.27	277.647	1309.23	277.828	1308.33	277.828	1307.2	0.768605	1279.17
47	278.099	1308.55	277.828	1311.49	277.783	1309.68	277.828	1308.55	277.738	1307.42	0.859029	1257.46
47.1	278.235	1308.55	277.647	1311.49	277.873	1309.46	277.964	1308.55	277.873	1307.42	0.859029	1257.46
47.2	278.009	1308.55	277.602	1311.49	277.828	1309.23	278.054	1308.33	277.828	1307.2	0.904241	1256.33
47.3	278.009	1308.55	277.466	1311.49	277.964	1309.46	278.099	1308.55	277.964	1307.2	0.813817	1236.44
47.4	278.009	1308.55	277.557	1311.49	277.783	1309.46	278.235	1308.33	278.099	1307.42	0.859029	1236.44
47.5	277.964	1308.55	277.376	1311.49	277.964	1309.46	278.416	1308.33	278.054	1307.42	0.859029	1218.81
47.6	277.918	1308.55	277.557	1311.49	278.009	1309.01	278.416	1308.55	278.099	1307.42	0.859029	1217.68
47.7	277.964	1308.55	277.466	1311.27	278.19	1309.23	278.325	1308.33	278.19	1307.2	0.904241	1201.63
47.8	277.873	1308.33	277.602	1311.49	278.28	1309.46	278.461	1308.33	278.19	1307.65	0.813817	1200.5
47.9	277.828	1308.33	277.557	1311.27	278.28	1309.68	278.371	1308.33	278.099	1307.65	0.813817	1183.99
48	277.783	1308.55	277.692	1311.27	278.371	1309.46	278.371	1308.55	278.28	1307.42	0.859029	1182.19
48.1	277.783	1308.55	277.783	1311.27	278.371	1309.46	278.099	1308.33	278.28	1307.42	0.904241	1167.04
48.2	277.783	1308.55	277.828	1311.27	278.325	1309.46	278.19	1308.33	278.235	1307.42	0.859029	1165.23
48.3	277.873	1308.33	278.054	1311.49	278.099	1309.46	278.099	1308.55	278.19	1307.42	0.904241	1150.31
48.4	277.647	1308.55	277.964	1311.27	278.054	1309.23	277.964	1308.33	278.099	1307.2	0.949453	1148.73
48.5	277.692	1308.55	278.19	1311.49	277.873	1309.46	278.009	1307.88	278.054	1306.97	0.904241	1134.94
48.6	277.602	1308.55	278.19	1311.49	277.783	1309.46	277.873	1308.33	278.054	1307.2	0.904241	1133.81
48.7	277.692	1308.33	278.054	1311.72	277.692	1309.46	277.873	1308.33	278.19	1307.2	0.813817	1120.25
48.8	277.512	1308.55	278.235	1311.49	277.557	1309.23	277.873	1308.55	278.054	1307.2	0.904241	1118.89
48.9	277.512	1308.55	278.19	1311.49	277.512	1309.46	277.918	1308.33	278.099	1307.2	0.904241	1106.46
49	277.557	1307.88	278.28	1311.49	277.512	1309.46	277.738	1308.33	277.918	1307.42	0.859029	1104.65
49.1	277.512	1308.33	278.28	1311.49	277.647	1309.68	277.692	1308.33	277.918	1307.42	0.813817	1092.67
49.2	277.602	1308.55	278.19	1311.49	277.557	1309.46	277.738	1308.55	277.692	1307.2	0.859029	1091.08
49.3	277.466	1308.33	278.099	1311.27	277.692	1309.23	277.692	1308.33	277.692	1306.97	0.813817	1080.46
49.4	277.557	1308.33	278.054	1311.49	277.783	1309.46	277.738	1308.33	277.647	1307.42	0.813817	1078.42
49.5	277.376	1307.88	277.828	1311.27	277.828	1309.46	277.647	1308.55	277.647	1307.42	0.768605	1068.03
49.6	277.421	1308.55	277.738	1311.49	277.873	1309.68	277.512	1308.55	277.647	1307.42	0.904241	1066.22
49.7	277.376	1308.55	277.738	1311.49	277.873	1309.46	277.557	1308.55	277.647	1307.42	0.813817	1057.4
49.8	277.421	1308.55	277.557	1311.49	278.099	1309.68	277.738	1308.55	277.692	1307.65	0.723393	1054.69
49.9	277.466	1308.33	277.738	1311.72	278.099	1309.91	277.692	1308.78	277.512	1307.42	0.813817	1045.42
50	277.376	1308.78	277.466	1311.72	278.235	1309.91	277.647	1308.55	277.557	1307.42	0.904241	1043.16
50.1	277.466	1308.78	277.602	1311.72	278.235	1309.68	277.738	1308.55	277.557	1307.42	0.859029	1034.57
50.2	277.466	1308.55	277.466	1311.95	278.235	1309.91	277.738	1308.33	277.512	1307.42	0.859029	1031.63
50.3	277.557	1308.33	277.557	1311.95	278.325	1310.14	277.918	1308.55	277.692	1307.42	0.859029	1023.72
50.4	277.512	1308.55	277.647	1311.95	278.235	1310.14	278.009	1308.55	277.647	1307.2	0.949453	1020.33
50.5	277.557	1308.55	277.602	1311.95	278.325	1309.91	278.099	1308.55	277.738	1307.42	0.949453	1012.87
50.6	277.738	1308.55	277.828	1312.17	278.28	1310.14	277.964	1308.78	277.692	1307.65	0.813817	1010.15
50.7	277.738	1308.33	277.692	1312.17	278.235	1310.36	278.19	1309.01	277.692	1307.88	0.768605	1002.92
50.8	277.873	1308.78	277.918	1312.4	278.054	1310.14	278.099	1308.78	277.647	1307.88	0.813817	999.982
50.9	277.828	1308.55	277.783	1312.17	277.964	1309.68	278.19	1308.78	277.783	1307.88	0.859029	992.974
51	278.099	1308.55	277.964	1312.17	277.918	1309.91	278.28	1308.55	277.918	1307.88	0.768605	990.261
51.1	277.964	1308.55	278.054	1312.4	277.783	1310.14	278.054	1308.78	278.054	1308.33	0.813817	985.74
51.2	277.964	1308.78	278.054	1312.4	277.783	1309.68	278.28	1308.78	278.099	1307.88	0.859029	980.767
51.3	278.009	1308.78	278.19	1311.95	277.602	1309.68	278.19	1308.55	278.099	1307.88	0.813817	975.115
51.4	278.009	1308.55	278.054	1311.95	277.602	1309.91	278.19	1308.78	278.19	1308.33	0.859029	971.95
51.5	277.964	1308.55	278.009	1312.4	277.557	1309.91	278.099	1308.78	278.054	1308.33	0.859029	967.203
51.6	277.918	1308.78	278.054	1311.95	277.557	1309.68	278.099	1308.78	278.325	1308.55	0.768605	962.682
51.7	278.054	1308.78	278.009	1312.17	277.647	1309.91	278.19	1308.78	278.235	1308.55	0.768605	959.291
51.8	277.918	1308.78	277.873	1312.17	277.647	1310.14	277.918	1308.55	278.28	1308.55	0.859029	954.996
51.9	277.873	1308.78	277.783	1312.17	277.738	1309.91	278.009	1309.01	278.325	1308.55	0.813817	947.31
52	277.873	1308.78	277.647	1312.17	277.692	1309.91	277.738	1309.01	278.235	1308.55	0.813817	946.632
52.1	277.964	1308.78	277.602	1311.95	277.783	1310.14	277.738	1309.01	278.416	1308.55	0.768605	939.172
52.2	277.964	1308.78	277.602	1311.95	277.828	1309.91	277.602	1309.01	278.235	1308.55	0.768605	938.494
52.3	277.964	1308.78	277.512	1312.4	277.918	1310.14	277.602	1309.23	278.28	1308.78	0.813817	932.164
52.4	277.918	1309.01	277.512	1312.4	278.009	1309.91	277.692	1309.01	278.28	1308.78	0.678181	930.581
52.5	277.918	1309.01	277.512	1312.4	278.009	1309.91	277.557	1309.01	278.371	1308.78	0.768605	925.382
52.6	277.828	1308.78	277.557	1312.17	278.099	1310.36	277.557	1309.01	278.325	1308.55	0.904241	922.895
52.7	277.647	1308.78	277.602	1312.85	278.054	1310.36	277.466	1309.46	278.19	1308.55	0.859029	917.244
52.8	277.557	1309.01	277.692	1312.85	278.099	1310.14	277.557	1309.01	278.235	1308.55	0.949453	915.209
52.9	277.602	1309.01	277.738	1312.85	278.054	1310.36	277.466	1309.23	278.054	1308.55	0.859029	910.688
53	277.512	1309.23	277.692	1312.85	278.235	1310.14	277.602	1309.23	278.235	1308.55	0.768605	907.975
53.1	277.512	1309.01	277.738	1313.08	278.054	1310.36	277.512	1309.23	278.235	1308.78	0.813817	903.002
53.2	277.466	1309.23	277.828	1313.08	278.099	1310.36	277.647	1309.23	278.099	1308.55	0.859029	900.289
53.3	277.512	1309.46	277.783	1313.08	278.099	1310.14	277.828	1309.46	278.099	1308.55	0.813817	895.768
53.4	277.376	1309.46	277.918	1313.08	278.054	1310.14	277.828	1309.23	278.099	1308.55	0.904241	893.508
53.5	277.421	1309.23	277.964	1313.3	278.054	1310.36	277.964	1309.23	278.054	1308.78	0.904241	889.891
53.6	277.421	1309.46	278.009	1313.3	277.964	1310.59	277.964	1309.46	277.964	1308.78	0.904241	886.048
53.7	277.421	1309.68	278.009	1313.08	277.828	1310.59	278.054	1309.01	278.054	1308.55	0.904241	882.883
53.8	277.466	1309.46	278.19	1313.08	277.692	1310.59	278.099	1309.23	278.009	1308.55	0.813817	879.492
53.9	277.466	1309.23	278.19	1313.3	277.647	1310.81	278.235	1309.23	277.918	1308.78	0.813817	876.327
54	277.602	1309.46	278.371	1313.53	277.692	1311.04	278.371	1309.23	277.783	1308.78	0.859029	872.71
54.1	277.557	1309.46	278.235	1313.3	277.602	1310.81	278.28	1309.23	277.873	1308.78	0.859029	869.545
54.2	277.783	1309.01	278.28	1313.3	277.557	1310.81	278.461	1309.23	277.783	1308.55	0.904241	866.38
54.3	277.783	1309.01	278.325	1313.3	277.421	1311.27	278.099	1309.23	277.783	1308.55	0.904241	864.12
54.4	277.873	1309.46	278.19	1313.3	277.692	1310.81	278.28	1309.23	277.873	1308.78	0.904241	859.825
54.5	277.918	1309.46	278.19	1313.08	277.557	1310.59	278.099	1309.01	277.738	1308.78	0.859029	857.79
54.6	277.964	1309.23	277.918	1313.3	277.692	1310.59	278.19	1309.23	277.738	1308.78	0.859029	853.495
54.7	278.19	1309.23	277.873	1313.53	277.647	1310.81	278.28	1309.46	277.692	1308.78	0.949453	851.46
54.8	278.009	1309.46	277.602	1313.53	277.738	1310.81	278.235	1309.68	277.647	1308.78	0.813817	846.939
54.9	278.28	1309.46	277.512	1313.3	277.738	1310.59	278.325	1309.46	277.557	1308.78	0.678181	846.035
55	278.19	1309.23	277.376	1313.3	277.738	1310.59	278.009	1309.46	277.512	1308.55	0.768605	841.288
55.1	278.371	1309.01	277.421	1313.3	278.009	1310.81	278.19	1309.46	277.647	1308.78	0.813817	840.383
55.2	278.19	1309.23	277.557	1313.53	277.918	1310.81	278.19	1309.23	277.512	1308.78	0.904241	835.41
55.3	278.099	1309.68	277.466	1312.85	278.054	1310.59	278.054	1309.01	277.512	1308.78	0.904241	834.732
55.4	278.099	1309.46	277.557	1312.85	278.009	1310.81	277.873	1309.01	277.466	1308.78	0.813817	829.759
55.5	278.009	1309.46	277.557	1313.3	278.009	1310.81	277.828	1309.01	277.512	1308.78	0.859029	829.532
55.6	278.28	1309.68	277.647	1313.53	278.099	1311.04	277.964	1309.01	277.466	1308.78	0.859029	824.107
55.7	278.009	1309.68	277.692	1313.08	278.235	1310.59	277.828	1308.78	277.512	1308.78	0.904241	824.107
55.8	278.009	1309.23	277.738	1313.3	278.416	1310.59	277.828	1309.01	277.557	1308.78	0.813817	818.908
55.9	277.873	1309.23	277.873	1313.53	278.416	1310.81	277.692	1309.46	277.602	1309.23	0.813817	818.682
56	277.828	1309.23	277.964	1313.3	278.416	1310.81	277.783	1309.23	277.692	1309.01	0.813817	813.256
56.1	277.783	1309.46	278.054	1313.08	278.28	1310.59	277.602	1309.46	277.466	1309.01	0.768605	813.256
56.2	277.647	1309.46	278.009	1313.3	278.325	1310.81	277.512	1309.23	277.602	1308.78	0.859029	807.831
56.3	277.692	1309.46	278.28	1313.53	278.054	1310.81	277.466	1309.46	277.602	1308.78	0.859029	807.831
56.4	277.512	1309.46	278.235	1313.53	277.964	1310.81	277.421	1309.68	16.0955	1309.01	0.813817	802.631
56.5	277.557	1309.46	278.054	1313.53	277.873	1310.59	277.466	1309.46	0.994665	1309.01	0.904241	802.631
56.6	277.466	1309.23	278.19	1313.75	277.738	1310.59	277.466	1309.23	0.813817	1309.01	0.768605	797.884
56.7	277.331	1309.23	278.19	1313.98	277.692	1310.81	277.602	1309.68	0.813817	1309.01	0.813817	797.884
56.8	277.285	1309.23	278.325	1313.75	277.557	1310.81	277.602	1309.91	0.904241	1291.83	0.813817	792.685
56.9	277.376	1309.46	278.19	1313.75	277.557	1311.04	277.692	1309.68	0.904241	1269.67	0.768605	792.459
57	277.557	1309.46	278.235	1313.98	277.512	1310.81	277.692	1309.68	0.859029	1269.22	0.859029	787.937
57.1	277.512	1309.23	277.964	1313.98	277.512	1311.27	277.828	1309.68	0.723393	1269.22	0.859029	787.711
57.2	277.692	1309.23	277.964	1313.98	277.557	1311.27	277.964	1309.91	0.768605	1249.78	0.859029	782.964
57.3	277.647	1309.68	277.828	1313.98	277.783	1311.04	278.009	1309.91	0.723393	1249.1	0.859029	782.964
57.4	277.918	1309.68	277.647	1313.98	277.828	1311.04	278.28	1309.91	0.723393	1229.89	0.859029	778.669
57.5	277.964	1309.46	277.647	1314.21	277.738	1311.04	278.28	1309.91	0.723393	1229.21	0.859029	778.443
57.6	278.054	1309.46	277.466	1314.21	277.918	1311.04	278.416	1309.68	0.768605	1212.25	0.859029	773.922
57.7	278.19	1309.91	277.557	1314.21	277.918	1310.81	278.371	1309.68	0.859029	1194.39	0.859029	773.696
57.8	278.19	1309.68	277.376	1314.21	278.009	1310.81	278.416	1309.46	0.768605	1194.39	0.904241	769.627
57.9	278.28	1309.91	277.557	1314.21	278.054	1311.27	278.371	1309.68	0.768605	1193.72	0.859029	769.174
58	278.235	1309.68	277.421	1314.21	278.235	1311.04	278.416	1309.68	0.813817	1176.99	0.859029	764.653
58.1	278.19	1309.91	277.376	1313.98	278.235	1311.04	278.461	1309.46	0.813817	1176.99	0.859029	764.201
58.2	278.054	1309.91	277.557	1313.98	278.28	1311.04	278.325	1309.68	0.859029	1159.81	0.859029	760.358
58.3	278.009	1309.68	277.647	1313.98	278.416	1311.04	278.371	1309.46	0.813817	1145.34	0.813817	760.358
58.4	277.873	1309.91	277.783	1313.98	278.371	1311.27	278.28	1309.68	0.723393	1145.34	0.813817	756.063
58.5	277.828	1309.91	277.828	1313.75	278.371	1310.81	278.19	1309.68	0.813817	1143.76	0.859029	755.837
58.6	277.918	1309.68	278.009	1313.75	278.371	1310.59	278.054	1309.46	0.859029	1129.51	0.813817	751.994
58.7	277.828	1309.68	277.964	1313.75	278.325	1311.04	278.009	1309.46	0.904241	1128.61	0.859029	751.768
58.8	277.738	1309.68	278.099	1313.75	278.054	1311.27	278.099	1309.68	0.904241	1115.72	0.904241	747.925
58.9	277.647	1309.68	278.054	1313.53	278.235	1311.04	277.964	1309.68	0.859029	1114.59	0.904241	747.699
59	277.602	1309.68	278.009	1313.53	278.054	1311.04	277.964	1309.68	0.904241	1100.13	0.859029	743.856
59.1	277.466	1309.68	278.19	1313.75	277.918	1311.27	277.918	1309.46	0.768605	1100.13	0.768605	743.63
59.2	277.466	1309.68	278.054	1313.98	277.918	1311.04	277.918	1309.68	0.859029	1088.15	0.859029	739.561
59.3	277.421	1309.68	278.19	1313.75	277.738	1310.81	277.692	1309.68	0.949453	1087.02	0.904241	739.108
59.4	277.285	1309.91	277.964	1313.53	277.738	1311.04	277.783	1309.46	0.904241	1075.94	0.813817	735.491
59.5	277.512	1309.91	278.19	1313.53	277.602	1311.27	277.692	1309.46	0.859029	1074.36	0.859029	735.039
59.6	277.376	1309.68	277.964	1313.75	277.557	1311.04	277.602	1309.91	0.859029	1063.73	0.813817	731.422
59.7	277.421	1309.91	277.918	1313.53	277.647	1310.59	277.692	1309.91	0.904241	1053.56	0.813817	731.196
59.8	277.421	1309.91	277.828	1313.53	277.602	1310.81	277.647	1309.91	0.813817	1051.07	0.813817	727.805
59.9	277.647	1309.91	277.692	1313.98	277.647	1311.04	277.738	1310.14	0.859029	1051.07	0.813817	727.579
60	277.692	1309.91	277.692	1313.98	277.557	1310.81	277.602	1310.14	0.813817	1039.77	0.768605	723.962
60.1	277.738	1310.36	277.466	1313.98	277.692	1310.59	277.602	1310.14	0.768605	1039.77	0.813817	723.51
60.2	277.964	1310.36	277.647	1313.98	277.692	1310.81	277.557	1310.36	0.813817	1030.27	0.813817	720.119
60.3	277.964	1310.36	277.421	1313.98	277.738	1310.81	277.602	1309.91	0.813817	1027.56	0.859029	719.893
60.4	278.099	1310.14	277.512	1314.21	277.828	1310.81	277.738	1310.59	0.813817	1019.88	0.859029	716.502
60.5	278.009	1310.59	277.421	1314.21	277.964	1310.81	277.557	1310.36	0.768605	1016.94	0.904241	716.276
60.6	278.099	1310.81	277.466	1314.21	278.099	1310.59	277.873	1310.36	0.768605	1008.8	0.904241	713.112
60.7	277.964	1310.59	277.602	1314.21	278.054	1310.81	277.738	1310.14	0.768605	999.756	0.813817	712.659
60.8	277.918	1310.36	277.512	1314.21	278.054	1310.81	277.918	1310.59	0.904241	999.756	0.813817	709.947
60.9	278.009	1310.36	277.647	1314.21	278.099	1311.04	277.964	1310.36	0.813817	997.043	0.813817	709.495
61	278.009	1310.36	277.602	1314.43	278.099	1311.04	277.964	1310.36	0.768605	990.261	0.768605	709.721
61.1	277.964	1310.36	277.692	1314.21	278.099	1311.27	278.009	1310.14	0.813817	987.096	0.813817	709.721
61.2	277.783	1310.14	277.738	1314.43	278.009	1311.04	278.054	1310.59	0.768605	978.506	0.768605	709.721
61.3	277.783	1310.36	277.783	1314.43	278.054	1311.04	278.235	1310.81	0.813817	975.341	0.813817	709.495
61.4	277.647	1310.59	277.738	1314.43	278.009	1310.59	278.009	1310.59	0.859029	975.341	0.813817	709.721
61.5	277.692	1310.36	277.692	1314.43	278.054	1310.81	278.19	1310.81	0.859029	969.238	0.813817	709.947
61.6	277.512	1310.36	278.009	1314.66	277.783	1311.04	278.19	1311.04	0.859029	962.908	0.859029	709.721
61.7	277.512	1310.36	277.964	1314.43	277.828	1311.27	278.235	1311.04	0.949453	960.647	0.904241	709.721
61.8	277.602	1310.36	278.235	1314.21	277.602	1311.04	278.19	1310.81	0.813817	954.77
61.9	277.421	1310.36	278.054	1314.21	277.557	1311.04	278.235	1310.81	0.723393	952.283
62	277.602	1310.36	278.19	1314.66	277.602	1311.04	278.19	1311.04	0.723393	946.858
62.1	277.421	1310.59	278.19	1314.43	277.557	1310.81	278.009	1310.81	0.768605	944.371
62.2	277.512	1310.59	278.235	1314.21	277.602	1311.04	278.009	1311.04	0.723393	939.398
62.3	277.557	1310.36	278.099	1314.21	277.421	1311.27	278.009	1310.81	0.768605	936.007
62.4	277.692	1310.36	277.964	1314.21	277.602	1311.27	277.828	1310.81	0.813817	931.486
62.5	277.828	1310.59	278.009	1314.21	277.512	1311.27	277.738	1310.81	0.813817	928.773
62.6	277.964	1310.59	277.738	1314.21	277.602	1311.27	277.602	1310.81	0.768605	924.93
62.7	278.054	1310.14	277.738	1314.21	277.557	1311.27	277.738	1310.59	0.813817	921.087
62.8	278.054	1310.36	277.466	1314.43	277.738	1311.49	277.647	1310.81	0.723393	917.47
62.9	278.19	1310.36	277.421	1314.21	277.873	1311.27	277.557	1310.81	0.723393	913.401
63	278.235	1310.36	277.331	1313.98	277.692	1311.27	277.512	1310.59	0.768605	911.14
63.1	278.009	1310.36	277.376	1314.21	277.873	1311.27	277.421	1310.59	0.768605	905.715
63.2	278.099	1310.36	277.421	1314.21	277.918	1311.49	277.466	1310.59	0.859029	903.68
63.3	278.099	1310.59	277.421	1313.98	278.054	1311.49	277.692	1310.81	0.768605	898.933
63.4	278.19	1310.59	277.647	1314.21	277.964	1311.72	277.647	1310.59	0.904241	897.351
63.5	277.964	1310.36	277.647	1314.21	278.009	1311.49	277.783	1310.59	0.813817	891.699
63.6	278.009	1310.36	277.873	1314.43	278.099	1311.49	277.918	1311.04	0.904241	890.569
63.7	277.918	1310.59	277.738	1314.43	278.099	1311.72	277.873	1310.81	0.813817	885.143
63.8	277.964	1310.59	277.873	1314.66	278.28	1311.49	278.009	1311.04	0.859029	883.561
63.9	277.783	1310.36	277.918	1314.43	278.325	1311.49	278.009	1310.59	0.859029	878.135
64	277.783	1310.36	278.009	1315.11	278.461	1311.72	278.054	1311.04	0.678181	877.005
64.1	277.466	1310.36	278.19	1314.88	278.325	1311.72	278.099	1310.81	0.813817	871.806
64.2	277.466	1310.36	278.054	1314.88	278.325	1311.49	278.19	1310.59	0.813817	871.354
64.3	277.557	1310.36	278.235	1315.11	278.28	1311.49	278.28	1310.81	0.859029	865.024
64.4	277.331	1310.14	278.19	1314.88	278.19	1311.95	278.28	1310.81	0.859029	864.798
64.5	277.376	1310.59	278.19	1314.88	278.054	1311.95	278.461	1311.04	0.859029	858.694
64.6	277.285	1310.59	278.19	1315.11	277.828	1311.95	278.28	1310.81	0.859029	858.694
64.7	277.195	1310.36	278.235	1315.11	277.783	1311.72	278.325	1310.81	0.768605	852.139
64.8	277.285	1310.36	278.19	1315.11	277.647	1311.95	278.28	1311.04	0.813817	852.139
64.9	277.466	1310.36	278.099	1315.11	277.692	1312.17	278.325	1311.04	0.859029	846.261
65	277.557	1310.36	278.009	1314.88	277.512	1312.17	278.325	1311.04	0.859029	846.261
65.1	277.557	1310.36	277.828	1315.11	277.512	1311.95	278.28	1311.04	0.859029	840.383
65.2	277.783	1310.36	277.738	1315.11	277.557	1312.17	278.325	1311.04	0.904241	840.383
65.3	278.009	1310.59	277.738	1315.11	277.466	1312.17	278.19	1311.04	0.813817	834.506
65.4	278.19	1310.59	277.602	1315.11	277.512	1312.17	278.099	1311.04	0.813817	834.506
65.5	278.235	1310.59	277.602	1315.11	277.512	1311.95	278.009	1311.04	0.813817	829.08
65.6	278.28	1310.59	277.557	1315.34	277.602	1311.95	277.918	1311.27	0.859029	829.08
65.7	278.28	1310.59	277.466	1315.34	277.602	1311.95	277.783	1311.27	0.813817	823.881
65.8	278.28	1310.59	277.421	1315.34	277.783	1312.17	277.738	1311.27	0.813817	823.881
65.9	278.28	1310.59	277.376	1315.34	277.738	1311.95	277.783	1311.27	0.904241	818.229
66	278.19	1310.59	277.512	1315.56	277.873	1312.17	277.602	1311.49	0.813817	818.003
66.1	278.099	1310.59	277.647	1315.34	277.964	1312.4	277.783	1311.27	0.813817	812.578
66.2	277.873	1310.81	277.647	1315.56	277.964	1312.17	277.557	1311.04	0.723393	812.578
66.3	277.828	1311.04	277.557	1315.56	278.19	1311.95	27.5341	1311.04	0.859029	807.379
66.4	277.738	1310.81	277.738	1315.79	278.054	1312.17	1.35636	1310.81	0.723393	807.605
66.5	277.647	1310.59	277.783	1315.56	278.19	1312.17	0.813817	1310.81	0.813817	802.631
66.6	277.828	1311.04	277.918	1315.79	278.325	1312.17	0.904241	1295.89	0.813817	802.405
66.7	277.738	1310.81	278.054	1315.56	278.325	1312.17	0.904241	1291.37	0.813817	797.432
66.8	277.692	1310.59	278.054	1315.79	278.235	1312.4	0.813817	1273.06	0.949453	797.206
66.9	277.647	1310.81	278.054	1315.56	278.28	1312.4	0.768605	1269.67	0.813817	792.685
67	277.557	1310.81	278.009	1315.56	278.28	1312.17	0.859029	1253.62	0.813817	792.685
67.1	277.466	1310.81	278.054	1315.34	278.371	1312.17	0.723393	1249.33	0.904241	787.711
67.2	277.421	1310.81	278.009	1315.56	278.416	1312.4	0.813817	1235.99	0.768605	787.485
67.3	277.466	1310.81	278.054	1315.56	278.371	1312.4	0.859029	1230.11	0.904241	783.19
67.4	277.376	1311.04	278.009	1315.34	278.371	1312.4	0.859029	1219.03	0.859029	782.964
67.5	277.557	1311.04	277.964	1315.56	278.28	1312.4	0.859029	1212.03	0.859029	778.443
67.6	277.421	1310.81	277.828	1315.56	278.28	1312.85	0.859029	1201.18	0.859029	778.443
67.7	277.512	1310.81	277.738	1315.56	278.235	1312.85	0.768605	1194.85	0.813817	774.148
67.8	277.376	1310.81	277.647	1315.56	278.009	1312.17	0.768605	1186.26	0.768605	773.922
67.9	277.557	1310.81	277.647	1315.34	278.235	1312.17	0.859029	1177.44	0.813817	769.401
68	277.602	1311.04	277.602	1315.56	278.009	1312.17	0.813817	1167.49	0.813817	769.174
68.1	277.692	1310.81	277.512	1315.56	277.873	1312.4	0.723393	1160.71	0.859029	765.105
68.2	277.964	1311.27	277.647	1315.56	277.783	1312.4	0.859029	1151.22	0.723393	764.879
68.3	277.918	1311.04	277.466	1315.56	277.783	1312.4	0.813817	1144.89	0.859029	760.584
68.4	278.009	1311.04	277.376	1315.79	277.783	1312.17	0.723393	1137.65	0.813817	760.358
68.5	277.964	1310.81	277.512	1315.56	277.647	1312.17	0.723393	1129.74	0.723393	756.741
68.6	278.009	1311.27	277.466	1315.56	277.602	1312.17	0.813817	1122.73	0.813817	756.515
68.7	277.918	1311.04	277.647	1315.56	277.466	1312.17	0.813817	1115.5	0.768605	752.446
68.8	277.873	1311.04	277.602	1315.79	277.557	1312.17	0.768605	1110.98	0.723393	752.22
68.9	278.009	1310.81	277.738	1315.79	277.512	1312.17	0.813817	1101.94	0.813817	748.603
69	277.828	1311.04	277.738	1315.56	277.647	1312.17	0.813817	1097.87	0.859029	748.377
69.1	278.009	1310.81	277.873	1315.56	277.647	1311.95	0.813817	1088.6	0.904241	744.308
69.2	277.783	1311.04	277.738	1315.79	277.557	1312.17	0.859029	1086.34	0.904241	744.082
69.3	277.738	1310.81	277.828	1315.79	277.647	1312.4	0.949453	1076.16	0.949453	740.239
69.4	277.557	1311.27	277.873	1315.79	277.602	1312.17	0.859029	1073.68	0.859029	740.013
69.5	277.512	1311.04	277.918	1315.56	277.738	1311.95	0.813817	1064.18	0.813817	736.17
69.6	277.421	1311.04	278.009	1315.56	277.692	1312.4	0.904241	1063.05	0.859029	735.944
69.7	277.421	1311.04	278.009	1315.79	277.738	1312.85	0.813817	1053.56	0.859029	732.553
69.8	277.421	1311.27	278.325	1315.79	277.738	1312.4	0.904241	1052.88	0.859029	732.327
69.9	277.285	1311.27	278.19	1315.56	277.828	1312.4	0.813817	1041.58	0.768605	728.484
70	277.421	1311.04	278.371	1315.79	277.918	1312.85	0.768605	1040.9	0.813817	728.258
70.1	277.331	1311.04	278.325	1315.79	277.873	1312.85	0.859029	1030.95	0.813817	725.319
70.2	277.557	1311.27	278.19	1315.79	278.054	1313.08	0.813817	1030.95	0.813817	725.093
70.3	277.602	1311.27	278.054	1315.79	278.009	1312.85	0.813817	1019.88	0.904241	721.702
70.4	277.828	1311.04	277.964	1316.01	278.19	1313.08	0.813817	1019.65	0.859029	721.25
70.5	278.009	1311.27	278.054	1316.01	278.054	1313.3	0.859029	1009.93	0.859029	718.085
70.6	278.054	1311.27	277.783	1316.01	278.19	1313.08	0.859029	1009.93	0.768605	717.633
70.7	278.28	1311.04	277.692	1315.79	278.19	1313.08	0.813817	1000.21	0.768605	714.242
70.8	278.19	1311.27	277.466	1315.79	278.099	1313.3	0.768605	999.982	0.768605	713.564
70.9	278.28	1311.27	277.512	1316.01	278.099	1313.53	0.768605	990.94	0.768605	710.851
71	278.099	1311.04	277.376	1315.56	278.054	1313.3	0.904241	990.713	0.768605	710.173
71.1	278.235	1311.27	277.331	1315.56	278.235	1313.08	0.768605	981.897	0.723393	709.721
71.2	278.054	1311.04	277.466	1315.56	278.054	1313.3	0.813817	981.671	0.813817	709.495
71.3	277.964	1311.04	277.557	1315.79	278.099	1313.3	0.904241	973.533	0.904241	709.721
71.4	277.873	1311.04	277.647	1315.79	278.009	1313.3	0.904241	973.307	0.859029	709.495
71.5	277.692	1311.04	277.647	1315.79	278.099	1313.53	0.813817	964.717	0.904241	709.495
71.6	277.647	1310.81	277.738	1316.01	278.009	1313.53	0.813817	964.49	0.859029	709.495
71.7	277.647	1310.81	277.783	1316.24	278.009	1313.53	0.904241	956.578	0.859029	709.495
71.8	277.557	1311.27	277.783	1316.24	278.009	1313.53	0.768605	956.352	0.859029	709.721
71.9	277.421	1311.04	277.873	1316.24	277.828	1313.3	0.813817	948.214	0.768605	709.721
72	277.376	1311.04	277.918	1316.24	277.828	1313.53	0.859029	947.988	0.768605	709.495
72.1	277.331	1311.27	278.19	1316.69	277.738	1313.53	0.859029	940.528
72.2	277.195	1311.27	278.099	1316.47	277.783	1313.53	0.813817	940.302
72.3	277.512	1311.27	278.099	1316.47	277.738	1313.3	0.859029	932.616
72.4	277.466	1311.27	278.099	1316.47	277.692	1313.3	0.768605	932.164
72.5	277.647	1311.27	278.009	1316.69	277.738	1313.53	0.813817	925.156
72.6	277.738	1311.49	278.009	1316.47	277.647	1313.53	0.813817	925.156
72.7	277.918	1311.49	278.099	1316.47	277.738	1313.3	0.813817	917.47
72.8	278.009	1311.27	278.235	1316.47	277.557	1313.3	0.813817	917.244
72.9	278.235	1311.49	278.099	1316.47	277.557	1313.75	0.859029	910.462
73	278.325	1311.49	278.099	1316.69	277.512	1313.53	0.813817	910.462
73.1	278.235	1311.49	277.873	1316.24	277.557	1313.53	0.813817	903.228
73.2	278.19	1311.27	277.828	1316.24	277.466	1313.53	0.904241	903.002
73.3	278.054	1311.27	277.783	1316.47	277.421	1313.53	0.813817	896.446
73.4	278.054	1311.49	277.602	1316.47	277.512	1313.75	0.859029	896.22
73.5	277.964	1311.49	277.557	1316.47	277.421	1313.53	0.813817	889.438
73.6	277.873	1311.72	277.421	1316.47	277.557	1313.53	0.859029	889.438
73.7	277.783	1311.49	277.557	1316.47	277.557	1313.53	0.813817	883.109
73.8	277.647	1311.72	277.421	1316.47	277.466	1313.53	0.768605	882.657
73.9	277.738	1311.49	277.466	1316.47	277.557	1313.53	0.859029	876.553
74	277.557	1311.49	277.421	1316.24	277.512	1313.53	0.859029	876.327
74.1	277.647	1311.49	277.557	1316.69	277.647	1313.53	0.859029	870.675
74.2	277.466	1311.49	277.602	1316.47	277.512	1313.75	0.859029	870.675
74.3	277.421	1311.49	277.602	1316.47	277.692	1313.53	0.859029	863.668
74.4	277.376	1311.49	277.828	1316.24	277.647	1313.53	0.768605	863.442
74.5	277.331	1311.49	277.738	1316.47	277.692	1313.75	0.813817	857.79
74.6	277.376	1311.49	277.964	1316.47	277.692	1313.53	0.859029	857.79
74.7	277.331	1311.49	277.918	1316.24	277.783	1313.53	0.813817	851.686
74.8	277.466	1311.72	277.964	1316.24	277.783	1313.53	0.813817	851.46
74.9	277.421	1311.49	277.873	1316.47	277.647	1313.53	0.904241	846.261
75	277.647	1311.72	277.964	1316.69	277.873	1313.3	0.904241	845.809
75.1	277.602	1311.72	278.19	1316.47	277.828	1313.53	0.768605	840.157
75.2	277.738	1311.72	278.009	1316.47	277.873	1313.53	0.904241	839.931
75.3	277.873	1311.72	278.009	1316.69	277.738	1313.53	0.813817	834.958
75.4	277.873	1311.72	278.009	1316.47	277.964	1313.53	0.813817	834.506
75.5	278.009	1311.95	277.964	1316.69	277.918	1313.53	0.859029	829.532
75.6	277.918	1311.72	277.828	1316.47	277.873	1313.53	0.904241	829.08
75.7	278.099	1311.49	277.783	1316.69	277.918	1313.75	0.904241	824.559
75.8	277.918	1311.72	277.647	1316.69	277.873	1313.75	0.813817	824.333
75.9	278.009	1311.95	277.512	1316.47	278.009	1313.98	0.813817	819.36
76	277.964	1311.72	277.647	1316.69	277.873	1313.75	0.859029	818.682
76.1	277.964	1311.49	277.512	1316.69	278.009	1313.98	0.813817	813.934
76.2	277.964	1311.72	277.466	1316.69	277.918	1313.98	0.813817	813.708
76.3	277.783	1311.72	277.421	1316.47	278.054	1314.21	0.904241	808.961
76.4	277.738	1311.72	277.512	1316.47	277.964	1313.98	0.768605	808.283
76.5	277.557	1311.72	277.421	1317.14	277.964	1314.21	0.859029	804.44
76.6	277.512	1311.72	277.557	1316.69	230.446	1314.21	0.949453	803.536
76.7	277.466	1311.72	277.557	1316.69	4.97332	1314.21	0.813817	799.466
76.8	277.421	1311.72	277.512	1317.14	0.813817	1313.98	0.813817	798.562
76.9	277.557	1311.72	277.647	1317.14	0.813817	1302	0.813817	794.719
77	277.466	1311.72	277.692	1317.14	0.813817	1302	0.813817	794.041
77.1	277.602	1311.95	277.692	1316.69	0.813817	1280.07	0.859029	790.198
77.2	277.421	1311.95	277.918	1317.14	0.813817	1279.17	0.813817	789.068
77.3	277.692	1311.95	277.964	1317.14	0.768605	1259.27	0.859029	785.677
77.4	277.783	1311.95	277.828	1316.69	0.859029	1258.37	0.859029	784.773
77.5	277.873	1311.95	277.964	1317.14	0.768605	1239.61	0.859029	781.156
77.6	278.009	1311.95	278.099	1316.69	0.859029	1239.15	0.813817	780.025
77.7	278.054	1311.95	278.099	1317.14	0.904241	1221.52	0.813817	777.087
77.8	278.235	1311.72	278.099	1317.14	0.904241	1220.84	0.768605	776.408
77.9	278.054	1311.95	278.28	1316.69	0.859029	1204.34	0.904241	773.47
78	278.099	1312.17	278.325	1316.47	0.859029	1203.44	0.813817	771.887
78.1	277.964	1311.95	278.235	1317.14	0.859029	1187.16	0.813817	769.401
78.2	278.099	1311.95	278.009	1317.14	0.768605	1186.26	0.859029	767.592
78.3	278.009	1312.17	278.19	1316.69	0.768605	1170.21	0.813817	765.105
78.4	278.009	1312.17	277.873	1317.14	0.813817	1169.3	0.723393	763.297
78.5	277.964	1311.95	277.738	1317.37	0.723393	1154.61	0.859029	761.488
78.6	277.918	1311.95	277.602	1317.37	0.859029	1153.7	0.813817	759.68
78.7	277.918	1312.17	277.557	1317.14	0.904241	1139.46	0.768605	757.871
78.8	277.783	1312.17	277.421	1317.14	0.859029	1138.33	0.813817	755.837
78.9	277.738	1311.95	277.421	1317.14	0.859029	1125.45	0.859029	753.802
79	277.512	1311.95	277.421	1317.14	0.768605	1124.09	0.859029	751.768
79.1	277.512	1312.4	277.421	1317.14	0.768605	1111.2	0.859029	750.411
79.2	277.466	1312.17	277.602	1316.69	0.768605	1110.07	0.859029	748.151
79.3	277.466	1312.17	277.647	1317.14	0.768605	1098.32	0.768605	746.568
79.4	277.602	1312.17	277.602	1317.14	0.813817	1096.74	0.768605	744.308
79.5	277.376	1312.17	277.692	1317.14	0.859029	1085.21	0.768605	743.177
79.6	277.376	1312.4	277.738	1316.69	0.859029	1083.85	0.949453	740.239
79.7	277.15	1312.17	277.873	1316.69	0.813817	1073.45	0.904241	739.787
79.8	277.376	1312.17	277.964	1317.14	0.813817	1071.87	0.904241	736.622
79.9	277.421	1312.4	278.19	1317.14	0.813817	1062.37	0.813817	736.17
80	277.647	1312.4	278.054	1317.37	0.768605	1060.34	0.859029	733.005
80.1	277.828	1312.4	278.19	1317.37	0.768605	1051.98	0.813817	732.553
80.2	277.918	1312.4	278.054	1317.6	0.813817	1049.94	0.813817	729.614
80.3	278.054	1312.85	278.054	1317.37	0.813817	1040.9	0.813817	729.388
80.4	278.19	1312.85	278.099	1317.37	0.904241	1038.64	0.768605	725.997
80.5	278.325	1312.4	278.19	1317.6	0.859029	1030.05	0.723393	725.771
80.6	278.325	1312.4	278.235	1317.6	0.813817	1027.56	0.813817	722.606
80.7	278.325	1312.85	278.099	1317.82	0.859029	1019.88	0.813817	722.606
80.8	278.28	1312.4	278.28	1317.37	0.768605	1017.16	0.859029	718.989
80.9	278.235	1312.4	278.099	1317.6	0.813817	1010.15	0.813817	718.763
81	278.28	1312.4	278.054	1317.82	0.723393	1007.44	0.768605	715.598
81.1	278.099	1313.08	277.918	1317.6	0.859029	1000.89	0.813817	715.598
81.2	278.054	1312.85	277.873	1317.82	0.813817	997.721	0.859029	712.207
81.3	277.873	1312.85	277.738	1317.6	0.768605	992.296	0.813817	712.207
81.4	277.873	1312.85	277.557	1317.82	0.723393	988.905	0.813817	709.947
81.5	277.828	1313.08	277.647	1317.82	0.859029	983.253	0.813817	709.721
81.6	277.783	1313.08	277.421	1317.6	0.768605	980.089	0.813817	709.495
81.7	277.783	1312.85	277.557	1317.82	0.768605	975.793	0.813817	709.495
81.8	277.647	1312.4	277.331	1317.6	0.813817	971.498	0.813817	709.721
81.9	277.647	1313.08	277.512	1317.6	0.813817	967.429	0.813817	709.495
82	277.692	1312.85	277.512	1317.6	0.813817	963.134	0.813817	709.495
82.1	277.557	1312.85	277.466	1317.6	0.768605	960.647	0.859029	709.495
82.2	277.466	1312.85	277.557	1317.82	0.859029	955.222	0.904241	709.721
82.3	277.512	1312.85	277.602	1317.6	0.859029	952.509	0.904241	709.721
82.4	277.466	1313.08	277.783	1317.37	0.768605	947.084
82.5	277.376	1312.85	277.692	1317.37	0.813817	945.275
82.6	277.466	1312.85	277.964	1317.6	0.768605	939.398
82.7	277.376	1313.08	277.964	1317.6	0.813817	938.267
82.8	277.421	1313.08	277.964	1317.6	0.813817	931.486
82.9	277.331	1312.85	278.099	1317.37	0.768605	930.355
83	277.376	1312.4	278.054	1318.05	0.813817	924.704
83.1	277.421	1313.08	278.099	1317.82	0.949453	924.252
83.2	277.331	1312.85	278.009	1317.82	0.768605	917.018
83.3	277.512	1313.08	278.054	1317.82	0.859029	916.792
83.4	277.466	1312.85	277.964	1318.27	0.813817	910.462
83.5	277.647	1313.08	278.054	1318.27	0.859029	910.462
83.6	277.647	1312.85	277.918	1318.05	0.813817	903.228
83.7	277.783	1312.4	277.828	1318.05	0.813817	903.228
83.8	277.783	1312.4	277.828	1318.05	0.813817	896.672
83.9	277.738	1312.17	277.738	1318.27	0.678181	896.672
84	277.918	1312.17	277.692	1317.82	0.813817	889.891
84.1	277.873	1312.17	277.602	1318.05	0.859029	889.891
84.2	278.099	1312.17	277.602	1318.27	0.813817	883.561
84.3	277.918	1312.4	277.421	1318.05	0.813817	883.561
84.4	277.873	1312.4	277.512	1318.05	0.768605	877.231
84.5	277.873	1312.4	277.466	1318.05	0.768605	877.457
84.6	277.964	1312.4	277.557	1318.27	0.813817	871.58
84.7	278.009	1312.4	277.647	1318.5	0.768605	871.354
84.8	277.964	1312.85	277.602	1318.05	0.813817	865.024
84.9	278.054	1312.85	277.783	1318.27	0.768605	864.798
85	277.964	1312.4	277.692	1318.05	0.768605	859.146
85.1	278.054	1313.08	277.828	1318.27	0.768605	859.146
85.2	278.009	1313.08	277.783	1318.05	0.813817	853.269
85.3	278.009	1312.85	277.828	1318.27	0.859029	853.043
85.4	277.918	1312.85	278.009	1318.27	0.813817	847.617
85.5	277.918	1312.85	277.873	1318.27	0.813817	847.391
85.6	278.054	1313.08	278.009	1318.05	0.723393	841.966
85.7	278.009	1313.08	278.19	1318.27	0.768605	841.966
85.8	277.964	1313.08	278.235	1318.27	0.813817	836.766
85.9	277.783	1313.08	278.28	1318.27	0.813817	836.54
86	277.828	1313.08	278.28	1318.27	0.768605	831.341
86.1	277.738	1313.08	278.235	1318.05	0.768605	831.567
86.2	277.738	1312.85	278.235	1318.5	0.723393	826.82
86.3	277.692	1313.08	278.054	1318.5	0.678181	826.594
86.4	277.602	1313.08	277.918	1318.27	0.678181	821.394
86.5	277.738	1313.3	277.828	1318.27	0.768605	821.394
86.6	277.557	1313.08	277.602	1318.5	0.859029	816.421
86.7	277.692	1313.3	277.602	1318.27	0.768605	816.195
86.8	277.557	1313.08	277.557	1318.27	0.859029	811.448
86.9	277.557	1313.3	277.376	1318.27	0.949453	811.448
87	277.466	1313.08	277.557	1318.5	0.813817	806.927
87.1	277.557	1313.3	277.512	1318.5	0.813817	806.7
87.2	277.512	1313.3	277.557	1318.27	0.813817	802.179
87.3	277.466	1313.08	277.466	1318.5	0.904241	801.953
87.4	277.512	1312.85	277.512	1318.73	0.859029	797.658
87.5	277.421	1312.4	277.557	1318.73	0.768605	797.432
87.6	277.512	1312.4	277.738	1318.5	0.813817	792.911
87.7	277.466	1312.4	277.783	1318.27	0.813817	792.685
87.8	277.421	1312.85	277.873	1318.73	0.859029	788.39
87.9	277.421	1312.85	278.054	1318.73	0.768605	788.39
88	277.421	1313.08	278.009	1318.27	0.723393	784.094
88.1	277.331	1313.08	278.099	1318.5	0.768605	783.868
88.2	277.421	1312.85	278.099	1318.5	0.723393	780.025
88.3	277.376	1312.85	278.099	1318.5	0.813817	779.799
88.4	277.331	1312.85	278.054	1318.5	0.813817	775.956
88.5	277.331	1312.85	278.099	1318.05	0.859029	775.504
88.6	277.331	1312.85	278.28	1318.5	0.904241	772.113
88.7	277.421	1312.85	278.054	1318.5	0.768605	771.661
88.8	277.331	1313.08	278.099	1318.27	0.859029	768.044
88.9	277.376	1313.08	278.009	1318.27	0.723393	767.366
89	277.376	1312.85	277.964	1318.5	0.723393	763.749
89.1	277.376	1312.85	277.738	1318.5	0.859029	763.523
89.2	277.421	1312.85	277.738	1318.73	0.768605	760.358
89.3	277.285	1313.08	277.692	1318.5	0.859029	759.454
89.4	277.376	1312.85	277.512	1318.95	0.813817	756.741
89.5	277.15	1312.85	277.557	1318.73	0.768605	756.515
89.6	277.331	1313.3	277.421	1318.73	0.768605	753.124
89.7	277.466	1313.08	277.466	1318.5	0.768605	752.446
89.8	277.466	1313.08	277.376	1318.73	0.723393	749.733
89.9	277.466	1312.85	277.376	1318.73	0.859029	748.829
90	277.466	1313.08	277.421	1318.5	0.813817	745.664
90.1	277.466	1313.08	277.376	1318.5	0.813817	745.212
90.2	277.466	1313.08	277.557	1318.5	0.859029	742.725
90.3	277.512	1312.85	277.557	1318.73	0.904241	741.595
90.4	277.466	1313.3	277.738	1318.73	0.813817	738.882
90.5	277.421	1313.3	277.828	1318.5	0.813817	737.752
90.6	277.466	1313.3	277.828	1318.73	0.904241	735.718
90.7	277.421	1313.08	277.964	1318.73	0.904241	734.813
90.8	277.512	1313.53	278.099	1318.73	0.904241	732.327
90.9	277.376	1313.3	277.918	1318.73	0.904241	731.196
91	277.331	1313.3	278.009	1318.73	0.768605	729.388
91.1	277.421	1313.3	278.054	1318.95	0.859029	728.258
91.2	277.376	1313.3	278.054	1318.73	0.813817	726.223
91.3	277.466	1313.3	277.964	1318.73	0.768605	724.867
91.4	277.376	1313.3	278.054	1318.95	0.904241	722.832
91.5	277.466	1313.3	277.964	1318.95	0.904241	721.702
91.6	277.285	1313.53	277.828	1318.95	0.768605	719.667
91.7	277.466	1313.3	277.828	1318.73	0.904241	718.311
91.8	277.376	1313.3	277.828	1318.95	0.859029	716.728
91.9	277.466	1313.3	277.738	1318.95	0.859029	714.92
92	277.331	1313.53	277.692	1318.95	0.813817	714.016
92.1	277.331	1313.53	277.466	1318.73	0.813817	712.207
92.2	277.466	1313.53	277.466	1318.73	0.768605	711.077
92.3	277.331	1313.3	277.331	1318.95	0.813817	709.947
92.4	277.466	1313.53	277.376	1318.73	0.768605	709.721
92.5	277.285	1313.53	277.466	1318.73	0.813817	709.495
92.6	277.331	1313.3	277.376	1318.73	0.859029	709.721
92.7	277.376	1313.3	277.602	1318.73	0.768605	709.721
92.8	277.15	1313.53	277.512	1318.95	0.904241	709.721
92.9	277.466	1313.53	277.557	1318.5	0.949453	709.721
93	277.376	1313.53	277.466	1318.73	0.813817	709.721
93.1	277.466	1313.53	277.602	1318.73	0.904241	709.721
93.2	277.376	1313.75	277.602	1318.5	0.859029	709.721
93.3	277.421	1313.75	277.557	1318.5
93.4	277.285	1313.75	277.783	1318.5
93.5	277.421	1313.75	277.783	1318.95
93.6	277.421	1313.98	277.964	1318.73
93.7	277.376	1313.98	277.828	1318.73
93.8	277.421	1313.75	277.873	1318.5
93.9	277.466	1313.98	277.964	1318.73
94	277.512	1313.98	278.009	1318.73
94.1	277.195	1313.98	278.054	1318.5
94.2	277.331	1313.98	278.009	1318.5
94.3	277.466	1313.98	278.28	1318.5
94.4	277.421	1313.98	278.099	1318.73
94.5	277.466	1313.98	278.235	1318.5
94.6	277.466	1313.98	278.099	1318.27
94.7	277.466	1313.98	278.054	1318.5
94.8	277.602	1314.21	277.964	1318.73
94.9	277.512	1314.21	277.918	1318.5
95	277.466	1313.98	277.918	1318.5
95.1	277.602	1313.98	277.602	1318.5
95.2	277.647	1313.98	277.692	1318.73
95.3	277.738	1313.98	277.602	1318.5
95.4	277.873	1313.98	277.466	1318.73
95.5	277.738	1313.75	277.331	1318.73
95.6	277.873	1313.98	277.331	1318.73
95.7	277.738	1313.98	277.376	1318.5
95.8	277.918	1313.75	277.512	1318.5
95.9	277.828	1313.75	277.602	1318.73
96	277.828	1313.75	277.647	1318.5
96.1	278.009	1313.75	277.783	1318.73
96.2	277.918	1313.75	277.602	1318.5
96.3	277.918	1313.53	277.828	1318.73
96.4	278.009	1313.75	277.873	1318.5
96.5	278.054	1313.75	277.964	1318.5
96.6	277.918	1313.75	278.054	1318.5
96.7	277.964	1313.75	278.009	1318.73
96.8	278.099	1313.75	278.009	1318.95
96.9	278.009	1313.98	278.099	1318.73
97	278.099	1313.98	278.19	1318.73
97.1	277.918	1313.98	278.099	1318.95
97.2	277.964	1313.98	278.099	1318.95
97.3	277.783	1314.21	278.19	1318.95
97.4	277.783	1314.21	278.235	1318.73
97.5	277.783	1313.98	278.28	1318.95
97.6	277.738	1313.98	278.054	1318.73
97.7	277.783	1314.21	278.19	1318.73
97.8	277.602	1314.21	277.964	1318.73
97.9	277.557	1313.98	278.009	1319.18
98	277.557	1313.75	277.873	1318.73
98.1	277.421	1313.75	277.738	1318.95
98.2	277.421	1313.98	277.738	1318.95
98.3	277.376	1313.75	277.557	1319.18
98.4	277.421	1313.75	277.557	1319.18
98.5	277.376	1313.98	277.512	1319.18
98.6	277.466	1313.98	277.512	1318.95
98.7	277.421	1313.75	277.376	1319.41
98.8	277.512	1313.75	277.421	1319.18
98.9	277.421	1314.21	277.466	1318.95
99	277.512	1313.98	277.421	1319.18
99.1	277.602	1313.98	277.512	1318.95
99.2	277.602	1314.21	277.376	1319.18
99.3	277.783	1314.21	277.602	1318.95
99.4	277.738	1314.21	277.466	1318.95
99.5	277.828	1313.98	277.647	1319.18
99.6	277.738	1314.21	277.602	1318.95
99.7	277.783	1314.21	277.692	1319.18
99.8	277.783	1313.98	277.873	1318.95
99.9	277.964	1314.21	277.918	1319.18
100	278.054	1313.98	277.964	1319.41
100.1	278.009	1314.21	278.054	1318.95
100.2	278.19	1314.21	278.19	1319.18
100.3	278.235	1313.75	278.099	1319.18
100.4	278.19	1313.75	278.054	1319.18
100.5	278.099	1313.98	278.19	1319.18
100.6	278.099	1313.75	278.099	1319.18
100.7	277.964	1313.75	278.19	1319.18
100.8	277.873	1313.75	278.099	1319.18
100.9	277.828	1313.98	278.28	1319.41
101	277.647	1313.98	278.099	1319.18
101.1	277.512	1313.75	278.009	1318.95
101.2	277.376	1313.75	277.964	1319.41
101.3	277.421	1313.98	277.918	1319.18
101.4	277.331	1313.98	277.873	1319.18
101.5	277.376	1313.75	277.647	1319.41
101.6	277.376	1313.75	277.738	1319.41
101.7	277.376	1313.98	277.692	1319.41
101.8	277.512	1314.21	277.692	1319.63
101.9	277.421	1313.98	277.512	1319.41
102	277.647	1313.98	277.376	1319.86
102.1	277.647	1314.21	277.376	1319.63
102.2	277.783	1314.21	277.466	1319.63
102.3	277.918	1314.21	277.421	1319.41
102.4	278.054	1314.21	277.466	1319.63
102.5	278.099	1314.43	277.421	1319.63
102.6	278.009	1314.21	277.466	1319.41
102.7	278.099	1314.21	277.512	1319.18
102.8	278.054	1314.21	277.512	1319.63
102.9	278.099	1314.21	277.512	1319.63
103	278.054	1314.21	277.602	1319.41
103.1	278.009	1314.21	277.512	1319.63
103.2	278.009	1314.21	277.692	1319.63
103.3	277.918	1314.43	277.557	1319.63
103.4	277.918	1314.43	277.647	1319.41
103.5	277.602	1314.43	277.692	1319.41
103.6	277.602	1314.21	277.783	1319.63
103.7	277.466	1314.43	277.738	1319.63
103.8	277.331	1314.43	277.738	1319.63
103.9	277.376	1314.43	277.873	1319.41
104	277.331	1314.43	277.783	1319.86
104.1	277.466	1314.66	277.828	1319.63
104.2	277.331	1314.66	277.918	1319.41
104.3	277.512	1314.43	277.828	1319.41
104.4	277.466	1314.43	277.873	1319.86
104.5	277.557	1314.66	277.918	1319.63
104.6	277.647	1314.66	278.009	1319.63
104.7	277.692	1314.66	277.964	1319.63
104.8	277.873	1314.66	278.054	1320.08
104.9	277.873	1314.66	278.19	1319.86
105	278.009	1314.66	278.235	1319.86
105.1	277.918	1314.66	278.28	1319.63
105.2	277.964	1314.66	278.235	1320.08
105.3	277.918	1314.66	278.371	1320.08
105.4	277.918	1314.66	278.099	1320.08
105.5	277.964	1314.66	278.235	1320.08
105.6	277.918	1314.43	278.054	1320.08
105.7	277.918	1314.66	278.099	1320.31
105.8	277.828	1314.66	278.009	1319.86
105.9	277.692	1314.66	277.964	1320.08
106	277.512	1314.43	277.918	1320.31
106.1	277.421	1314.66	277.738	1320.31
106.2	277.421	1314.43	277.828	1320.31
106.3	277.331	1314.43	277.602	1320.08
106.4	277.376	1314.43	61.1719	1320.31
106.5	277.376	1314.43	1.71806	1320.31
106.6	277.421	1314.66	0.813817	1316.24
106.7	277.285	1314.43	0.813817	1316.24
106.8	277.421	1314.43	0.723393	1316.01
106.9	277.512	1314.21	0.813817	1293.63
107	277.512	1314.43	0.813817	1293.63
107.1	277.602	1314.21	0.678181	1271.48
107.2	277.647	1314.21	0.678181	1252.94
107.3	277.738	1314.21	0.723393	1252.94
107.4	277.783	1314.43	0.632969	1233.28
107.5	277.828	1314.21	0.723393	1232.15
107.6	277.828	1314.21	0.678181	1232.15
107.7	277.783	1314.21	0.678181	1215.19
107.8	277.918	1314.43	0.768605	1214.51
107.9	277.964	1314.43	0.768605	1197.33
108	278.235	1314.43	0.723393	1181.96
108.1	278.28	1314.21	0.678181	1181.96
108.2	278.28	1314.66	0.678181	1180.83
108.3	278.235	1314.43	0.723393	1165.68
108.4	278.235	1314.43	0.723393	1164.33
108.5	278.054	1314.43	0.813817	1150.09
108.6	277.918	1314.66	0.678181	1148.73
108.7	277.828	1314.88	0.723393	1135.62
108.8	277.647	1314.88	0.723393	1133.81
108.9	277.647	1314.66	0.723393	1121.83
109	277.195	1314.88	0.813817	1120.02
109.1	277.195	1314.88	0.723393	1107.59
109.2	277.15	1314.66	0.813817	1106
109.3	277.285	1314.66	0.813817	1094.93
109.4	277.285	1314.88	0.768605	1093.34
109.5	277.376	1314.88	0.678181	1082.95
109.6	277.557	1314.66	0.813817	1080.69
109.7	277.512	1314.66	0.813817	1071.64
109.8	277.692	1314.88	0.859029	1069.16
109.9	277.647	1314.88	0.768605	1059.66
110	277.783	1314.43	0.768605	1058.08
110.1	277.783	1314.43	0.768605	1049.94
110.2	277.964	1314.66	0.723393	1047.91
110.3	278.054	1314.66	0.904241	1039.09
110.4	277.964	1314.66	0.813817	1036.6
110.5	278.009	1314.43	0.768605	1028.69
110.6	277.964	1314.88	0.768605	1026.2
110.7	278.099	1314.88	0.723393	1018.74
110.8	277.964	1314.66	0.813817	1015.58
110.9	277.918	1314.66	0.768605	1008.8
111	277.873	1314.88	0.768605	1006.31
111.1	277.783	1314.88	0.768605	1000.66
111.2	277.828	1314.88	0.768605	997.043
111.3	277.512	1314.66	0.768605	991.844
111.4	277.512	1315.11	0.723393	988.227
111.5	277.421	1314.88	0.723393	983.932
111.6	277.331	1315.11	0.768605	979.636
111.7	277.331	1315.11	0.768605	975.341
111.8	277.285	1314.88	0.723393	971.272
111.9	277.331	1315.11	0.813817	967.203
112	277.331	1315.11	0.813817	963.134
112.1	277.602	1315.34	0.904241	960.874
112.2	277.512	1315.11	0.859029	955.448
112.3	277.557	1315.34	0.813817	951.605
112.4	277.647	1315.34	0.768605	947.536
112.5	277.783	1315.11	0.723393	946.406
112.6	277.828	1315.11	0.768605	940.302
112.7	277.964	1315.34	0.723393	938.041
112.8	278.009	1315.34	0.859029	933.068
112.9	277.964	1315.11	0.768605	932.616
113	277.918	1315.11	0.768605	925.834
113.1	277.783	1315.34	0.813817	925.608
113.2	277.964	1315.34	0.813817	918.826
113.3	277.918	1315.11	0.813817	918.374
113.4	277.873	1315.11	0.813817	912.271
113.5	278.009	1315.11	0.768605	912.044
113.6	277.692	1315.34	0.813817	905.263
113.7	277.783	1314.88	0.723393	905.489
113.8	277.602	1314.88	0.768605	899.159
113.9	277.602	1315.11	0.768605	899.159
114	277.421	1315.34	0.813817	892.829
114.1	277.376	1315.11	0.813817	892.377
114.2	277.466	1315.11	0.859029	886.274
114.3	277.421	1315.11	0.859029	886.274
114.4	277.557	1315.34	0.768605	880.17
114.5	277.466	1315.11	0.723393	880.17
114.6	277.512	1315.11	0.813817	874.292
114.7	277.421	1315.11	0.768605	874.066
114.8	277.512	1315.11	0.723393	868.189
114.9	277.692	1315.11	0.768605	868.189
115	277.738	1315.11	0.678181	862.537
115.1	277.738	1315.34	0.768605	862.537
115.2	277.738	1315.11	0.723393	856.66
115.3	277.918	1315.11	0.723393	856.434
115.4	277.783	1315.11	0.813817	851.234
115.5	278.009	1315.11	0.723393	851.234
115.6	278.009	1315.34	0.768605	846.035
115.7	278.054	1315.34	0.723393	846.035
115.8	278.054	1315.11	0.768605	841.062
115.9	278.099	1315.34	0.813817	840.609
116	278.28	1315.11	0.768605	835.862
116.1	278.054	1315.11	0.859029	835.862
116.2	277.964	1315.11	0.813817	831.341
116.3	277.783	1315.11	0.768605	831.115
116.4	277.692	1315.11	0.813817	826.142
116.5	277.602	1315.11	0.723393	825.916
116.6	277.376	1314.88	0.768605	821.62
116.7	277.331	1314.88	0.813817	821.394
116.8	277.105	1315.11	0.678181	816.647
116.9	277.331	1314.88	0.768605	816.195
117	277.285	1314.88	0.678181	812.126
117.1	277.421	1314.88	0.768605	811.9
117.2	277.466	1315.11	0.768605	807.379
117.3	277.466	1314.88	0.768605	807.379
117.4	277.557	1314.88	0.723393	803.31
117.5	277.647	1314.88	0.813817	802.857
117.6	277.828	1314.88	0.723393	798.562
117.7	277.873	1314.88	0.813817	798.562
117.8	278.054	1314.88	0.768605	794.719
117.9	278.009	1314.88	0.768605	794.267
118	278.19	1315.11	0.678181	790.198
118.1	278.054	1315.11	0.768605	789.972
118.2	278.054	1314.88	0.813817	786.129
118.3	278.19	1314.88	0.859029	785.903
118.4	278.009	1314.88	0.768605	782.512
118.5	278.054	1315.11	0.678181	781.834
118.6	277.918	1314.88	0.723393	778.443
118.7	277.918	1315.11	0.723393	778.217
118.8	277.738	1315.11	0.678181	774.6
118.9	277.738	1315.11	0.768605	774.148
119	277.602	1315.11	0.678181	770.983
119.1	277.557	1314.88	0.632969	770.531
119.2	277.512	1315.34	0.723393	766.914
119.3	277.195	1315.11	0.723393	766.236
119.4	277.376	1315.11	0.678181	763.523
119.5	277.285	1315.34	0.723393	762.845
119.6	277.376	1315.11	0.768605	759.68
119.7	277.331	1315.11	0.678181	759.228
119.8	277.421	1315.11	0.768605	756.515
119.9	277.647	1314.88	0.768605	755.837
120	277.692	1315.11	0.723393	753.35
120.1	277.873	1315.11	0.723393	752.672
120.2	277.828	1315.34	0.723393	749.959
120.3	277.964	1315.11	0.678181	749.507
120.4	277.918	1315.34	0.813817	747.473
120.5	278.054	1315.34	0.723393	745.664
120.6	278.009	1314.88	0.678181	743.63
120.7	277.873	1314.88	0.768605	742.725
120.8	278.054	1315.34	0.678181	740.465
120.9	277.964	1315.34	0.632969	739.334
121	277.918	1315.11	0.813817	737.3
121.1	277.964	1315.11	0.768605	736.17
121.2	277.918	1315.34	0.723393	734.135
121.3	277.738	1315.11	0.813817	732.779
121.4	277.738	1315.11	0.768605	731.422
121.5	277.692	1315.11	0.723393	730.066
121.6	277.512	1315.56	0.859029	728.484
121.7	277.602	1315.56	0.768605	726.901
121.8	277.331	1315.56	0.813817	725.997
121.9	277.421	1315.34	0.723393	723.962
122	277.285	1315.34	0.723393	723.058
122.1	277.195	1315.56	0.723393	721.25
122.2	277.376	1315.34	0.678181	720.571
122.3	277.331	1315.34	0.768605	718.085
122.4	277.512	1315.56	0.678181	717.633
122.5	277.466	1315.34	0.723393	714.92
122.6	277.647	1315.56	0.768605	714.92
122.7	277.466	1315.56	0.632969	712.433
122.8	277.602	1315.79	0.723393	712.433
122.9	277.602	1316.01	0.632969	709.721
123	277.692	1315.56	0.723393	709.495
123.1	277.828	1315.56	0.678181	709.947
123.2	277.873	1315.79	0.678181	709.721
123.3	277.873	1315.79	0.678181	709.495
123.4	277.873	1315.79	0.678181	709.721
123.5	278.009	1315.56	0.723393	709.721
123.6	277.918	1315.79	0.768605	709.721
123.7	278.19	1315.56	0.813817	709.495
123.8	278.235	1315.56	0.768605	709.495
123.9	278.099	1315.56
124	278.235	1315.56
124.1	278.009	1315.56
124.2	278.009	1315.34
124.3	277.828	1315.56
124.4	277.738	1315.34
124.5	277.557	1315.56
124.6	277.557	1315.34
124.7	277.466	1315.34
124.8	277.285	1315.34
124.9	277.376	1315.56
125	277.195	1315.11
125.1	277.376	1315.11
125.2	277.331	1315.11
125.3	277.512	1315.34
125.4	277.602	1315.11
125.5	277.512	1315.11
125.6	277.738	1315.34
125.7	277.647	1315.34
125.8	277.828	1315.56
125.9	277.828	1315.34
126	277.964	1315.34
126.1	277.918	1315.56
126.2	277.964	1315.34
126.3	278.099	1315.11
126.4	277.964	1315.34
126.5	278.19	1315.34
126.6	278.099	1315.11
126.7	278.099	1315.11
126.8	278.054	1315.34
126.9	278.054	1315.34
127	277.964	1315.34
127.1	277.828	1315.34
127.2	277.828	1315.34
127.3	277.602	1315.34
127.4	277.602	1315.11
127.5	277.512	1315.11
127.6	277.421	1315.11
127.7	277.285	1315.11
127.8	277.376	1315.34
127.9	277.421	1315.11
128	277.331	1315.11
128.1	277.557	1315.56
128.2	277.376	1315.34
128.3	277.512	1315.34
128.4	277.602	1315.56
128.5	277.512	1315.56
128.6	277.738	1315.56
128.7	277.783	1315.56
128.8	277.918	1315.34
128.9	277.964	1315.79
129	278.099	1315.56
129.1	277.873	1315.79
129.2	277.964	1315.56
129.3	277.918	1315.79
129.4	278.009	1315.79
129.5	278.054	1315.56
129.6	277.918	1315.79
129.7	277.873	1315.79
129.8	277.692	1315.79
129.9	277.738	1315.56
130	277.647	1315.56
130.1	277.466	1315.79
130.2	277.421	1315.79
130.3	277.376	1315.56
130.4	277.376	1315.34
130.5	277.285	1315.79
130.6	277.331	1315.79
130.7	277.105	1315.79
130.8	277.331	1315.79
130.9	277.331	1316.01
131	277.331	1315.79
131.1	277.512	1315.79
131.2	277.421	1315.79
131.3	277.692	1316.01
131.4	277.602	1316.01
131.5	277.602	1315.79
131.6	277.647	1315.79
131.7	277.738	1315.79
131.8	277.738	1316.01
131.9	277.918	1315.79
132	277.964	1315.79
132.1	277.964	1316.01
132.2	278.099	1316.01
132.3	278.099	1316.01
132.4	278.099	1315.79
132.5	278.099	1316.24
132.6	278.099	1316.01
132.7	278.235	1316.01
132.8	278.054	1316.01
132.9	278.009	1316.24
133	277.828	1316.24
133.1	277.828	1316.01
133.2	277.647	1316.01
133.3	277.512	1316.24
133.4	277.331	1316.01
133.5	277.285	1316.01
133.6	277.195	1316.01
133.7	277.195	1316.24
133.8	277.331	1316.24
133.9	277.15	1316.24
134	277.285	1316.24
134.1	277.331	1316.24
134.2	277.421	1316.24
134.3	277.557	1316.24
134.4	277.512	1316.01
134.5	277.783	1316.24
134.6	277.828	1316.24
134.7	277.964	1316.24
134.8	277.873	1316.24
134.9	277.964	1316.24
135	277.964	1316.47
135.1	278.009	1316.24
135.2	278.19	1316.01
135.3	278.054	1316.01
135.4	278.19	1316.01
135.5	278.009	1316.01
135.6	278.054	1315.79
135.7	278.009	1316.01
135.8	278.009	1316.01
135.9	278.054	1316.01
136	277.828	1315.79
136.1	277.828	1316.01
136.2	277.647	1316.01
136.3	277.692	1316.01
136.4	277.512	1316.01
136.5	277.421	1316.01
136.6	277.376	1316.01
136.7	6.60096	1316.01
136.8	0.949453	1315.79
136.9	0.949453	1315.11
137	0.949453	1310.36
137.1	0.949453	1309.23
137.2	0.768605	1287.98
137.3	0.994665	1286.63
137.4	0.859029	1266.96
137.5	0.859029	1266.28
137.6	0.813817	1247.29
137.7	0.768605	1247.29
137.8	0.859029	1228.3
137.9	0.813817	1228.3
138	0.904241	1210.67
138.1	0.859029	1210.67
138.2	0.904241	1194.39
138.3	0.904241	1194.62
138.4	0.859029	1177.89
138.5	0.859029	1177.67
138.6	0.813817	1161.84
138.7	0.859029	1161.61
138.8	0.904241	1146.47
138.9	0.859029	1146.24
139	0.904241	1132.45
139.1	0.859029	1132.23
139.2	0.904241	1118.21
139.3	0.859029	1118.21
139.4	0.859029	1104.65
139.5	0.904241	1104.65
139.6	0.859029	1091.99
139.7	0.859029	1091.76
139.8	0.813817	1079.78
139.9	0.859029	1079.78
140	0.859029	1068.25
140.1	0.904241	1068.03
140.2	0.859029	1057.4
140.3	0.904241	1057.4
140.4	0.813817	1047
140.5	0.859029	1046.55
140.6	0.904241	1036.15
140.7	0.904241	1035.93
140.8	0.859029	1025.53
140.9	0.813817	1025.07
141	0.859029	1015.58
141.1	0.859029	1015.35
141.2	0.859029	1006.09
141.3	0.904241	1005.63
141.4	0.859029	997.269
141.5	0.859029	996.817
141.6	0.768605	988.227
141.7	0.859029	987.775
141.8	0.813817	979.863
141.9	0.859029	979.636
142	0.768605	971.498
142.1	0.813817	971.272
142.2	0.723393	963.812
142.3	0.768605	963.134
142.4	0.768605	955.9
142.5	0.813817	955.222
142.6	0.813817	948.666
142.7	0.859029	947.988
142.8	0.859029	940.98
142.9	0.859029	940.302
143	0.904241	933.972
143.1	0.859029	933.294
143.2	0.859029	927.191
143.3	0.768605	925.834
143.4	0.813817	919.957
143.5	0.859029	919.278
143.6	0.859029	912.949
143.7	0.859029	912.271
143.8	0.859029	906.845
143.9	0.859029	905.715
144	0.904241	900.063
144.1	0.904241	899.159
144.2	0.813817	894.186
144.3	0.768605	892.829
144.4	0.813817	887.63
144.5	0.813817	886.5
144.6	0.859029	882.205
144.7	0.859029	880.622
144.8	0.813817	876.779
144.9	0.813817	874.292
145	0.859029	870.675
145.1	0.904241	868.641
145.2	0.813817	865.024
145.3	0.813817	862.763
145.4	0.813817	859.146
145.5	0.813817	857.564
145.6	0.768605	854.399
145.7	0.813817	851.686
145.8	0.723393	849.2
145.9	0.723393	846.487
146	0.723393	844.905
146.1	0.859029	841.288
146.2	0.904241	840.383
146.3	0.768605	836.314
146.4	0.859029	834.732
146.5	0.949453	831.341
146.6	0.859029	830.889
146.7	0.859029	826.594
146.8	0.859029	825.463
146.9	0.813817	821.62
147	0.768605	821.168
147.1	0.813817	816.873
147.2	0.813817	816.647
147.3	0.904241	812.352
147.4	0.904241	812.126
147.5	0.859029	807.831
147.6	0.904241	807.831
147.7	0.768605	803.536
147.8	0.678181	803.31
147.9	0.813817	799.466
148	0.723393	799.24
148.1	0.723393	794.945
148.2	0.768605	794.719
148.3	0.813817	791.102
148.4	0.723393	790.65
148.5	0.768605	786.807
148.6	0.768605	786.807
148.7	0.768605	783.19
148.8	0.723393	782.964
148.9	0.768605	779.121
149	0.768605	778.895
149.1	0.768605	775.504
149.2	0.813817	775.278
149.3	0.813817	771.435
149.4	0.813817	771.435
149.5	0.768605	767.818
149.6	0.768605	767.818
149.7	0.859029	763.975
149.8	0.813817	763.749
149.9	0.904241	760.81
150	0.859029	760.584
150.1	0.813817	757.193
150.2	0.813817	757.419
150.3	0.813817	754.028
150.4	0.859029	754.028
150.5	0.768605	750.638
150.6	0.904241	750.411
150.7	0.813817	747.473
150.8	0.813817	747.473
150.9	0.723393	744.082
151	0.859029	743.856
151.1	0.813817	740.691
151.2	0.859029	740.691
151.3	0.813817	737.3
151.4	0.859029	737.3
151.5	0.813817	734.587
151.6	0.859029	734.587
151.7	0.904241	731.422
151.8	0.859029	731.422
151.9	0.768605	728.484
152	0.813817	728.484
152.1	0.904241	725.545
152.2	0.813817	725.545
152.3	0.813817	722.832
152.4	0.813817	722.606
152.5	0.813817	719.441
152.6	0.813817	719.215
152.7	0.768605	717.181
152.8	0.813817	716.955
152.9	0.768605	714.016
153	0.813817	713.79
153.1	0.813817	711.529
153.2	0.813817	711.077
153.3	0.859029	709.721
153.4	0.813817	709.495
153.5	0.813817	709.721
153.6	0.768605	709.495
153.7	0.813817	709.268
153.8	0.859029	709.268
153.9	0.904241	709.721
154	0.859029	709.721
154.1	0.859029	709.495

## Sheet: g
time/s						AVERAGE	STDEV.P
11						100
42	30	462	463	464	560	487.25	42.0082
51	40	507	636	680		607.667	73.4136
61	50	705	708	776	781	742.5	36.059
72	60	746	815	872		811	51.517
102	90	817	836	850		834.333	13.5236
132	120	802	855	851	861	842.25	23.5093

## Sheet: h
Growth time	Growth speed	thick	reference	Ref.
min	nm/min	nm
1.01667	730.328	742.5	our work
5	6	30	Hu Q, Nam K-B, Yeo J-H, et al. Synthesis of uniform nanometer-thick graphite film on polycrystalline Ni substrate with ultrafine grains [J]. Carbon, 2021, 177: 35-43.	22
5	20	100	Deokar G, Genovese A, Costa P M F J. Fast, wafer-scale growth of a nanometer-thick graphite film on Ni foil and its structural analysis [J]. Nanotechnology, 2020, 31(48).	23
15	1.26667	19	Chen, S.; Cai, W.; Piner, R. D.; Suk, J. W.; Wu, Y.; Ren, Y.; Kang, J.; Ruoff, R. S. Synthesis and characterization of large-area graphene and graphite films on commercial Cu-Ni alloy foils. Nano Lett. 2011, 11 (9), 3519-3525. DOI: 10.1021/nl201699j.
30	16.6667	500	Zhang Y, Shu H, Chen Z, et al. Chemical vapor deposition growth and characterization of graphite-like film [J]. Materials Research Express, 2020, 7(1).	38
30	1.33333	40	Cheng L, Yun K, Lucero A, et al. Low temperature synthesis of graphite on Ni films using inductively coupled plasma enhanced CVD [J]. Journal of Materials Chemistry C, 2015, 3(20): 5192-5198.	29
60	6.16667	370	Kato R, Hasegawa M. Fast synthesis of thin graphite film with high-performance thermal and electrical properties grown by plasma CVD using polycrystalline nickel foil at low temperature [J]. Carbon, 2019, 141: 768-773.	39
75	4.66667	350	Albu C, Eremia S A V, Veca M L, et al. Nano-crystalline graphite film on SiO2: Electrochemistry and electro-analytical application [J]. Electrochimica Acta, 2019, 303: 284-292.	40
90	0.222222	20	Kim S-G, Hu Q, Nam K-B, et al. Formation process of graphite film on Ni substrate with improved thickness uniformity through precipitation control [J]. Chemical Physics Letters, 2018, 698: 157-162.	25
120	3.33333	400	Rut’kov E V, Afanas’eva E Y, Petrov V N, et al. Fabrication of graphene and graphite films on the Ni(111) surface [J]. Technical Physics, 2016, 61(11): 1724-1728.	28
120	1.16667	140	Zheng Q, Braun P V, Cahill D G. Thermal Conductivity of Graphite Thin Films Grown by Low Temperature Chemical Vapor Deposition on Ni (111) [J]. Advanced Materials Interfaces, 2016, 3(16).	27
188	0.212766	40	Hu Q, Kim S-G, Shin D-W, et al. Large-scale nanometer-thickness graphite films synthesized on polycrystalline Ni foils by two-stage chemical vapor deposition process [J]. Carbon, 2017, 113: 309-317.	26
200	15	3000	Murakami M, Tatami A, Tachibana M. Fabrication of high quality and large area graphite thin films by pyrolysis and graphitization of polyimides [J]. Carbon, 2019, 145: 23-30.	15
240	3.33333	800	Chatterjee S, Kim N Y, Pugno N M, et al. Synthesis of Highly Oriented Graphite Films with a Low Wrinkle Density and Near-Millimeter-Scale Lateral Grains [J]. Chemistry of Materials, 2020, 32(7): 3134-3143.	24
240	2.5	600	Chen S, Gao M, Cao R, et al. Hydrogen-free synthesis of graphene–graphitic films directly on Si substrate by plasma enhanced chemical vapor deposition [J]. Journal of Materials Science: Materials in Electronics, 2014, 26(3): 1485-1493.	42
300	83.3333	25000	Song R, Wang Q, Mao B, et al. Flexible graphite films with high conductivity for radio-frequency antennas [J]. Carbon, 2018, 130: 164-169.	41
550	0.0909091	50	Li S, Zheng Z, Liu S, et al. Flexible graphite films with high cross-plane thermal conductivity prepared by graphitization of polyimide catalyzed by Ni-coated-CNTs [J]. Journal of Materials Chemistry C, 2023, 11(28): 9527-9538.	36
960	0.0208333	20	Weng M, Jian L, Feng X, et al. High oriented graphite film with high thermal conductivity prepared by pure polyimide film formed with catalyst pyridine [J]. Ceramics International, 2021, 47(17): 24519-24526.	37
6000	5.83333	35000	Zhang Z, Ding M, Cheng T, et al. Continuous epitaxy of single-crystal graphite films by isothermal carbon diffusion through nickel [J]. Nature Nanotechnology, 2022.	20
12000	10	120000	Shen Q, Song Q, Xiao C, et al. Ultrahigh thermal conductive graphite film via the in-situ construction of aligned nanographene skeleton using chemical vapor deposition [J]. Journal of Materials Science & Technology, 2023, 148: 1-9.	35
1100	125.736	138310	Zhang, L. et al. Synthesis and properties of mirror-like large-grain graphite films. Nat. Commun. 16, 7180 (2025). https://doi.org/10.1038/s41467-025-62227-6	21

## Sheet: i
11 s		42 s		51 s		61 s		72 s		102 s		132 s
1000.06	8.90252	1000.06	33.2909	1000.06	8.90252	1000.06	17.8573	1000.06	9.03957	1000.06	-1.07225	1000.06	-0.922648
1001.72	30.6468	1001.72	40.7403	1001.72	30.6468	1001.72	1.64083	1001.72	24.8145	1001.72	12.7147	1001.72	10.8157
1003.37	24.3932	1003.37	40.1936	1003.37	24.3932	1003.37	13.4263	1003.37	16.5914	1003.37	2.50357	1003.37	16.5563
1005.03	2.14101	1005.03	59.6496	1005.03	2.14101	1005.03	19.2132	1005.03	6.36965	1005.03	10.2938	1005.03	20.2983
1006.68	21.8909	1006.68	51.1094	1006.68	21.8909	1006.68	7.00207	1006.68	16.1498	1006.68	14.0859	1006.68	14.0425
1008.33	27.6422	1008.33	32.5719	1008.33	27.6422	1008.33	0.792391	1008.33	9.93133	1008.33	-4.1207	1008.33	11.7882
1009.99	1.39559	1009.99	46.0382	1009.99	1.39559	1009.99	8.58464	1009.99	13.7147	1009.99	25.6746	1009.99	27.536
1011.64	9.15041	1011.64	25.5071	1011.64	9.15041	1011.64	6.37834	1011.64	11.4995	1011.64	7.47122	1011.64	15.2853
1013.29	14.9072	1013.29	40.9798	1013.29	14.9072	1013.29	-5.82605	1013.29	5.28618	1013.29	29.2697	1013.29	1.03674
1014.95	12.6655	1014.95	46.4552	1014.95	12.6655	1014.95	1.97101	1014.95	7.0742	1014.95	13.0695	1014.95	4.78965
1016.6	14.4258	1016.6	23.9343	1016.6	14.4258	1016.6	11.77	1016.6	20.8641	1016.6	0.871099	1016.6	8.54463
1018.25	12.1875	1018.25	41.416	1018.25	12.1875	1018.25	-8.42968	1018.25	6.65527	1018.25	14.674	1018.25	16.3011
1019.9	15.9511	1019.9	32.9014	1019.9	15.9511	1019.9	17.3726	1019.9	8.44832	1019.9	14.4788	1019.9	6.05961
1021.55	13.7162	1021.55	44.3894	1021.55	13.7162	1021.55	-6.82376	1021.55	-1.75729	1021.55	14.2849	1021.55	-0.18039
1023.2	21.4833	1023.2	41.8812	1023.2	21.4833	1023.2	10.9818	1023.2	0.0389194	1023.2	-7.90729	1023.2	-2.41835
1024.86	7.25174	1024.86	25.3754	1024.86	7.25174	1024.86	-3.21129	1024.86	7.83646	1024.86	-4.09812	1024.86	-2.65485
1026.51	15.0222	1026.51	40.8734	1026.51	15.0222	1026.51	-11.4025	1026.51	7.63581	1026.51	-0.287198	1026.51	1.11067
1028.15	10.7942	1028.15	34.3745	1028.15	10.7942	1028.15	18.4079	1028.15	-0.563285	1028.15	-4.47474	1028.15	-3.12207
1029.81	6.56771	1029.81	29.8781	1029.81	6.56771	1029.81	6.21968	1029.81	5.23894	1029.81	11.339	1029.81	6.64664
1031.45	10.3431	1031.45	37.3854	1031.45	10.3431	1031.45	-5.9667	1031.45	-6.95706	1031.45	-0.845475	1031.45	8.41735
1033.1	20.1199	1033.1	28.8952	1033.1	20.1199	1033.1	1.84828	1033.1	18.8483	1033.1	16.9713	1033.1	6.1895
1034.75	-2.10141	1034.75	32.4086	1034.75	-2.10141	1034.75	7.66509	1034.75	-1.34467	1034.75	-11.2102	1034.75	11.9636
1036.4	15.6789	1036.4	29.925	1036.4	15.6789	1036.4	-8.51654	1036.4	-3.53607	1036.4	-3.39015	1036.4	5.73945
1038.05	5.46062	1038.05	25.444	1038.05	5.46062	1038.05	-10.6968	1038.05	6.27384	1038.05	-1.56886	1038.05	5.51671
1039.7	17.2442	1039.7	32.9665	1039.7	17.2442	1039.7	-0.875267	1039.7	-5.91453	1039.7	-11.7459	1039.7	3.29591
1041.35	-0.970879	1041.35	32.4914	1041.35	-0.970879	1041.35	-3.0524	1041.35	13.8984	1041.35	10.0784	1041.35	-6.92348
1042.99	-1.18406	1042.99	34.02	1042.99	-1.18406	1042.99	6.77226	1042.99	21.7131	1042.99	3.90435	1042.99	0.859087
1044.64	-1.39566	1044.64	23.5515	1044.64	-1.39566	1044.64	-7.40156	1044.64	13.5292	1044.64	5.73175	1044.64	-1.3567
1046.29	-11.6059	1046.29	23.0855	1046.29	-11.6059	1046.29	-5.57401	1046.29	5.34662	1046.29	9.56043	1046.29	0.428935
1047.93	2.18569	1047.93	22.623	1047.93	2.18569	1047.93	6.25526	1047.93	13.1657	1047.93	-12.6092	1047.93	-5.78354
1049.58	17.9789	1049.58	28.1635	1049.58	17.9789	1049.58	0.0860598	1049.58	10.9863	1049.58	21.2225	1049.58	0.00563235
1051.22	-6.2266	1051.22	29.7063	1051.22	-6.2266	1051.22	15.9182	1051.22	22.8082	1051.22	19.0556	1051.22	-8.20379
1052.87	-2.43027	1052.87	33.2527	1052.87	-2.43027	1052.87	11.752	1052.87	6.63174	1052.87	0.890228	1052.87	19.5887
1054.51	15.3676	1054.51	32.802	1054.51	15.3676	1054.51	9.5874	1054.51	10.4567	1054.51	-9.27367	1054.51	-8.61726
1056.16	13.1668	1056.16	42.3536	1056.16	13.1668	1056.16	13.4241	1056.16	12.283	1056.16	18.5637	1056.16	-4.82181
1057.8	-5.03214	1057.8	17.9087	1057.8	-5.03214	1057.8	7.26244	1057.8	10.1109	1057.8	6.40259	1057.8	16.9755
1059.45	10.7704	1059.45	27.4667	1059.45	10.7704	1059.45	1.10229	1059.45	9.94024	1059.45	2.24294	1059.45	16.7744
1061.09	0.57429	1061.09	37.0271	1061.09	0.57429	1061.09	-9.05656	1061.09	-4.22918	1061.09	-1.91548	1061.09	10.5747
1062.73	12.3799	1062.73	38.5909	1062.73	12.3799	1062.73	10.7863	1062.73	17.603	1062.73	11.9277	1062.73	20.3768
1064.38	6.18709	1064.38	42.1575	1064.38	6.18709	1064.38	-1.36944	1064.38	9.43668	1064.38	17.7722	1064.38	-3.81949
1066.02	11.9955	1066.02	27.7265	1066.02	11.9955	1066.02	24.4761	1066.02	7.27153	1066.02	7.618	1066.02	-0.0144479
1067.66	-0.194249	1067.66	31.2988	1067.66	-0.194249	1067.66	0.323352	1067.66	9.108	1067.66	19.4653	1067.66	-0.207591
1069.3	9.61746	1069.3	34.874	1069.3	9.61746	1069.3	6.17202	1069.3	10.9459	1069.3	7.31404	1069.3	1.60083
1070.94	9.43066	1070.94	20.4519	1070.94	9.43066	1070.94	0.0221359	1070.94	2.78514	1070.94	-10.8359	1070.94	7.4108
1072.59	15.2452	1072.59	32.0322	1072.59	15.2452	1072.59	17.8735	1072.59	12.6256	1072.59	-2.98461	1072.59	7.22212
1074.23	9.06136	1074.23	29.6158	1074.23	9.06136	1074.23	21.7265	1074.23	6.46769	1074.23	2.86819	1074.23	-2.96481
1075.87	2.87905	1075.87	23.2022	1075.87	2.87905	1075.87	-8.41905	1075.87	10.3111	1075.87	2.72235	1075.87	14.8498
1077.51	14.6982	1077.51	32.7914	1077.51	14.6982	1077.51	5.4368	1077.51	24.156	1077.51	4.57787	1077.51	8.66598
1079.15	6.51865	1079.15	36.3828	1079.15	6.51865	1079.15	9.29389	1079.15	16.002	1079.15	0.434545	1079.15	-3.51655
1080.79	12.3408	1080.79	33.9775	1080.79	12.3408	1080.79	29.1526	1080.79	9.84952	1080.79	-5.70726	1080.79	26.3027
1082.43	16.1643	1082.43	33.575	1082.43	16.1643	1082.43	11.0127	1082.43	11.6984	1082.43	20.1523	1082.43	8.12339
1084.07	21.9893	1084.07	27.1751	1084.07	21.9893	1084.07	12.8741	1084.07	13.5487	1084.07	16.0131	1084.07	15.9456
1085.71	1.81582	1085.71	32.778	1085.71	1.81582	1085.71	14.737	1085.71	5.40033	1085.71	11.8753	1085.71	5.76937
1087.35	15.6435	1087.35	42.3832	1087.35	15.6435	1087.35	-3.3989	1087.35	13.2531	1087.35	9.73857	1087.35	29.5944
1088.98	-2.52711	1088.98	21.9915	1088.98	-2.52711	1088.98	14.4667	1088.98	13.1074	1088.98	21.6034	1088.98	9.42113
1090.62	9.30366	1090.62	41.6025	1090.62	9.30366	1090.62	26.3337	1090.62	22.963	1090.62	13.4694	1090.62	11.2493
1092.26	19.1359	1092.26	27.2163	1092.26	19.1359	1092.26	12.2021	1092.26	-3.18	1092.26	11.3368	1092.26	9.07904
1093.9	6.9695	1093.9	44.8327	1093.9	6.9695	1093.9	8.07186	1093.9	4.67828	1093.9	27.2055	1093.9	16.9102
1095.53	12.8045	1095.53	18.4517	1095.53	12.8045	1095.53	15.9429	1095.53	4.53788	1095.53	13.0755	1095.53	16.7428
1097.17	22.6408	1097.17	36.073	1097.17	22.6408	1097.17	11.8152	1097.17	12.3986	1097.17	16.9465	1097.17	8.57673
1098.81	0.478639	1098.81	15.6973	1098.81	0.478639	1098.81	15.689	1098.81	20.2608	1098.81	12.8191	1098.81	16.4123
1100.44	28.3179	1100.44	27.3243	1100.44	28.3179	1100.44	9.56414	1100.44	10.1243	1100.44	2.69283	1100.44	12.2493
1102.08	20.1585	1102.08	26.954	1102.08	20.1585	1102.08	19.4406	1102.08	7.9891	1102.08	6.56787	1102.08	-13.9123
1103.71	6.00054	1103.71	22.5862	1103.71	6.00054	1103.71	5.31838	1103.71	9.85518	1103.71	16.4442	1103.71	-2.07242
1105.35	1.84392	1105.35	24.221	1105.35	1.84392	1105.35	11.1975	1105.35	3.72253	1105.35	4.32172	1105.35	9.76887
1106.98	9.68869	1106.98	27.8585	1106.98	9.68869	1106.98	-6.92211	1106.98	11.5912	1106.98	12.2005	1106.98	11.6116
1108.62	5.53464	1108.62	11.4981	1108.62	5.53464	1108.62	0.95947	1108.62	5.46092	1108.62	10.0804	1108.62	5.45555
1110.25	13.3821	1110.25	15.1407	1110.25	13.3821	1110.25	20.8425	1110.25	-6.66792	1110.25	1.96168	1110.25	-6.6989
1111.89	-6.76903	1111.89	18.7858	1111.89	-6.76903	1111.89	0.7268	1111.89	-0.795503	1111.89	-18.1558	1111.89	-4.85196
1113.52	5.08117	1113.52	28.4336	1113.52	5.08117	1113.52	-7.38759	1113.52	-2.92182	1113.52	21.7279	1113.52	-1.0036
1115.15	-15.0673	1115.15	12.0838	1115.15	-15.0673	1115.15	-17.5007	1115.15	6.9531	1115.15	-2.38717	1115.15	-7.15386
1116.79	8.78557	1116.79	15.7366	1116.79	8.78557	1116.79	4.38746	1116.79	14.8293	1116.79	1.49898	1116.79	-5.30273
1118.42	2.63978	1118.42	15.3919	1118.42	2.63978	1118.42	-1.72309	1118.42	2.70666	1118.42	-6.61366	1118.42	0.549787
1120.05	-9.50469	1120.05	31.0498	1120.05	-9.50469	1120.05	-7.83239	1120.05	6.58529	1120.05	-8.7251	1120.05	-3.59633
1121.68	6.35216	1121.68	10.7101	1121.68	6.35216	1121.68	-11.9404	1121.68	-7.53486	1121.68	-12.8353	1121.68	0.25892
1123.32	-11.7897	1123.32	12.3729	1123.32	-11.7897	1123.32	19.9528	1123.32	-5.65378	1123.32	-12.9444	1123.32	-13.8845
1124.95	0.0697968	1124.95	18.0383	1124.95	0.0697968	1124.95	5.84726	1124.95	-7.77149	1124.95	-9.05227	1124.95	-0.0264849
1126.58	-4.06943	1126.58	5.70607	1126.58	-4.06943	1126.58	1.74298	1126.58	-11.888	1126.58	22.841	1126.58	-6.16716
1128.21	-10.2074	1128.21	5.37633	1128.21	-10.2074	1128.21	-14.3601	1128.21	-8.00329	1128.21	0.735513	1128.21	-8.3065
1129.84	-16.344	1129.84	1.04905	1129.84	-16.344	1129.84	-10.4619	1129.84	-16.1174	1129.84	6.63116	1129.84	-8.44449
1131.47	9.52065	1131.47	0.724213	1131.47	9.52065	1131.47	-4.5625	1131.47	-0.230302	1131.47	-5.47203	1131.47	1.41885
1133.1	-4.61342	1133.1	8.40182	1133.1	-4.61342	1133.1	-0.661869	1133.1	-18.342	1133.1	-3.57405	1133.1	-2.71649
1134.73	1.25378	1134.73	20.0818	1134.73	1.25378	1134.73	-12.76	1134.73	-20.4526	1134.73	-13.6749	1134.73	5.1495
1136.36	-0.877751	1136.36	1.76431	1136.36	-0.877751	1136.36	3.14302	1136.36	5.43808	1136.36	-11.7747	1136.36	-12.9832
1137.99	-3.00802	1137.99	-4.55084	1137.99	-3.00802	1137.99	-0.952733	1137.99	-0.670118	1137.99	4.12675	1137.99	-13.1146
1139.61	-5.13702	1139.61	15.1364	1139.61	-5.13702	1139.61	-1.04728	1139.61	3.22286	1139.61	2.0293	1139.61	-13.2447
1141.24	-5.26478	1141.24	12.8261	1141.24	-5.26478	1141.24	-9.14064	1141.24	9.11699	1141.24	-2.06703	1141.24	0.62654
1142.87	-19.3913	1142.87	4.51807	1142.87	-19.3913	1142.87	10.7672	1142.87	5.01228	1142.87	3.83777	1142.87	-3.50096
1144.5	10.4834	1144.5	18.2125	1144.5	10.4834	1144.5	-1.32382	1144.5	-11.0913	1144.5	-4.2563	1144.5	-9.62717
1146.13	-1.64059	1146.13	-2.09077	1146.13	-1.64059	1146.13	14.5864	1146.13	-13.1937	1146.13	1.65074	1146.13	-5.7521
1147.75	6.2366	1147.75	15.6083	1147.75	6.2366	1147.75	-9.50229	1147.75	-11.295	1147.75	-14.4411	1147.75	-5.87575
1149.38	2.11502	1149.38	19.3098	1149.38	2.11502	1149.38	12.4102	1149.38	-3.39512	1149.38	-4.53186	1149.38	-1.99814
1151.01	-12.0053	1151.01	5.01353	1151.01	-12.0053	1151.01	-7.67611	1151.01	-11.4941	1151.01	-4.62151	1151.01	15.8807
1152.63	1.87551	1152.63	-3.28038	1152.63	1.87551	1152.63	4.23871	1152.63	2.40797	1152.63	-0.710065	1152.63	-12.2391
1154.26	-8.24243	1154.26	8.42804	1154.26	-8.24243	1154.26	2.15468	1154.26	0.311203	1154.26	-2.79753	1154.26	-4.35775
1155.88	-4.35916	1155.88	12.1387	1155.88	-4.35916	1155.88	-11.9282	1155.88	-11.7845	1155.88	5.11609	1155.88	-10.4751
1157.51	7.5253	1157.51	7.85176	1157.51	7.5253	1157.51	-14.01	1157.51	-1.87901	1157.51	-18.9692	1157.51	3.40875
1159.13	1.41109	1159.13	15.5674	1159.13	1.41109	1159.13	1.90951	1159.13	-9.97234	1159.13	8.94666	1159.13	-10.706
1160.76	7.29792	1160.76	-4.71506	1160.76	7.29792	1160.76	-2.16999	1160.76	-10.0647	1160.76	-3.13651	1160.76	3.18032
1162.38	-4.81406	1162.38	9.00476	1162.38	-4.81406	1162.38	5.75162	1162.38	3.84404	1162.38	-13.2186	1162.38	-4.93212
1164.01	-20.9249	1164.01	-5.27313	1164.01	-20.9249	1164.01	-2.32564	1164.01	-6.24612	1164.01	-9.29965	1164.01	-5.04334
1165.63	-1.0345	1165.63	4.45119	1165.63	-1.0345	1165.63	-0.401801	1165.63	9.66479	1165.63	-5.37964	1165.63	-1.15336
1167.25	18.857	1167.25	6.17775	1167.25	18.857	1167.25	13.5231	1167.25	1.57677	1167.25	4.54142	1167.25	14.7378
1168.88	-1.25028	1168.88	3.90656	1168.88	-1.25028	1168.88	-8.55082	1168.88	9.48983	1168.88	6.46352	1168.88	2.63022
1170.5	-1.35644	1170.5	7.63757	1170.5	-1.35644	1170.5	-6.62369	1170.5	-4.59604	1170.5	-3.61334	1170.5	-1.47619
1172.12	-17.4613	1172.12	5.37112	1172.12	-17.4613	1172.12	1.30462	1172.12	-4.68075	1172.12	6.31092	1172.12	-11.5813
1173.74	-1.56519	1173.74	13.1066	1173.74	-1.56519	1173.74	-6.76608	1173.74	-10.7645	1173.74	-9.76389	1173.74	8.31467
1175.36	-9.66792	1175.36	12.8442	1175.36	-9.66792	1175.36	1.16429	1175.36	5.15279	1175.36	-1.83767	1175.36	8.21181
1176.99	4.23049	1176.99	14.584	1176.99	4.23049	1176.99	9.09573	1176.99	9.07113	1176.99	-1.91043	1176.99	-5.88988
1178.61	2.13002	1178.61	4.32594	1178.61	2.13002	1178.61	3.02824	1178.61	4.99052	1178.61	-5.98218	1178.61	-1.9904
1180.23	10.0307	1180.23	12.0701	1180.23	10.0307	1180.23	-7.03819	1180.23	-5.08905	1180.23	-4.05293	1180.23	1.91024
1181.85	-8.06743	1181.85	25.8167	1181.85	-8.06743	1181.85	12.8965	1181.85	6.83249	1181.85	3.87741	1181.85	7.81215
1183.47	11.8355	1183.47	21.5651	1183.47	11.8355	1183.47	28.8322	1183.47	4.75497	1183.47	-0.191337	1183.47	7.7151
1185.09	-4.26056	1185.09	19.3157	1185.09	-4.26056	1185.09	6.7689	1185.09	-3.32152	1185.09	15.7409	1185.09	7.61919
1186.71	3.64454	1186.71	19.0684	1186.71	3.64454	1186.71	10.7067	1186.71	-3.397	1186.71	13.6741	1186.71	19.5244
1188.33	-4.44917	1188.33	10.8235	1188.33	-4.44917	1188.33	18.6455	1188.33	14.5286	1188.33	-6.39157	1188.33	1.4309
1189.94	13.4581	1189.94	20.5804	1189.94	13.4581	1189.94	16.5853	1189.94	-9.54485	1189.94	9.54362	1189.94	13.3384
1191.56	7.36648	1191.56	2.33948	1191.56	7.36648	1191.56	10.5262	1191.56	4.38269	1191.56	1.47978	1191.56	17.247
1193.18	5.27593	1193.18	0.100616	1193.18	5.27593	1193.18	-1.53197	1193.18	-5.68877	1193.18	9.41692	1193.18	7.15676
1194.8	23.1866	1194.8	-4.13589	1194.8	23.1866	1194.8	-9.58904	1194.8	-1.75916	1194.8	3.35508	1194.8	5.06771
1196.42	-4.90185	1196.42	9.62939	1196.42	-4.90185	1196.42	16.3548	1196.42	6.17136	1196.42	5.29413	1196.42	-7.02033
1198.03	3.0108	1198.03	-6.60326	1198.03	3.0108	1198.03	10.2997	1198.03	20.1028	1198.03	11.2341	1198.03	-13.1073
1199.65	16.9245	1199.65	5.16617	1199.65	16.9245	1199.65	8.24559	1199.65	6.03533	1199.65	13.1751	1199.65	-15.1931
1201.27	-7.1606	1201.27	-7.06212	1201.27	-7.1606	1201.27	-3.80749	1201.27	3.96886	1201.27	1.11705	1201.27	2.72224
1202.88	2.75522	1202.88	10.7114	1202.88	2.75522	1202.88	-7.85964	1202.88	17.9033	1202.88	23.0599	1202.88	6.63857
1204.5	-9.32791	1204.5	4.48691	1204.5	-9.32791	1204.5	-9.9108	1204.5	21.8387	1204.5	3.00365	1204.5	4.55599
1206.12	6.59009	1206.12	16.2647	1206.12	6.59009	1206.12	10.0391	1206.12	-2.22494	1206.12	18.9484	1206.12	12.4746
1207.73	4.50903	1207.73	-7.95573	1207.73	4.50903	1207.73	1.98984	1207.73	-4.28765	1207.73	-7.10598	1207.73	6.39413
1209.35	0.429008	1209.35	5.82584	1209.35	0.429008	1209.35	19.9416	1209.35	25.6506	1209.35	-5.15945	1209.35	16.3148
1210.96	-1.64999	1210.96	11.6094	1210.96	-1.64999	1210.96	1.89429	1210.96	1.58977	1210.96	12.788	1210.96	-7.76355
1212.58	10.2721	1212.58	23.3952	1212.58	10.2721	1212.58	-4.15199	1212.58	5.52996	1212.58	4.73642	1212.58	-9.84072
1214.19	-9.80485	1214.19	3.18272	1214.19	-9.80485	1214.19	1.80262	1214.19	5.47102	1214.19	0.685684	1214.19	24.0831
1215.81	0.119197	1215.81	0.972229	1215.81	0.119197	1215.81	-4.24182	1215.81	7.41301	1215.81	-7.36415	1215.81	8.00791
1217.42	6.04433	1217.42	16.7639	1217.42	6.04433	1217.42	-2.28528	1217.42	-0.644018	1217.42	10.587	1217.42	1.93387
1219.03	5.97038	1219.03	18.5573	1219.03	5.97038	1219.03	-6.32784	1219.03	-6.70019	1219.03	10.5389	1219.03	-12.1392
1220.64	-0.102493	1220.64	-7.64706	1220.64	-0.102493	1220.64	3.63057	1220.64	-8.75538	1220.64	0.491798	1220.64	-6.2112
1222.26	5.82554	1222.26	4.15022	1222.26	5.82554	1222.26	11.5899	1222.26	11.1903	1222.26	2.44551	1222.26	-0.282244
1223.87	-6.24544	1223.87	-8.05057	1223.87	-6.24544	1223.87	-2.44993	1223.87	1.13684	1223.87	-5.5999	1223.87	9.64774
1225.48	25.6846	1225.48	3.75079	1225.48	25.6846	1225.48	11.5112	1225.48	25.0844	1225.48	8.35561	1225.48	15.5788
1227.09	-4.38439	1227.09	-6.44615	1227.09	-4.38439	1227.09	-10.5267	1227.09	5.03272	1227.09	-7.68806	1227.09	-0.489194
1228.71	1.54756	1228.71	-6.64122	1228.71	1.54756	1228.71	-14.5638	1228.71	-3.01802	1228.71	-9.73087	1228.71	7.44381
1230.32	-16.5195	1230.32	7.16585	1230.32	-16.5195	1230.32	-16.5999	1230.32	-9.06783	1230.32	-11.7728	1230.32	-2.62211
1231.93	17.4144	1231.93	-3.02542	1231.93	17.4144	1231.93	-8.63517	1231.93	10.8832	1231.93	16.1861	1231.93	5.31288
1233.54	3.34932	1233.54	0.7854	1233.54	3.34932	1233.54	-16.6695	1233.54	-5.16485	1233.54	8.14593	1233.54	-4.75106
1235.15	-2.7149	1235.15	-1.40215	1235.15	-2.7149	1235.15	-4.70299	1235.15	4.78792	1235.15	-5.89348	1235.15	-4.8141
1236.76	-14.7781	1236.76	-9.5876	1236.76	-14.7781	1236.76	-18.7356	1236.76	-13.2584	1236.76	0.0679984	1236.76	-4.87609
1238.37	9.15956	1238.37	6.22856	1238.37	9.15956	1238.37	5.23272	1238.37	-11.3039	1238.37	-17.9697	1238.37	5.06282
1239.98	-6.90183	1239.98	-3.95341	1239.98	-6.90183	1239.98	5.20186	1239.98	-11.3485	1239.98	-6.00664	1239.98	3.0027
1241.58	-22.9622	1241.58	-0.133347	1241.58	-22.9622	1241.58	-10.8281	1241.58	-1.39224	1241.58	-0.0426757	1241.58	-11.0564
1243.19	-3.02176	1243.19	-8.31166	1243.19	-3.02176	1243.19	-14.8572	1243.19	-1.43516	1243.19	-14.0779	1243.19	0.885418
1244.8	-11.0803	1244.8	-8.48796	1244.8	-11.0803	1244.8	-8.88546	1244.8	12.5228	1244.8	3.88767	1244.8	-1.17176
1246.41	-27.138	1246.41	-12.6627	1246.41	-27.138	1246.41	3.08712	1246.41	-23.5184	1246.41	-16.146	1246.41	6.77194
1248.02	-1.19472	1248.02	13.1647	1248.02	-1.19472	1248.02	-6.93943	1248.02	-17.5588	1248.02	-8.17875	1248.02	-17.2833
1249.63	-7.2506	1249.63	-7.00645	1249.63	-7.2506	1249.63	-2.96516	1249.63	0.401636	1249.63	3.78923	1249.63	-3.33777
1251.23	4.69449	1251.23	0.824417	1251.23	4.69449	1251.23	-2.99002	1251.23	-19.6371	1251.23	-6.24195	1251.23	2.60881
1252.84	4.64042	1252.84	-5.34311	1252.84	4.64042	1252.84	0.985919	1252.84	-7.67498	1252.84	-18.2724	1252.84	-7.44375
1254.45	-11.4127	1254.45	-3.50868	1254.45	-11.4127	1254.45	14.9627	1254.45	-1.71204	1254.45	-16.302	1254.45	-13.4953
1256.05	8.53501	1256.05	-11.6727	1256.05	8.53501	1256.05	-15.0597	1256.05	14.2517	1256.05	-6.33083	1256.05	0.453958
1257.66	-1.51634	1257.66	-5.83476	1257.66	-1.51634	1257.66	-11.0813	1257.66	2.21624	1257.66	-4.35887	1257.66	-13.5958
1259.26	-11.5669	1259.26	-11.9953	1259.26	-11.5669	1259.26	-1.10204	1259.26	-21.8184	1259.26	-16.3862	1259.26	6.35532
1260.87	-17.6165	1260.87	-16.1539	1260.87	-17.6165	1260.87	4.87802	1260.87	-11.8523	1260.87	-8.41266	1260.87	-3.69262
1262.47	2.33483	1262.47	-14.3107	1262.47	2.33483	1262.47	4.85888	1262.47	0.114715	1262.47	3.56161	1262.47	14.2603
1264.08	10.2869	1264.08	-0.466064	1264.08	10.2869	1264.08	-9.15948	1264.08	-1.91756	1264.08	11.5366	1264.08	-1.78585
1265.68	-1.76008	1265.68	-0.619507	1265.68	-1.76008	1265.68	8.82297	1265.68	-3.94902	1265.68	-12.4876	1265.68	-11.8311
1267.29	-5.80628	1267.29	-10.7714	1267.29	-5.80628	1267.29	-9.1938	1267.29	-1.97972	1267.29	1.48893	1267.29	-5.87554
1268.89	6.14844	1268.89	15.0785	1268.89	6.14844	1268.89	4.79022	1268.89	-4.00961	1268.89	-4.53378	1268.89	0.0809671
1270.49	0.10394	1270.49	-1.07001	1270.49	0.10394	1270.49	-15.225	1270.49	-2.03877	1270.49	-12.5558	1270.49	-15.9617
1272.1	8.06034	1272.1	-3.21667	1272.1	8.06034	1272.1	-1.2394	1272.1	7.93289	1272.1	5.42301	1272.1	-0.00345893
1273.7	-3.98242	1273.7	-11.3617	1273.7	-3.98242	1273.7	2.74696	1273.7	-4.0947	1273.7	3.40253	1273.7	-14.0443
1275.3	7.97561	1275.3	-13.5052	1275.3	7.97561	1275.3	4.73406	1275.3	-22.1215	1275.3	-2.61725	1275.3	-8.08442
1276.9	1.93451	1276.9	-9.64688	1276.9	1.93451	1276.9	14.7219	1276.9	1.85239	1276.9	-14.6363	1276.9	1.8764
1278.51	-0.105813	1278.51	0.212906	1278.51	-0.105813	1278.51	-7.28942	1278.51	-10.173	1278.51	-4.6546	1278.51	-8.16197
1280.11	3.85473	1280.11	-9.92551	1280.11	3.85473	1280.11	4.69998	1280.11	-2.19751	1280.11	5.32782	1280.11	-2.19945
1281.71	-2.18391	1281.71	1.93773	1281.71	-2.18391	1281.71	-13.3099	1281.71	-2.22133	1281.71	5.31095	1281.71	-8.23609
1283.31	-4.22178	1283.31	-0.197586	1283.31	-4.22178	1283.31	8.681	1283.31	9.75556	1283.31	3.29477	1283.31	-2.27193
1284.91	9.7412	1284.91	15.6689	1284.91	9.7412	1284.91	0.672626	1284.91	9.73322	1284.91	13.2793	1284.91	11.6931
1286.51	5.69822	1286.51	-2.47217	1286.51	5.69822	1286.51	-3.34493	1286.51	1.70488	1286.51	5.25738	1286.51	7.65057
1288.11	13.656	1288.11	-14.6118	1288.11	13.656	1288.11	-9.36176	1288.11	11.6772	1288.11	-8.76387	1288.11	-6.39115
1289.71	3.61461	1289.71	15.2504	1289.71	3.61461	1289.71	4.62214	1289.71	-6.34967	1289.71	-12.7844	1289.71	15.568
1291.31	-6.42599	1291.31	1.11409	1291.31	-6.42599	1291.31	4.60678	1291.31	7.62415	1291.31	1.19574	1291.31	-0.472105
1292.91	7.53415	1292.91	8.97925	1292.91	7.53415	1292.91	8.59211	1292.91	-2.40133	1292.91	17.1765	1292.91	-4.5114
1294.51	1.49512	1294.51	-7.15388	1294.51	1.49512	1294.51	10.5782	1294.51	-6.42608	1294.51	-10.8419	1294.51	-2.54985
1296.11	-2.54316	1296.11	0.714554	1296.11	-2.54316	1296.11	4.56493	1296.11	17.5499	1296.11	11.1402	1296.11	-6.58751
1297.71	-10.5807	1297.71	0.584412	1297.71	-10.5807	1297.71	-1.44761	1297.71	9.52652	1297.71	11.1231	1297.71	9.3756
1299.3	-0.617401	1299.3	10.4559	1299.3	-0.617401	1299.3	4.54056	1299.3	-12.4961	1299.3	17.1066	1299.3	15.3395
1300.9	19.3466	1300.9	16.329	1300.9	19.3466	1300.9	4.52942	1300.9	9.48192	1300.9	9.09082	1300.9	7.30424
1302.5	5.31141	1302.5	0.203476	1302.5	5.31141	1302.5	18.519	1302.5	-4.53937	1302.5	-6.92434	1302.5	-2.7303
1304.09	7.27696	1304.09	14.0796	1304.09	7.27696	1304.09	14.5092	1304.09	5.44006	1304.09	-0.938832	1304.09	7.23597
1305.69	-2.75674	1305.69	1.95726	1305.69	-2.75674	1305.69	10.5001	1305.69	13.4202	1305.69	1.04733	1305.69	7.20303
1307.29	19.2103	1307.29	9.83641	1307.29	19.2103	1307.29	12.4917	1307.29	5.40095	1307.29	19.0341	1307.29	17.1708
1308.88	1.17807	1308.88	13.7169	1308.88	1.17807	1308.88	16.484	1308.88	13.3824	1308.88	1.02158	1308.88	-0.860628
1310.48	-0.853404	1310.48	15.5991	1310.48	-0.853404	1310.48	14.4769	1310.48	5.36451	1310.48	11.0097	1310.48	9.10872
1312.07	11.1159	1312.07	-12.5173	1312.07	11.1159	1312.07	2.47055	1312.07	-10.6527	1312.07	18.9984	1312.07	21.0788
1313.67	-4.91416	1313.67	13.3678	1313.67	-4.91416	1313.67	-1.53518	1313.67	-0.669247	1313.67	16.9878	1313.67	11.0496
1315.26	-4.94345	1315.26	9.25443	1315.26	-4.94345	1315.26	-5.54025	1315.26	11.3149	1315.26	-5.02225	1315.26	31.0212
1316.86	15.028	1316.86	11.1423	1316.86	15.028	1316.86	12.4553	1316.86	11.2996	1316.86	0.968361	1316.86	6.99351
1318.45	5.00009	1318.45	1.03186	1318.45	5.00009	1318.45	8.45156	1318.45	11.285	1318.45	26.9596	1318.45	10.9666
1320.05	8.97295	1320.05	4.92282	1320.05	8.97295	1320.05	8.44842	1320.05	-0.728904	1320.05	8.95145	1320.05	-5.05965
1321.64	10.9465	1321.64	12.8152	1321.64	10.9465	1321.64	2.44592	1321.64	-2.74221	1321.64	4.94391	1321.64	18.9149
1323.23	26.9208	1323.23	4.70906	1323.23	26.9208	1323.23	28.4441	1323.23	7.24513	1323.23	2.93697	1323.23	18.8901
1324.83	12.8957	1324.83	16.6042	1324.83	12.8957	1324.83	6.44284	1324.83	5.23308	1324.83	20.9306	1324.83	2.86604
1326.42	24.8714	1326.42	-3.4991	1326.42	24.8714	1326.42	16.4423	1326.42	15.2217	1326.42	8.92491	1326.42	14.8427
1328.01	2.84774	1328.01	14.399	1328.01	2.84774	1328.01	-7.55773	1328.01	23.2109	1328.01	-5.08022	1328.01	10.8201
1329.6	8.82478	1329.6	16.2985	1329.6	8.82478	1329.6	6.44291	1329.6	19.2008	1329.6	-3.08475	1329.6	10.7982
1331.2	4.8025	1331.2	-1.8006	1331.2	4.8025	1331.2	10.4442	1331.2	-14.8088	1331.2	6.91129	1331.2	6.77697
1332.79	4.7809	1332.79	10.1017	1332.79	4.7809	1332.79	2.44602	1332.79	19.1823	1332.79	16.9079	1332.79	0.756466
1334.38	4.75995	1334.38	18.0053	1334.38	4.75995	1334.38	6.4485	1334.38	-0.826016	1334.38	-17.0949	1334.38	22.7366
1335.97	16.7397	1335.97	5.91032	1335.97	16.7397	1335.97	-3.54843	1335.97	17.1663	1335.97	-9.09708	1335.97	10.7175
1337.56	10.7201	1337.56	11.8167	1337.56	10.7201	1337.56	14.4552	1337.56	13.1592	1337.56	16.9013	1337.56	0.699036
1339.15	14.7012	1339.15	-6.27547	1339.15	14.7012	1339.15	22.4595	1339.15	13.1527	1339.15	2.90021	1339.15	2.68128
1340.74	-3.31711	1340.74	1.63368	1340.74	-3.31711	1340.74	12.4644	1340.74	13.1467	1340.74	4.89972	1340.74	10.6642
1342.33	0.665271	1342.33	-2.45583	1342.33	0.665271	1342.33	-1.5302	1342.33	13.1414	1342.33	18.8998	1342.33	8.64775
1343.92	-3.3517	1343.92	-10.544	1343.92	-3.3517	1343.92	10.4758	1343.92	9.13669	1343.92	0.900382	1343.92	6.63201
1345.51	6.63198	1345.51	-2.63083	1345.51	6.63198	1345.51	16.4824	1345.51	5.13254	1345.51	10.9015	1345.51	6.61691
1347.1	12.6163	1347.1	5.28368	1347.1	12.6163	1347.1	4.48957	1347.1	7.12897	1347.1	20.9033	1347.1	16.6025
1348.69	12.6013	1348.69	25.1995	1348.69	12.6013	1348.69	-3.50269	1348.69	9.12596	1348.69	-15.0945	1348.69	2.58871
1350.28	-7.41316	1350.28	-12.8835	1350.28	-7.41316	1350.28	4.50564	1350.28	9.12355	1350.28	4.90835	1350.28	10.5756
1351.86	18.5731	1351.86	-14.965	1351.86	18.5731	1351.86	16.5145	1351.86	9.12168	1351.86	6.91169	1351.86	12.5631
1353.45	8.55991	1353.45	6.95471	1353.45	8.55991	1353.45	4.52392	1353.45	7.12039	1353.45	18.9156	1353.45	16.5512
1355.04	-7.45263	1355.04	-5.12427	1355.04	-7.45263	1355.04	6.5339	1355.04	-2.88035	1355.04	10.92	1355.04	-1.45995
1356.63	14.5355	1356.63	-5.20195	1356.63	14.5355	1356.63	-11.4556	1356.63	-0.880528	1356.63	10.9249	1356.63	6.52948
1358.21	6.52416	1358.21	10.7216	1358.21	6.52416	1358.21	-7.44452	1358.21	5.11985	1358.21	-3.06964	1358.21	0.519542
1359.8	12.5135	1359.8	2.64653	1359.8	12.5135	1359.8	2.56709	1359.8	5.12076	1359.8	6.93635	1359.8	8.51024
1361.38	-13.4966	1361.38	-3.42734	1361.38	-13.4966	1361.38	12.5792	1361.38	3.12224	1361.38	10.9428	1361.38	-13.4985
1362.97	8.49389	1362.97	-7.49995	1362.97	8.49389	1362.97	0.591926	1362.97	-4.87576	1362.97	2.94985	1362.97	24.4935
1364.56	0.485001	1364.56	-9.5713	1364.56	0.485001	1364.56	4.60513	1364.56	17.1268	1364.56	12.9574	1364.56	-7.51399
1366.14	4.47671	1366.14	-9.64142	1366.14	4.47671	1366.14	-11.3811	1366.14	21.1299	1366.14	16.9654	1366.14	4.47917
1367.73	-1.53099	1367.73	-15.7103	1367.73	-1.53099	1367.73	-1.36688	1367.73	3.13348	1367.73	2.9739	1367.73	-5.52708
1369.31	-1.5381	1369.31	4.22206	1369.31	-1.5381	1369.31	10.6479	1369.31	-2.86238	1369.31	0.98293	1369.31	14.4673
1370.89	10.4554	1370.89	-9.84436	1370.89	10.4554	1370.89	-3.33682	1370.89	1.14227	1370.89	-7.00756	1370.89	16.4622
1372.48	38.4494	1372.48	-9.90956	1372.48	38.4494	1372.48	22.679	1372.48	-8.85254	1372.48	-0.997558	1372.48	12.4578
1374.06	-7.55596	1374.06	-3.97356	1374.06	-7.55596	1374.06	8.69529	1374.06	3.15315	1374.06	-12.9871	1374.06	14.4539
1375.65	20.4392	1375.65	-30.0363	1375.65	20.4392	1375.65	8.7121	1375.65	17.1594	1375.65	11.0239	1375.65	0.45063
1377.23	-5.565	1377.23	-12.0979	1377.23	-5.565	1377.23	8.72937	1377.23	3.16607	1377.23	13.0353	1377.23	4.44794
1378.81	16.4313	1378.81	9.84174	1378.81	16.4313	1378.81	-9.25284	1378.81	11.1733	1378.81	11.0473	1378.81	22.4458
1380.39	-15.5718	1380.39	3.78253	1380.39	-15.5718	1380.39	2.76545	1380.39	9.18101	1380.39	-0.940333	1380.39	16.4443
1381.98	8.42565	1381.98	-8.27551	1381.98	8.42565	1381.98	-1.21577	1381.98	3.18922	1381.98	3.07253	1381.98	20.4433
1383.56	-7.57637	1383.56	-4.33238	1383.56	-7.57637	1383.56	12.8035	1383.56	3.19794	1383.56	-0.914134	1383.56	-7.55712
1385.14	14.4222	1385.14	-12.3881	1385.14	14.4222	1385.14	0.823235	1385.14	3.20713	1385.14	15.0997	1385.14	12.443
1386.72	-9.57874	1386.72	3.55737	1386.72	-9.57874	1386.72	10.8435	1386.72	3.21683	1386.72	15.1139	1386.72	12.4437
1388.3	0.420892	1388.3	-12.496	1388.3	0.420892	1388.3	6.86413	1388.3	17.227	1388.3	13.1286	1388.3	4.445
1389.88	-7.57894	1389.88	-2.54826	1389.88	-7.57894	1389.88	8.88529	1389.88	3.23766	1389.88	-4.85621	1389.88	0.446807
1391.46	2.42176	1391.46	-8.59937	1391.46	2.42176	1391.46	-3.09309	1391.46	5.2488	1391.46	1.1594	1391.46	16.4492
1393.04	12.423	1393.04	1.35066	1393.04	12.423	1393.04	14.929	1393.04	-4.7396	1393.04	1.17544	1393.04	4.45207
1394.62	26.4247	1394.62	1.30185	1394.62	26.4247	1394.62	8.95148	1394.62	9.27246	1394.62	15.1919	1394.62	4.45549
1396.2	2.42702	1396.2	-8.74588	1396.2	2.42702	1396.2	12.9745	1396.2	1.28499	1396.2	11.2088	1396.2	2.45946
1397.78	0.429814	1397.78	-12.7925	1397.78	0.429814	1397.78	10.9979	1397.78	3.298	1397.78	29.2262	1397.78	10.464
1399.36	-1.56687	1399.36	-8.83801	1399.36	-1.56687	1399.36	7.02181	1399.36	23.3115	1399.36	7.244	1399.36	2.46899
1400.94	0.436952	1400.94	-0.882431	1400.94	0.436952	1400.94	-2.95386	1400.94	21.3254	1400.94	-8.73778	1400.94	4.47454
1402.52	-1.55871	1402.52	1.07425	1402.52	-1.55871	1402.52	1.07091	1402.52	-2.66025	1402.52	11.2809	1402.52	6.48061
1404.09	2.44609	1404.09	1.03206	1404.09	2.44609	1404.09	21.0961	1404.09	-8.64546	1404.09	-4.70011	1404.09	20.4872
1405.67	10.4514	1405.67	-3.00911	1405.67	10.4514	1405.67	21.1217	1405.67	-8.6302	1405.67	-2.68064	1405.67	14.4943
1407.25	8.45727	1407.25	18.9508	1407.25	8.45727	1407.25	13.1478	1407.25	11.3855	1407.25	11.3393	1407.25	26.5019
1408.83	36.4636	1408.83	-3.0882	1408.83	36.4636	1408.83	-2.82575	1408.83	9.40165	1408.83	5.35957	1408.83	-11.49
1410.4	18.4704	1410.4	18.8739	1410.4	18.4704	1410.4	19.2012	1410.4	5.41823	1410.4	11.3803	1410.4	18.5186
1411.98	2.4777	1411.98	6.83699	1411.98	2.4777	1411.98	27.2284	1411.98	11.4352	1411.98	5.40135	1411.98	18.5277
1413.56	18.4855	1413.56	2.80113	1413.56	18.4855	1413.56	23.2562	1413.56	11.4526	1413.56	11.4229	1413.56	20.5373
1415.13	8.49376	1415.13	18.7663	1415.13	8.49376	1415.13	9.28432	1415.13	1.4705	1415.13	11.4448	1415.13	18.5474
1416.71	8.5025	1416.71	-1.26744	1416.71	8.5025	1416.71	15.3129	1416.71	25.4888	1416.71	17.4671	1416.71	10.5579
1418.28	16.5117	1418.28	10.6998	1418.28	16.5117	1418.28	19.3418	1418.28	9.50747	1418.28	19.4897	1418.28	20.569
1419.86	24.5214	1419.86	-3.33186	1419.86	24.5214	1419.86	19.3711	1419.86	15.5266	1419.86	33.5128	1419.86	6.5805
1421.43	8.53153	1421.43	4.63744	1421.43	8.53153	1421.43	3.40089	1421.43	11.5461	1421.43	23.5363	1421.43	4.59252
1423.01	12.5421	1423.01	22.6077	1423.01	12.5421	1423.01	17.431	1423.01	29.566	1423.01	43.5601	1423.01	8.60499
1424.58	14.5532	1424.58	4.57909	1424.58	14.5532	1424.58	25.4615	1424.58	3.58636	1424.58	39.5843	1424.58	24.6179
1426.15	28.5647	1426.15	20.5514	1426.15	28.5647	1426.15	11.4924	1426.15	11.6071	1426.15	27.6088	1426.15	20.6313
1427.73	22.5767	1427.73	14.5247	1427.73	22.5767	1427.73	15.5237	1427.73	19.6282	1427.73	13.6338	1427.73	12.6452
1429.3	26.5891	1429.3	2.49902	1429.3	26.5891	1429.3	33.5554	1429.3	25.6498	1429.3	17.6591	1429.3	22.6595
1430.87	20.6019	1430.87	14.4743	1430.87	20.6019	1430.87	19.5874	1430.87	11.6717	1430.87	21.6848	1430.87	12.6743
1432.45	32.6152	1432.45	16.4505	1432.45	32.6152	1432.45	27.6198	1432.45	19.694	1432.45	7.71083	1432.45	8.68949
1434.02	2.62899	1434.02	10.4278	1434.02	2.62899	1434.02	17.6526	1434.02	23.7167	1434.02	21.7372	1434.02	14.7052
1435.59	6.64314	1435.59	12.406	1435.59	6.64314	1435.59	23.6857	1435.59	13.7397	1435.59	23.7639	1435.59	32.7212
1437.16	22.6577	1437.16	30.3851	1437.16	22.6577	1437.16	31.7192	1437.16	-2.23679	1437.16	19.7911	1437.16	46.7378
1438.73	26.6728	1438.73	42.3652	1438.73	26.6728	1438.73	39.7531	1438.73	29.787	1438.73	25.8185	1438.73	16.7548
1440.3	42.6882	1440.3	8.34624	1440.3	42.6882	1440.3	21.7873	1440.3	33.8112	1440.3	15.8463	1440.3	28.7722
1441.88	12.7041	1441.88	0.328201	1441.88	12.7041	1441.88	23.8219	1441.88	25.8358	1441.88	17.8744	1441.88	10.79
1443.44	26.7204	1443.44	8.31113	1443.44	26.7204	1443.44	29.8567	1443.44	21.8607	1443.44	23.9028	1443.44	32.8082
1445.02	22.7371	1445.02	32.295	1445.02	22.7371	1445.02	31.892	1445.02	37.886	1445.02	27.9316	1445.02	16.8269
1446.59	36.7542	1446.59	16.2797	1446.59	36.7542	1446.59	27.9276	1446.59	15.9117	1446.59	35.9608	1446.59	28.846
1448.15	12.7717	1448.15	18.2654	1448.15	12.7717	1448.15	29.9635	1448.15	43.9377	1448.15	25.9902	1448.15	38.8655
1449.72	46.7896	1449.72	16.252	1449.72	46.7896	1449.72	19.9998	1449.72	33.964	1449.72	26.02	1449.72	22.8854
1451.29	20.8079	1451.29	24.2394	1451.29	20.8079	1451.29	42.0364	1451.29	21.9908	1451.29	30.0501	1451.29	26.9058
1452.86	10.8266	1452.86	24.2278	1452.86	10.8266	1452.86	18.0733	1452.86	22.0178	1452.86	14.0805	1452.86	12.9265
1454.43	20.8458	1454.43	14.2171	1454.43	20.8458	1454.43	24.1105	1454.43	28.0452	1454.43	24.1113	1454.43	16.9476
1456	6.86525	1456	6.20723	1456	6.86525	1456	26.1481	1456	12.0729	1456	42.1423	1456	36.9691
1457.57	24.8852	1457.57	22.1983	1457.57	24.8852	1457.57	32.186	1457.57	18.101	1457.57	24.1737	1457.57	16.991
1459.13	18.9054	1459.13	22.1902	1459.13	18.9054	1459.13	24.2241	1459.13	30.1294	1459.13	24.2053	1459.13	13.0133
1460.7	30.9261	1460.7	18.1829	1460.7	30.9261	1460.7	24.2627	1460.7	36.1582	1460.7	46.2373	1460.7	51.036
1462.27	26.9471	1462.27	12.1766	1462.27	26.9471	1462.27	10.3015	1462.27	30.1873	1462.27	18.2696	1462.27	31.0591
1463.83	36.9685	1463.83	28.1711	1463.83	36.9685	1463.83	30.3406	1463.83	18.2166	1463.83	26.3021	1463.83	33.0825
1465.4	28.9903	1465.4	6.1664	1465.4	28.9903	1465.4	18.38	1465.4	-5.75362	1465.4	28.335	1465.4	21.1064
1466.97	9.0124	1466.97	2.16258	1466.97	9.0124	1466.97	22.4197	1466.97	46.2764	1466.97	38.3681	1466.97	21.1305
1468.53	33.0349	1468.53	20.1596	1468.53	33.0349	1468.53	26.4597	1468.53	24.3068	1468.53	32.4015	1468.53	15.1551
1470.1	27.0577	1470.1	12.1575	1470.1	27.0577	1470.1	36.5	1470.1	38.3374	1470.1	22.4352	1470.1	25.18
1471.66	23.081	1471.66	18.1561	1471.66	23.081	1471.66	34.5406	1471.66	14.3684	1471.66	20.4692	1471.66	41.2053
1473.23	9.10454	1473.23	18.1557	1473.23	9.10454	1473.23	26.5814	1473.23	24.3997	1473.23	20.5035	1473.23	33.2309
1474.79	41.1285	1474.79	16.156	1474.79	41.1285	1474.79	14.6226	1474.79	38.4313	1474.79	16.5381	1474.79	13.257
1476.36	19.1527	1476.36	18.1571	1476.36	19.1527	1476.36	22.664	1476.36	12.4631	1476.36	14.5729	1476.36	25.2833
1477.92	19.1774	1477.92	42.159	1477.92	19.1774	1477.92	28.7057	1477.92	42.4953	1477.92	26.608	1477.92	15.31
1479.48	21.2023	1479.48	16.1618	1479.48	21.2023	1479.48	38.7477	1479.48	44.5278	1479.48	26.6433	1479.48	31.337
1481.05	39.2276	1481.05	20.1653	1481.05	39.2276	1481.05	18.79	1481.05	32.5606	1481.05	14.679	1481.05	21.3645
1482.61	15.2532	1482.61	8.16963	1482.61	15.2532	1482.61	30.8325	1482.61	24.5936	1482.61	34.7148	1482.61	33.3922
1484.17	33.2792	1484.17	22.1747	1484.17	33.2792	1484.17	46.8752	1484.17	28.6269	1484.17	38.7509	1484.17	29.4202
1485.74	19.3055	1485.74	8.18062	1485.74	19.3055	1485.74	34.9183	1485.74	34.6606	1485.74	40.7874	1485.74	33.4486
1487.3	43.3321	1487.3	36.1873	1487.3	43.3321	1487.3	24.9615	1487.3	38.6945	1487.3	64.824	1487.3	37.4773
1488.86	65.3591	1488.86	52.1947	1488.86	65.3591	1488.86	39.0051	1488.86	34.7287	1488.86	70.8609	1488.86	23.5064
1490.42	55.3863	1490.42	50.2029	1490.42	55.3863	1490.42	49.0489	1490.42	44.7631	1490.42	56.898	1490.42	21.5357
1491.98	39.4139	1491.98	44.2118	1491.98	39.4139	1491.98	57.0929	1491.98	44.7979	1491.98	64.9355	1491.98	45.5655
1493.54	63.4418	1493.54	66.2215	1493.54	63.4418	1493.54	45.1372	1493.54	46.8328	1493.54	74.9731	1493.54	47.5954
1495.1	31.47	1495.1	30.2319	1495.1	31.47	1495.1	61.1817	1495.1	62.8681	1495.1	61.0109	1495.1	57.6257
1496.67	61.4985	1496.67	46.2431	1496.67	61.4985	1496.67	75.2265	1496.67	56.9036	1496.67	55.049	1496.67	67.6564
1498.22	51.5273	1498.22	50.255	1498.22	51.5273	1498.22	63.2715	1498.22	72.9394	1498.22	51.0874	1498.22	53.6873
1499.78	77.5564	1499.78	60.2676	1499.78	77.5564	1499.78	41.3167	1499.78	54.9754	1499.78	67.1259	1499.78	59.7185
1501.34	71.5859	1501.34	52.2809	1501.34	71.5859	1501.34	63.3622	1501.34	53.0117	1501.34	55.1647	1501.34	61.7501
1502.9	57.6156	1502.9	60.295	1502.9	57.6156	1502.9	65.4078	1502.9	67.0482	1502.9	55.2037	1502.9	49.7819
1504.46	53.6456	1504.46	50.3098	1504.46	53.6456	1504.46	71.4538	1504.46	49.0851	1504.46	59.243	1504.46	63.8141
1506.02	61.6759	1506.02	52.3253	1506.02	61.6759	1506.02	53.4999	1506.02	49.1221	1506.02	57.2824	1506.02	71.8465
1507.58	67.7064	1507.58	68.3414	1507.58	67.7064	1507.58	69.5462	1507.58	53.1594	1507.58	75.322	1507.58	53.8792
1509.14	57.7373	1509.14	64.3584	1509.14	57.7373	1509.14	71.5928	1509.14	71.1969	1509.14	59.362	1509.14	51.9122
1510.7	81.7685	1510.7	58.3759	1510.7	81.7685	1510.7	77.6395	1510.7	75.2346	1510.7	61.402	1510.7	61.9455
1512.25	87.7999	1512.25	86.3942	1512.25	87.7999	1512.25	75.6865	1512.25	57.2726	1512.25	83.4423	1512.25	81.979
1513.81	69.8316	1513.81	70.4131	1513.81	69.8316	1513.81	77.7336	1513.81	59.3108	1513.81	83.4828	1513.81	90.0128
1515.37	73.8635	1515.37	58.4327	1515.37	73.8635	1515.37	77.7811	1515.37	71.3493	1515.37	85.5235	1515.37	62.0469
1516.92	53.8958	1516.92	66.453	1516.92	53.8958	1516.92	81.8286	1516.92	75.388	1516.92	75.5644	1516.92	58.0813
1518.48	69.9283	1518.48	68.4739	1518.48	69.9283	1518.48	71.8764	1518.48	77.4268	1518.48	97.6055	1518.48	98.1159
1520.04	73.9611	1520.04	76.4956	1520.04	73.9611	1520.04	73.9244	1520.04	85.466	1520.04	57.6468	1520.04	90.1509
1521.59	91.9941	1521.59	66.5178	1521.59	91.9941	1521.59	91.9725	1521.59	81.5053	1521.59	77.6882	1521.59	90.186
1523.15	100.027	1523.15	96.5407	1523.15	100.027	1523.15	68.0209	1523.15	85.5448	1523.15	75.7299	1523.15	94.2214
1524.7	106.061	1524.7	94.5643	1524.7	106.061	1524.7	100.069	1524.7	97.5846	1524.7	91.7717	1524.7	82.2571
1526.26	96.0947	1526.26	106.589	1526.26	96.0947	1526.26	126.118	1526.26	99.6246	1526.26	99.8138	1526.26	102.293
1527.81	124.129	1527.81	110.613	1527.81	124.129	1527.81	106.167	1527.81	127.665	1527.81	119.856	1527.81	114.329
1529.36	112.163	1529.36	122.639	1529.36	112.163	1529.36	126.216	1529.36	107.705	1529.36	113.898	1529.36	102.366
1530.92	122.198	1530.92	122.665	1530.92	122.198	1530.92	136.265	1530.92	121.746	1530.92	119.941	1530.92	122.402
1532.47	128.232	1532.47	120.692	1532.47	128.232	1532.47	134.315	1532.47	125.786	1532.47	139.984	1532.47	148.439
1534.03	130.267	1534.03	122.719	1534.03	130.267	1534.03	146.364	1534.03	141.828	1534.03	170.027	1534.03	142.476
1535.58	158.303	1535.58	176.747	1535.58	158.303	1535.58	142.414	1535.58	147.869	1535.58	158.07	1535.58	152.514
1537.13	150.338	1537.13	208.775	1537.13	150.338	1537.13	182.464	1537.13	143.91	1537.13	168.113	1537.13	150.551
1538.68	196.374	1538.68	171.304	1538.68	196.374	1538.68	146.514	1538.68	155.952	1538.68	184.156	1538.68	156.589
1540.24	188.41	1540.24	190.134	1540.24	188.41	1540.24	184.564	1540.24	187.993	1540.24	182.2	1540.24	166.627
1541.79	190.446	1541.79	176.864	1541.79	190.446	1541.79	186.615	1541.79	172.035	1541.79	210.244	1541.79	216.665
1543.34	192.482	1543.34	216.895	1543.34	192.482	1543.34	210.665	1543.34	218.077	1543.34	214.287	1543.34	214.704
1544.89	226.519	1544.89	246.927	1544.89	226.519	1544.89	234.716	1544.89	234.12	1544.89	222.331	1544.89	218.743
1546.44	252.556	1546.44	246.959	1546.44	252.556	1546.44	246.767	1546.44	244.162	1546.44	252.376	1546.44	250.781
1547.99	292.593	1547.99	280.991	1547.99	292.593	1547.99	270.818	1547.99	266.205	1547.99	302.42	1547.99	264.821
1549.54	328.63	1549.54	315.025	1549.54	328.63	1549.54	306.869	1549.54	288.247	1549.54	304.464	1549.54	282.86
1551.09	352.667	1551.09	339.058	1551.09	352.667	1551.09	304.92	1551.09	336.29	1551.09	364.509	1551.09	320.899
1552.64	348.705	1552.64	381.093	1552.64	348.705	1552.64	352.971	1552.64	366.334	1552.64	384.554	1552.64	354.939
1554.19	416.743	1554.19	425.128	1554.19	416.743	1554.19	429.023	1554.19	392.377	1554.19	400.599	1554.19	408.979
1555.74	486.781	1555.74	495.163	1555.74	486.781	1555.74	463.075	1555.74	472.42	1555.74	450.643	1555.74	471.019
1557.29	540.819	1557.29	569.199	1557.29	540.819	1557.29	473.126	1557.29	472.464	1557.29	522.689	1557.29	489.06
1558.84	572.857	1558.84	655.235	1558.84	572.857	1558.84	591.178	1558.84	590.508	1558.84	566.734	1558.84	551.1
1560.39	668.896	1560.39	679.272	1560.39	668.896	1560.39	625.23	1560.39	654.552	1560.39	652.779	1560.39	657.141
1561.94	750.935	1561.94	785.31	1561.94	750.935	1561.94	741.282	1561.94	710.596	1561.94	772.825	1561.94	749.182
1563.48	844.974	1563.48	913.348	1563.48	844.974	1563.48	821.335	1563.48	870.64	1563.48	862.87	1563.48	859.223
1565.03	1049.01	1565.03	1081.39	1565.03	1049.01	1565.03	1003.39	1565.03	1024.68	1565.03	1002.92	1565.03	1015.26
1566.58	1199.05	1566.58	1297.43	1566.58	1199.05	1566.58	1121.44	1566.58	1236.73	1566.58	1238.96	1566.58	1155.31
1568.12	1491.09	1568.12	1601.46	1568.12	1491.09	1568.12	1389.49	1568.12	1508.77	1568.12	1515.01	1568.12	1465.35
1569.67	1763.13	1569.67	1949.51	1569.67	1763.13	1569.67	1679.54	1569.67	1826.82	1569.67	1827.05	1569.67	1693.39
1571.22	2195.17	1571.22	2399.55	1571.22	2195.17	1571.22	2059.6	1571.22	2246.86	1571.22	2243.1	1571.22	2099.43
1572.76	2679.21	1572.76	2963.59	1572.76	2679.21	1572.76	2579.65	1572.76	2790.91	1572.76	2865.15	1572.76	2659.47
1574.31	3311.25	1574.31	3801.63	1574.31	3311.25	1574.31	3207.7	1574.31	3624.95	1574.31	3611.19	1574.31	3333.52
1575.85	4073.29	1575.85	4819.67	1575.85	4073.29	1575.85	4007.76	1575.85	4457	1575.85	4469.24	1575.85	4149.56
1577.4	4949.33	1577.4	5799.71	1577.4	4949.33	1577.4	5065.81	1577.4	5379.04	1577.4	5451.29	1577.4	5105.6
1578.94	5691.37	1578.94	6713.76	1578.94	5691.37	1578.94	6019.86	1578.94	5757.09	1578.94	6221.33	1578.94	5851.64
1580.49	5967.41	1580.49	7009.8	1580.49	5967.41	1580.49	6457.92	1580.49	5807.14	1580.49	6557.38	1580.49	6287.69
1582.03	5967.46	1582.03	6385.84	1582.03	5967.46	1582.03	6443.97	1582.03	5373.18	1582.03	6319.43	1582.03	6211.73
1583.58	5283.5	1583.58	5519.89	1583.58	5283.5	1583.58	5878.02	1583.58	4601.23	1583.58	5549.47	1583.58	5551.77
1585.12	4583.54	1585.12	4457.93	1585.12	4583.54	1585.12	4920.08	1585.12	3707.27	1585.12	4701.52	1585.12	4569.82
1586.66	3765.58	1586.66	3413.98	1586.66	3765.58	1586.66	3908.13	1586.66	2927.32	1586.66	3823.57	1586.66	3667.86
1588.21	3025.62	1588.21	2762.02	1588.21	3025.62	1588.21	3106.18	1588.21	2259.36	1588.21	3033.61	1588.21	2885.9
1589.75	2399.66	1589.75	2144.07	1589.75	2399.66	1589.75	2494.24	1589.75	1877.41	1589.75	2369.66	1589.75	2333.95
1591.29	1995.7	1591.29	1640.12	1591.29	1995.7	1591.29	1946.29	1591.29	1481.46	1591.29	1827.71	1591.29	1823.99
1592.84	1591.75	1592.84	1376.16	1592.84	1591.75	1592.84	1590.35	1592.84	1219.5	1592.84	1467.76	1592.84	1456.03
1594.38	1329.79	1594.38	1156.21	1594.38	1329.79	1594.38	1278.4	1594.38	999.551	1594.38	1217.8	1594.38	1196.08
1595.92	1111.83	1595.92	928.259	1595.92	1111.83	1595.92	1046.45	1595.92	823.598	1595.92	1013.85	1595.92	978.123
1597.46	921.873	1597.46	788.307	1597.46	921.873	1597.46	876.509	1597.46	693.645	1597.46	827.9	1597.46	860.167
1599	799.916	1599	682.356	1599	799.916	1599	764.563	1599	603.692	1599	707.948	1599	718.212
1600.54	651.959	1600.54	602.405	1600.54	651.959	1600.54	646.617	1600.54	563.739	1600.54	615.995	1600.54	646.256
1602.08	574.001	1602.08	498.454	1602.08	574.001	1602.08	590.672	1602.08	471.786	1602.08	558.043	1602.08	532.301
1603.62	536.044	1603.62	464.504	1603.62	536.044	1603.62	490.726	1603.62	411.833	1603.62	472.091	1603.62	472.346
1605.16	432.087	1605.16	392.555	1605.16	432.087	1605.16	446.78	1605.16	361.88	1605.16	428.139	1605.16	430.391
1606.7	398.13	1606.7	350.605	1606.7	398.13	1606.7	378.835	1606.7	319.928	1606.7	370.187	1606.7	362.436
1608.24	322.174	1608.24	302.657	1608.24	322.174	1608.24	336.89	1608.24	285.975	1608.24	332.235	1608.24	324.481
1609.78	318.217	1609.78	284.708	1609.78	318.217	1609.78	322.944	1609.78	266.023	1609.78	322.284	1609.78	312.526
1611.32	304.26	1611.32	260.76	1611.32	304.26	1611.32	268.999	1611.32	238.07	1611.32	264.332	1611.32	256.572
1612.86	242.304	1612.86	220.812	1612.86	242.304	1612.86	275.053	1612.86	230.118	1612.86	236.38	1612.86	262.617
1614.4	238.348	1614.4	194.865	1614.4	238.348	1614.4	227.108	1614.4	202.166	1614.4	230.428	1614.4	232.663
1615.93	200.392	1615.93	202.918	1615.93	200.392	1615.93	197.163	1615.93	194.213	1615.93	202.477	1615.93	210.709
1617.47	188.435	1617.47	168.971	1617.47	188.435	1617.47	187.218	1617.47	178.261	1617.47	204.525	1617.47	206.754
1619.01	172.479	1619.01	171.025	1619.01	172.479	1619.01	201.272	1619.01	146.309	1619.01	178.573	1619.01	184.8
1620.55	162.524	1620.55	173.079	1620.55	162.524	1620.55	193.327	1620.55	144.357	1620.55	164.622	1620.55	164.846
1622.08	146.568	1622.08	149.134	1622.08	146.568	1622.08	179.382	1622.08	152.405	1622.08	164.67	1622.08	136.892
1623.62	144.612	1623.62	123.188	1623.62	144.612	1623.62	145.437	1623.62	126.453	1623.62	148.719	1623.62	136.938
1625.16	126.656	1625.16	125.244	1625.16	126.656	1625.16	137.492	1625.16	98.5014	1625.16	144.767	1625.16	148.985
1626.69	124.701	1626.69	121.299	1626.69	124.701	1626.69	121.547	1626.69	98.5495	1626.69	116.816	1626.69	135.031
1628.23	106.745	1628.23	103.355	1628.23	106.745	1628.23	121.602	1628.23	90.5978	1628.23	104.864	1628.23	101.077
1629.76	92.7898	1629.76	89.4109	1629.76	92.7898	1629.76	81.6565	1629.76	88.6461	1629.76	102.913	1629.76	103.124
1631.3	82.8345	1631.3	91.4673	1631.3	82.8345	1631.3	115.711	1631.3	70.6944	1631.3	84.9616	1631.3	125.17
1632.83	88.8792	1632.83	81.5241	1632.83	88.8792	1632.83	103.766	1632.83	90.7428	1632.83	101.01	1632.83	97.2167
1634.37	86.9241	1634.37	61.5813	1634.37	86.9241	1634.37	103.821	1634.37	70.7913	1634.37	83.059	1634.37	81.2633
1635.9	72.969	1635.9	79.6387	1635.9	72.969	1635.9	95.8763	1635.9	62.8398	1635.9	81.1077	1635.9	93.3101
1637.43	79.0139	1637.43	57.6964	1637.43	79.0139	1637.43	77.9312	1637.43	74.8882	1637.43	81.1563	1637.43	61.3568
1638.97	93.0589	1638.97	57.7544	1638.97	93.0589	1638.97	83.9862	1638.97	70.9368	1638.97	71.2051	1638.97	69.4036
1640.5	59.104	1640.5	69.8128	1640.5	59.104	1640.5	82.0411	1640.5	74.9854	1640.5	65.2538	1640.5	75.4505
1642.03	67.1491	1642.03	51.8714	1642.03	67.1491	1642.03	62.096	1642.03	67.034	1642.03	59.3025	1642.03	61.4974
1643.57	51.1944	1643.57	55.9303	1643.57	51.1944	1643.57	72.151	1643.57	65.0826	1643.57	65.3512	1643.57	49.5443
1645.1	55.2397	1645.1	79.9896	1645.1	55.2397	1645.1	58.2059	1645.1	49.1313	1645.1	55.4	1645.1	77.5914
1646.63	63.2849	1646.63	48.049	1646.63	63.2849	1646.63	60.2608	1646.63	67.18	1646.63	43.4487	1646.63	61.6384
1648.16	69.3303	1648.16	50.1088	1648.16	69.3303	1648.16	64.3157	1648.16	57.2287	1648.16	55.4974	1648.16	59.6855
1649.7	47.3758	1649.7	34.1689	1649.7	47.3758	1649.7	58.3706	1649.7	47.2775	1649.7	69.5462	1649.7	55.7327
1651.23	67.4212	1651.23	56.2292	1651.23	67.4212	1651.23	42.4255	1651.23	55.3262	1651.23	45.5948	1651.23	27.7799
1652.76	55.4668	1652.76	34.2899	1652.76	55.4668	1652.76	58.4804	1652.76	59.375	1652.76	65.6436	1652.76	57.8271
1654.29	59.5124	1654.29	30.3508	1654.29	59.5124	1654.29	44.5352	1654.29	41.4238	1654.29	47.6923	1654.29	61.8744
1655.82	53.5579	1655.82	22.4118	1655.82	53.5579	1655.82	64.59	1655.82	47.4726	1655.82	53.741	1655.82	29.9217
1657.35	63.6036	1657.35	46.4733	1657.35	63.6036	1657.35	48.6448	1657.35	39.5214	1657.35	47.7897	1657.35	51.969
1658.88	45.6493	1658.88	18.5349	1658.88	45.6493	1658.88	44.6995	1658.88	43.5702	1658.88	55.8383	1658.88	30.0163
1660.41	45.695	1660.41	52.5968	1660.41	45.695	1660.41	44.7542	1660.41	47.619	1660.41	21.887	1660.41	50.0637
1661.94	49.7407	1661.94	22.6589	1661.94	49.7407	1661.94	56.8089	1661.94	37.6678	1661.94	47.9355	1661.94	54.1111
1663.47	31.7866	1663.47	32.7213	1663.47	31.7866	1663.47	54.8635	1663.47	43.7167	1663.47	37.9842	1663.47	50.1586
1665	37.8324	1665	38.784	1665	37.8324	1665	56.9182	1665	51.7656	1665	50.0328	1665	40.206
1666.52	31.8782	1666.52	52.8468	1666.52	31.8782	1666.52	48.9727	1666.52	39.8144	1666.52	42.0813	1666.52	30.2535
1668.05	57.9241	1668.05	28.9099	1668.05	57.9241	1668.05	37.0273	1668.05	43.8632	1668.05	54.1299	1668.05	42.301
1669.58	59.97	1669.58	34.9732	1669.58	59.97	1669.58	35.0817	1669.58	25.912	1669.58	44.1783	1669.58	62.3484
1671.11	46.0159	1671.11	41.0368	1671.11	46.0159	1671.11	31.1362	1671.11	31.9609	1671.11	36.2268	1671.11	38.396
1672.63	36.0619	1672.63	41.1005	1672.63	36.0619	1672.63	43.1906	1672.63	44.0096	1672.63	46.2752	1672.63	52.4435
1674.16	48.1078	1674.16	33.1646	1674.16	48.1078	1674.16	49.245	1674.16	44.0585	1674.16	42.3237	1674.16	34.491
1675.69	38.1538	1675.69	31.2287	1675.69	38.1538	1675.69	57.2992	1675.69	48.1073	1675.69	58.372	1675.69	36.5385
1677.21	48.1998	1677.21	39.2932	1677.21	48.1998	1677.21	27.3535	1677.21	36.156	1677.21	52.4204	1677.21	30.5861
1678.74	40.2458	1678.74	27.3577	1678.74	40.2458	1678.74	39.4077	1678.74	26.2048	1678.74	58.4686	1678.74	36.6336
1680.27	58.2918	1680.27	33.4226	1680.27	58.2918	1680.27	43.4619	1680.27	46.2536	1680.27	16.5169	1680.27	48.6811
1681.79	16.3378	1681.79	19.4875	1681.79	16.3378	1681.79	35.5159	1681.79	50.3023	1681.79	38.5651	1681.79	30.7286
1683.32	40.3838	1683.32	19.5528	1683.32	40.3838	1683.32	35.57	1683.32	38.351	1683.32	24.6133	1683.32	32.7762
1684.84	50.4298	1684.84	31.6181	1684.84	50.4298	1684.84	39.6239	1684.84	32.3996	1684.84	46.6613	1684.84	36.8237
1686.37	16.4759	1686.37	19.6838	1686.37	16.4759	1686.37	35.6778	1686.37	42.4483	1686.37	38.7094	1686.37	34.8712
1687.89	50.5219	1687.89	23.7495	1687.89	50.5219	1687.89	43.7316	1687.89	32.4969	1687.89	38.7574	1687.89	24.9187
1689.42	42.568	1689.42	21.8155	1689.42	42.568	1689.42	35.7854	1689.42	32.5456	1689.42	42.8054	1689.42	26.9662
1690.94	18.614	1690.94	19.8816	1690.94	18.614	1690.94	31.8391	1690.94	34.5941	1690.94	28.8533	1690.94	51.0136
1692.46	16.66	1692.46	31.9478	1692.46	16.66	1692.46	13.8927	1692.46	16.6426	1692.46	38.9011	1692.46	27.0611
1693.99	38.706	1693.99	22.0144	1693.99	38.706	1693.99	31.9462	1693.99	26.6912	1693.99	20.9489	1693.99	37.1085
1695.51	28.752	1695.51	38.0809	1695.51	28.752	1695.51	25.9997	1695.51	24.7396	1695.51	8.99665	1695.51	25.1559
1697.03	30.798	1697.03	44.1478	1697.03	30.798	1697.03	40.0531	1697.03	48.7881	1697.03	29.0444	1697.03	33.2033
1698.55	26.8439	1698.55	18.2147	1698.55	26.8439	1698.55	38.1064	1698.55	36.8364	1698.55	41.0919	1698.55	31.2506
1700.07	24.8899	1700.07	24.2818	1700.07	24.8899	1700.07	42.1596	1700.07	34.8847	1700.07	31.1394	1700.07	33.2979
1701.6	2.93583	1701.6	22.3491	1701.6	2.93583	1701.6	30.2128	1701.6	36.9331	1701.6	29.187	1701.6	33.3453
1703.12	32.9817	1703.12	42.4165	1703.12	32.9817	1703.12	38.2658	1703.12	32.9813	1703.12	35.2343	1703.12	31.3925
1704.64	41.0276	1704.64	0.483978	1704.64	41.0276	1704.64	36.3188	1704.64	35.0295	1704.64	13.2817	1704.64	21.4397
1706.16	35.0735	1706.16	26.5517	1706.16	35.0735	1706.16	28.3717	1706.16	29.0777	1706.16	19.329	1706.16	33.487
1707.68	9.11934	1707.68	6.61952	1707.68	9.11934	1707.68	28.4245	1707.68	17.1258	1707.68	19.3761	1707.68	21.5341
1709.2	49.1651	1709.2	32.6874	1709.2	49.1651	1709.2	44.4772	1709.2	35.1738	1709.2	23.4232	1709.2	29.5812
1710.72	33.211	1710.72	12.7556	1710.72	33.211	1710.72	26.5298	1710.72	29.2219	1710.72	35.4703	1710.72	45.6283
1712.24	35.2567	1712.24	8.82379	1712.24	35.2567	1712.24	42.5823	1712.24	23.2698	1712.24	21.5172	1712.24	13.6754
1713.76	25.3024	1713.76	16.8921	1713.76	25.3024	1713.76	26.6347	1713.76	13.3177	1713.76	19.5641	1713.76	33.7223
1715.28	17.3482	1715.28	12.9606	1715.28	17.3482	1715.28	30.6871	1715.28	23.3656	1715.28	33.611	1715.28	19.7693
1716.8	29.3938	1716.8	29.0292	1716.8	29.3938	1716.8	36.7393	1716.8	25.4133	1716.8	21.6576	1716.8	35.8162
1718.32	25.4394	1718.32	7.09787	1718.32	25.4394	1718.32	24.7914	1718.32	43.461	1718.32	15.7043	1718.32	13.863
1719.84	27.485	1719.84	17.1667	1719.84	27.485	1719.84	50.8434	1719.84	41.5087	1719.84	35.7508	1719.84	25.9098
1721.36	17.5305	1721.36	25.2356	1721.36	17.5305	1721.36	38.8953	1721.36	29.5563	1721.36	27.7973	1721.36	15.9566
1722.87	17.576	1722.87	5.30463	1722.87	17.576	1722.87	26.9471	1722.87	27.6038	1722.87	19.8436	1722.87	20.0032
1724.39	23.6215	1724.39	15.3737	1724.39	23.6215	1724.39	26.9988	1724.39	9.65118	1724.39	29.8899	1724.39	34.0498
1725.91	27.6669	1725.91	3.44299	1725.91	27.6669	1725.91	15.0504	1725.91	19.6986	1725.91	23.9361	1725.91	34.0964
1727.42	21.7122	1727.42	25.5123	1727.42	21.7122	1727.42	35.1018	1727.42	25.7459	1727.42	27.9822	1727.42	18.1429
1728.94	31.7575	1728.94	21.5817	1728.94	31.7575	1728.94	19.1532	1728.94	23.7931	1728.94	26.0281	1728.94	34.1893
1730.46	25.8028	1730.46	3.65114	1730.46	25.8028	1730.46	37.2044	1730.46	45.8402	1730.46	22.074	1730.46	28.2357
1731.97	29.848	1731.97	29.7208	1731.97	29.848	1731.97	29.2556	1731.97	31.8874	1731.97	30.1199	1731.97	34.282
1733.49	25.8932	1733.49	15.7904	1733.49	25.8932	1733.49	45.3065	1733.49	29.9344	1733.49	44.1655	1733.49	16.3283
1735.01	15.9382	1735.01	13.8601	1735.01	15.9382	1735.01	37.3574	1735.01	17.9813	1735.01	30.2111	1735.01	26.3744
1736.52	31.9832	1736.52	37.9299	1736.52	31.9832	1736.52	53.4081	1736.52	44.0281	1736.52	28.2566	1736.52	32.4205
1738.03	40.0282	1738.03	37.9998	1738.03	40.0282	1738.03	53.4587	1738.03	42.0748	1738.03	24.3019	1738.03	60.4665
1739.55	16.0731	1739.55	26.0698	1739.55	16.0731	1739.55	39.5093	1739.55	42.1216	1739.55	46.3473	1739.55	14.5125
1741.07	18.118	1741.07	30.1398	1741.07	18.118	1741.07	35.5597	1741.07	36.1681	1741.07	28.3924	1741.07	22.5583
1742.58	22.1627	1742.58	42.2098	1742.58	22.1627	1742.58	51.6099	1742.58	56.2146	1742.58	44.4375	1742.58	24.6041
1744.09	34.2074	1744.09	42.28	1744.09	34.2074	1744.09	29.66	1744.09	22.261	1744.09	50.4824	1744.09	40.6498
1745.61	42.252	1745.61	38.3501	1745.61	42.252	1745.61	55.7099	1745.61	40.3073	1745.61	46.5272	1745.61	46.6954
1747.12	50.2966	1747.12	42.4204	1747.12	50.2966	1747.12	47.7598	1747.12	48.3535	1747.12	54.5719	1747.12	50.7409
1748.63	38.3411	1748.63	58.4906	1748.63	38.3411	1748.63	43.8095	1748.63	50.3996	1748.63	54.6165	1748.63	50.7863
1750.15	48.3856	1750.15	38.5611	1750.15	48.3856	1750.15	53.8591	1750.15	50.4457	1750.15	30.661	1750.15	52.8317
1751.66	54.4299	1751.66	56.6314	1751.66	54.4299	1751.66	53.9085	1751.66	36.4916	1751.66	58.7054	1751.66	48.877
1753.17	54.4741	1753.17	42.7018	1753.17	54.4741	1753.17	55.9578	1753.17	46.5375	1753.17	50.7496	1753.17	44.9222
1754.68	30.5183	1754.68	28.7723	1754.68	30.5183	1754.68	50.007	1754.68	48.5832	1754.68	46.7937	1754.68	48.9672
1756.19	44.5624	1756.19	14.8428	1756.19	44.5624	1756.19	36.0559	1756.19	48.6288	1756.19	40.8377	1756.19	45.0122
1757.7	36.6064	1757.7	24.9133	1757.7	36.6064	1757.7	40.1048	1757.7	26.6743	1757.7	40.8815	1757.7	39.0571
1759.22	26.6504	1759.22	18.9838	1759.22	26.6504	1759.22	24.1535	1759.22	16.7197	1759.22	14.9253	1759.22	33.1019
1760.73	18.6942	1760.73	15.0544	1760.73	18.6942	1760.73	36.202	1760.73	14.7651	1760.73	26.9689	1760.73	37.1465
1762.24	22.738	1762.24	9.12502	1762.24	22.738	1762.24	12.2505	1762.24	38.8103	1762.24	21.0123	1762.24	33.1911
1763.75	22.7816	1763.75	3.19563	1763.75	22.7816	1763.75	22.2987	1763.75	34.8554	1763.75	7.05568	1763.75	25.2356
1765.26	28.8252	1765.26	25.2663	1765.26	28.8252	1765.26	26.3468	1765.26	16.9003	1765.26	21.0989	1765.26	27.28
1766.77	18.8687	1766.77	9.3369	1766.77	18.8687	1766.77	34.3948	1766.77	2.94521	1766.77	25.142	1766.77	19.3242
1768.28	36.9121	1768.28	29.4076	1768.28	36.9121	1768.28	34.4426	1768.28	18.99	1768.28	21.1849	1768.28	23.3684
1769.78	2.95542	1769.78	13.4782	1769.78	2.95542	1769.78	36.4902	1769.78	23.0346	1769.78	15.2277	1769.78	15.4124
1771.29	40.9986	1771.29	21.5489	1771.29	40.9986	1771.29	12.5377	1771.29	19.0791	1771.29	21.2704	1771.29	17.4564
1772.8	19.0417	1772.8	3.61957	1772.8	19.0417	1772.8	38.585	1772.8	15.1236	1772.8	21.3129	1772.8	25.5002
1774.31	23.0848	1774.31	21.6902	1774.31	23.0848	1774.31	22.6321	1774.31	25.1678	1774.31	31.3553	1774.31	21.5439
1775.82	21.1277	1775.82	29.7609	1775.82	21.1277	1775.82	20.6791	1775.82	23.212	1775.82	33.3975	1775.82	17.5875
1777.33	25.1705	1777.33	11.8316	1777.33	25.1705	1777.33	22.726	1777.33	29.2561	1777.33	31.4397	1777.33	23.631
1778.83	35.2132	1778.83	29.9022	1778.83	35.2132	1778.83	54.7726	1778.83	29.3	1778.83	37.4816	1778.83	21.6743
1780.34	29.2558	1780.34	29.9729	1780.34	29.2558	1780.34	28.8191	1780.34	27.3438	1780.34	37.5234	1780.34	41.7175
1781.85	29.2983	1781.85	28.0435	1781.85	29.2983	1781.85	28.8654	1781.85	27.3875	1781.85	37.5651	1781.85	45.7607
1783.35	33.3406	1783.35	26.1141	1783.35	33.3406	1783.35	40.9116	1783.35	17.431	1783.35	27.6066	1783.35	35.8036
1784.86	29.3829	1784.86	14.1847	1784.86	29.3829	1784.86	36.9576	1784.86	35.4744	1784.86	35.648	1784.86	15.8465
1786.37	13.4251	1786.37	32.2552	1786.37	13.4251	1786.37	27.0034	1786.37	19.5177	1786.37	29.6892	1786.37	13.8892
1787.87	27.4671	1787.87	16.3258	1787.87	27.4671	1787.87	35.049	1787.87	13.5609	1787.87	23.7303	1787.87	35.9318
1789.38	23.5091	1789.38	12.3963	1789.38	23.5091	1789.38	27.0945	1789.38	45.6039	1789.38	33.7712	1789.38	23.9743
1790.88	25.5509	1790.88	14.4668	1790.88	25.5509	1790.88	35.1398	1790.88	23.6468	1790.88	35.8119	1790.88	30.0167
1792.39	27.5926	1792.39	12.5372	1792.39	27.5926	1792.39	45.1849	1792.39	27.6896	1792.39	39.8525	1792.39	30.0589
1793.89	15.6342	1793.89	6.60762	1793.89	15.6342	1793.89	29.2298	1793.89	19.7322	1793.89	19.893	1793.89	18.1009
1795.4	21.6756	1795.4	26.678	1795.4	21.6756	1795.4	27.2745	1795.4	33.7747	1795.4	11.9332	1795.4	18.1429
1796.9	15.7169	1796.9	34.7482	1796.9	15.7169	1796.9	37.319	1796.9	19.8169	1796.9	37.9733	1796.9	28.1846
1798.4	11.7581	1798.4	10.8185	1798.4	11.7581	1798.4	15.3634	1798.4	33.8591	1798.4	36.0133	1798.4	22.2263
1799.91	15.7992	1799.91	16.8887	1799.91	15.7992	1799.91	17.4076	1799.91	25.9012	1799.91	30.0531	1799.91	34.2678
1801.41	19.8402	1801.41	18.9589	1801.41	19.8402	1801.41	27.4516	1801.41	21.9431	1801.41	12.0927	1801.41	36.3092
1802.91	17.881	1802.91	23.029	1802.91	17.881	1802.91	19.4954	1802.91	1.98488	1802.91	28.1322	1802.91	20.3504
1804.42	43.9217	1804.42	25.0991	1804.42	43.9217	1804.42	31.539	1804.42	24.0265	1804.42	22.1715	1804.42	38.3915
1805.92	37.9623	1805.92	9.16913	1805.92	37.9623	1805.92	23.5825	1805.92	20.068	1805.92	22.2106	1805.92	20.4324
1807.42	30.0027	1807.42	19.239	1807.42	30.0027	1807.42	25.6257	1807.42	32.1093	1807.42	22.2495	1807.42	30.4732
1808.92	18.043	1808.92	7.30887	1808.92	18.043	1808.92	27.6687	1808.92	20.1504	1808.92	28.2883	1808.92	16.5138
1810.42	22.0832	1810.42	-6.62131	1810.42	22.0832	1810.42	27.7116	1810.42	30.1915	1810.42	22.3269	1810.42	20.5543
1811.92	18.1233	1811.92	5.44846	1811.92	18.1233	1811.92	15.7542	1811.92	34.2323	1811.92	26.3654	1811.92	32.5947
1813.43	24.1632	1813.43	13.5181	1813.43	24.1632	1813.43	25.7967	1813.43	16.2731	1813.43	26.4037	1813.43	18.6349
1814.93	26.2029	1814.93	11.5876	1814.93	26.2029	1814.93	17.8389	1814.93	24.3136	1814.93	18.4417	1814.93	18.6748
1816.43	20.2425	1816.43	29.6572	1816.43	20.2425	1816.43	31.8809	1816.43	12.354	1816.43	24.4796	1816.43	22.7147
1817.93	20.282	1817.93	9.72662	1817.93	20.282	1817.93	29.9228	1817.93	36.3942	1817.93	24.5174	1817.93	26.7544
1819.43	38.3214	1819.43	3.79599	1819.43	38.3214	1819.43	17.9645	1819.43	34.4343	1819.43	6.55496	1819.43	26.794
1820.93	24.3605	1820.93	9.86519	1820.93	24.3605	1820.93	14.0059	1820.93	24.4742	1820.93	6.5923	1820.93	14.8333
1822.42	18.3996	1822.42	7.93439	1822.42	18.3996	1822.42	26.0471	1822.42	14.514	1822.42	0.629503	1822.42	14.8726
1823.92	2.4385	1823.92	10.0035	1823.92	2.4385	1823.92	22.0882	1823.92	30.5536	1823.92	30.6665	1823.92	32.9116
1825.42	20.4773	1825.42	14.0725	1825.42	20.4773	1825.42	32.129	1825.42	28.593	1825.42	28.7034	1825.42	-1.04944
1826.92	36.5158	1826.92	14.1413	1826.92	36.5158	1826.92	14.1696	1826.92	22.6323	1826.92	0.739977	1826.92	30.9893
1828.42	16.5543	1828.42	18.2102	1828.42	16.5543	1828.42	26.21	1828.42	16.6714	1828.42	12.7765	1828.42	27.0278
1829.92	12.5926	1829.92	6.27888	1829.92	12.5926	1829.92	14.2502	1829.92	8.71035	1829.92	16.8127	1829.92	27.0662
1831.41	36.6308	1831.41	18.3474	1831.41	36.6308	1831.41	36.2901	1831.41	20.7491	1831.41	12.8488	1831.41	31.1044
1832.91	18.6688	1832.91	8.41594	1832.91	18.6688	1832.91	16.3299	1832.91	22.7877	1832.91	8.88469	1832.91	19.1425
1834.41	6.70663	1834.41	24.4843	1834.41	6.70663	1834.41	20.3695	1834.41	24.8261	1834.41	18.9204	1834.41	13.1804
1835.91	22.7443	1835.91	10.5527	1835.91	22.7443	1835.91	24.4088	1835.91	14.8644	1835.91	30.9559	1835.91	5.2181
1837.4	18.7818	1837.4	20.6208	1837.4	18.7818	1837.4	14.4479	1837.4	20.9024	1837.4	32.9912	1837.4	23.2556
1838.9	14.8192	1838.9	14.6888	1838.9	14.8192	1838.9	8.48684	1838.9	22.9404	1838.9	27.0264	1838.9	21.293
1840.4	10.8564	1840.4	4.75679	1840.4	10.8564	1840.4	18.5256	1840.4	12.9781	1840.4	25.0613	1840.4	17.3302
1841.89	24.8935	1841.89	10.8246	1841.89	24.8935	1841.89	6.56397	1841.89	13.0156	1841.89	-2.90398	1841.89	7.36712
1843.39	24.9304	1843.39	8.89227	1843.39	24.9304	1843.39	28.6022	1843.39	21.0531	1843.39	23.1306	1843.39	7.40395
1844.88	22.967	1844.88	8.95978	1844.88	22.967	1844.88	6.64021	1844.88	37.0902	1844.88	23.1649	1844.88	7.44054
1846.38	3.0036	1846.38	13.0273	1846.38	3.0036	1846.38	32.678	1846.38	29.1273	1846.38	17.199	1846.38	17.477
1847.87	15.04	1847.87	17.0946	1847.87	15.04	1847.87	8.7156	1847.87	19.1641	1847.87	15.233	1847.87	15.5133
1849.36	23.0762	1849.36	3.16173	1849.36	23.0762	1849.36	18.7529	1849.36	17.2007	1849.36	7.26671	1849.36	5.54935
1850.86	21.1123	1850.86	19.2288	1850.86	21.1123	1850.86	30.79	1850.86	11.2372	1850.86	19.3003	1850.86	9.58525
1852.35	15.1481	1852.35	1.29567	1852.35	15.1481	1852.35	22.8269	1852.35	25.2735	1852.35	13.3336	1852.35	3.62093
1853.85	17.1839	1853.85	3.36247	1853.85	17.1839	1853.85	24.8636	1853.85	23.3096	1853.85	19.3667	1853.85	15.6565
1855.34	21.2194	1855.34	-10.5709	1855.34	21.2194	1855.34	28.9	1855.34	7.34557	1855.34	3.39967	1855.34	15.6918
1856.83	3.25476	1856.83	7.49559	1856.83	3.25476	1856.83	-1.06382	1856.83	21.3813	1856.83	21.4324	1856.83	23.7269
1858.32	15.29	1858.32	-0.438034	1858.32	15.29	1858.32	20.9722	1858.32	11.4169	1858.32	13.4649	1858.32	19.7619
1859.82	9.32495	1859.82	7.62811	1859.82	9.32495	1859.82	3.00785	1859.82	17.4522	1859.82	19.4972	1859.82	11.7966
1861.31	11.3598	1861.31	-2.30579	1861.31	11.3598	1861.31	3.04336	1861.31	9.48737	1861.31	21.5293	1861.31	11.8312
1862.8	21.3945	1862.8	25.7601	1862.8	21.3945	1862.8	9.0786	1862.8	3.52231	1862.8	11.5611	1862.8	5.8655
1864.29	-2.57105	1864.29	-10.1742	1864.29	-2.57105	1864.29	13.1136	1864.29	15.5571	1864.29	5.59284	1864.29	9.89967
1865.78	7.46321	1865.78	1.89139	1865.78	7.46321	1865.78	5.14839	1865.78	25.5917	1865.78	15.6243	1865.78	11.9336
1867.27	15.4974	1867.27	1.95686	1867.27	15.4974	1867.27	11.1829	1867.27	13.6261	1867.27	9.65556	1867.27	5.96737
1868.76	7.53127	1868.76	10.0221	1868.76	7.53127	1868.76	5.21722	1868.76	3.66026	1868.76	7.68656	1868.76	14.0009
1870.25	13.565	1870.25	6.08723	1870.25	13.565	1870.25	13.2513	1870.25	21.6943	1870.25	27.7174	1870.25	34.0343
1871.74	23.5986	1871.74	18.1521	1871.74	23.5986	1871.74	15.2851	1871.74	-0.271925	1871.74	7.74798	1871.74	20.0674
1873.23	7.632	1873.23	2.21696	1873.23	7.632	1873.23	11.3187	1873.23	21.7617	1873.23	7.7784	1873.23	4.10038
1874.72	5.66517	1874.72	6.28152	1874.72	5.66517	1874.72	21.352	1874.72	21.7951	1874.72	13.8085	1874.72	8.13311
1876.21	-6.30179	1876.21	-5.65398	1876.21	-6.30179	1876.21	19.3851	1876.21	11.8283	1876.21	15.8385	1876.21	20.1657
1877.7	-6.269	1877.7	12.4102	1877.7	-6.269	1877.7	13.4179	1877.7	25.8613	1877.7	15.8682	1877.7	14.198
1879.19	3.76361	1879.19	2.47429	1879.19	3.76361	1879.19	27.4505	1879.19	-2.10592	1879.19	5.89772	1879.19	6.23007
1880.68	9.79607	1880.68	22.5383	1880.68	9.79607	1880.68	-0.517143	1880.68	5.92671	1880.68	17.927	1880.68	20.262
1882.17	-2.17171	1882.17	10.6019	1882.17	-2.17171	1882.17	7.51493	1882.17	15.9591	1882.17	3.95608	1882.17	6.29367
1883.66	3.86038	1883.66	24.6655	1883.66	3.86038	1883.66	21.5468	1883.66	23.9913	1883.66	21.9849	1883.66	16.3252
1885.14	19.8922	1885.14	26.7289	1885.14	19.8922	1885.14	19.5784	1885.14	12.0233	1885.14	20.0135	1885.14	0.356436
1886.63	1.9239	1886.63	6.79211	1886.63	1.9239	1886.63	17.6098	1886.63	4.05507	1886.63	24.042	1886.63	6.38752
1888.12	-0.0446542	1888.12	-15.1449	1888.12	-0.0446542	1888.12	25.6408	1888.12	20.0866	1888.12	2.07011	1888.12	22.4183
1889.6	19.9866	1889.6	-3.08214	1889.6	19.9866	1889.6	21.6716	1889.6	2.11796	1889.6	24.098	1889.6	20.4489
1891.09	8.01769	1891.09	2.98051	1891.09	8.01769	1891.09	9.70223	1891.09	16.1491	1891.09	16.1258	1891.09	18.4794
1892.58	20.0485	1892.58	5.04291	1892.58	20.0485	1892.58	19.7325	1892.58	12.1801	1892.58	18.1532	1892.58	16.5095
1894.06	22.0792	1894.06	7.1051	1894.06	22.0792	1894.06	1.76258	1894.06	10.2108	1894.06	2.18048	1894.06	24.5395
1895.55	20.1097	1895.55	12.1672	1895.55	20.1097	1895.55	15.7924	1895.55	13.2413	1895.55	-0.792468	1895.55	18.5693
1897.03	18.1399	1897.03	17.229	1897.03	18.1399	1897.03	29.822	1897.03	16.2716	1897.03	-3.76569	1897.03	12.5988
1898.52	14.17	1898.52	9.29059	1898.52	14.17	1898.52	7.85125	1898.52	16.3017	1898.52	14.2609	1898.52	24.6281
1900	-7.80013	1900	-6.64793	1900	-7.80013	1900	-6.1197	1900	14.3316	1900	22.2872	1900	10.6572
1901.49	10.2295	1901.49	-8.58672	1901.49	10.2295	1901.49	7.90906	1901.49	16.3612	1901.49	0.313293	1901.49	12.686
1902.97	18.259	1902.97	-0.525742	1902.97	18.259	1902.97	17.9376	1902.97	14.3906	1902.97	16.3391	1902.97	28.7146
1904.46	22.2882	1904.46	5.53511	1904.46	22.2882	1904.46	31.9658	1904.46	10.4199	1904.46	20.3648	1904.46	10.7431
1905.94	-3.68276	1905.94	13.5957	1905.94	-3.68276	1905.94	17.9938	1905.94	6.44889	1905.94	10.3902	1905.94	32.7713
1907.42	0.346049	1907.42	19.656	1907.42	0.346049	1907.42	12.0215	1907.42	26.4777	1907.42	14.4153	1907.42	4.79918
1908.91	8.37469	1908.91	1.71626	1908.91	8.37469	1908.91	22.049	1908.91	26.5063	1908.91	0.440258	1908.91	4.82693
1910.39	10.4031	1910.39	7.77618	1910.39	10.4031	1910.39	20.0762	1910.39	24.5346	1910.39	7.46492	1910.39	7.85441
1911.87	12.4313	1911.87	13.8359	1911.87	12.4313	1911.87	18.1031	1911.87	22.5627	1911.87	14.4894	1911.87	10.8817
1913.35	14.4592	1913.35	15.8954	1913.35	14.4592	1913.35	38.1297	1913.35	26.5906	1913.35	22.5135	1913.35	8.90866
1914.84	22.487	1914.84	15.9547	1914.84	22.487	1914.84	22.1561	1914.84	12.6183	1914.84	32.5375	1914.84	18.9355
1916.32	14.5146	1916.32	6.01378	1916.32	14.5146	1916.32	20.1822	1916.32	28.6457	1916.32	14.5612	1916.32	14.962
1917.8	24.5419	1917.8	18.0726	1917.8	24.5419	1917.8	40.2081	1917.8	8.67294	1917.8	24.5847	1917.8	18.9883
1919.28	28.569	1919.28	14.1312	1919.28	28.569	1919.28	30.2336	1919.28	10.6999	1919.28	8.60792	1919.28	9.01442
1920.76	6.59588	1920.76	28.1895	1920.76	6.59588	1920.76	14.2589	1920.76	22.7267	1920.76	32.6309	1920.76	29.0403
1922.24	2.62259	1922.24	0.247757	1922.24	2.62259	1922.24	36.284	1922.24	30.7533	1922.24	28.6537	1922.24	23.0659
1923.72	24.6491	1923.72	24.3057	1923.72	24.6491	1923.72	30.3087	1923.72	14.7796	1923.72	6.67615	1923.72	33.0913
1925.2	26.6753	1925.2	-1.63667	1925.2	26.6753	1925.2	32.3332	1925.2	12.8057	1925.2	30.6984	1925.2	37.1164
1926.68	22.7013	1926.68	22.4208	1926.68	22.7013	1926.68	34.3574	1926.68	22.8315	1926.68	34.7204	1926.68	27.1413
1928.16	16.7271	1928.16	6.47795	1928.16	16.7271	1928.16	16.3813	1928.16	10.8571	1928.16	12.7422	1928.16	25.1659
1929.64	20.7527	1929.64	38.535	1929.64	20.7527	1929.64	28.405	1929.64	12.8825	1929.64	30.7637	1929.64	21.1904
1931.12	22.778	1931.12	12.5917	1931.12	22.778	1931.12	32.4284	1931.12	18.9077	1931.12	16.7849	1931.12	21.2145
1932.6	22.8032	1932.6	24.6482	1932.6	22.8032	1932.6	20.4515	1932.6	32.9326	1932.6	16.8059	1932.6	21.2384
1934.08	22.8281	1934.08	14.7044	1934.08	22.8281	1934.08	28.4743	1934.08	30.9573	1934.08	14.8267	1934.08	19.2621
1935.56	32.8527	1935.56	12.7604	1935.56	32.8527	1935.56	28.4968	1935.56	30.9818	1935.56	22.8472	1935.56	35.2855
1937.03	36.8772	1937.03	14.8161	1937.03	36.8772	1937.03	28.5191	1937.03	21.006	1937.03	30.8675	1937.03	27.3087
1938.51	34.9014	1938.51	32.8716	1938.51	34.9014	1938.51	30.5411	1938.51	17.03	1938.51	30.8875	1938.51	15.3316
1939.99	8.92541	1939.99	28.9268	1939.99	8.92541	1939.99	32.5628	1939.99	19.0537	1939.99	20.9072	1939.99	7.35432
1941.47	20.9492	1941.47	16.9819	1941.47	20.9492	1941.47	38.5842	1941.47	37.0773	1941.47	26.9267	1941.47	31.3768
1942.95	12.9728	1942.95	17.0366	1942.95	12.9728	1942.95	24.6053	1942.95	35.1006	1942.95	38.946	1942.95	23.399
1944.42	2.99605	1944.42	15.091	1944.42	2.99605	1944.42	20.6262	1944.42	33.1236	1944.42	38.965	1944.42	31.4209
1945.9	29.0191	1945.9	11.1453	1945.9	29.0191	1945.9	20.6467	1945.9	27.1464	1945.9	12.9837	1945.9	17.4426
1947.37	39.042	1947.37	39.1992	1947.37	39.042	1947.37	8.66701	1947.37	11.169	1947.37	21.0022	1947.37	25.464
1948.85	27.0646	1948.85	35.2529	1948.85	27.0646	1948.85	24.687	1948.85	25.1913	1948.85	23.0204	1948.85	23.4852
1950.32	31.0869	1950.32	35.3063	1950.32	31.0869	1950.32	28.7067	1950.32	27.2134	1950.32	25.0384	1950.32	25.5061
1951.8	23.1091	1951.8	31.3595	1951.8	23.1091	1951.8	36.7261	1951.8	31.2352	1951.8	15.0561	1951.8	27.5268
1953.27	21.131	1953.27	27.4124	1953.27	21.131	1953.27	18.7453	1953.27	21.2568	1953.27	21.0735	1953.27	35.5472
1954.75	29.1527	1954.75	13.465	1954.75	29.1527	1954.75	24.7641	1954.75	31.2781	1954.75	37.0907	1954.75	29.5674
1956.22	21.1741	1956.22	5.51736	1956.22	21.1741	1956.22	34.7827	1956.22	27.2992	1956.22	29.1076	1956.22	45.5873
1957.7	27.1953	1957.7	11.5694	1957.7	27.1953	1957.7	24.8009	1957.7	39.3201	1957.7	29.1243	1957.7	19.6069
1959.17	25.2163	1959.17	29.6213	1959.17	25.2163	1959.17	40.8189	1959.17	21.3407	1959.17	31.1407	1959.17	25.6263
1960.65	13.237	1960.65	11.6728	1960.65	13.237	1960.65	24.8366	1960.65	19.3611	1960.65	19.1569	1960.65	13.6454
1962.12	33.2575	1962.12	25.7241	1962.12	33.2575	1962.12	18.854	1962.12	33.3812	1962.12	41.1727	1962.12	-4.33569
1963.59	15.2777	1963.59	-2.22495	1963.59	15.2777	1963.59	24.8711	1963.59	43.4011	1963.59	15.1884	1963.59	19.6829
1965.06	17.2977	1965.06	19.8258	1965.06	17.2977	1965.06	46.8879	1965.06	33.4207	1965.06	25.2037	1965.06	23.7013
1966.54	27.3175	1966.54	15.8762	1966.54	27.3175	1966.54	16.9044	1966.54	27.4401	1966.54	33.2188	1966.54	27.7193
1968.01	7.33697	1968.01	15.9263	1968.01	7.33697	1968.01	32.9206	1968.01	33.4592	1968.01	33.2336	1968.01	25.7372
1969.48	11.3562	1969.48	7.97623	1969.48	11.3562	1969.48	34.9366	1969.48	1.47812	1969.48	33.2482	1969.48	29.7547
1970.95	29.3753	1970.95	26.0258	1970.95	29.3753	1970.95	26.9522	1970.95	11.4968	1970.95	41.2625	1970.95	23.772
1972.43	27.3941	1972.43	28.0751	1972.43	27.3941	1972.43	24.9675	1972.43	29.5151	1972.43	19.2765	1972.43	15.789
1973.9	33.4126	1973.9	26.1241	1973.9	33.4126	1973.9	26.9826	1973.9	29.5333	1973.9	33.2903	1973.9	19.8058
1975.37	25.4309	1975.37	16.1728	1975.37	25.4309	1975.37	16.9973	1975.37	11.5511	1975.37	1.3038	1975.37	9.82227
1976.84	33.4489	1976.84	10.2212	1976.84	33.4489	1976.84	21.0117	1976.84	25.5687	1976.84	27.317	1976.84	37.8385
1978.31	9.46673	1978.31	22.2693	1978.31	9.46673	1978.31	19.0259	1978.31	23.5861	1978.31	13.33	1978.31	7.85447
1979.78	15.4843	1979.78	20.3172	1979.78	15.4843	1979.78	33.0397	1979.78	9.60323	1979.78	29.3427	1979.78	11.8702
1981.25	29.5016	1981.25	2.36473	1981.25	29.5016	1981.25	3.05329	1981.25	15.6201	1981.25	17.3551	1981.25	11.8856
1982.72	11.5187	1982.72	22.412	1982.72	11.5187	1982.72	33.0665	1982.72	37.6367	1982.72	19.3673	1982.72	11.9007
1984.19	19.5355	1984.19	20.459	1984.19	19.5355	1984.19	17.0795	1984.19	15.6531	1984.19	31.3792	1984.19	21.9156
1985.66	9.55201	1985.66	18.5056	1985.66	9.55201	1985.66	21.0922	1985.66	11.6692	1985.66	19.3908	1985.66	7.93024
1987.12	25.5683	1987.12	6.55191	1987.12	25.5683	1987.12	7.10448	1987.12	7.68499	1987.12	15.4021	1987.12	7.94457
1988.59	-2.41565	1988.59	12.598	1988.59	-2.41565	1988.59	15.1165	1988.59	21.7006	1988.59	17.4132	1988.59	19.9586
1990.06	15.6001	1990.06	28.6437	1990.06	15.6001	1990.06	25.1283	1990.06	21.7159	1990.06	7.42399	1990.06	11.9724
1991.53	19.6157	1991.53	10.6892	1991.53	19.6157	1991.53	17.1397	1991.53	23.731	1991.53	11.4345	1991.53	13.986
1993	3.631	1993	10.7343	1993	3.631	1993	21.1509	1993	11.7458	1993	11.4448	1993	25.9992
1994.46	25.646	1994.46	12.7791	1994.46	25.646	1994.46	13.1617	1994.46	15.7603	1994.46	9.45474	1994.46	22.0122
1995.93	19.6608	1995.93	2.82365	1995.93	19.6608	1995.93	7.17222	1995.93	7.77461	1995.93	13.4645	1995.93	14.0249
1997.4	27.6753	1997.4	4.86789	1997.4	27.6753	1997.4	25.1825	1997.4	29.7886	1997.4	17.4739	1997.4	4.03728
1998.86	13.6896	1998.86	16.9118	1998.86	13.6896	1998.86	11.1924	1998.86	25.8024	1998.86	25.483	1998.86	24.0494
2000.33	9.70365	2000.33	10.9554	2000.33	9.70365	2000.33	23.202	2000.33	1.81593	2000.33	19.4919	2000.33	16.0613
2001.8	13.7174	2001.8	2.99864	2001.8	13.7174	2001.8	5.21128	2001.8	-0.170844	2001.8	-6.49947	2001.8	6.07288
2003.26	9.7309	2003.26	1.04163	2003.26	9.7309	2003.26	5.22029	2003.26	13.8421	2003.26	7.50887	2003.26	16.0842
2004.73	11.7442	2004.73	11.0843	2004.73	11.7442	2004.73	19.229	2004.73	21.8549	2004.73	15.5169	2004.73	6.09523
2006.19	3.75714	2006.19	13.1266	2006.19	3.75714	2006.19	19.2374	2006.19	9.86734	2006.19	19.5247	2006.19	16.106
2007.66	13.7698	2007.66	29.1686	2007.66	13.7698	2007.66	3.24545	2007.66	23.8795	2007.66	13.5322	2007.66	18.1164
2009.12	1.78233	2009.12	13.2103	2009.12	1.78233	2009.12	29.2532	2009.12	29.8915	2009.12	9.53941	2009.12	14.1266
2010.59	21.7945	2010.59	13.2517	2010.59	21.7945	2010.59	5.26069	2010.59	7.90312	2010.59	35.5464	2010.59	2.13656
2012.05	13.8065	2012.05	13.2927	2012.05	13.8065	2012.05	25.2678	2012.05	9.91452	2012.05	25.553	2012.05	8.14618
2013.51	19.8182	2013.51	21.3335	2013.51	19.8182	2013.51	3.27468	2013.51	3.92566	2013.51	3.5594	2013.51	8.15553
2014.98	11.8296	2014.98	9.37387	2014.98	11.8296	2014.98	17.2812	2014.98	15.9365	2014.98	11.5655	2014.98	20.1646
2016.44	31.8407	2016.44	13.4139	2016.44	31.8407	2016.44	11.2874	2016.44	23.9471	2016.44	11.5713	2016.44	14.1734
2017.9	21.8516	2017.9	7.45367	2017.9	21.8516	2017.9	29.2934	2017.9	7.95747	2017.9	15.5769	2017.9	14.1819
2019.37	15.8623	2019.37	7.49312	2019.37	15.8623	2019.37	31.299	2019.37	11.9675	2019.37	23.5822	2019.37	10.1901
2020.83	13.8726	2020.83	13.5322	2020.83	13.8726	2020.83	5.30424	2020.83	21.9773	2020.83	7.58713	2020.83	18.198
2022.29	11.8828	2022.29	-0.429031	2022.29	11.8828	2022.29	21.3092	2022.29	19.9869	2022.29	19.5918	2022.29	24.2057
2023.75	19.8926	2023.75	3.60942	2023.75	19.8926	2023.75	13.3139	2023.75	-0.00384744	2023.75	13.5963	2023.75	10.213
2025.22	19.9022	2025.22	7.64749	2025.22	19.9022	2025.22	33.3182	2025.22	12.0051	2025.22	11.6004	2025.22	20.2201
2026.68	25.9115	2026.68	29.6853	2026.68	25.9115	2026.68	15.3223	2026.68	16.0139	2026.68	11.6042	2026.68	20.2269
2028.14	25.9205	2028.14	21.7227	2028.14	25.9205	2028.14	21.326	2028.14	4.02232	2028.14	17.6078	2028.14	10.2334
2029.6	17.9293	2029.6	1.7598	2029.6	17.9293	2029.6	17.3294	2029.6	10.0305	2029.6	15.6111	2029.6	0.239562
2031.06	13.9378	2031.06	11.7966	2031.06	13.9378	2031.06	23.3325	2031.06	4.03845	2031.06	11.6141	2031.06	18.2455
2032.52	7.94607	2032.52	13.833	2032.52	7.94607	2032.52	23.3353	2032.52	2.04609	2032.52	13.6168	2032.52	30.2511
2033.98	7.95405	2033.98	31.8691	2033.98	7.95405	2033.98	-2.66223	2033.98	16.0535	2033.98	19.6193	2033.98	26.2565
2035.44	33.9618	2035.44	1.90479	2035.44	33.9618	2035.44	37.3399	2035.44	8.06057	2035.44	23.6214	2035.44	4.26151
2036.9	17.9692	2036.9	37.9402	2036.9	17.9692	2036.9	7.34175	2036.9	20.0674	2036.9	25.6233	2036.9	10.2663
2038.36	9.97636	2038.36	25.9753	2038.36	9.97636	2038.36	35.3433	2038.36	30.074	2038.36	15.6249	2038.36	12.2707
2039.82	11.9833	2039.82	20.01	2039.82	11.9833	2039.82	27.3445	2039.82	36.0803	2039.82	13.6262	2039.82	34.2749
2041.28	13.9899	2041.28	24.0444	2041.28	13.9899	2041.28	33.3454	2041.28	24.0863	2041.28	15.6272	2041.28	12.2788
2042.73	23.9963	2042.73	18.0784	2042.73	23.9963	2042.73	1.34595	2042.73	20.092	2042.73	21.628	2042.73	22.2824
2044.19	28.0024	2044.19	20.1121	2044.19	28.0024	2044.19	15.3462	2044.19	24.0975	2044.19	1.62841	2044.19	10.2857
2045.65	22.0082	2045.65	10.1454	2045.65	22.0082	2045.65	19.3461	2045.65	18.1027	2045.65	23.6286	2045.65	34.2887
2047.11	6.01372	2047.11	6.17844	2047.11	6.01372	2047.11	27.3458	2047.11	32.1076	2047.11	7.62843	2047.11	4.29148
2048.57	10.019	2048.57	14.211	2048.57	10.019	2048.57	5.34507	2048.57	22.1123	2048.57	15.628	2048.57	12.2939
2050.02	14.024	2050.02	14.2434	2050.02	14.024	2050.02	11.3441	2050.02	26.1167	2050.02	15.6273	2050.02	2.29604
2051.48	14.0287	2051.48	6.27528	2051.48	14.0287	2051.48	21.3427	2051.48	16.1207	2051.48	19.6263	2051.48	32.2979
2052.94	16.0332	2052.94	2.30685	2052.94	16.0332	2052.94	39.3411	2052.94	18.1246	2052.94	13.625	2052.94	18.2994
2054.39	12.0374	2054.39	14.3381	2054.39	12.0374	2054.39	29.3391	2054.39	18.1281	2054.39	23.6235	2054.39	22.3007
2055.85	4.04126	2055.85	12.369	2055.85	4.04126	2055.85	3.33679	2055.85	10.1314	2055.85	17.6216	2055.85	14.3016
2057.31	34.0449	2057.31	14.3995	2057.31	34.0449	2057.31	21.3342	2057.31	20.1344	2057.31	13.6195	2057.31	14.3023
2058.76	12.0483	2058.76	12.4297	2058.76	12.0483	2058.76	31.3313	2058.76	28.1371	2058.76	3.61706	2058.76	-3.69734
2060.22	12.0513	2060.22	0.459518	2060.22	12.0513	2060.22	13.328	2060.22	28.1396	2060.22	19.6143	2060.22	18.3027
2061.67	8.05415	2061.67	16.489	2061.67	8.05415	2061.67	15.3244	2061.67	2.14172	2061.67	19.6113	2061.67	8.3025
2063.12	20.0567	2063.12	16.5181	2063.12	20.0567	2063.12	11.3205	2063.12	12.1436	2063.12	27.608	2063.12	22.302
2064.58	14.0589	2064.58	4.54681	2064.58	14.0589	2064.58	15.3163	2064.58	10.1452	2064.58	9.60445	2064.58	20.3012
2066.03	6.06091	2066.03	12.5752	2066.03	6.06091	2066.03	25.3118	2066.03	14.1466	2066.03	15.6006	2066.03	6.30004
2067.49	12.0626	2067.49	18.6032	2067.49	12.0626	2067.49	13.3069	2067.49	2.14761	2067.49	5.59642	2067.49	18.2986
2068.94	28.064	2068.94	20.6309	2068.94	28.064	2068.94	5.30176	2068.94	24.1484	2068.94	9.59196	2068.94	10.2969
2070.39	0.065184	2070.39	6.65816	2070.39	0.065184	2070.39	25.2963	2070.39	12.1489	2070.39	27.5872	2070.39	8.29489
2071.85	14.0661	2071.85	30.6851	2071.85	14.0661	2071.85	25.2905	2071.85	16.1491	2071.85	29.5822	2071.85	18.2926
2073.3	10.0667	2073.3	10.7117	2073.3	10.0667	2073.3	11.2843	2073.3	-1.85095	2073.3	13.5769	2073.3	0.289972
2074.75	22.067	2074.75	6.73787	2074.75	22.067	2074.75	5.27785	2074.75	18.1487	2074.75	29.5712	2074.75	2.28706
2076.21	8.06701	2076.21	12.7637	2076.21	8.06701	2076.21	29.2711	2076.21	18.1481	2076.21	9.56533	2076.21	20.2839
2077.66	10.0668	2077.66	2.78918	2077.66	10.0668	2077.66	5.26395	2077.66	22.1472	2077.66	17.5591	2077.66	20.2803
2079.11	14.0662	2079.11	24.8143	2079.11	14.0662	2079.11	-4.74347	2079.11	10.146	2079.11	11.5526	2079.11	10.2765
2080.56	8.06545	2080.56	12.8391	2080.56	8.06545	2080.56	23.2488	2080.56	28.1446	2080.56	11.5459	2080.56	20.2724
2082.01	-1.93564	2082.01	12.8634	2082.01	-1.93564	2082.01	27.2407	2082.01	2.14283	2082.01	25.5388	2082.01	18.268
2083.46	8.06301	2083.46	16.8874	2083.46	8.06301	2083.46	29.2323	2083.46	16.1408	2083.46	19.5314	2083.46	8.2633
2084.92	4.06136	2084.92	14.9111	2084.92	4.06136	2084.92	23.2236	2084.92	10.1385	2084.92	5.52377	2084.92	20.2583
2086.36	24.0594	2086.36	0.934311	2086.36	24.0594	2086.36	33.2145	2086.36	20.1359	2086.36	13.5158	2086.36	24.253
2087.81	22.0572	2087.81	2.95718	2087.81	22.0572	2087.81	23.2052	2087.81	18.1331	2087.81	3.50758	2087.81	4.24734
2089.26	10.0547	2089.26	10.9797	2089.26	10.0547	2089.26	13.1955	2089.26	2.12994	2089.26	9.49905	2089.26	24.2414
2090.72	6.05199	2090.72	17.0018	2090.72	6.05199	2090.72	-4.81455	2090.72	14.1265	2090.72	15.4902	2090.72	6.2352
2092.16	8.04894	2092.16	-0.976395	2092.16	8.04894	2092.16	5.17511	2092.16	24.1228	2092.16	7.48111	2092.16	18.2287
2093.61	6.04561	2093.61	9.045	2093.61	6.04561	2093.61	11.1644	2093.61	-1.88117	2093.61	17.4717	2093.61	2.22184
2095.06	12.042	2095.06	9.06601	2095.06	12.042	2095.06	23.1535	2095.06	22.1146	2095.06	11.462	2095.06	6.21471
2096.51	4.03811	2096.51	9.08664	2096.51	4.03811	2096.51	15.1421	2096.51	6.11001	2096.51	21.452	2096.51	16.2073
2097.96	-5.96606	2097.96	3.10693	2097.96	-5.96606	2097.96	23.1305	2097.96	24.1052	2097.96	7.44172	2097.96	18.1995
2099.41	10.0295	2099.41	5.12682	2099.41	10.0295	2099.41	15.1185	2099.41	8.10007	2099.41	-0.568861	2099.41	26.1915
2100.85	-3.97526	2100.85	11.1463	2100.85	-3.97526	2100.85	9.10624	2100.85	10.0947	2100.85	9.42026	2100.85	4.18315
2102.3	8.01973	2102.3	-0.834564	2102.3	8.01973	2102.3	9.09364	2102.3	2.08899	2102.3	7.4091	2102.3	0.174503
2103.75	-1.98559	2103.75	11.1842	2103.75	-1.98559	2103.75	-6.91931	2103.75	10.083	2103.75	-0.602356	2103.75	-13.8345
2105.2	16.0088	2105.2	-0.797424	2105.2	16.0088	2105.2	-0.932566	2105.2	6.07679	2105.2	9.38589	2105.2	6.15629
2106.64	4.00295	2106.64	-0.779434	2106.64	4.00295	2106.64	9.05385	2106.64	12.0703	2106.64	3.37385	2106.64	6.14673
2108.09	13.9968	2108.09	-2.76184	2108.09	13.9968	2108.09	3.03993	2108.09	4.06344	2108.09	11.3615	2108.09	-5.86315
2109.54	-0.00964775	2109.54	11.2554	2109.54	-0.00964775	2109.54	11.0257	2109.54	-1.94365	2109.54	1.34887	2109.54	2.12668
2110.98	5.98363	2110.98	-8.72777	2110.98	5.98363	2110.98	7.01113	2110.98	-3.95103	2110.98	3.33595	2110.98	2.1162
2112.43	1.97662	2112.43	-6.71132	2112.43	1.97662	2112.43	2.99625	2112.43	16.0413	2112.43	-6.67727	2112.43	0.105418
2113.87	1.96933	2113.87	3.30476	2113.87	1.96933	2113.87	-17.019	2113.87	-1.96664	2113.87	7.30922	2113.87	2.09432
2115.32	-0.0382479	2115.32	9.32045	2115.32	-0.0382479	2115.32	4.9655	2115.32	10.0251	2115.32	13.2954	2115.32	-17.9171
2116.76	3.95389	2116.76	-2.66425	2116.76	3.95389	2116.76	22.9496	2116.76	16.0166	2116.76	1.28132	2116.76	12.0712
2118.21	5.94574	2118.21	-4.64929	2118.21	5.94574	2118.21	14.9334	2118.21	-9.99217	2118.21	3.26691	2118.21	-3.94078
2119.65	7.93731	2119.65	1.36523	2119.65	7.93731	2119.65	8.91692	2119.65	-2.00125	2119.65	3.25223	2119.65	8.04691
2121.1	-2.07141	2121.1	1.37939	2121.1	-2.07141	2121.1	0.900087	2121.1	1.98938	2121.1	11.2372	2121.1	2.03428
2122.54	-0.0804164	2122.54	1.39316	2122.54	-0.0804164	2122.54	-5.11708	2122.54	1.97973	2122.54	1.22197	2122.54	-9.97864
2123.98	-2.0897	2123.98	-2.59348	2123.98	-2.0897	2123.98	8.86543	2123.98	7.96981	2123.98	-0.79359	2123.98	6.00812
2125.43	5.90072	2125.43	-0.58049	2125.43	5.90072	2125.43	-15.1524	2125.43	3.95959	2125.43	-6.80945	2125.43	7.99459
2126.87	-6.10914	2126.87	5.43211	2126.87	-6.10914	2126.87	14.8295	2126.87	3.94909	2126.87	-8.82561	2126.87	-4.01926
2128.31	-8.11928	2128.31	13.4443	2128.31	-8.11928	2128.31	6.811	2128.31	-0.0616958	2128.31	11.1579	2128.31	9.96659
2129.75	3.87028	2129.75	-4.54387	2129.75	3.87028	2129.75	12.7922	2129.75	1.92723	2129.75	3.1412	2129.75	-4.04787
2131.2	-14.1404	2131.2	5.46758	2131.2	-14.1404	2131.2	-13.2269	2131.2	5.91588	2131.2	3.12416	2131.2	15.9374
2132.64	3.84856	2132.64	5.47861	2132.64	3.84856	2132.64	-7.24635	2132.64	5.90425	2132.64	-8.89316	2132.64	-12.0777
2134.08	-2.16273	2134.08	-0.510742	2134.08	-2.16273	2134.08	6.73388	2134.08	13.8923	2134.08	11.0892	2134.08	3.9069
2135.52	-16.1743	2135.52	1.49951	2135.52	-16.1743	2135.52	-1.28622	2135.52	7.88012	2135.52	-12.9287	2135.52	-0.108789
2136.96	5.81383	2136.96	5.50938	2136.96	5.81383	2136.96	2.69336	2136.96	5.86762	2136.96	5.05308	2136.96	1.87522
2138.4	-14.1983	2138.4	3.51886	2138.4	-14.1983	2138.4	-7.32738	2138.4	7.85485	2138.4	1.03458	2138.4	-6.14109
2139.84	-0.210762	2139.84	3.52794	2139.84	-0.210762	2139.84	-7.34846	2139.84	11.8418	2139.84	9.01578	2139.84	-2.1577
2141.29	-2.22348	2141.29	1.53662	2141.29	-2.22348	2141.29	-7.36986	2141.29	1.82844	2141.29	-5.00332	2141.29	-8.17463
2142.73	1.76351	2142.73	1.54492	2142.73	1.76351	2142.73	-1.39157	2142.73	5.81481	2142.73	-13.0227	2142.73	-2.19185
2144.17	3.75021	2144.17	-14.4472	2144.17	3.75021	2144.17	-11.4136	2144.17	-10.1991	2144.17	0.957619	2144.17	-6.20939
2145.6	-6.26337	2145.6	-6.4397	2145.6	-6.26337	2145.6	0.564018	2145.6	-2.21329	2145.6	-5.06234	2145.6	-0.22722
2147.04	7.72276	2147.04	-12.4326	2147.04	7.72276	2147.04	10.5413	2147.04	-8.22778	2147.04	0.917399	2147.04	-6.24537
2148.48	-4.2914	2148.48	3.57413	2148.48	-4.2914	2148.48	-5.4817	2148.48	5.75745	2148.48	0.896837	2148.48	-8.26383
2149.92	-18.3058	2149.92	-10.4196	2149.92	-18.3058	2149.92	4.49495	2149.92	7.7424	2149.92	-9.12402	2149.92	1.7174
2151.36	-0.320578	2151.36	-10.4136	2151.36	-0.320578	2151.36	12.4713	2151.36	-24.2729	2151.36	-25.1452	2151.36	-10.3017
2152.8	-8.3356	2152.8	1.5919	2152.8	-8.3356	2152.8	-3.55272	2152.8	-12.2886	2152.8	-7.1666	2152.8	-20.3211
2154.24	1.6491	2154.24	1.59703	2154.24	1.6491	2154.24	2.42296	2154.24	1.69554	2154.24	-23.1883	2154.24	-20.3407
2155.67	1.6335	2155.67	-24.3982	2155.67	1.6335	2155.67	-15.6017	2155.67	1.67934	2155.67	-11.2104	2155.67	-16.3608
2157.11	-16.3824	2157.11	-6.39391	2157.11	-16.3824	2157.11	10.3734	2157.11	9.66288	2157.11	-1.23266	2157.11	-6.38104
2158.55	-6.39854	2158.55	-12.39	2158.55	-6.39854	2158.55	-1.65194	2158.55	-0.353885	2158.55	-1.25527	2158.55	-10.4017
2159.99	11.585	2159.99	-18.3864	2159.99	11.585	2159.99	-15.6776	2159.99	-8.37092	2159.99	4.72183	2159.99	11.5774
2161.42	-4.43174	2161.42	-10.3833	2161.42	-4.43174	2161.42	-17.7035	2161.42	7.61174	2161.42	-7.30137	2161.42	-8.44382
2162.86	-6.44877	2162.86	-4.38055	2162.86	-6.44877	2162.86	-3.72979	2162.86	-12.4059	2162.86	0.675143	2162.86	7.53463
2164.3	-6.46609	2164.3	-18.3782	2164.3	-6.46609	2164.3	-13.7564	2164.3	-10.4238	2164.3	-3.34863	2164.3	-6.48721
2165.73	-4.48369	2165.73	9.62373	2165.73	-4.48369	2165.73	-7.78328	2165.73	-0.441941	2165.73	2.62731	2165.73	-10.5094
2167.17	-2.50158	2167.17	-0.374725	2167.17	-2.50158	2167.17	-5.81052	2167.17	-6.46041	2167.17	-13.3971	2167.17	-6.53181
2168.6	3.48023	2168.6	1.62642	2168.6	3.48023	2168.6	-9.83808	2168.6	-10.4792	2168.6	-3.42171	2168.6	-18.5546
2170.04	3.46177	2170.04	-14.3728	2170.04	3.46177	2170.04	-1.86597	2170.04	-6.49819	2170.04	0.553342	2170.04	1.42233
2171.47	9.44301	2171.47	-6.3725	2171.47	9.44301	2171.47	0.105811	2171.47	-0.517509	2171.47	-9.4719	2171.47	3.39894
2172.91	-6.57602	2172.91	-0.372559	2172.91	-6.57602	2172.91	8.0773	2172.91	-12.5371	2172.91	-11.4974	2172.91	5.37526
2174.34	-2.59535	2174.34	5.62698	2174.34	-2.59535	2174.34	-7.95156	2174.34	11.443	2174.34	-11.5232	2174.34	-8.64874
2175.77	-8.61497	2175.77	1.62611	2175.77	-8.61497	2175.77	-11.9807	2175.77	1.42284	2175.77	4.45065	2175.77	11.3269
2177.21	1.36514	2177.21	-0.375153	2177.21	1.36514	2177.21	-10.0102	2177.21	-2.5976	2177.21	2.42427	2177.21	3.30234
2178.64	1.34495	2178.64	-12.3768	2178.64	1.34495	2178.64	-6.04006	2178.64	5.38168	2178.64	-9.60243	2178.64	5.27741
2180.08	-6.67553	2180.08	-6.37888	2180.08	-6.67553	2180.08	1.92979	2180.08	5.36065	2180.08	8.37058	2180.08	-12.7478
2181.51	-6.6963	2181.51	-12.3814	2181.51	-6.6963	2181.51	19.8993	2181.51	7.33935	2181.51	-9.65669	2181.51	15.2266
2182.94	-8.71733	2182.94	11.6158	2182.94	-8.71733	2182.94	1.86855	2182.94	-4.68222	2182.94	-7.68424	2182.94	1.20079
2184.37	-4.73868	2184.37	25.6125	2184.37	-4.73868	2184.37	5.83742	2184.37	3.2959	2184.37	8.2879	2184.37	9.17463
2185.81	5.2397	2185.81	5.60882	2185.81	5.2397	2185.81	3.80598	2185.81	7.27375	2185.81	8.25975	2185.81	-4.85184
2187.24	7.21779	2187.24	5.60473	2187.24	7.21779	2187.24	7.77426	2187.24	3.25133	2187.24	6.23134	2187.24	-8.87859
2188.67	13.1956	2188.67	1.60025	2188.67	13.1956	2188.67	-6.25783	2188.67	15.2286	2188.67	6.20261	2188.67	1.09433
2190.1	1.1731	2190.1	15.5954	2190.1	1.1731	2190.1	1.70977	2190.1	-0.794383	2190.1	0.173588	2190.1	5.06694
2191.53	-4.84965	2191.53	-14.4099	2191.53	-4.84965	2191.53	9.67707	2191.53	-0.81765	2191.53	18.1443	2191.53	-12.9607
2192.96	9.12729	2192.96	-0.415627	2192.96	9.12729	2192.96	-2.35598	2192.96	-4.84122	2192.96	8.11471	2192.96	13.0113
2194.39	5.10394	2194.39	5.57827	2194.39	5.10394	2194.39	1.61065	2194.39	-12.8651	2194.39	10.0848	2194.39	12.983
2195.82	5.08032	2195.82	3.57177	2195.82	5.08032	2195.82	9.57699	2195.82	7.11082	2195.82	-15.9453	2195.82	2.95435
2197.25	-10.9436	2197.25	-2.43514	2197.25	-10.9436	2197.25	5.54298	2197.25	9.08642	2197.25	8.02421	2197.25	14.9254
2198.68	3.03221	2198.68	7.55754	2198.68	3.03221	2198.68	-0.491317	2198.68	9.06174	2198.68	17.9935	2198.68	20.8962
2200.11	7.00773	2200.11	-4.45017	2200.11	7.00773	2200.11	15.474	2200.11	31.0368	2200.11	5.96245	2200.11	-9.13331
2201.54	-3.01706	2201.54	13.5417	2201.54	-3.01706	2201.54	-0.560928	2201.54	1.01151	2201.54	19.9311	2201.54	6.83684
2202.97	-9.04211	2202.97	13.5332	2202.97	-9.04211	2202.97	9.40381	2202.97	16.986	2202.97	5.89953	2202.97	24.8067
2204.4	0.932544	2204.4	7.52425	2204.4	0.932544	2204.4	-10.6318	2204.4	6.96017	2204.4	1.86763	2204.4	16.7763
2205.83	6.90692	2205.83	11.5149	2205.83	6.90692	2205.83	3.33231	2205.83	14.9341	2205.83	11.8355	2205.83	6.74552
2207.26	18.881	2207.26	21.5052	2207.26	18.881	2207.26	3.29606	2207.26	14.9077	2207.26	17.803	2207.26	14.7145
2208.69	2.85482	2208.69	19.495	2208.69	2.85482	2208.69	25.2595	2208.69	22.8811	2208.69	3.77025	2208.69	4.68311
2210.11	-1.17168	2210.11	11.4845	2210.11	-1.17168	2210.11	13.2227	2210.11	19.8541	2210.11	6.7372	2210.11	5.65143
2211.54	-5.19843	2211.54	3.47352	2211.54	-5.19843	2211.54	1.1855	2211.54	16.8269	2211.54	9.70389	2211.54	6.61948
2212.97	24.7745	2212.97	11.4622	2212.97	24.7745	2212.97	11.148	2212.97	2.79943	2212.97	17.6703	2212.97	18.5872
2214.39	-1.25282	2214.39	-2.54961	2214.39	-1.25282	2214.39	13.1102	2214.39	20.7717	2214.39	5.63639	2214.39	12.5546
2215.82	4.71955	2215.82	7.43821	2215.82	4.71955	2215.82	11.072	2215.82	24.7436	2215.82	17.6022	2215.82	18.5217
2217.25	-5.30835	2217.25	29.4256	2217.25	-5.30835	2217.25	19.0336	2217.25	24.7153	2217.25	5.56775	2217.25	-3.51145
2218.67	24.6635	2218.67	3.41265	2218.67	24.6635	2218.67	12.9948	2218.67	-1.31332	2218.67	-2.46701	2218.67	18.455
2220.1	-9.36501	2220.1	3.39926	2220.1	-9.36501	2220.1	12.9558	2220.1	10.6578	2220.1	13.498	2220.1	28.4213
2221.53	6.60621	2221.53	9.38547	2221.53	6.60621	2221.53	8.91634	2221.53	18.6286	2221.53	9.46263	2221.53	12.3871
2222.95	6.57719	2222.95	5.37127	2222.95	6.57719	2222.95	14.8766	2222.95	4.5992	2222.95	-4.57294	2222.95	2.35275
2224.38	0.547858	2224.38	3.35666	2224.38	0.547858	2224.38	8.83659	2224.38	24.5695	2224.38	-8.60885	2224.38	12.318
2225.8	-9.48173	2225.8	7.34165	2225.8	-9.48173	2225.8	16.7963	2225.8	20.5395	2225.8	9.35501	2225.8	4.28303
2227.23	6.48835	2227.23	-0.673767	2227.23	6.48835	2227.23	22.7556	2227.23	6.50919	2227.23	13.3185	2227.23	22.2477
2228.65	4.45819	2228.65	7.31041	2228.65	4.45819	2228.65	12.7146	2228.65	4.47865	2228.65	7.28181	2228.65	6.21209
2230.07	-1.57225	2230.07	13.2942	2230.07	-1.57225	2230.07	16.6734	2230.07	6.44784	2230.07	3.24482	2230.07	12.1762
2231.5	6.397	2231.5	5.27756	2231.5	6.397	2231.5	8.63177	2231.5	10.4167	2231.5	11.2075	2231.5	16.1399
2232.92	6.366	2232.92	7.26051	2232.92	6.366	2232.92	-5.41013	2232.92	14.3853	2232.92	11.1699	2232.92	8.10345
2234.35	14.3347	2234.35	9.24307	2234.35	14.3347	2234.35	14.5476	2234.35	14.3537	2234.35	21.1321	2234.35	6.0666
2235.77	20.3031	2235.77	13.2252	2235.77	20.3031	2235.77	2.50511	2235.77	14.3217	2235.77	-2.90606	2235.77	10.0295
2237.19	8.27125	2237.19	5.20697	2237.19	8.27125	2237.19	6.46227	2237.19	4.28956	2237.19	5.05553	2237.19	3.99208
2238.61	16.2391	2238.61	9.18831	2238.61	16.2391	2238.61	8.41909	2238.61	4.25705	2238.61	5.0168	2238.61	15.9543
2240.04	26.2067	2240.04	-2.83075	2240.04	26.2067	2240.04	10.3757	2240.04	-1.77569	2240.04	-1.02216	2240.04	9.91632
2241.46	16.174	2241.46	15.1498	2241.46	16.174	2241.46	18.3319	2241.46	12.1913	2241.46	18.9386	2241.46	5.878
2242.88	14.141	2242.88	-0.870087	2242.88	14.141	2242.88	8.28778	2242.88	4.15796	2242.88	-3.10097	2242.88	17.8394
2244.3	12.1077	2244.3	-10.8904	2244.3	12.1077	2244.3	18.2434	2244.3	6.12439	2244.3	6.85923	2244.3	13.8004
2245.72	8.07417	2245.72	-4.91104	2245.72	8.07417	2245.72	0.198693	2245.72	2.09055	2245.72	4.81915	2245.72	17.7612
2247.15	4.04032	2247.15	-12.9321	2247.15	4.04032	2247.15	12.1536	2247.15	-3.9436	2247.15	0.778747	2247.15	13.7217
2248.57	-1.99378	2248.57	-6.95363	2248.57	-1.99378	2248.57	10.1083	2248.57	6.022	2248.57	2.73811	2248.57	15.6819
2249.99	3.97185	2249.99	9.02448	2249.99	3.97185	2249.99	10.0627	2249.99	-4.01266	2249.99	-1.30281	2249.99	9.64174
2251.41	13.9372	2251.41	9.00218	2251.41	13.9372	2251.41	30.0168	2251.41	-2.04759	2251.41	14.656	2251.41	3.60133
2252.83	5.90223	2252.83	12.9795	2252.83	5.90223	2252.83	13.9705	2252.83	23.9172	2252.83	2.61449	2252.83	-0.439423
2254.25	-2.13299	2254.25	-1.04362	2254.25	-2.13299	2254.25	7.92396	2254.25	5.88168	2254.25	8.57274	2254.25	-2.48043
2255.66	7.83152	2255.66	10.9329	2255.66	7.83152	2255.66	3.87711	2255.66	19.8459	2255.66	14.5307	2255.66	7.47826
2257.08	11.7958	2257.08	-3.09105	2257.08	11.7958	2257.08	15.8299	2257.08	-14.1901	2257.08	-3.51158	2257.08	-4.56334
2258.5	7.75967	2258.5	10.8846	2258.5	7.75967	2258.5	-8.21755	2258.5	-14.2264	2258.5	8.4458	2258.5	19.3947
2259.92	5.72335	2259.92	-5.14009	2259.92	5.72335	2259.92	5.73467	2259.92	-0.262998	2259.92	-5.59704	2259.92	11.3525
2261.34	11.6867	2261.34	-1.16521	2261.34	11.6867	2261.34	-2.3134	2261.34	7.70017	2261.34	0.359837	2261.34	-8.68997
2262.76	11.6499	2262.76	14.8093	2262.76	11.6499	2262.76	-6.36178	2262.76	-2.33694	2262.76	0.31644	2262.76	-4.73276
2264.18	9.6127	2264.18	8.78334	2264.18	9.6127	2264.18	11.5895	2264.18	-4.37432	2264.18	4.27276	2264.18	5.22415
2265.59	3.57523	2265.59	16.757	2265.59	3.57523	2265.59	13.5405	2265.59	-0.412	2265.59	4.22878	2265.59	13.1807
2267.01	-12.4625	2267.01	6.73027	2267.01	-12.4625	2267.01	-2.5088	2267.01	-2.44992	2267.01	6.18456	2267.01	-2.86295
2268.43	3.49954	2268.43	4.70314	2268.43	3.49954	2268.43	7.44161	2268.43	3.5119	2268.43	4.14007	2268.43	15.0931
2269.85	7.46128	2269.85	16.6756	2269.85	7.46128	2269.85	9.3917	2269.85	21.4734	2269.85	6.09531	2269.85	7.04881
2271.26	3.42275	2271.26	14.6477	2271.26	3.42275	2271.26	-8.65849	2271.26	3.43473	2271.26	10.0503	2271.26	1.00426
2272.68	5.38394	2272.68	-1.38068	2272.68	5.38394	2272.68	9.29101	2272.68	-0.604262	2272.68	8.00497	2272.68	-3.0406
2274.1	-10.6552	2274.1	-5.40942	2274.1	-10.6552	2274.1	-0.759848	2274.1	3.35645	2274.1	-0.0406435	2274.1	-5.08579
2275.51	-14.6945	2275.51	0.561432	2275.51	-14.6945	2275.51	-2.81096	2275.51	-4.68308	2275.51	-8.0865	2275.51	4.86876
2276.93	3.26582	2276.93	-1.46811	2276.93	3.26582	2276.93	-14.8624	2276.93	3.27713	2276.93	5.86739	2276.93	-1.17697
2278.34	-6.77409	2278.34	0.501953	2278.34	-6.77409	2278.34	1.08592	2278.34	1.23708	2278.34	-2.17899	2278.34	-3.22299
2279.76	7.18573	2279.76	4.47162	2279.76	7.18573	2279.76	-2.96608	2279.76	21.1968	2279.76	3.77435	2279.76	-3.26931
2281.17	9.14528	2281.17	2.44087	2281.17	9.14528	2281.17	2.9816	2281.17	-2.84383	2281.17	11.7274	2281.17	8.68407
2282.59	-6.89543	2282.59	-9.59026	2282.59	-6.89543	2282.59	-1.07099	2282.59	1.11532	2282.59	-14.3198	2282.59	0.637175
2284	-12.9364	2284	2.3782	2284	-12.9364	2284	12.8761	2284	1.0742	2284	-12.3672	2284	-11.41
2285.41	-6.9777	2285.41	-3.65373	2285.41	-6.9777	2285.41	-3.17709	2285.41	-4.96718	2285.41	1.58506	2285.41	6.5425
2286.83	2.98075	2286.83	0.313934	2286.83	2.98075	2286.83	-15.2306	2286.83	-7.00882	2286.83	-2.46294	2286.83	10.4947
2288.24	14.9389	2288.24	-1.71881	2288.24	14.9389	2288.24	-7.2844	2288.24	-11.0507	2288.24	-30.5112	2288.24	-11.5533
2289.65	4.89686	2289.65	-17.7519	2289.65	4.89686	2289.65	6.66151	2289.65	10.9071	2289.65	-4.55972	2289.65	-3.60169
2291.07	12.8545	2291.07	-5.78549	2291.07	12.8545	2291.07	-7.39293	2291.07	-21.1354	2291.07	1.39143	2291.07	-1.65038
2292.48	-1.18815	2292.48	-5.81943	2292.48	-1.18815	2292.48	8.5524	2292.48	-13.1781	2292.48	-10.6576	2292.48	-1.69931
2293.89	-7.23104	2293.89	-3.85374	2293.89	-7.23104	2293.89	-9.50259	2293.89	-1.22103	2293.89	-0.706939	2293.89	-3.74853
2295.31	2.72579	2295.31	-13.8885	2295.31	2.72579	2295.31	6.44215	2295.31	6.73576	2295.31	-10.7565	2295.31	-7.79804
2296.72	0.682362	2296.72	4.07642	2296.72	0.682362	2296.72	6.38658	2296.72	8.69228	2296.72	3.19363	2296.72	4.15217
2298.13	-3.36134	2298.13	-17.9591	2298.13	-3.36134	2298.13	-5.66929	2298.13	-1.35146	2298.13	-12.8565	2298.13	-5.89791
2299.54	4.59469	2299.54	-7.99501	2299.54	4.59469	2299.54	0.274565	2299.54	4.60454	2299.54	-12.9069	2299.54	-1.94828
2300.95	2.55051	2300.95	-12.0313	2300.95	2.55051	2300.95	2.21817	2300.95	10.5603	2300.95	-12.9574	2300.95	-1.99888
2302.36	-13.494	2302.36	-6.06798	2302.36	-13.494	2302.36	-1.83856	2302.36	-5.48419	2302.36	-1.00833	2302.36	5.95019
2303.77	-5.53877	2303.77	-10.1051	2303.77	-5.53877	2303.77	-5.89559	2303.77	0.471026	2303.77	-3.05949	2303.77	-16.101
2305.18	-7.5838	2305.18	1.85744	2305.18	-7.5838	2305.18	4.0471	2305.18	-11.574	2305.18	12.8891	2305.18	1.84745
2306.59	4.3709	2306.59	-0.18045	2306.59	4.3709	2306.59	-6.01051	2306.59	2.38071	2306.59	-9.16258	2306.59	-16.2043
2308	-1.67467	2308	-0.218719	2308	-1.67467	2308	-12.0684	2308	-15.6648	2308	-7.21452	2308	-0.256421
2309.41	-5.7205	2309.41	-12.2574	2309.41	-5.7205	2309.41	-18.1266	2309.41	0.289343	2309.41	-1.26671	2309.41	-14.3088
2310.82	2.23341	2310.82	-6.29645	2310.82	2.23341	2310.82	7.81493	2310.82	6.24328	2310.82	4.68084	2310.82	-6.36142
2312.23	-5.81295	2312.23	-4.33591	2312.23	-5.81295	2312.23	-4.24383	2312.23	-25.803	2312.23	-9.37188	2312.23	-16.4144
2313.64	2.14041	2313.64	3.62424	2313.64	2.14041	2313.64	-10.3029	2313.64	-1.84962	2313.64	6.57515	2313.64	-6.46756
2315.05	10.0935	2315.05	-2.416	2315.05	10.0935	2315.05	1.63778	2315.05	2.10356	2315.05	-1.47808	2315.05	3.47895
2316.46	-5.95362	2316.46	7.54338	2316.46	-5.95362	2316.46	-0.421836	2316.46	4.05648	2316.46	-17.5316	2316.46	-12.5748
2317.87	-4.00099	2317.87	-10.4976	2317.87	-4.00099	2317.87	-4.48169	2317.87	-3.99081	2317.87	-1.58523	2317.87	11.3712
2319.27	1.95134	2319.27	-0.539017	2319.27	1.95134	2319.27	-8.54188	2319.27	-2.03841	2319.27	6.36077	2319.27	1.31685
2320.68	-8.0966	2320.68	-6.58081	2320.68	-8.0966	2320.68	1.39763	2320.68	-14.0863	2320.68	-1.69348	2320.68	7.26223
2322.09	-2.1448	2322.09	9.377	2322.09	-2.1448	2322.09	-8.66312	2322.09	7.86565	2322.09	-15.748	2322.09	1.20734
2323.5	9.80673	2323.5	3.33443	2323.5	9.80673	2323.5	-8.72417	2323.5	1.8173	2323.5	-3.80273	2323.5	9.15218
2324.91	7.75801	2324.91	27.2915	2324.91	7.75801	2324.91	7.21451	2324.91	1.7687	2324.91	10.1423	2324.91	17.0967
2326.31	11.7091	2326.31	19.2481	2326.31	11.7091	2326.31	9.15296	2326.31	19.7199	2326.31	22.0871	2326.31	35.0411
2327.72	19.6598	2327.72	37.2044	2327.72	19.6598	2327.72	19.0911	2327.72	25.6708	2327.72	24.0315	2327.72	18.9851
2329.12	9.61034	2329.12	5.16028	2329.12	9.61034	2329.12	23.0289	2329.12	3.62144	2329.12	19.9758	2329.12	16.9288
2330.53	9.56059	2330.53	17.1158	2330.53	9.56059	2330.53	-5.03357	2330.53	9.57184	2330.53	15.9198	2330.53	10.8722
2331.93	-2.48938	2331.93	-0.929092	2331.93	-2.48938	2331.93	-1.09624	2331.93	-10.478	2331.93	-8.13644	2331.93	-13.1846
2333.34	-6.53966	2333.34	-2.97438	2333.34	-6.53966	2333.34	-19.1592	2333.34	-8.52806	2333.34	1.80705	2333.34	0.758341
2334.75	1.40981	2334.75	4.97995	2334.75	1.40981	2334.75	8.77747	2334.75	3.42159	2334.75	-12.2497	2334.75	-13.299
2336.15	-22.641	2336.15	4.9339	2336.15	-22.641	2336.15	2.7139	2336.15	-2.629	2336.15	9.69327	2336.15	-9.3567
2337.55	-8.69196	2337.55	-11.1125	2337.55	-8.69196	2337.55	10.6501	2337.55	-20.6798	2337.55	-8.36392	2337.55	0.58544
2338.96	1.25674	2338.96	-3.15932	2338.96	1.25674	2338.96	-1.414	2338.96	7.26912	2338.96	9.57858	2338.96	-1.47277
2340.36	5.20518	2340.36	-5.20651	2340.36	5.20518	2340.36	-23.4784	2340.36	-6.78222	2340.36	-14.4792	2340.36	8.46876
2341.77	1.15338	2341.77	-13.2541	2341.77	1.15338	2341.77	-9.54306	2341.77	-0.833787	2341.77	-2.53717	2341.77	4.41002
2343.17	-6.89863	2343.17	-5.30202	2343.17	-6.89863	2343.17	0.39205	2343.17	-2.88556	2343.17	-16.5954	2343.17	-11.6489
2344.57	-2.95095	2344.57	-7.35037	2344.57	-2.95095	2344.57	0.326835	2344.57	-4.93763	2344.57	-10.6538	2344.57	-13.7082
2345.98	-1.00352	2345.98	-3.39911	2345.98	-1.00352	2345.98	-1.73867	2345.98	3.01006	2345.98	7.28743	2345.98	-1.76779
2347.38	2.94372	2347.38	22.5518	2347.38	2.94372	2347.38	-11.8044	2347.38	4.95756	2347.38	11.2285	2347.38	0.172447
2348.78	-1.10935	2348.78	-9.49765	2348.78	-1.10935	2348.78	-5.8704	2348.78	-7.09524	2348.78	-2.8307	2348.78	-1.88765
2350.19	2.83732	2350.19	6.45248	2350.19	2.83732	2350.19	-15.9367	2350.19	-5.14827	2350.19	-2.89016	2350.19	0.0519861
2351.59	4.7838	2351.59	8.40228	2351.59	4.7838	2351.59	1.99677	2351.59	-9.2015	2351.59	7.05019	2351.59	7.99141
2352.99	-5.27003	2352.99	4.35167	2352.99	-5.27003	2352.99	1.92992	2352.99	12.745	2352.99	-5.00974	2352.99	7.93051
2354.39	0.675892	2354.39	4.30066	2354.39	0.675892	2354.39	5.8628	2354.39	2.69122	2354.39	14.9301	2354.39	1.86934
2355.79	-11.3784	2355.79	4.24933	2355.79	-11.3784	2355.79	11.7955	2355.79	2.63727	2355.79	-5.13029	2355.79	3.80797
2357.19	0.567047	2357.19	6.19759	2357.19	0.567047	2357.19	5.72783	2357.19	4.58303	2357.19	2.80906	2357.19	-4.25373
2358.59	-3.48772	2358.59	-1.85449	2358.59	-3.48772	2358.59	-2.34003	2358.59	-1.4714	2358.59	8.74821	2358.59	3.68436
2359.99	-5.54279	2359.99	-5.907	2359.99	-5.54279	2359.99	7.59178	2359.99	-7.52611	2359.99	-3.31292	2359.99	5.62213
2361.39	16.4019	2361.39	10.0401	2361.39	16.4019	2361.39	9.52333	2361.39	-13.5811	2361.39	-3.37429	2361.39	-2.44036
2362.79	6.34638	2362.79	-2.01306	2362.79	6.34638	2362.79	5.45467	2362.79	4.3638	2362.79	-19.4358	2362.79	15.4969
2364.19	16.2906	2364.19	-6.06668	2364.19	16.2906	2364.19	-8.61431	2364.19	0.308378	2364.19	2.50231	2364.19	-4.56607
2365.59	8.23457	2365.59	-2.12062	2365.59	8.23457	2365.59	-0.683484	2365.59	6.25277	2365.59	4.4403	2365.59	-4.6293
2366.99	10.1783	2366.99	-8.17499	2366.99	10.1783	2366.99	9.247	2366.99	4.19687	2366.99	-3.62202	2366.99	-0.692842
2368.39	4.12179	2368.39	-0.229675	2368.39	4.12179	2368.39	11.1773	2368.39	-11.8592	2368.39	0.315497	2368.39	13.2434
2369.79	-13.935	2369.79	-6.28477	2369.79	-13.935	2369.79	5.10725	2369.79	2.08444	2369.79	14.2527	2369.79	-0.820647
2371.19	4.00802	2371.19	9.65981	2371.19	4.00802	2371.19	1.03702	2371.19	0.0278929	2371.19	-3.81024	2371.19	17.1151
2372.59	9.95075	2372.59	15.604	2372.59	9.95075	2372.59	6.96647	2372.59	11.9711	2372.59	0.126517	2372.59	-8.94949
2373.98	5.89329	2373.98	-8.45219	2373.98	5.89329	2373.98	-1.10428	2373.98	1.91406	2373.98	0.063101	2373.98	10.9857
2375.38	3.83552	2375.38	3.49123	2375.38	3.83552	2375.38	-1.17534	2375.38	17.8568	2375.38	7.9994	2375.38	4.92064
2376.78	7.77758	2376.78	-2.56566	2376.78	7.77758	2376.78	16.7534	2376.78	-2.20069	2376.78	5.93553	2376.78	10.8553
2378.18	11.7193	2378.18	11.377	2378.18	11.7193	2378.18	6.68179	2378.18	15.7416	2378.18	-0.128643	2378.18	10.7897
2379.57	-8.33907	2379.57	11.3194	2379.57	-8.33907	2379.57	2.61002	2379.57	13.6836	2379.57	5.80703	2379.57	6.72392
2380.97	-0.397798	2380.97	1.26137	2380.97	-0.397798	2380.97	0.537905	2380.97	25.6254	2380.97	-6.25759	2380.97	12.6578
2382.37	7.54331	2382.37	1.20302	2382.37	7.54331	2382.37	0.465616	2382.37	11.567	2382.37	5.67763	2382.37	4.59148
2383.76	17.4841	2383.76	7.14426	2383.76	17.4841	2383.76	2.39301	2383.76	3.50837	2383.76	-4.38744	2383.76	2.52485
2385.16	1.42475	2385.16	13.0852	2385.16	1.42475	2385.16	8.32021	2385.16	-0.550464	2385.16	9.54732	2385.16	6.45804
2386.55	3.36514	2386.55	25.0258	2386.55	3.36514	2386.55	6.24718	2386.55	11.3905	2386.55	3.48187	2386.55	16.391
2387.95	1.30524	2387.95	4.9659	2387.95	1.30524	2387.95	2.1738	2387.95	3.33114	2387.95	3.41612	2387.95	26.3236
2389.35	11.2452	2389.35	6.90575	2389.35	11.2452	2389.35	-1.89975	2389.35	9.27162	2389.35	15.3502	2389.35	12.256
2390.74	3.18479	2390.74	18.8452	2390.74	3.18479	2390.74	10.0264	2390.74	9.21183	2390.74	13.284	2390.74	20.1881
2392.14	15.1242	2392.14	14.7843	2392.14	15.1242	2392.14	1.95232	2392.14	-2.84812	2392.14	11.2177	2392.14	4.12003
2393.53	7.06347	2393.53	8.72308	2393.53	7.06347	2393.53	7.87803	2393.53	9.0917	2393.53	3.1511	2393.53	14.0517
2394.92	11.0024	2394.92	6.66144	2394.92	11.0024	2394.92	9.8034	2394.92	-0.968758	2394.92	5.08424	2394.92	-10.0169
2396.32	28.9411	2396.32	12.5995	2396.32	28.9411	2396.32	15.7286	2396.32	20.9706	2396.32	11.0172	2396.32	-4.08576
2397.71	2.87959	2397.71	14.5371	2397.71	2.87959	2397.71	21.6535	2397.71	18.9097	2397.71	12.9499	2397.71	-2.1549
2399.11	12.8315	2399.11	22.487	2399.11	12.8315	2399.11	11.5969	2399.11	6.90128	2399.11	16.8994	2399.11	7.82161
2400.5	10.6517	2400.5	18.4302	2400.5	10.6517	2400.5	13.4129	2400.5	14.847	2400.5	10.8375	2400.5	15.7067
2401.89	6.85339	2401.89	27.9387	2401.89	6.85339	2401.89	21.3988	2401.89	16.825	2401.89	16.6338	2401.89	21.5054
2403.28	9.24847	2403.28	21.8227	2403.28	9.24847	2403.28	11.6491	2403.28	11.1218	2403.28	9.22331	2403.28	15.4338
2404.68	27.6904	2404.68	23.9947	2404.68	27.6904	2404.68	9.70181	2404.68	20.0127	2404.68	20.6283	2404.68	17.0572
2406.07	10.1388	2406.07	22.4315	2406.07	10.1388	2406.07	19.3646	2406.07	4.97876	2406.07	7.0516	2406.07	3.67512
2407.46	16.099	2407.46	10.6222	2407.46	16.099	2407.46	9.59436	2407.46	37.6214	2407.46	12.5305	2407.46	17.1285
2408.85	20.4073	2408.85	18.1838	2408.85	20.4073	2408.85	25.0793	2408.85	16.4592	2408.85	7.4572	2408.85	21.0346
2410.24	29.7758	2410.24	8.81525	2410.24	29.7758	2410.24	21.2173	2410.24	23.6661	2410.24	4.28937	2410.24	0.824539
2411.63	0.327236	2411.63	3.99316	2411.63	0.327236	2411.63	23.9639	2411.63	27.0776	2411.63	9.65857	2411.63	11.9413
2413.03	21.7285	2413.03	20.914	2413.03	21.7285	2413.03	18.0464	2413.03	32.037	2413.03	6.6314	2413.03	28.0504
2414.42	7.61666	2414.42	11.5228	2414.42	7.61666	2414.42	9.63192	2414.42	10.7488	2414.42	14.0106	2414.42	30.8204
2415.81	26.575	2415.81	14.1431	2415.81	26.575	2415.81	15.2174	2415.81	13.2785	2415.81	27.0071	2415.81	25.2666
2417.2	16.0499	2417.2	30.9233	2417.2	16.0499	2417.2	18.5516	2417.2	27.4425	2417.2	22.1478	2417.2	16.4669
2418.59	25.4174	2418.59	24.5451	2418.59	25.4174	2418.59	13.324	2418.59	19.33	2418.59	24.9174	2418.59	11.8142
2419.98	19.0764	2419.98	25.3337	2419.98	19.0764	2419.98	18.0265	2419.98	24.5665	2419.98	31.3875	2419.98	18.7942
2421.37	6.71566	2421.37	28.0784	2421.37	6.71566	2421.37	24.4203	2421.37	39.7571	2421.37	20.5245	2421.37	18.9017
2422.76	37.5074	2422.76	31.4281	2422.76	37.5074	2422.76	41.9671	2422.76	25.9837	2422.76	26.4174	2422.76	33.8839
2424.14	24.4122	2424.14	28.8624	2424.14	24.4122	2424.14	22.9616	2424.14	28.6043	2424.14	26.1356	2424.14	44.8857
2425.53	27.1449	2425.53	30.8261	2425.53	27.1449	2425.53	41.5105	2425.53	41.0234	2425.53	47.3732	2425.53	49.7213
2426.92	34.4119	2426.92	48.6044	2426.92	34.4119	2426.92	28.7222	2426.92	34.3024	2426.92	26.5232	2426.92	41.9789
2428.31	49.2972	2428.31	44.3625	2428.31	49.2972	2428.31	51.5646	2428.31	35.2978	2428.31	23.7102	2428.31	34.1138
2429.7	49.1184	2429.7	56.0254	2429.7	49.1184	2429.7	51.3476	2429.7	55.2162	2429.7	46.6357	2429.7	52.5897
2431.09	40.0478	2431.09	55.451	2431.09	40.0478	2431.09	52.998	2431.09	52.4312	2431.09	59.4298	2431.09	70.492
2432.47	57.3322	2432.47	76.4839	2432.47	57.3322	2432.47	58.0882	2432.47	69.9643	2432.47	69.1576	2432.47	81.8607
2433.86	71.4499	2433.86	96.7546	2433.86	71.4499	2433.86	77.2928	2433.86	84.9828	2433.86	58.9904	2433.86	84.9628
2435.25	96.9153	2435.25	135.899	2435.25	96.9153	2435.25	89.1703	2435.25	104.157	2435.25	87.3747	2435.25	98.5743
2436.63	110.805	2436.63	141.536	2436.63	110.805	2436.63	111.6	2436.63	119.398	2436.63	100.736	2436.63	104.06
2438.02	112.858	2438.02	135.382	2438.02	112.858	2438.02	128.628	2438.02	145.339	2438.02	125.258	2438.02	115.644
2439.41	120.196	2439.41	171.087	2439.41	120.196	2439.41	126.243	2439.41	142.945	2439.41	149.905	2439.41	134.319
2440.79	120.606	2440.79	161.138	2440.79	120.606	2440.79	158.687	2440.79	134.949	2440.79	132.412	2440.79	142.717
2442.18	142.843	2442.18	159.654	2442.18	142.843	2442.18	164.843	2442.18	142.156	2442.18	143.257	2442.18	134.542
2443.56	122.59	2443.56	154.46	2443.56	122.59	2443.56	149.051	2443.56	133.449	2443.56	142.175	2443.56	142.371
2444.95	145.953	2444.95	145.248	2444.95	145.953	2444.95	142.029	2444.95	126.824	2444.95	150.354	2444.95	138.566
2446.33	138.133	2446.33	141.427	2446.33	138.133	2446.33	150.26	2446.33	127.224	2446.33	124.907	2446.33	136.137
2447.72	136.61	2447.72	149.632	2447.72	136.61	2447.72	151.953	2447.72	125.062	2447.72	135.606	2447.72	116.652
2449.1	136.071	2449.1	130.921	2449.1	136.071	2449.1	144.501	2449.1	115.69	2449.1	124.434	2449.1	118.467
2450.49	121.818	2450.49	127.582	2450.49	121.818	2450.49	139.083	2450.49	119.404	2450.49	117.341	2450.49	133.175
2451.87	126.667	2451.87	134.267	2451.87	126.667	2451.87	141.555	2451.87	115.646	2451.87	116.445	2451.87	137.739
2453.25	126.705	2453.25	130.971	2453.25	126.705	2453.25	123.913	2453.25	101.243	2453.25	118.696	2453.25	119.466
2454.64	106.945	2454.64	119.012	2454.64	106.945	2454.64	130.17	2454.64	100.322	2454.64	118.152	2454.64	114.97
2456.02	113.846	2456.02	142.466	2456.02	113.846	2456.02	130.821	2456.02	107.833	2456.02	113.767	2456.02	108.857
2457.4	118.14	2457.4	115.16	2457.4	118.14	2457.4	109.682	2457.4	101.728	2457.4	111.714	2457.4	116.3
2458.79	97.5283	2458.79	116.034	2458.79	97.5283	2458.79	110.008	2458.79	99.8375	2458.79	114.163	2458.79	109.47
2460.17	110.061	2460.17	96.7449	2460.17	110.061	2460.17	117.543	2460.17	104.003	2460.17	100.701	2460.17	108.218
2461.55	94.2332	2461.55	110.356	2461.55	94.2332	2461.55	110.333	2461.55	108.798	2461.55	103.731	2461.55	103.025
2462.93	95.7381	2462.93	112.384	2462.93	95.7381	2462.93	112.157	2462.93	103.73	2462.93	102.081	2462.93	111.439
2464.31	106.759	2464.31	116.401	2464.31	106.759	2464.31	109.898	2464.31	86.7338	2464.31	105.637	2464.31	93.3901
2465.7	91.8601	2465.7	111.759	2465.7	91.8601	2465.7	101.225	2465.7	89.1268	2465.7	106.149	2465.7	93.7207
2467.08	100.022	2467.08	96.8963	2467.08	100.022	2467.08	114.062	2467.08	90.2143	2467.08	95.1244	2467.08	99.491
2468.46	92.5887	2468.46	95.0077	2468.46	92.5887	2468.46	97.9582	2468.46	83.1012	2468.46	86.0023	2468.46	91.9353
2469.84	86.9422	2469.84	98.0555	2469.84	86.9422	2469.84	84.7393	2469.84	65.7061	2469.84	92.7428	2469.84	93.053
2471.22	91.4436	2471.22	86.6289	2471.22	91.4436	2471.22	100.682	2471.22	71.571	2471.22	81.4736	2471.22	87.46
2472.6	88.6878	2472.6	78.0587	2472.6	88.6878	2472.6	83.4468	2472.6	74.3527	2472.6	85.0701	2472.6	84.2786
2473.98	82.1229	2473.98	78.6316	2473.98	82.1229	2473.98	92.1749	2473.98	67.7855	2473.98	74.9888	2473.98	74.8999
2475.36	74.3493	2475.36	84.1396	2475.36	74.3493	2475.36	75.6506	2475.36	57.5722	2475.36	69.7523	2475.36	79.5271
2476.74	73.9894	2476.74	83.7611	2476.74	73.9894	2476.74	73.5406	2476.74	63.8925	2476.74	70.4288	2476.74	69.0564
2478.12	66.1905	2478.12	87.2707	2478.12	66.1905	2478.12	84.6371	2478.12	77.2499	2478.12	86.9656	2478.12	73.5829
2479.5	74.3153	2479.5	82.2555	2479.5	74.3153	2479.5	87.9845	2479.5	62.8757	2479.5	70.756	2479.5	71.9459
2480.88	70.1356	2480.88	82.9014	2480.88	70.1356	2480.88	78.2974	2480.88	58.3866	2480.88	79.9113	2480.88	80.8955
2482.25	59.7077	2482.25	64.2563	2482.25	59.7077	2482.25	76.0428	2482.25	61.4164	2482.25	67.4147	2482.25	71.5993
2483.63	60.062	2483.63	60.7259	2483.63	60.062	2483.63	62.4988	2483.63	60.6469	2483.63	62.0277	2483.63	71.1461
2485.01	57.1692	2485.01	58.6458	2485.01	57.1692	2485.01	62.5234	2485.01	44.7424	2485.01	54.0998	2485.01	59.7744
2486.39	56.7265	2486.39	48.9663	2486.39	56.7265	2486.39	59.6633	2486.39	46.7722	2486.39	51.6467	2486.39	40.3963
2487.76	39.7819	2487.76	44.1779	2487.76	39.7819	2487.76	56.2654	2487.76	46.5198	2487.76	53.2885	2487.76	46.8569
2489.14	56.2557	2489.14	44.1543	2489.14	56.2557	2489.14	62.6126	2489.14	48.7595	2489.14	57.9526	2489.14	56.6722
2490.52	47.6871	2490.52	36.19	2490.52	47.6871	2490.52	53.4632	2490.52	48.654	2490.52	48.7741	2490.52	48.9086
2491.9	46.5474	2491.9	55.9108	2491.9	46.5474	2491.9	52.1137	2491.9	41.7245	2491.9	42.7005	2491.9	45.6654
2493.27	50.7106	2493.27	50.6562	2493.27	50.7106	2493.27	59.0281	2493.27	37.6733	2493.27	40.5614	2493.27	62.9819
2494.65	45.1767	2494.65	52.9042	2494.65	45.1767	2494.65	55.2724	2494.65	44.2229	2494.65	38.1555	2494.65	47.5437
2496.03	31.8102	2496.03	50.3475	2496.03	31.8102	2496.03	43.4828	2496.03	37.9081	2496.03	34.2057	2496.03	53.211
2497.4	34.8271	2497.4	53.6335	2497.4	34.8271	2497.4	39.5416	2497.4	42.2336	2497.4	40.4741	2497.4	42.7118
2498.78	41.2739	2498.78	56.8761	2498.78	41.2739	2498.78	47.8073	2498.78	33.2552	2498.78	44.7365	2498.78	39.0627
2500.15	36.8833	2500.15	49.0463	2500.15	36.8833	2500.15	42.3607	2500.15	32.8386	2500.15	38.5078	2500.15	42.7039
2501.53	42.1195	2501.53	47.0076	2501.53	42.1195	2501.53	46.7608	2501.53	44.638	2501.53	33.6341	2501.53	41.8173
2502.9	49.6128	2502.9	34.6235	2502.9	49.6128	2502.9	39.3915	2502.9	45.7471	2502.9	41.1675	2502.9	44.4537
2504.28	40.6672	2504.28	41.0503	2504.28	40.6672	2504.28	35.467	2504.28	38.1092	2504.28	47.308	2504.28	37.9193
2505.65	38.8564	2505.65	44.2924	2505.65	38.8564	2505.65	41.9032	2505.65	41.7602	2505.65	40.8176	2505.65	37.6376
2507.02	40.2487	2507.02	37.2014	2507.02	40.2487	2507.02	31.9733	2507.02	34.2519	2507.02	31.3048	2507.02	33.1757
2508.4	37.2632	2508.4	45.5972	2508.4	37.2632	2508.4	34.3796	2508.4	34.9095	2508.4	30.5992	2508.4	33.517
2509.77	41.0001	2509.77	39.2381	2509.77	41.0001	2509.77	32.344	2509.77	33.9521	2509.77	37.9805	2509.77	29.6981
2511.14	41.2749	2511.14	29.1656	2511.14	41.2749	2511.14	37.7352	2511.14	25.0456	2511.14	31.5263	2511.14	41.7388
2512.52	31.5629	2512.52	33.8041	2512.52	31.5629	2512.52	38.1926	2512.52	18.6945	2512.52	27.9947	2512.52	47.9177
2513.89	32.0084	2513.89	36.8314	2513.89	32.0084	2513.89	32.2962	2513.89	18.7566	2513.89	33.9595	2513.89	41.0568
2515.26	33.4543	2515.26	32.5365	2515.26	33.4543	2515.26	23.5449	2515.26	23.175	2515.26	22.8894	2515.26	30.4156
2516.64	30.9168	2516.64	30.2287	2516.64	30.9168	2516.64	33.6079	2516.64	37.2938	2516.64	23.9598	2516.64	26.7931
2518.01	23.8795	2518.01	34.2685	2518.01	23.8795	2518.01	44.7373	2518.01	43.3272	2518.01	26.9106	2518.01	37.9575
2519.38	30.922	2519.38	25.6817	2519.38	30.922	2519.38	42.4239	2519.38	33.398	2519.38	25.8499	2519.38	35.1923
2520.75	31.3047	2520.75	24.4885	2520.75	31.3047	2520.75	37.6733	2520.75	23.2083	2520.75	31.4445	2520.75	36.0321
2522.12	30.5906	2522.12	35.7077	2522.12	30.5906	2522.12	40.7858	2522.12	27.9694	2522.12	35.3157	2522.12	36.4372
2523.49	34.507	2523.49	38.8458	2523.49	34.507	2523.49	25.3121	2523.49	23.4672	2523.49	35.5259	2523.49	40.5477
2524.86	40.3047	2524.86	36.3451	2524.86	40.3047	2524.86	30.4222	2524.86	28.9514	2524.86	35.4877	2524.86	33.3014
2526.23	38.859	2526.23	40.3408	2526.23	38.859	2526.23	43.5878	2526.23	38.5418	2526.23	37.1945	2526.23	50.4995
2527.6	29.5296	2527.6	38.0116	2527.6	29.5296	2527.6	30.2026	2527.6	29.7813	2527.6	35.4358	2527.6	47.1994
2528.97	29.8907	2528.97	34.1198	2528.97	29.8907	2528.97	37.2105	2528.97	24.6744	2528.97	33.391	2528.97	32.0247
2530.34	39.1624	2530.34	23.2396	2530.34	39.1624	2530.34	37.4183	2530.34	32.7937	2530.34	30.0379	2530.34	27.1326
2531.71	24.1973	2531.71	26.4765	2531.71	24.1973	2531.71	27.5088	2531.71	17.8187	2531.71	34.9901	2531.71	26.4287
2533.08	31.8749	2533.08	26.0923	2533.08	31.8749	2533.08	26.1203	2533.08	38.1891	2533.08	36.2214	2533.08	39.977
2534.45	19.3686	2534.45	32.4966	2534.45	19.3686	2534.45	33.5283	2534.45	30.4913	2534.45	47.8137	2534.45	35.5536
2535.82	29.4864	2535.82	29.4505	2535.82	29.4864	2535.82	32.2836	2535.82	23.9871	2535.82	40.474	2535.82	28.0879
2537.19	38.9946	2537.19	32.3844	2537.19	38.9946	2537.19	41.7375	2537.19	25.6974	2537.19	44.6793	2537.19	27.5257
2538.56	30.861	2538.56	43.7766	2538.56	30.861	2538.56	33.595	2538.56	35.1548	2538.56	34.3866	2538.56	40.7045
2539.64	18.2381	2539.64	46.9561	2539.64	18.2381	2539.64	44.5927	2539.64	30.3568	2539.64	48.4777	2539.64	54.9183
2541.02	48.1564	2541.02	32.8618	2541.02	48.1564	2541.02	30.4965	2541.02	46.277	2541.02	32.392	2541.02	28.8276
2542.39	42.0746	2542.39	42.7674	2542.39	42.0746	2542.39	46.4003	2542.39	32.1972	2542.39	26.3063	2542.39	26.7368
2543.77	39.9926	2543.77	62.6728	2543.77	39.9926	2543.77	28.304	2543.77	34.1172	2543.77	20.2204	2543.77	44.6459
2545.14	23.9104	2545.14	38.5777	2545.14	23.9104	2545.14	34.2074	2545.14	4.03698	2545.14	36.1344	2545.14	42.5547
2546.51	31.8282	2546.51	18.4826	2546.51	31.8282	2546.51	28.1108	2546.51	33.9567	2546.51	32.0483	2546.51	24.4635
2547.89	33.7458	2547.89	60.3872	2547.89	33.7458	2547.89	48.014	2547.89	29.8763	2547.89	31.9621	2547.89	22.3721
2549.26	29.6632	2549.26	28.2915	2549.26	29.6632	2549.26	31.917	2549.26	33.7958	2549.26	33.8756	2549.26	34.2805
2550.63	21.5805	2550.63	28.1956	2550.63	21.5805	2550.63	47.8199	2550.63	29.7151	2550.63	39.7892	2550.63	26.1888
2552	27.4977	2552	46.0995	2552	27.4977	2552	19.7227	2552	41.6343	2552	35.7026	2552	42.0969
2553.38	41.4148	2553.38	42.0032	2553.38	41.4148	2553.38	39.6254	2553.38	31.5535	2553.38	31.6159	2553.38	36.0049
2554.75	49.3316	2554.75	21.9065	2554.75	49.3316	2554.75	33.5278	2554.75	33.4724	2554.75	31.529	2554.75	35.9127
2556.12	49.2484	2556.12	43.8097	2556.12	49.2484	2556.12	39.4302	2556.12	41.3912	2556.12	47.4421	2556.12	45.8204
2557.49	27.165	2557.49	37.7127	2557.49	27.165	2557.49	49.3324	2557.49	17.3099	2557.49	35.3551	2557.49	47.7279
2558.86	33.0815	2558.86	51.6154	2558.86	33.0815	2558.86	35.2345	2558.86	39.2286	2558.86	53.268	2558.86	29.6354
2560.23	14.9978	2560.23	25.5179	2560.23	14.9978	2560.23	27.1364	2560.23	57.147	2560.23	37.1806	2560.23	37.5425
2561.6	36.914	2561.6	29.4201	2561.6	36.914	2561.6	41.0382	2561.6	41.0653	2561.6	35.0932	2561.6	47.4496
2562.97	26.8301	2562.97	33.3222	2562.97	26.8301	2562.97	36.94	2562.97	42.9836	2562.97	37.0058	2562.97	45.3566
2564.34	40.7461	2564.34	41.224	2564.34	40.7461	2564.34	34.8416	2564.34	46.9017	2564.34	34.9182	2564.34	37.2635
2565.71	38.6618	2565.71	41.1255	2565.71	38.6618	2565.71	44.7429	2565.71	28.8196	2565.71	18.8304	2565.71	45.1701
2567.08	38.5775	2567.08	63.0269	2567.08	38.5775	2567.08	44.6443	2567.08	36.7376	2567.08	44.7426	2567.08	37.0766
2568.45	34.4931	2568.45	40.9281	2568.45	34.4931	2568.45	22.5455	2568.45	34.6554	2568.45	40.6547	2568.45	46.9831
2569.82	32.4086	2569.82	42.8291	2569.82	32.4086	2569.82	40.4465	2569.82	62.573	2569.82	36.5667	2569.82	38.8893
2571.19	52.3239	2571.19	40.7298	2571.19	52.3239	2571.19	38.3475	2571.19	56.4906	2571.19	26.4786	2571.19	56.7955
2572.56	44.2391	2572.56	52.6303	2572.56	44.2391	2572.56	62.2483	2572.56	44.408	2572.56	48.3904	2572.56	40.7015
2573.93	38.1541	2573.93	52.5305	2573.93	38.1541	2573.93	44.1489	2573.93	34.3253	2573.93	46.302	2573.93	60.6073
2575.3	50.069	2575.3	60.4306	2575.3	50.069	2575.3	36.0495	2575.3	42.2425	2575.3	54.2136	2575.3	38.513
2576.66	47.9839	2576.66	48.3305	2576.66	47.9839	2576.66	57.95	2576.66	50.1596	2576.66	34.1251	2576.66	32.4187
2578.03	41.8986	2578.03	62.2302	2578.03	41.8986	2578.03	51.8504	2578.03	54.0767	2578.03	58.0365	2578.03	58.3242
2579.4	45.8131	2579.4	48.1297	2579.4	45.8131	2579.4	63.7506	2579.4	53.9936	2579.4	65.9478	2579.4	44.2295
2580.77	49.7276	2580.77	74.0289	2580.77	49.7276	2580.77	59.6507	2580.77	41.9104	2580.77	53.859	2580.77	64.1347
2582.13	55.6419	2582.13	71.928	2582.13	55.6419	2582.13	59.5507	2582.13	41.8271	2582.13	49.7701	2582.13	60.0398
2583.5	41.5561	2583.5	59.8267	2583.5	41.5561	2583.5	59.4505	2583.5	43.7436	2583.5	43.681	2583.5	73.9447
2584.87	67.4702	2584.87	63.7254	2584.87	67.4702	2584.87	51.3503	2584.87	61.6601	2584.87	57.5919	2584.87	59.8496
2586.23	77.3842	2586.23	61.6238	2586.23	77.3842	2586.23	67.25	2586.23	27.5765	2586.23	65.5028	2586.23	61.7543
2587.6	63.2981	2587.6	73.5221	2587.6	63.2981	2587.6	61.1496	2587.6	49.4928	2587.6	49.4135	2587.6	51.6589
2588.96	57.2118	2588.96	95.4202	2588.96	57.2118	2588.96	69.049	2588.96	75.409	2588.96	59.3242	2588.96	87.5634
2590.33	53.1255	2590.33	69.318	2590.33	53.1255	2590.33	70.9484	2590.33	61.3251	2590.33	71.2347	2590.33	53.4678
2591.69	65.039	2591.69	49.2157	2591.69	65.039	2591.69	62.8476	2591.69	71.241	2591.69	47.1452	2591.69	63.372
2593.06	66.9525	2593.06	65.1131	2593.06	66.9525	2593.06	68.7467	2593.06	47.157	2593.06	65.0556	2593.06	79.2762
2594.42	62.8658	2594.42	67.0104	2594.42	62.8658	2594.42	64.6458	2594.42	93.0728	2594.42	54.966	2594.42	75.1802
2595.79	62.779	2595.79	82.9075	2595.79	62.779	2595.79	78.5447	2595.79	62.9885	2595.79	82.8762	2595.79	97.084
2597.15	70.6921	2597.15	100.804	2597.15	70.6921	2597.15	78.4435	2597.15	54.9041	2597.15	78.7863	2597.15	72.9878
2598.52	80.6051	2598.52	100.701	2598.52	80.6051	2598.52	88.3423	2598.52	66.8196	2598.52	56.6964	2598.52	82.8915
2599.88	70.518	2599.88	68.5976	2599.88	70.518	2599.88	96.2409	2599.88	80.7351	2599.88	86.6064	2599.88	86.7951
2601.24	74.4308	2601.24	90.494	2601.24	74.4308	2601.24	72.1394	2601.24	84.6504	2601.24	82.5163	2601.24	62.6985
2602.61	80.3435	2602.61	108.39	2602.61	80.3435	2602.61	72.0379	2602.61	76.5657	2602.61	62.4262	2602.61	84.6018
2603.97	96.2561	2603.97	82.2861	2603.97	96.2561	2603.97	85.9362	2603.97	66.4809	2603.97	74.3359	2603.97	92.5051
2605.33	104.169	2605.33	98.1819	2605.33	104.169	2605.33	79.8345	2605.33	70.396	2605.33	82.2456	2605.33	66.4082
2606.7	86.081	2606.7	110.078	2606.7	86.081	2606.7	87.7327	2606.7	84.311	2606.7	118.155	2606.7	94.3112
2608.06	87.9933	2608.06	97.973	2608.06	87.9933	2608.06	97.6307	2608.06	80.2259	2608.06	98.0648	2608.06	94.2141
2609.42	113.905	2609.42	93.8683	2609.42	113.905	2609.42	119.529	2609.42	94.1408	2609.42	93.9743	2609.42	90.1169
2610.78	97.8176	2610.78	115.763	2610.78	97.8176	2610.78	99.4266	2610.78	90.0555	2610.78	77.8837	2610.78	104.02
2612.14	85.7296	2612.14	109.658	2612.14	85.7296	2612.14	111.324	2612.14	91.9702	2612.14	115.793	2612.14	95.9222
2613.51	117.641	2613.51	111.553	2613.51	117.641	2613.51	85.2221	2613.51	95.8848	2613.51	107.702	2613.51	105.825
2614.87	107.553	2614.87	113.448	2614.87	107.553	2614.87	121.12	2614.87	81.7993	2614.87	113.612	2614.87	105.727
2616.23	109.465	2616.23	123.342	2616.23	109.465	2616.23	127.017	2616.23	91.7138	2616.23	113.521	2616.23	119.629
2617.59	107.377	2617.59	119.236	2617.59	107.377	2617.59	100.915	2617.59	91.6282	2617.59	111.43	2617.59	121.532
2618.95	99.2882	2618.95	119.13	2618.95	99.2882	2618.95	106.812	2618.95	133.542	2618.95	115.339	2618.95	119.434
2620.31	127.2	2620.31	125.024	2620.31	127.2	2620.31	120.709	2620.31	107.457	2620.31	141.248	2620.31	117.336
2621.67	133.111	2621.67	158.918	2621.67	133.111	2621.67	96.6067	2621.67	99.3708	2621.67	147.157	2621.67	129.238
2623.03	125.022	2623.03	136.812	2623.03	125.022	2623.03	126.504	2623.03	109.285	2623.03	131.065	2623.03	157.139
2624.39	144.934	2624.39	150.705	2624.39	144.934	2624.39	148.401	2624.39	131.199	2624.39	164.974	2624.39	139.041
2625.75	152.845	2625.75	156.599	2625.75	152.845	2625.75	124.298	2625.75	153.113	2625.75	144.883	2625.75	144.943
2627.11	164.756	2627.11	142.492	2627.11	164.756	2627.11	154.195	2627.11	131.027	2627.11	152.792	2627.11	132.845
2628.47	134.667	2628.47	190.385	2628.47	134.667	2628.47	148.092	2628.47	138.941	2628.47	174.7	2628.47	172.746
2629.82	154.578	2629.82	176.278	2629.82	154.578	2629.82	159.989	2629.82	172.854	2629.82	160.609	2629.82	166.647
2631.18	166.488	2631.18	194.17	2631.18	166.488	2631.18	173.885	2631.18	154.768	2631.18	204.517	2631.18	170.549
2632.54	186.399	2632.54	168.063	2632.54	186.399	2632.54	153.782	2632.54	150.682	2632.54	138.426	2632.54	174.45
2633.9	190.31	2633.9	187.955	2633.9	190.31	2633.9	161.679	2633.9	162.595	2633.9	176.334	2633.9	174.351
2635.26	204.22	2635.26	175.848	2635.26	204.22	2635.26	179.575	2635.26	202.509	2635.26	210.243	2635.26	188.252
2636.61	188.131	2636.61	189.74	2636.61	188.131	2636.61	199.472	2636.61	192.422	2636.61	208.151	2636.61	204.153
2637.97	218.041	2637.97	229.632	2637.97	218.041	2637.97	175.368	2637.97	198.336	2637.97	214.059	2637.97	190.054
2639.33	181.952	2639.33	257.524	2639.33	181.952	2639.33	213.264	2639.33	196.249	2639.33	227.968	2639.33	189.955
2640.68	219.862	2640.68	241.415	2640.68	219.862	2640.68	215.161	2640.68	226.162	2640.68	255.876	2640.68	207.856
2642.04	227.772	2642.04	271.307	2642.04	227.772	2642.04	239.057	2642.04	226.075	2642.04	261.784	2642.04	219.756
2643.4	223.682	2643.4	277.198	2643.4	223.682	2643.4	232.953	2643.4	237.989	2643.4	259.692	2643.4	255.657
2644.75	253.592	2644.75	273.09	2644.75	253.592	2644.75	254.849	2644.75	227.902	2644.75	291.6	2644.75	245.557
2646.11	243.502	2646.11	298.981	2646.11	243.502	2646.11	268.745	2646.11	249.815	2646.11	295.508	2646.11	285.458
2647.46	281.412	2647.46	306.872	2647.46	281.412	2647.46	268.641	2647.46	295.728	2647.46	349.416	2647.46	309.358
2648.82	307.322	2648.82	340.763	2648.82	307.322	2648.82	300.537	2648.82	299.641	2648.82	351.324	2648.82	297.259
2650.17	315.232	2650.17	348.654	2650.17	315.232	2650.17	314.433	2650.17	325.554	2650.17	367.232	2650.17	341.159
2651.53	321.142	2651.53	402.544	2651.53	321.142	2651.53	342.329	2651.53	347.467	2651.53	355.14	2651.53	337.059
2652.88	361.052	2652.88	408.435	2652.88	361.052	2652.88	358.225	2652.88	329.379	2652.88	397.048	2652.88	350.959
2654.24	370.961	2654.24	430.325	2654.24	370.961	2654.24	378.121	2654.24	391.292	2654.24	390.956	2654.24	414.859
2655.59	382.871	2655.59	442.216	2655.59	382.871	2655.59	410.016	2655.59	419.205	2655.59	452.864	2655.59	404.759
2656.94	406.78	2656.94	464.106	2656.94	406.78	2656.94	401.912	2656.94	445.118	2656.94	480.771	2656.94	462.659
2658.3	450.69	2658.3	517.996	2658.3	450.69	2658.3	433.808	2658.3	485.031	2658.3	456.679	2658.3	448.559
2659.65	458.599	2659.65	547.886	2659.65	458.599	2659.65	469.703	2659.65	504.943	2659.65	528.587	2659.65	494.459
2661	516.509	2661	565.776	2661	516.509	2661	505.599	2661	528.856	2661	536.495	2661	512.359
2662.36	532.418	2662.36	637.665	2662.36	532.418	2662.36	521.494	2662.36	536.768	2662.36	582.402	2662.36	566.258
2663.71	578.327	2663.71	675.555	2663.71	578.327	2663.71	567.39	2663.71	592.681	2663.71	656.31	2663.71	594.158
2665.06	606.236	2665.06	657.445	2665.06	606.236	2665.06	615.285	2665.06	638.593	2665.06	656.218	2665.06	612.058
2666.41	624.146	2666.41	681.334	2666.41	624.146	2666.41	639.18	2666.41	626.506	2666.41	680.125	2666.41	669.957
2667.76	664.055	2667.76	735.223	2667.76	664.055	2667.76	657.076	2667.76	680.418	2667.76	716.033	2667.76	691.857
2669.12	691.964	2669.12	751.113	2669.12	691.964	2669.12	676.971	2669.12	714.331	2669.12	745.941	2669.12	705.756
2670.47	679.873	2670.47	789.002	2670.47	679.873	2670.47	756.867	2670.47	734.243	2670.47	801.848	2670.47	715.656
2671.82	733.782	2671.82	832.891	2671.82	733.782	2671.82	720.762	2671.82	710.155	2671.82	809.756	2671.82	741.555
2673.17	751.691	2673.17	818.78	2673.17	751.691	2673.17	782.657	2673.17	724.068	2673.17	817.663	2673.17	779.454
2674.52	747.6	2674.52	850.669	2674.52	747.6	2674.52	804.552	2674.52	745.98	2674.52	827.571	2674.52	827.354
2675.87	757.509	2675.87	896.557	2675.87	757.509	2675.87	838.448	2675.87	779.892	2675.87	873.478	2675.87	833.253
2677.22	813.417	2677.22	882.446	2677.22	813.417	2677.22	850.343	2677.22	731.804	2677.22	911.386	2677.22	857.152
2678.57	813.326	2678.57	902.335	2678.57	813.326	2678.57	854.238	2678.57	793.717	2678.57	911.293	2678.57	865.051
2679.92	807.235	2679.92	904.223	2679.92	807.235	2679.92	856.133	2679.92	773.629	2679.92	913.201	2679.92	870.95
2681.27	869.144	2681.27	904.112	2681.27	869.144	2681.27	838.028	2681.27	755.541	2681.27	975.109	2681.27	920.849
2682.62	837.052	2682.62	956	2682.62	837.052	2682.62	855.923	2682.62	745.453	2682.62	993.016	2682.62	916.749
2683.97	836.961	2683.97	921.888	2683.97	836.961	2683.97	901.818	2683.97	759.365	2683.97	964.924	2683.97	966.648
2685.32	846.87	2685.32	931.776	2685.32	846.87	2685.32	875.714	2685.32	819.277	2685.32	1002.83	2685.32	946.546
2686.67	888.778	2686.67	911.664	2686.67	888.778	2686.67	857.608	2686.67	797.19	2686.67	1010.74	2686.67	1002.45
2688.01	878.687	2688.01	933.552	2688.01	878.687	2688.01	891.504	2688.01	795.102	2688.01	1004.65	2688.01	998.344
2689.36	824.595	2689.36	909.44	2689.36	824.595	2689.36	909.399	2689.36	775.014	2689.36	1052.55	2689.36	992.243
2690.71	890.504	2690.71	965.328	2690.71	890.504	2690.71	925.294	2690.71	818.926	2690.71	1108.46	2690.71	1016.14
2692.06	950.412	2692.06	955.216	2692.06	950.412	2692.06	909.189	2692.06	864.838	2692.06	1054.37	2692.06	1046.04
2693.4	916.321	2693.4	975.104	2693.4	916.321	2693.4	923.084	2693.4	804.75	2693.4	1090.28	2693.4	1035.94
2694.75	924.229	2694.75	988.991	2694.75	924.229	2694.75	932.979	2694.75	840.662	2694.75	1122.18	2694.75	1021.84
2696.1	944.138	2696.1	1006.88	2696.1	944.138	2696.1	934.874	2696.1	908.574	2696.1	1128.09	2696.1	1041.74
2697.44	1000.05	2697.44	1016.77	2697.44	1000.05	2697.44	940.769	2697.44	914.486	2697.44	1178	2697.44	1085.64
2698.79	967.955	2698.79	1002.65	2698.79	967.955	2698.79	998.664	2698.79	952.398	2698.79	1199.91	2698.79	1145.53
2700.14	1057.86	2700.14	1092.54	2700.14	1057.86	2700.14	1034.56	2700.14	960.31	2700.14	1199.81	2700.14	1181.43
2701.48	1065.77	2701.48	1136.43	2701.48	1065.77	2701.48	1042.45	2701.48	1032.22	2701.48	1229.72	2701.48	1211.33
2702.83	1115.68	2702.83	1170.32	2702.83	1115.68	2702.83	1086.35	2702.83	1118.13	2702.83	1313.63	2702.83	1299.23
2704.17	1125.59	2704.17	1266.2	2704.17	1125.59	2704.17	1146.24	2704.17	1148.05	2704.17	1331.54	2704.17	1323.13
2705.52	1191.5	2705.52	1296.09	2705.52	1191.5	2705.52	1198.14	2705.52	1195.96	2705.52	1405.44	2705.52	1409.03
2706.86	1241.4	2706.86	1395.98	2706.86	1241.4	2706.86	1234.03	2706.86	1281.87	2706.86	1469.35	2706.86	1540.93
2708.21	1363.31	2708.21	1489.86	2708.21	1363.31	2708.21	1323.93	2708.21	1389.78	2708.21	1533.26	2708.21	1560.82
2709.55	1451.22	2709.55	1629.75	2709.55	1451.22	2709.55	1433.82	2709.55	1523.69	2709.55	1611.17	2709.55	1596.72
2710.9	1555.13	2710.9	1747.64	2710.9	1555.13	2710.9	1493.72	2710.9	1681.61	2710.9	1739.08	2710.9	1730.62
2712.24	1625.04	2712.24	1915.53	2712.24	1625.04	2712.24	1611.61	2712.24	1781.52	2712.24	1836.98	2712.24	1812.52
2713.58	1724.95	2713.58	2029.41	2713.58	1724.95	2713.58	1727.51	2713.58	1889.43	2713.58	1958.89	2713.58	1920.42
2714.93	1808.85	2714.93	2157.3	2714.93	1808.85	2714.93	1915.4	2714.93	1985.34	2714.93	2026.8	2714.93	1972.32
2716.27	1890.76	2716.27	2221.19	2716.27	1890.76	2716.27	2053.3	2716.27	2001.26	2716.27	2056.71	2716.27	2082.22
2717.61	1944.67	2717.61	2291.07	2717.61	1944.67	2717.61	2067.19	2717.61	1959.17	2717.61	2128.62	2717.61	2126.11
2718.96	2022.58	2718.96	2266.96	2718.96	2022.58	2718.96	2175.09	2718.96	1983.08	2718.96	2100.52	2718.96	2116.01
2720.3	1988.49	2720.3	2234.85	2720.3	1988.49	2720.3	2238.98	2720.3	1930.99	2720.3	2118.43	2720.3	2041.91
2721.64	1980.4	2721.64	2156.73	2721.64	1980.4	2721.64	2190.88	2721.64	1900.9	2721.64	2068.34	2721.64	2035.81
2722.98	1956.3	2722.98	2074.62	2722.98	1956.3	2722.98	2166.78	2722.98	1776.82	2722.98	2052.25	2722.98	1953.71
2724.33	1854.21	2724.33	2006.51	2724.33	1854.21	2724.33	2084.67	2724.33	1698.73	2724.33	1994.16	2724.33	1919.61
2725.67	1832.12	2725.67	1868.39	2725.67	1832.12	2725.67	2048.57	2725.67	1570.64	2725.67	1854.06	2725.67	1801.51
2727.01	1758.03	2727.01	1814.28	2727.01	1758.03	2727.01	1928.46	2727.01	1464.55	2727.01	1747.97	2727.01	1651.4
2728.35	1643.94	2728.35	1634.17	2728.35	1643.94	2728.35	1844.36	2728.35	1406.46	2728.35	1643.88	2728.35	1677.3
2729.69	1567.85	2729.69	1490.05	2729.69	1567.85	2729.69	1696.25	2729.69	1310.38	2729.69	1511.79	2729.69	1509.2
2731.03	1493.75	2731.03	1451.94	2731.03	1493.75	2731.03	1638.15	2731.03	1178.29	2731.03	1399.7	2731.03	1427.1
2732.37	1433.66	2732.37	1349.83	2732.37	1433.66	2732.37	1510.04	2732.37	1166.2	2732.37	1337.6	2732.37	1329
2733.71	1375.57	2733.71	1291.71	2733.71	1375.57	2733.71	1403.94	2733.71	1106.11	2733.71	1265.51	2733.71	1248.9
2735.05	1219.48	2735.05	1153.6	2735.05	1219.48	2735.05	1367.83	2735.05	1038.03	2735.05	1213.42	2735.05	1150.8
2736.39	1213.39	2736.39	1195.48	2736.39	1213.39	2736.39	1253.73	2736.39	981.939	2736.39	1155.33	2736.39	1088.7
2737.73	1113.3	2737.73	1117.37	2737.73	1113.3	2737.73	1209.62	2737.73	921.852	2737.73	1071.24	2737.73	1076.59
2739.07	1055.2	2739.07	1025.26	2739.07	1055.2	2739.07	1089.52	2739.07	811.765	2739.07	1007.15	2739.07	964.493
2740.41	1019.11	2740.41	935.144	2740.41	1019.11	2740.41	1003.42	2740.41	833.677	2740.41	983.056	2740.41	924.391
2741.75	941.021	2741.75	919.031	2741.75	941.021	2741.75	1019.31	2741.75	791.59	2741.75	872.965	2741.75	902.29
2743.09	914.929	2743.09	884.917	2743.09	914.929	2743.09	959.208	2743.09	713.502	2743.09	876.874	2743.09	870.189
2744.43	886.838	2744.43	822.804	2744.43	886.838	2744.43	877.104	2744.43	687.415	2744.43	800.782	2744.43	822.088
2745.76	760.746	2745.76	798.69	2745.76	760.746	2745.76	838.999	2745.76	665.328	2745.76	750.691	2745.76	727.987
2747.1	746.655	2747.1	704.577	2747.1	746.655	2747.1	814.895	2747.1	619.241	2747.1	708.6	2747.1	717.885
2748.44	668.564	2748.44	678.463	2748.44	668.564	2748.44	742.791	2748.44	555.154	2748.44	654.509	2748.44	617.784
2749.78	640.472	2749.78	594.35	2749.78	640.472	2749.78	702.687	2749.78	505.066	2749.78	586.418	2749.78	565.683
2751.11	606.381	2751.11	566.236	2751.11	606.381	2751.11	654.583	2751.11	460.979	2751.11	550.328	2751.11	567.582
2752.45	564.29	2752.45	458.123	2752.45	564.29	2752.45	570.48	2752.45	412.892	2752.45	520.237	2752.45	537.481
2753.79	516.198	2753.79	448.009	2753.79	516.198	2753.79	538.376	2753.79	368.805	2753.79	438.146	2753.79	459.38
2755.12	472.107	2755.12	421.896	2755.12	472.107	2755.12	504.272	2755.12	362.719	2755.12	400.056	2755.12	465.279
2756.46	426.016	2756.46	411.782	2756.46	426.016	2756.46	468.168	2756.46	312.632	2756.46	377.965	2756.46	407.178
2757.8	393.925	2757.8	379.669	2757.8	393.925	2757.8	422.065	2757.8	296.545	2757.8	335.874	2757.8	349.077
2759.13	339.834	2759.13	327.556	2759.13	339.834	2759.13	385.961	2759.13	266.458	2759.13	313.784	2759.13	342.977
2760.47	321.743	2760.47	283.442	2760.47	321.743	2760.47	345.858	2760.47	220.371	2760.47	251.694	2760.47	278.876
2761.8	291.652	2761.8	283.329	2761.8	291.652	2761.8	291.754	2761.8	230.285	2761.8	277.604	2761.8	286.775
2763.14	315.561	2763.14	259.216	2763.14	315.561	2763.14	297.651	2763.14	218.198	2763.14	271.513	2763.14	282.674
2764.47	249.47	2764.47	231.102	2764.47	249.47	2764.47	267.548	2764.47	214.112	2764.47	257.423	2764.47	252.574
2765.8	239.379	2765.8	246.989	2765.8	239.379	2765.8	253.445	2765.8	196.025	2765.8	221.333	2765.8	216.473
2767.14	253.288	2767.14	190.876	2767.14	253.288	2767.14	253.341	2767.14	199.939	2767.14	233.243	2767.14	218.373
2768.47	221.197	2768.47	206.763	2768.47	221.197	2768.47	239.238	2768.47	195.853	2768.47	193.153	2768.47	170.272
2769.81	193.106	2769.81	206.65	2769.81	193.106	2769.81	227.135	2769.81	189.766	2769.81	187.064	2769.81	194.172
2771.14	189.016	2771.14	174.537	2771.14	189.016	2771.14	203.033	2771.14	141.68	2771.14	192.974	2771.14	200.071
2772.47	210.925	2772.47	202.423	2772.47	210.925	2772.47	186.93	2772.47	145.594	2772.47	192.884	2772.47	189.971
2773.81	152.834	2773.81	144.311	2773.81	152.834	2773.81	174.827	2773.81	143.508	2773.81	158.795	2773.81	157.871
2775.14	178.744	2775.14	168.198	2775.14	178.744	2775.14	162.724	2775.14	113.422	2775.14	164.706	2775.14	187.77
2776.47	162.653	2776.47	158.085	2776.47	162.653	2776.47	176.622	2776.47	143.336	2776.47	170.616	2776.47	131.67
2777.81	160.563	2777.81	153.972	2777.81	160.563	2777.81	172.519	2777.81	129.25	2777.81	152.527	2777.81	151.57
2779.14	126.473	2779.14	147.859	2779.14	126.473	2779.14	166.417	2779.14	121.165	2779.14	130.438	2779.14	133.47
2780.47	128.382	2780.47	149.746	2780.47	128.382	2780.47	156.315	2780.47	125.079	2780.47	130.349	2780.47	129.37
2781.8	152.292	2781.8	139.634	2781.8	152.292	2781.8	160.212	2781.8	112.993	2781.8	138.26	2781.8	147.27
2783.13	156.202	2783.13	121.521	2783.13	156.202	2783.13	140.11	2783.13	120.908	2783.13	130.171	2783.13	149.171
2784.46	132.112	2784.46	147.409	2784.46	132.112	2784.46	130.008	2784.46	132.822	2784.46	154.083	2784.46	135.071
2785.8	118.022	2785.8	117.296	2785.8	118.022	2785.8	121.906	2785.8	94.7371	2785.8	105.994	2785.8	132.971
2787.13	89.9319	2787.13	121.184	2787.13	89.9319	2787.13	133.804	2787.13	98.6518	2787.13	119.905	2787.13	118.871
2788.46	131.842	2788.46	119.071	2788.46	131.842	2788.46	133.703	2788.46	104.567	2788.46	99.8171	2788.46	126.772
2789.79	117.752	2789.79	112.959	2789.79	117.752	2789.79	119.601	2789.79	82.4815	2789.79	115.729	2789.79	124.672
2791.12	115.662	2791.12	122.847	2791.12	115.662	2791.12	105.5	2791.12	82.3965	2791.12	101.641	2791.12	76.573
2792.45	107.573	2792.45	124.735	2792.45	107.573	2792.45	111.398	2792.45	82.3116	2792.45	111.553	2792.45	120.474
2793.78	117.483	2793.78	96.6226	2793.78	117.483	2793.78	95.2967	2793.78	104.227	2793.78	95.4646	2793.78	94.3744
2795.11	87.3936	2795.11	112.511	2795.11	87.3936	2795.11	85.1955	2795.11	82.1421	2795.11	87.3767	2795.11	106.275
2796.44	83.3042	2796.44	96.3987	2796.44	83.3042	2796.44	83.0944	2796.44	82.0575	2796.44	73.289	2796.44	116.176
2797.76	97.2149	2797.76	82.287	2797.76	97.2149	2797.76	90.9935	2797.76	85.973	2797.76	97.2015	2797.76	86.0773
2799.09	83.1256	2799.09	92.1752	2799.09	83.1256	2799.09	106.893	2799.09	81.8886	2799.09	73.114	2799.09	115.978
2800.42	77.0364	2800.42	98.0635	2800.42	77.0364	2800.42	100.792	2800.42	65.8042	2800.42	71.0266	2800.42	93.8795
2801.75	92.9473	2801.75	75.952	2801.75	92.9473	2801.75	72.6911	2801.75	65.72	2801.75	64.9393	2801.75	79.7808
2803.08	76.8583	2803.08	85.8405	2803.08	76.8583	2803.08	80.5905	2803.08	71.6359	2803.08	66.8522	2803.08	81.6821
2804.41	78.7693	2804.41	69.7291	2804.41	78.7693	2804.41	96.4901	2804.41	69.5518	2804.41	66.7652	2804.41	93.5835
2805.73	72.6805	2805.73	73.6178	2805.73	72.6805	2805.73	76.3897	2805.73	81.4679	2805.73	74.6783	2805.73	73.4851
2807.06	76.5917	2807.06	87.5067	2807.06	76.5917	2807.06	86.2895	2807.06	59.3841	2807.06	80.5915	2807.06	67.3867
2808.39	64.503	2808.39	83.3956	2808.39	64.503	2808.39	74.1894	2808.39	59.3004	2808.39	100.505	2808.39	63.2884
2809.71	80.4145	2809.71	65.2847	2809.71	80.4145	2809.71	86.0895	2809.71	73.2168	2809.71	68.4185	2809.71	65.1903
2811.04	82.326	2811.04	67.1738	2811.04	82.326	2811.04	71.9897	2811.04	67.1333	2811.04	52.3321	2811.04	55.0922
2812.37	60.2376	2812.37	75.063	2812.37	60.2376	2812.37	41.89	2812.37	53.0499	2812.37	58.2459	2812.37	70.9942
2813.69	76.1493	2813.69	80.9523	2813.69	76.1493	2813.69	59.7904	2813.69	68.9667	2813.69	52.1598	2813.69	58.8963
2815.02	58.0611	2815.02	58.8417	2815.02	58.0611	2815.02	85.6909	2815.02	60.8835	2815.02	70.0738	2815.02	74.7985
2816.34	61.9731	2816.34	86.7314	2816.34	61.9731	2816.34	71.5917	2816.34	54.8005	2816.34	55.988	2816.34	72.7009
2817.67	49.885	2817.67	66.621	2817.67	49.885	2817.67	85.4925	2817.67	68.7176	2817.67	53.9024	2817.67	52.6034
2819	61.7971	2819	74.5108	2819	61.7971	2819	75.3934	2819	28.6348	2819	67.8168	2819	60.5059
2820.32	45.7093	2820.32	66.4007	2820.32	45.7093	2820.32	77.2944	2820.32	52.5521	2820.32	65.7314	2820.32	62.4085
2821.65	47.6216	2821.65	54.2907	2821.65	47.6216	2821.65	41.1956	2821.65	40.4695	2821.65	67.6461	2821.65	54.3113
2822.97	57.5341	2822.97	72.1809	2822.97	57.5341	2822.97	49.0971	2822.97	52.3871	2822.97	57.5611	2822.97	58.2142
2824.29	59.4466	2824.29	64.0712	2824.29	59.4466	2824.29	54.9986	2824.29	34.3048	2824.29	61.4761	2824.29	34.1172
2825.62	59.3592	2825.62	55.9616	2825.62	59.3592	2825.62	46.9002	2825.62	54.2226	2825.62	45.3913	2825.62	70.0202
2826.94	71.272	2826.94	75.8521	2826.94	71.272	2826.94	76.8019	2826.94	44.1405	2826.94	49.3066	2826.94	51.9235
2828.26	33.1849	2828.26	39.7428	2828.26	33.1849	2828.26	42.7039	2828.26	34.0586	2828.26	63.2221	2828.26	41.8269
2829.59	49.0979	2829.59	39.6336	2829.59	49.0979	2829.59	44.606	2829.59	39.9768	2829.59	57.1377	2829.59	53.7303
2830.91	47.0109	2830.91	63.5245	2830.91	47.0109	2830.91	66.5082	2830.91	53.8951	2830.91	39.0535	2830.91	53.6338
2832.23	56.9242	2832.23	77.4157	2832.23	56.9242	2832.23	26.4107	2832.23	57.8137	2832.23	48.9695	2832.23	51.5376
2833.56	44.8375	2833.56	45.3068	2833.56	44.8375	2833.56	46.3131	2833.56	29.7322	2833.56	54.8856	2833.56	57.4414
2834.88	62.7509	2834.88	47.1982	2834.88	62.7509	2834.88	56.2158	2834.88	65.6509	2834.88	60.8018	2834.88	65.3453
2836.2	46.6645	2836.2	33.0896	2836.2	46.6645	2836.2	50.1186	2836.2	33.5698	2836.2	26.7182	2836.2	51.2494
2837.52	40.5782	2837.52	26.9813	2837.52	40.5782	2837.52	48.0217	2837.52	29.4888	2837.52	44.6349	2837.52	33.1536
2838.85	40.492	2838.85	38.8731	2838.85	40.492	2838.85	49.9248	2838.85	25.408	2838.85	50.5516	2838.85	45.058
2840.17	42.4059	2840.17	48.765	2840.17	42.4059	2840.17	37.8281	2840.17	37.3272	2840.17	38.4685	2840.17	34.9624
2841.49	46.3201	2841.49	38.6572	2841.49	46.3201	2841.49	51.7316	2841.49	25.2467	2841.49	32.3856	2841.49	54.8671
2842.81	70.2342	2842.81	44.5494	2842.81	70.2342	2842.81	47.6352	2842.81	27.1663	2842.81	34.3028	2842.81	46.7718
2844.13	28.1486	2844.13	40.4419	2844.13	28.1486	2844.13	43.5391	2844.13	19.0861	2844.13	50.2203	2844.13	48.6767
2845.45	32.063	2845.45	30.3344	2845.45	32.063	2845.45	47.443	2845.45	41.0059	2845.45	30.1379	2845.45	24.5817
2846.77	27.9776	2846.77	46.2271	2846.77	27.9776	2846.77	51.3471	2846.77	24.9259	2846.77	60.0556	2846.77	30.4868
2848.09	49.8924	2848.09	32.1201	2848.09	49.8924	2848.09	33.2515	2848.09	46.8461	2848.09	27.9736	2848.09	34.3921
2849.41	27.8072	2849.41	46.0131	2849.41	27.8072	2849.41	67.1559	2849.41	26.7664	2849.41	33.8917	2849.41	34.2975
2850.73	35.7222	2850.73	29.9062	2850.73	35.7222	2850.73	51.0605	2850.73	30.6868	2850.73	41.8099	2850.73	36.2031
2852.05	35.6374	2852.05	23.7997	2852.05	35.6374	2852.05	14.9654	2852.05	20.6075	2852.05	29.7284	2852.05	50.1088
2853.37	37.5526	2853.37	25.6932	2853.37	37.5526	2853.37	32.8703	2853.37	16.5283	2853.37	21.647	2853.37	34.0147
2854.69	19.4681	2854.69	17.587	2854.69	19.4681	2854.69	42.7756	2854.69	28.4493	2854.69	25.5659	2854.69	35.9208
2856.01	29.3836	2856.01	31.4809	2856.01	29.3836	2856.01	32.6809	2856.01	40.3703	2856.01	21.4849	2856.01	41.8269
2857.32	31.2993	2857.32	31.3751	2857.32	31.2993	2857.32	46.5865	2857.32	44.2917	2857.32	49.4041	2857.32	33.7333
2858.64	31.2152	2858.64	25.2693	2858.64	31.2152	2858.64	28.4921	2858.64	24.2131	2858.64	23.3235	2858.64	25.6397
2859.96	21.1311	2859.96	37.1637	2859.96	21.1311	2859.96	34.398	2859.96	16.1346	2859.96	43.243	2859.96	17.5463
2861.28	19.0473	2861.28	19.0584	2861.28	19.0473	2861.28	28.3041	2861.28	30.0564	2861.28	19.1628	2861.28	31.4531
2862.6	18.9636	2862.6	34.9532	2862.6	18.9636	2862.6	38.2104	2862.6	19.9783	2862.6	31.0827	2862.6	27.36
2863.91	26.8801	2863.91	24.8483	2863.91	26.8801	2863.91	34.1169	2863.91	17.9004	2863.91	21.0029	2863.91	37.2672
2865.23	16.7966	2865.23	30.7435	2865.23	16.7966	2865.23	42.0235	2865.23	7.82265	2865.23	36.9232	2865.23	29.1744
2866.55	38.7134	2866.55	16.6389	2866.55	38.7134	2866.55	59.9304	2866.55	33.7451	2866.55	18.8437	2866.55	13.0819
2867.87	28.6303	2867.87	24.5345	2867.87	28.6303	2867.87	19.8374	2867.87	13.6677	2867.87	34.7644	2867.87	14.9894
2869.18	24.5474	2869.18	24.4304	2869.18	24.5474	2869.18	5.74464	2869.18	1.59051	2869.18	34.6854	2869.18	30.8972
2870.5	28.4646	2870.5	18.3263	2870.5	28.4646	2870.5	9.65203	2870.5	11.5134	2870.5	28.6065	2870.5	12.8051
2871.81	28.3821	2871.81	10.2226	2871.81	28.3821	2871.81	41.5597	2871.81	17.4366	2871.81	12.5278	2871.81	14.7133
2873.13	24.2996	2873.13	38.119	2873.13	24.2996	2873.13	25.4675	2873.13	21.3599	2873.13	10.4493	2873.13	26.6215
2874.44	26.2173	2874.44	22.0156	2874.44	26.2173	2874.44	5.37556	2874.44	9.28338	2874.44	12.3711	2874.44	32.5299
2875.76	16.1352	2875.76	33.9125	2875.76	16.1352	2875.76	23.2838	2875.76	3.20709	2875.76	24.293	2875.76	14.4386
2877.08	38.0532	2877.08	15.8095	2877.08	38.0532	2877.08	21.1922	2877.08	25.1309	2877.08	18.2151	2877.08	14.3474
2878.39	21.9715	2878.39	33.7068	2878.39	21.9715	2878.39	13.1009	2878.39	1.05496	2878.39	14.1375	2878.39	20.2564
2879.7	15.8898	2879.7	13.6043	2879.7	15.8898	2879.7	7.00972	2879.7	6.97915	2879.7	28.06	2879.7	32.1654
2881.02	3.80845	2881.02	19.502	2881.02	3.80845	2881.02	12.9188	2881.02	38.9036	2881.02	11.9828	2881.02	30.0748
2882.33	27.7271	2882.33	5.39987	2882.33	27.7271	2882.33	12.8281	2882.33	10.8281	2882.33	13.9058	2882.33	25.9843
2883.65	23.6461	2883.65	29.2981	2883.65	23.6461	2883.65	24.7376	2883.65	20.753	2883.65	7.82904	2883.65	23.894
2884.96	13.5652	2884.96	7.19647	2884.96	13.5652	2884.96	24.6473	2884.96	12.678	2884.96	17.7525	2884.96	29.8039
2886.27	1.48441	2886.27	31.095	2886.27	1.48441	2886.27	28.5572	2886.27	14.6031	2886.27	23.6761	2886.27	27.7139
2887.59	25.4039	2887.59	14.9939	2887.59	25.4039	2887.59	16.4674	2887.59	6.5285	2887.59	11.6	2887.59	21.6242
2888.9	47.3235	2888.9	28.893	2888.9	47.3235	2888.9	16.3778	2888.9	14.4541	2888.9	7.52407	2888.9	19.5347
2890.21	37.2433	2890.21	-1.20776	2890.21	37.2433	2890.21	16.2883	2890.21	10.3798	2890.21	17.4483	2890.21	33.4453
2891.52	5.16331	2891.52	32.6918	2891.52	5.16331	2891.52	12.1992	2891.52	18.3058	2891.52	1.3729	2891.52	11.3561
2892.84	19.0834	2892.84	4.59152	2892.84	19.0834	2892.84	8.11015	2892.84	10.2319	2892.84	15.2976	2892.84	23.2671
2894.15	37.0038	2894.15	28.4916	2894.15	37.0038	2894.15	18.0214	2894.15	4.15832	2894.15	17.2226	2894.15	-0.821696
2895.46	0.924366	2895.46	12.3919	2895.46	0.924366	2895.46	11.933	2895.46	24.0849	2895.46	-6.85215	2895.46	19.0898
2896.77	20.845	2896.77	4.29231	2896.77	20.845	2896.77	23.8446	2896.77	12.0116	2896.77	1.07324	2896.77	-6.9987
2898.08	-3.234	2898.08	0.193115	2898.08	-3.234	2898.08	9.75661	2898.08	11.9387	2898.08	-21.001	2898.08	18.9131
2899.4	6.68715	2899.4	32.0942	2899.4	6.68715	2899.4	25.6688	2899.4	13.8659	2899.4	-3.0751	2899.4	20.8252
2900.71	16.6085	2900.71	23.9955	2900.71	16.6085	2900.71	-4.41871	2900.71	-0.206704	2900.71	2.85107	2900.71	12.7375
2902.02	22.5299	2902.02	21.8969	2902.02	22.5299	2902.02	27.4939	2902.02	11.7209	2902.02	16.7774	2902.02	24.6498
2903.33	-1.54834	2903.33	3.79872	2903.33	-1.54834	2903.33	21.4068	2903.33	-8.3513	2903.33	0.704044	2903.33	20.5625
2904.64	8.37359	2904.64	5.70079	2904.64	8.37359	2904.64	11.32	2904.64	15.5768	2904.64	10.6309	2904.64	4.47534
2905.95	-5.70436	2905.95	15.603	2905.95	-5.70436	2905.95	27.2333	2905.95	17.505	2905.95	10.558	2905.95	8.38833
2907.26	-3.78204	2907.26	11.5056	2907.26	-3.78204	2907.26	5.14694	2907.26	3.43346	2907.26	12.4854	2907.26	-3.6984
2908.57	26.1405	2908.57	-2.59154	2908.57	26.1405	2908.57	9.06083	2908.57	11.3622	2908.57	-5.58702	2908.57	26.2151
2909.88	4.06321	2909.88	21.3116	2909.88	4.06321	2909.88	22.975	2909.88	7.29112	2909.88	10.3409	2909.88	8.12884
2911.19	11.9861	2911.19	9.21489	2911.19	11.9861	2911.19	18.8893	2911.19	5.2202	2911.19	18.2689	2911.19	26.0427
2912.49	7.90921	2912.49	17.1186	2912.49	7.90921	2912.49	-1.19607	2912.49	17.1496	2912.49	0.19724	2912.49	11.9568
2913.8	13.8326	2913.8	29.0225	2913.8	13.8326	2913.8	38.7188	2913.8	5.07918	2913.8	-3.87415	2913.8	19.8712
2915.11	3.75613	2915.11	32.9267	2915.11	3.75613	2915.11	0.633959	2915.11	15.009	2915.11	26.0547	2915.11	9.78579
2916.42	-4.32009	2916.42	6.83124	2916.42	-4.32009	2916.42	20.5494	2916.42	0.93906	2916.42	-0.0161535	2916.42	-4.29939
2917.73	15.6038	2917.73	16.7359	2917.73	15.6038	2917.73	2.46493	2917.73	8.86928	2917.73	-6.08685	2917.73	3.61557
2919.04	5.52803	2919.04	20.641	2919.04	5.52803	2919.04	24.3808	2919.04	16.7998	2919.04	-4.15721	2919.04	5.53084
2920.34	11.4524	2920.34	24.5464	2920.34	11.4524	2920.34	10.297	2920.34	2.73055	2920.34	5.77267	2920.34	23.4463
2921.65	19.3771	2921.65	16.452	2921.65	19.3771	2921.65	4.21347	2921.65	26.6615	2921.65	-4.29717	2921.65	5.36205
2922.96	5.30194	2922.96	14.358	2922.96	5.30194	2922.96	14.1302	2922.96	38.5927	2922.96	15.6333	2922.96	-12.722
2924.26	15.227	2924.26	10.2642	2924.26	15.227	2924.26	4.04714	2924.26	2.52422	2924.26	5.56394	2924.26	9.19421
2925.57	15.1522	2925.57	24.1706	2925.57	15.1522	2925.57	15.9643	2925.57	20.4558	2925.57	11.4948	2925.57	-0.889475
2926.88	-4.92222	2926.88	8.07748	2926.88	-4.92222	2926.88	9.88179	2926.88	2.38778	2926.88	15.426	2926.88	-4.97279
2928.18	11.0035	2928.18	-0.0153961	2928.18	11.0035	2928.18	11.7995	2928.18	8.31993	2928.18	-16.6425	2928.18	8.94409
2929.49	4.92949	2929.49	1.89204	2929.49	4.92949	2929.49	19.7176	2929.49	0.252362	2929.49	9.28925	2929.49	20.8612
2930.79	10.8557	2930.79	3.79979	2930.79	10.8557	2930.79	3.63593	2930.79	8.18502	2930.79	1.2213	2930.79	14.7786
2932.1	4.78215	2932.1	-14.2922	2932.1	4.78215	2932.1	27.5545	2932.1	-3.88206	2932.1	15.1536	2932.1	2.69624
2933.4	12.7088	2933.4	5.61621	2933.4	12.7088	2933.4	3.47339	2933.4	4.0511	2933.4	1.08617	2933.4	12.6141
2934.71	0.635713	2934.71	5.52487	2934.71	0.635713	2934.71	-2.60746	2934.71	13.9845	2934.71	-4.98098	2934.71	12.5322
2936.01	-3.43714	2936.01	3.43388	2936.01	-3.43714	2936.01	1.31198	2936.01	13.9182	2936.01	-9.04785	2936.01	6.45057
2937.32	0.490236	2937.32	1.34319	2937.32	0.490236	2937.32	23.2317	2937.32	-2.14792	2937.32	-3.11444	2937.32	6.36917
2938.62	8.41776	2938.62	-6.74728	2938.62	8.41776	2938.62	11.1516	2938.62	-12.2138	2938.62	-11.1808	2938.62	6.28793
2939.93	-1.65438	2939.93	-0.837341	2939.93	-1.65438	2939.93	3.07189	2939.93	-6.27941	2939.93	4.75317	2939.93	2.20704
2941.23	0.273718	2941.23	3.07294	2941.23	0.273718	2941.23	14.9925	2941.23	-2.34472	2941.23	-1.31257	2941.23	12.1264
2942.54	2.20205	2942.54	22.9835	2942.54	2.20205	2942.54	6.91332	2942.54	11.5902	2942.54	16.622	2942.54	0.0460294
2943.84	14.1306	2943.84	14.8945	2943.84	14.1306	2943.84	12.8345	2943.84	5.52541	2943.84	4.55681	2943.84	-0.0340895
2945.14	6.05946	2945.14	6.80574	2945.14	6.05946	2945.14	-5.24409	2945.14	-6.53913	2945.14	2.49193	2945.14	-0.113946
2946.45	7.98853	2946.45	-13.2826	2946.45	7.98853	2946.45	0.677659	2946.45	19.3966	2946.45	-1.57262	2946.45	13.8065
2947.75	-14.0821	2947.75	-7.37071	2947.75	-14.0821	2947.75	10.5997	2947.75	5.33259	2947.75	6.36309	2947.75	-0.272886
2949.05	9.84743	2949.05	-7.45844	2949.05	9.84743	2949.05	-1.47796	2949.05	7.26884	2949.05	2.29909	2949.05	-0.351965
2950.35	3.77726	2950.35	10.4542	2950.35	3.77726	2950.35	-15.5553	2950.35	-8.79463	2950.35	12.2354	2950.35	5.56924
2951.65	5.70733	2951.65	-5.63286	2951.65	5.70733	2951.65	-1.6324	2951.65	-12.8578	2951.65	-11.828	2951.65	3.49068
2952.96	-2.36233	2952.96	10.2805	2952.96	-2.36233	2952.96	-3.70916	2952.96	1.07922	2952.96	20.1089	2952.96	-0.587587
2954.26	13.5683	2954.26	2.19411	2954.26	13.5683	2954.26	4.21437	2954.26	5.01656	2954.26	6.04609	2954.26	-6.66558
2955.56	-16.5009	2955.56	12.1081	2955.56	-16.5009	2955.56	18.1382	2955.56	8.95417	2955.56	-12.0164	2955.56	11.2567
2956.86	1.43023	2956.86	20.0225	2956.86	1.43023	2956.86	-5.93761	2956.86	0.892066	2956.86	-0.0785755	2956.86	-0.82077
2958.16	3.36161	2958.16	-14.0628	2958.16	3.36161	2958.16	33.9869	2958.16	10.8302	2958.16	-0.14046	2958.16	-0.897954
2959.46	1.29332	2959.46	-0.147644	2959.46	1.29332	2959.46	1.91172	2959.46	-3.23126	2959.46	5.79803	2959.46	-6.97477
2960.76	5.22522	2960.76	21.7678	2960.76	5.22522	2960.76	-0.163186	2960.76	6.70747	2960.76	21.7368	2960.76	-11.0514
2962.06	-2.84261	2962.06	-0.316391	2962.06	-2.84261	2962.06	13.7622	2962.06	-13.3535	2962.06	-2.32419	2962.06	6.87227
2963.36	11.0898	2963.36	7.59978	2963.36	11.0898	2963.36	3.68796	2963.36	-9.41422	2963.36	5.61519	2963.36	2.79623
2964.66	7.02252	2964.66	-10.4837	2964.66	7.02252	2964.66	23.614	2964.66	-1.47466	2964.66	-0.445142	2964.66	2.72044
2965.96	-5.04449	2965.96	5.43321	2965.96	-5.04449	2965.96	1.54037	2965.96	0.465222	2965.96	1.49486	2965.96	-5.35504
2967.26	10.8888	2967.26	-2.64951	2967.26	10.8888	2967.26	-4.53295	2967.26	-1.59462	2967.26	-0.564839	2967.26	-3.43023
2968.56	-11.1777	2968.56	3.26814	2968.56	-11.1777	2968.56	11.3941	2968.56	4.34582	2968.56	-2.62421	2968.56	10.4949
2969.86	14.7561	2969.86	-0.813828	2969.86	14.7561	2969.86	7.32142	2969.86	2.28656	2969.86	1.31674	2969.86	26.4202
2971.16	-3.30983	2971.16	13.1046	2971.16	-3.30983	2971.16	11.2491	2971.16	-7.77242	2971.16	5.25803	2971.16	8.3459
2972.46	-3.3754	2972.46	-4.97653	2972.46	-3.3754	2972.46	1.17716	2972.46	4.16898	2972.46	3.19969	2972.46	-1.72804
2973.75	4.55925	2973.75	8.94266	2973.75	4.55925	2973.75	1.10549	2973.75	8.1106	2973.75	1.14161	2973.75	2.19822
2975.05	-11.5058	2975.05	-15.1378	2975.05	-11.5058	2975.05	-4.96586	2975.05	-7.94748	2975.05	-14.9161	2975.05	0.124775
2976.35	12.4294	2976.35	4.78217	2976.35	12.4294	2976.35	-7.03687	2976.35	-0.0052554	2976.35	-4.97356	2976.35	0.0516443
2977.65	2.36488	2977.65	14.7025	2977.65	2.36488	2977.65	2.89249	2977.65	5.93727	2977.65	6.96936	2977.65	-4.02119
2978.95	-3.69934	2978.95	6.62326	2978.95	-3.69934	2978.95	12.8222	2978.95	-6.1199	2978.95	12.9126	2978.95	13.9063
2980.24	16.2368	2980.24	-1.45551	2980.24	16.2368	2980.24	-25.2478	2980.24	-2.17672	2980.24	10.8563	2980.24	-10.1659
2981.54	2.17314	2981.54	0.466034	2981.54	2.17314	2981.54	10.6826	2981.54	9.76672	2981.54	-3.19982	2981.54	1.7622
2982.84	0.109799	2982.84	6.38797	2982.84	0.109799	2982.84	4.61329	2982.84	-14.2895	2982.84	-1.25557	2982.84	-2.30941
2984.13	-5.95326	2984.13	18.3103	2984.13	-5.95326	2984.13	-3.45567	2984.13	9.65452	2984.13	-3.31098	2984.13	1.61927
2985.43	11.9841	2985.43	-7.76685	2985.43	11.9841	2985.43	10.4758	2985.43	7.59895	2985.43	-5.36598	2985.43	15.5484
2986.72	13.9216	2986.72	16.1563	2986.72	13.9216	2986.72	24.4075	2986.72	9.54362	2986.72	24.5793	2986.72	19.4777
2988.02	13.8594	2988.02	12.0799	2988.02	13.8594	2988.02	-5.66036	2988.02	7.48863	2988.02	20.5249	2988.02	7.40732
2989.32	15.7976	2989.32	-5.99611	2989.32	15.7976	2989.32	14.2721	2989.32	21.4339	2989.32	2.47091	2989.32	7.33727
2990.61	7.73608	2990.61	3.92838	2990.61	7.73608	2990.61	10.2049	2990.61	-4.62038	2990.61	6.41728	2990.61	-0.732378
2991.91	5.67483	2991.91	3.85321	2991.91	5.67483	2991.91	0.138094	2991.91	11.3256	2991.91	2.36395	2991.91	-8.80179
2993.2	1.61387	2993.2	-14.2216	2993.2	1.61387	2993.2	-7.9284	2993.2	-10.7282	2993.2	6.31097	2993.2	13.1291
2994.5	1.55323	2994.5	-4.29587	2994.5	1.55323	2994.5	-1.99453	2994.5	-0.781573	2994.5	4.25834	2994.5	3.06036
2995.79	3.49297	2995.79	1.63031	2995.79	3.49297	2995.79	-16.0602	2995.79	-22.8346	2995.79	0.206143	2995.79	4.99199
2997.08	19.4329	2997.08	-2.44316	2997.08	19.4329	2997.08	-8.12562	2997.08	9.11263	2997.08	2.15423	2997.08	12.9239
2998.38	3.37322	2998.38	9.4838	2998.38	3.37322	2998.38	1.80934	2998.38	-0.939807	2998.38	0.102667	2998.38	4.85609
2999.67	-10.6861	2999.67	3.41127	2999.67	-10.6861	2999.67	1.74473	2999.67	7.00815	2999.67	2.05152	2999.67	-3.21129
3000.96	5.25479	3000.96	-0.660904	3000.96	5.25479	3000.96	-4.31958	3000.96	-1.04362	3000.96	-5.99932	3000.96	-3.27841
3002.26	-0.803978	3002.26	-2.73264	3002.26	-0.803978	3002.26	-8.38351	3002.26	18.9049	3002.26	-14.0498	3002.26	2.6548
3003.55	7.13764	3003.55	7.19617	3003.55	7.13764	3003.55	3.553	3003.55	0.853888	3003.55	-0.0998277	3003.55	8.58843
3004.84	5.07951	3004.84	-6.87468	3004.84	5.07951	3004.84	5.48981	3004.84	-19.1969	3004.84	1.85044	3004.84	16.5223
3006.14	-4.9783	3006.14	-0.945084	3006.14	-4.9783	3006.14	-6.573	3006.14	-19.2473	3006.14	-10.1989	3006.14	-1.54347
3007.43	-7.03573	3007.43	-13.015	3007.43	-7.03573	3007.43	5.36464	3007.43	-15.2974	3007.43	-14.2479	3007.43	0.391158
3008.72	2.90712	3008.72	4.91556	3008.72	2.90712	3008.72	5.30259	3008.72	-11.3471	3008.72	5.70348	3008.72	-7.67391
3010.01	-1.14971	3010.01	14.8465	3010.01	-1.14971	3010.01	-12.7591	3010.01	16.6035	3010.01	-12.3448	3010.01	4.26134
3011.3	0.79384	3011.3	4.778	3011.3	0.79384	3011.3	25.1797	3011.3	-5.44555	3011.3	15.6074	3011.3	2.197
3012.6	0.737658	3012.6	-9.29013	3012.6	0.737658	3012.6	-6.88122	3012.6	-7.49427	3012.6	-10.4401	3012.6	10.1329
3013.89	-7.31813	3013.89	-7.35773	3013.89	-7.31813	3013.89	-6.94168	3013.89	-17.5426	3013.89	9.51281	3013.89	10.0693
3015.18	6.62637	3015.18	-5.42491	3015.18	6.62637	3015.18	-3.00181	3015.18	-7.59062	3015.18	7.46607	3015.18	12.006
3016.47	-1.42883	3016.47	10.5083	3016.47	-1.42883	3016.47	-3.06153	3016.47	-1.6383	3016.47	7.4197	3016.47	9.94295
3017.76	8.51639	3017.76	-1.55785	3017.76	8.51639	3017.76	-11.1208	3017.76	8.31441	3017.76	1.37376	3017.76	1.88037
3019.05	12.4619	3019.05	8.37636	3019.05	12.4619	3019.05	8.82022	3019.05	-1.73255	3019.05	-4.67182	3019.05	-2.18192
3020.34	14.4078	3020.34	6.31111	3020.34	14.4078	3020.34	-3.23827	3020.34	4.22087	3020.34	-14.717	3020.34	-4.24378
3021.63	2.35396	3021.63	-11.7537	3021.63	2.35396	3021.63	8.70356	3021.63	-15.8254	3021.63	7.2382	3021.63	-2.30535
3022.92	0.300537	3022.92	2.18198	3022.92	0.300537	3022.92	2.64585	3022.92	10.1287	3022.92	19.1938	3022.92	-2.3665
3024.21	2.24741	3024.21	-5.8819	3024.21	2.24741	3024.21	4.5885	3024.21	4.08322	3024.21	11.1498	3024.21	-8.42734
3025.5	16.1947	3025.5	-7.94524	3025.5	16.1947	3025.5	-13.4684	3025.5	6.03808	3025.5	3.10617	3025.5	-0.487774
3026.79	12.1422	3026.79	-0.00813293	3026.79	12.1422	3026.79	-11.5249	3026.79	-0.00673552	3026.79	19.0629	3026.79	1.45213
3028.07	-11.9098	3028.07	-8.0705	3028.07	-11.9098	3028.07	18.419	3028.07	5.94886	3028.07	-2.97987	3028.07	-4.60756
3029.36	-11.9615	3029.36	19.8676	3029.36	-11.9615	3029.36	12.3632	3029.36	7.90477	3029.36	6.97768	3029.36	1.33306
3030.65	9.98713	3030.65	-14.1938	3030.65	9.98713	3030.65	2.30795	3030.65	-6.1389	3030.65	0.935671	3030.65	1.27413
3031.94	1.9361	3031.94	-2.25473	3031.94	1.9361	3031.94	2.25304	3031.94	-0.18224	3031.94	-5.10598	3031.94	-4.7845
3033.23	-4.11453	3033.23	-4.31511	3033.23	-4.11453	3033.23	-11.8014	3033.23	-4.22519	3033.23	-3.14719	3033.23	-2.84271
3034.52	3.83514	3034.52	-4.37505	3034.52	3.83514	3034.52	-1.8555	3034.52	3.73222	3034.52	-23.188	3034.52	-0.900582
3035.8	15.7852	3035.8	-2.43442	3035.8	15.7852	3035.8	-7.9091	3035.8	7.69002	3035.8	-3.2284	3035.8	-2.95801
3037.09	1.73564	3037.09	13.5067	3037.09	1.73564	3037.09	-19.9623	3037.09	15.6482	3037.09	-3.26842	3037.09	-13.0151
3038.38	5.68645	3038.38	-4.55168	3038.38	5.68645	3038.38	19.9849	3038.38	3.60674	3038.38	4.69201	3038.38	-5.07181
3039.66	-2.36237	3039.66	9.39047	3039.66	-2.36237	3039.66	-14.0675	3039.66	1.56569	3039.66	18.6528	3039.66	-17.1281
3040.95	-2.41087	3040.95	-8.66692	3040.95	-2.41087	3040.95	17.8805	3040.95	7.52499	3040.95	-13.3859	3040.95	-9.18405
3042.24	-8.45896	3042.24	9.27626	3042.24	-8.45896	3042.24	-6.17097	3042.24	-2.51531	3042.24	-3.42428	3042.24	-7.23958
3043.52	19.4933	3043.52	-14.7801	3043.52	19.4933	3043.52	-8.22209	3043.52	1.44475	3043.52	2.53779	3043.52	6.70523
3044.81	5.44593	3044.81	17.1641	3044.81	5.44593	3044.81	-8.27273	3044.81	9.40522	3044.81	2.50029	3044.81	0.650499
3046.09	3.39896	3046.09	-0.891098	3046.09	3.39896	3046.09	1.67706	3046.09	11.3661	3046.09	-11.5368	3046.09	-5.40385
3047.38	-2.64769	3047.38	-6.94588	3047.38	-2.64769	3047.38	-0.372766	3047.38	9.32731	3047.38	4.42654	3047.38	0.542145
3048.67	3.30608	3048.67	-3.00008	3048.67	3.30608	3048.67	11.5779	3048.67	-0.711034	3048.67	-7.60969	3048.67	-7.5114
3049.95	-0.739809	3049.95	12.9462	3049.95	-0.739809	3049.95	-2.47107	3049.95	3.25098	3049.95	0.354475	3049.95	-5.56461
3051.24	-10.7853	3051.24	-17.1069	3051.24	-10.7853	3051.24	7.48046	3051.24	1.21341	3051.24	-1.68088	3051.24	-1.61737
3052.52	-2.83038	3052.52	32.8405	3052.52	-2.83038	3052.52	1.43243	3052.52	19.1762	3052.52	14.2842	3052.52	0.330263
3053.8	-12.8751	3053.8	-9.21159	3053.8	-12.8751	3053.8	-4.6152	3053.8	-0.860569	3053.8	-7.75037	3053.8	-5.72172
3055.09	-12.9195	3055.09	6.73689	3055.09	-12.9195	3055.09	-4.66233	3055.09	5.10306	3055.09	4.21554	3055.09	6.22672
3056.37	9.03661	3056.37	-15.3141	3056.37	9.03661	3056.37	-4.70903	3056.37	1.0671	3056.37	-3.8181	3056.37	-1.82443
3057.66	14.993	3057.66	-5.36453	3057.66	14.993	3057.66	-8.75532	3057.66	7.03149	3057.66	0.148657	3057.66	4.12481
3058.94	-11.0501	3058.94	-5.4144	3058.94	-11.0501	3058.94	-2.80112	3058.94	-1.00367	3058.94	-11.8841	3058.94	0.0744804
3060.22	-3.09291	3060.22	-15.4637	3060.22	-3.09291	3060.22	3.15354	3060.22	16.9616	3060.22	-15.9164	3060.22	8.02457
3061.5	4.86472	3061.5	-7.51247	3061.5	4.86472	3061.5	1.10864	3061.5	0.927225	3061.5	6.05168	3061.5	7.97507
3062.79	-1.1773	3062.79	4.43929	3062.79	-1.1773	3062.79	-0.935837	3062.79	-3.10676	3062.79	-3.9798	3062.79	5.92595
3064.07	0.781108	3064.07	-3.60835	3064.07	0.781108	3064.07	1.02019	3064.07	-3.14028	3064.07	1.9892	3064.07	5.87728
3065.35	4.73992	3065.35	2.34457	3065.35	4.73992	3065.35	20.9767	3065.35	0.82661	3065.35	-4.04135	3065.35	-10.171
3066.64	-7.3009	3066.64	2.29802	3066.64	-7.3009	3066.64	12.9336	3066.64	-5.20613	3066.64	-2.07147	3066.64	-4.21881
3067.92	12.6587	3067.92	4.25208	3067.92	12.6587	3067.92	-1.10902	3067.92	2.76159	3067.92	5.89888	3067.92	-10.2662
3069.2	-1.3813	3069.2	10.2067	3069.2	-1.3813	3069.2	-3.15116	3069.2	-7.27029	3069.2	-4.13033	3069.2	5.6868
3070.48	12.5791	3070.48	10.1619	3070.48	12.5791	3070.48	4.80718	3070.48	0.698266	3070.48	-2.15908	3070.48	5.64027
3071.76	2.53995	3071.76	-1.88232	3071.76	2.53995	3071.76	12.766	3071.76	-3.33277	3071.76	-14.1874	3071.76	9.59415
3073.04	12.5011	3073.04	-13.926	3073.04	12.5011	3073.04	18.7252	3073.04	-9.3634	3073.04	-10.2152	3073.04	9.54841
3074.32	-21.5372	3074.32	10.0309	3074.32	-21.5372	3074.32	6.68497	3074.32	8.60643	3074.32	-4.2426	3074.32	-2.49685
3075.6	10.4248	3075.6	-4.01157	3075.6	10.4248	3075.6	-3.35481	3075.6	10.5767	3075.6	9.73048	3075.6	-0.541665
3076.88	-9.61269	3076.88	-6.05347	3076.88	-9.61269	3076.88	-7.39412	3076.88	-11.4527	3076.88	3.70402	3076.88	-4.58606
3078.16	8.35019	3078.16	-6.09477	3078.16	8.35019	3078.16	-9.43294	3078.16	2.51843	3078.16	-2.32197	3078.16	5.36999
3079.44	2.31345	3079.44	-6.13553	3079.44	2.31345	3079.44	2.52867	3079.44	-11.5101	3079.44	-6.34752	3079.44	-8.67356
3080.72	8.27716	3080.72	-14.1756	3080.72	8.27716	3080.72	4.49081	3080.72	4.4619	3080.72	-6.37257	3080.72	1.28337
3082	-3.7587	3082	11.7848	3082	-3.7587	3082	2.45342	3082	-1.56569	3082	9.60284	3082	-2.75926
3083.28	-3.79415	3083.28	11.7459	3083.28	-3.79415	3083.28	4.41654	3083.28	-3.59284	3083.28	-2.42126	3083.28	3.19856
3084.56	-7.82917	3084.56	-16.2924	3084.56	-7.82917	3084.56	4.38012	3084.56	0.380421	3084.56	5.55509	3084.56	5.15683
3085.84	-3.86376	3085.84	1.66985	3085.84	-3.86376	3085.84	-5.6558	3085.84	-1.64586	3085.84	13.5319	3085.84	-2.88447
3087.12	-9.89795	3087.12	19.6327	3087.12	-9.89795	3087.12	4.30876	3087.12	-7.67172	3087.12	-0.490774	3087.12	9.07469
3088.4	4.06827	3088.4	-0.403809	3088.4	4.06827	3088.4	6.27379	3088.4	-11.6971	3088.4	-0.513005	3088.4	-6.96573
3089.68	-1.96504	3089.68	-24.4397	3089.68	-1.96504	3089.68	-3.76065	3089.68	-5.72208	3089.68	7.46526	3089.68	-3.00567
3090.95	-3.99792	3090.95	-10.475	3090.95	-3.99792	3090.95	-7.7946	3090.95	-3.7466	3090.95	-8.55598	3090.95	-5.04515
3092.23	-12.0304	3092.23	15.4904	3092.23	-12.0304	3092.23	0.17196	3092.23	6.22934	3092.23	11.4233	3092.23	4.91582
3093.51	-2.06238	3093.51	-0.543686	3093.51	-2.06238	3093.51	-11.861	3093.51	2.20572	3093.51	1.40297	3093.51	2.87727
3094.78	-8.09396	3094.78	15.4229	3094.78	-8.09396	3094.78	10.1066	3094.78	0.182563	3094.78	3.38317	3094.78	4.83916
3096.06	19.8749	3096.06	-4.60989	3096.06	19.8749	3096.06	6.07461	3096.06	-3.84015	3096.06	-8.63614	3096.06	4.80152
3097.34	-6.1558	3097.34	-4.64206	3097.34	-6.1558	3097.34	-7.95683	3097.34	-13.8624	3097.34	-10.655	3097.34	-3.23565
3098.61	-0.186053	3098.61	9.3264	3098.61	-0.186053	3098.61	-11.9878	3098.61	2.11581	3098.61	-2.67327	3098.61	-5.27236
3099.89	-6.21587	3099.89	-2.7045	3099.89	-6.21587	3099.89	-6.01819	3099.89	-9.90554	3099.89	-0.691103	3099.89	6.69139
3101.17	3.75476	3101.17	-0.734772	3101.17	3.75476	3101.17	-8.04811	3101.17	-3.92642	3101.17	-12.7084	3101.17	8.65561
3102.44	-6.27416	3102.44	1.2356	3102.44	-6.27416	3102.44	-0.0774906	3102.44	6.05316	3102.44	-6.72528	3102.44	14.6203
3103.72	11.6974	3103.72	7.20662	3103.72	11.6974	3103.72	-6.10638	3103.72	10.0332	3103.72	17.2584	3103.72	2.58549
3104.99	-4.33067	3104.99	11.1783	3104.99	-4.33067	3104.99	5.86526	3104.99	-3.98629	3104.99	-6.75746	3104.99	-5.44887
3106.27	-18.3582	3106.27	7.15057	3106.27	-18.3582	3106.27	-24.1626	3106.27	3.99469	3106.27	35.2272	3106.27	-5.48274
3107.54	-8.38536	3107.54	-0.87648	3107.54	-8.38536	3107.54	-12.1899	3107.54	-0.023855	3107.54	-2.78761	3107.54	-9.51614
3108.82	13.588	3108.82	9.09712	3108.82	13.588	3108.82	-12.2167	3108.82	-0.0419493	3108.82	3.19806	3108.82	18.4509
3110.09	-10.4382	3110.09	-4.92862	3110.09	-10.4382	3110.09	3.75698	3110.09	-4.05956	3110.09	5.18425	3110.09	8.4185
3111.37	5.53603	3111.37	-6.95372	3111.37	5.53603	3111.37	-10.2688	3111.37	-8.0767	3111.37	-10.8291	3111.37	-1.61344
3112.64	-12.4893	3112.64	7.02187	3112.64	-12.4893	3112.64	-10.294	3112.64	7.90664	3112.64	7.15815	3112.64	0.355087
3113.92	-6.51408	3113.92	2.99809	3113.92	-6.51408	3113.92	13.6813	3113.92	5.89046	3113.92	11.1459	3113.92	16.3241
3115.19	11.4616	3115.19	22.975	3115.19	11.4616	3115.19	9.65715	3115.19	-14.1253	3115.19	15.1341	3115.19	0.293627
3116.46	5.43767	3116.46	-13.0474	3116.46	5.43767	3116.46	-14.3665	3116.46	11.8595	3116.46	11.1229	3116.46	-7.73638
3117.74	-6.58575	3117.74	2.93079	3117.74	-6.58575	3117.74	5.61042	3117.74	11.8448	3117.74	5.11213	3117.74	-3.76588
3119.01	-0.608709	3119.01	0.909698	3119.01	-0.608709	3119.01	-4.41214	3119.01	9.83051	3119.01	-2.89808	3119.01	2.20511
3120.28	11.3688	3120.28	-9.11072	3120.28	11.3688	3120.28	-4.43415	3120.28	-6.18328	3120.28	1.09224	3120.28	10.1766
3121.56	1.34679	3121.56	-9.13045	3121.56	1.34679	3121.56	-4.45562	3121.56	-10.1966	3121.56	-2.91691	3121.56	0.148609
3122.83	1.32526	3122.83	8.85049	3122.83	1.32526	3122.83	-2.47655	3122.83	3.79065	3122.83	1.07445	3122.83	20.1211
3124.1	-0.695806	3124.1	10.8321	3124.1	-0.695806	3124.1	-16.4969	3124.1	9.77833	3124.1	7.06634	3124.1	-1.90591
3125.37	9.28361	3125.37	6.81442	3125.37	9.28361	3125.37	1.48321	3125.37	11.7665	3125.37	9.05876	3125.37	12.0676
3126.64	-6.73649	3126.64	-15.2026	3126.64	-6.73649	3126.64	5.46392	3126.64	-0.244813	3126.64	-8.94829	3126.64	14.0416
3127.92	3.24388	3127.92	16.7811	3127.92	3.24388	3127.92	3.44517	3127.92	-20.2556	3127.92	-12.9548	3127.92	-1.98392
3129.19	13.2247	3129.19	10.7655	3129.19	13.2247	3129.19	-0.573021	3129.19	-4.26597	3129.19	-2.96079	3129.19	-8.00889
3130.46	23.2061	3130.46	-15.2494	3130.46	23.2061	3130.46	15.4094	3130.46	13.7242	3130.46	5.03378	3130.46	1.96665
3131.73	1.18793	3131.73	4.73637	3131.73	1.18793	3131.73	9.39228	3131.73	-2.28512	3131.73	-12.9711	3131.73	-0.0573075
3133	7.17025	3133	0.722855	3133	7.17025	3133	-0.624242	3133	13.706	3133	-0.975493	3133	13.9193
3134.27	3.15306	3134.27	-7.28996	3134.27	3.15306	3134.27	9.35979	3134.27	-2.30227	3134.27	-4.97932	3134.27	7.89633
3135.54	-6.86364	3135.54	10.6979	3135.54	-6.86364	3135.54	7.34439	3135.54	15.6899	3135.54	21.0174	3135.54	5.87392
3136.81	-2.87983	3136.81	-9.31346	3136.81	-2.87983	3136.81	13.3296	3136.81	3.6826	3136.81	-4.98534	3136.81	1.85204
3138.08	9.10445	3138.08	6.67584	3138.08	9.10445	3138.08	11.3153	3138.08	-4.3242	3138.08	-6.98751	3138.08	17.8307
3139.35	-2.91077	3139.35	2.66586	3139.35	-2.91077	3139.35	13.3016	3139.35	-8.3305	3139.35	13.0108	3139.35	7.80985
3140.62	-12.9255	3140.62	-5.34338	3140.62	-12.9255	3140.62	-2.71153	3140.62	-6.33627	3140.62	17.0098	3140.62	9.78953
3141.89	5.0603	3141.89	-9.35191	3141.89	5.0603	3141.89	-6.7241	3141.89	-2.34153	3141.89	1.00923	3141.89	-4.23025
3143.16	-0.953405	3143.16	6.64027	3143.16	-0.953405	3143.16	5.26392	3143.16	5.65372	3143.16	-4.99077	3143.16	1.75051
3144.43	-12.9666	3144.43	10.6332	3144.43	-12.9666	3144.43	9.2525	3144.43	-22.3505	3144.43	-20.9902	3144.43	-8.26822
3145.69	-6.97932	3145.69	-5.37317	3145.69	-6.97932	3145.69	3.24166	3145.69	-2.35421	3145.69	-2.98904	3145.69	3.71358
3146.96	-6.99151	3146.96	-3.37878	3146.96	-6.99151	3146.96	9.23141	3146.96	-0.357395	3146.96	11.0126	3146.96	3.69595
3148.23	20.9968	3148.23	-7.38368	3148.23	20.9968	3148.23	3.22173	3148.23	-10.3601	3148.23	9.01489	3148.23	-2.32117
3149.5	-9.01437	3149.5	-19.3878	3149.5	-9.01437	3149.5	1.21265	3149.5	-8.3622	3149.5	-8.98229	3149.5	15.6622
3150.77	-3.02503	3150.77	-13.3912	3150.77	-3.02503	3150.77	13.2041	3150.77	-4.36381	3150.77	-2.9789	3150.77	15.6462
3152.03	0.964826	3152.03	-5.39392	3152.03	0.964826	3152.03	-0.803781	3152.03	5.6351	3152.03	9.02503	3152.03	3.63073
3153.3	14.9552	3153.3	10.6042	3153.3	14.9552	3153.3	-2.81112	3153.3	7.63454	3153.3	3.02957	3153.3	13.6158
3154.57	-15.0539	3154.57	0.602982	3154.57	-15.0539	3154.57	7.18214	3154.57	-2.36547	3154.57	-0.965343	3154.57	13.6014
3155.83	6.93747	3155.83	-3.39746	3155.83	6.93747	3155.83	-18.824	3155.83	3.63504	3155.83	-2.95969	3155.83	1.58753
3157.1	20.9294	3157.1	-17.3971	3157.1	20.9294	3157.1	-4.82957	3157.1	23.6361	3157.1	-6.95346	3157.1	9.57422
3158.37	4.92185	3158.37	-7.39606	3158.37	4.92185	3158.37	-0.834513	3158.37	-6.36232	3158.37	3.05335	3158.37	-10.4385
3159.63	4.91483	3159.63	10.6058	3159.63	4.91483	3159.63	1.16112	3159.63	-4.36021	3159.63	19.0607	3159.63	5.54928
3160.9	-0.0916732	3160.9	7.60837	3160.9	-0.0916732	3160.9	9.15736	3160.9	-4.35754	3160.9	12.0687	3160.9	5.53763
3162.16	-5.09764	3162.16	4.61172	3162.16	-5.09764	3162.16	17.1542	3162.16	-4.35434	3162.16	5.07724	3162.16	5.52654
3163.43	2.89692	3163.43	18.6158	3163.43	2.89692	3163.43	5.15163	3163.43	3.64941	3163.43	-8.91363	3163.43	3.51602
3164.69	0.892008	3164.69	-13.3793	3164.69	0.892008	3164.69	23.1497	3164.69	27.6537	3164.69	9.0961	3164.69	11.5061
3165.96	-5.11237	3165.96	14.6264	3165.96	-5.11237	3165.96	5.14833	3165.96	17.6585	3165.96	3.10638	3165.96	5.49665
3167.22	-7.11621	3167.22	6.63284	3167.22	-7.11621	3167.22	1.14762	3167.22	9.66394	3167.22	1.11728	3167.22	3.4878
3168.49	6.88049	3168.49	10.64	3168.49	6.88049	3168.49	3.14748	3168.49	13.6699	3168.49	9.12874	3168.49	-4.52046
3169.75	24.8777	3169.75	20.6481	3169.75	24.8777	3169.75	-0.852024	3169.75	7.67637	3169.75	21.1408	3169.75	15.4718
3171.02	6.8755	3171.02	6.65683	3171.02	6.8755	3171.02	-6.85092	3171.02	15.6834	3171.02	9.1535	3171.02	19.4647
3172.28	16.8738	3172.28	4.66638	3172.28	16.8738	3172.28	17.1508	3172.28	5.69102	3172.28	29.1667	3172.28	7.45815
3173.54	12.8727	3173.54	2.67674	3173.54	12.8727	3173.54	10.1531	3173.54	4.6992	3173.54	20.1806	3173.54	2.45216
3174.81	8.87207	3174.81	0.687866	3174.81	8.87207	3174.81	3.15609	3174.81	3.7079	3174.81	11.195	3174.81	-2.55326
3176.07	6.87203	3176.07	-11.3002	3176.07	6.87203	3176.07	25.1597	3176.07	19.7172	3176.07	3.21011	3176.07	5.44191
3177.33	6.87253	3177.33	10.7125	3177.33	6.87253	3177.33	17.1639	3177.33	15.727	3177.33	9.22577	3177.33	5.43766
3178.6	20.8736	3178.6	10.7261	3178.6	20.8736	3178.6	7.16874	3178.6	7.73745	3178.6	19.242	3178.6	15.434
3179.86	22.8752	3179.86	30.7404	3179.86	22.8752	3179.86	19.1742	3179.86	17.7484	3179.86	17.2589	3179.86	23.4309
3181.12	16.8774	3181.12	4.75552	3181.12	16.8774	3181.12	13.1803	3181.12	19.76	3181.12	21.2764	3181.12	29.4284
3182.38	6.88007	3182.38	14.7714	3182.38	6.88007	3182.38	35.187	3182.38	15.7721	3182.38	27.2944	3182.38	15.4265
3183.65	16.8834	3183.65	10.7882	3183.65	16.8834	3183.65	23.1944	3183.65	11.7848	3183.65	1.31316	3183.65	17.4251
3184.91	22.8872	3184.91	18.8057	3184.91	22.8872	3184.91	17.2024	3184.91	-0.201982	3184.91	15.3325	3184.91	11.4244
3186.17	14.8916	3186.17	6.82413	3186.17	14.8916	3186.17	23.211	3186.17	1.81187	3186.17	9.35241	3186.17	21.4243
3187.43	18.8965	3187.43	14.8433	3187.43	18.8965	3187.43	19.2203	3187.43	-2.17374	3187.43	1.37294	3187.43	27.4247
3188.69	6.90206	3188.69	4.8633	3188.69	6.90206	3188.69	21.2302	3188.69	-10.1588	3188.69	5.39408	3188.69	-0.574253
3189.95	-5.09186	3189.95	-5.11586	3189.95	-5.09186	3189.95	-0.759247	3189.95	-8.14318	3189.95	11.4159	3189.95	3.42741
3191.21	10.9148	3191.21	2.90579	3191.21	10.9148	3191.21	13.2519	3191.21	-2.12703	3191.21	3.43827	3191.21	13.4296
3192.47	4.92204	3192.47	12.9283	3192.47	4.92204	3192.47	-2.73619	3192.47	11.8897	3192.47	-2.53867	3192.47	11.4325
3193.73	-1.07017	3193.73	-5.04842	3193.73	-1.07017	3193.73	-8.7237	3193.73	-2.09297	3193.73	-2.51503	3193.73	7.43593
3194.99	-13.0618	3194.99	-7.02425	3194.99	-13.0618	3194.99	-0.710537	3194.99	-20.075	3194.99	7.50926	3194.99	-0.560003
3196.25	-1.05284	3196.25	-8.99927	3196.25	-1.05284	3196.25	-2.69673	3196.25	3.94344	3196.25	-8.46584	3196.25	-4.55535
3197.51	4.95669	3197.51	1.02654	3197.51	4.95669	3197.51	3.31772	3197.51	5.96252	3197.51	1.55969	3197.51	3.44991
3198.77	14.9668	3198.77	-0.946762	3198.77	14.9668	3198.77	11.3329	3198.77	-14.0178	3198.77	1.58589	3198.77	9.45581
3200.03	-11.0225	3200.03	-8.91928	3200.03	-11.0225	3200.03	-18.6514	3200.03	2.00248	3200.03	-4.3873	3200.03	9.46229
3201.29	-11.0112	3201.29	-14.8909	3201.29	-11.0112	3201.29	-8.63495	3201.29	16.0233	3201.29	-14.3599	3201.29	9.46939
3202.55	1.00062	3202.55	-10.8617	3202.55	1.00062	3202.55	-2.61783	3202.55	-7.95517	3202.55	-14.3318	3202.55	21.4771
3203.81	-6.98695	3203.81	-10.8317	3203.81	-6.98695	3203.81	-6.60008	3203.81	-9.93311	3203.81	17.6969	3203.81	11.4855
3205.06	1.02608	3205.06	-12.8008	3205.06	1.02608	3205.06	5.41836	3205.06	8.08954	3205.06	13.7263	3205.06	9.49442
3206.32	5.03971	3206.32	-12.769	3206.32	5.03971	3206.32	-0.562521	3206.32	-11.8872	3206.32	1.75634	3206.32	15.504
3207.58	-6.9461	3207.58	5.26367	3207.58	-6.9461	3207.58	-0.542762	3207.58	0.136694	3207.58	17.787	3207.58	3.51424
3208.84	11.0687	3208.84	-2.70285	3208.84	11.0687	3208.84	-2.52233	3208.84	10.1612	3208.84	5.81829	3208.84	19.5251
3210.1	-2.91588	3210.1	-0.668457	3210.1	-2.91588	3210.1	3.49881	3210.1	4.18628	3210.1	-0.149724	3210.1	15.5365
3211.35	7.1001	3211.35	-18.6332	3211.35	7.1001	3211.35	13.5206	3211.35	-5.78802	3211.35	-8.11714	3211.35	17.5486
3212.61	-4.88331	3212.61	-0.597153	3212.61	-4.88331	3212.61	1.54306	3212.61	-1.76171	3212.61	15.9161	3212.61	13.5613
3213.87	-4.86612	3213.87	-2.56018	3213.87	-4.86612	3213.87	11.5662	3213.87	-1.73481	3213.87	1.95001	3213.87	15.5747
3215.12	5.15169	3215.12	13.4777	3215.12	5.15169	3215.12	15.5901	3215.12	12.2928	3215.12	1.98461	3215.12	9.5887
3216.38	1.17008	3216.38	19.5164	3216.38	1.17008	3216.38	3.61458	3216.38	-5.67909	3216.38	-3.98016	3216.38	23.6033
3217.64	3.18909	3217.64	23.556	3217.64	3.18909	3217.64	-10.3602	3217.64	6.34968	3217.64	2.05572	3217.64	-4.3814
3218.89	7.20869	3218.89	17.5965	3218.89	7.20869	3218.89	19.6657	3218.89	14.3791	3218.89	0.0922559	3218.89	15.6345
3220.15	1.22894	3220.15	15.638	3220.15	1.22894	3220.15	-0.307728	3220.15	6.40912	3220.15	10.1295	3220.15	11.6511
3221.4	1.24976	3221.4	7.68024	3221.4	1.24976	3221.4	23.7195	3221.4	14.4398	3221.4	-5.83262	3221.4	31.6683
3222.66	15.2712	3222.66	13.7234	3222.66	15.2712	3222.66	7.74749	3222.66	22.471	3222.66	4.20592	3222.66	27.6861
3223.91	17.2933	3223.91	9.76746	3223.91	17.2933	3223.91	1.77617	3223.91	8.50291	3223.91	22.2451	3223.91	17.7046
3225.17	19.3159	3225.17	-0.187576	3225.17	19.3159	3225.17	-4.19448	3225.17	26.5354	3225.17	10.285	3225.17	23.7237
3226.42	37.3392	3226.42	17.8584	3226.42	37.3392	3226.42	23.8356	3226.42	18.5686	3226.42	14.3256	3226.42	21.7436
3227.68	35.3631	3227.68	29.9051	3227.68	35.3631	3227.68	-0.133637	3227.68	36.6024	3227.68	36.3668	3227.68	23.764
3228.93	15.3877	3228.93	31.9528	3228.93	15.3877	3228.93	35.8978	3228.93	34.6368	3228.93	32.4088	3228.93	29.7851
3230.18	31.4128	3230.18	22.0014	3230.18	31.4128	3230.18	13.93	3230.18	26.6719	3230.18	42.4513	3230.18	47.8069
3231.44	37.4386	3231.44	32.0509	3231.44	37.4386	3231.44	31.9629	3231.44	32.7076	3231.44	48.4946	3231.44	57.8293
3232.69	39.465	3232.69	58.1013	3232.69	39.465	3232.69	41.9964	3232.69	56.7439	3232.69	68.5386	3232.69	49.8523
3233.95	61.4921	3233.95	78.1527	3233.95	61.4921	3233.95	52.0308	3233.95	56.7809	3233.95	76.5833	3233.95	75.8761
3235.2	61.5197	3235.2	96.2049	3235.2	61.5197	3235.2	66.0658	3235.2	86.8185	3235.2	90.6286	3235.2	87.9005
3236.45	75.548	3236.45	118.258	3236.45	75.548	3236.45	84.1015	3236.45	104.857	3236.45	126.675	3236.45	111.926
3237.7	109.577	3237.7	138.312	3237.7	109.577	3237.7	104.138	3237.7	132.896	3237.7	134.721	3237.7	127.951
3238.96	133.607	3238.96	184.367	3238.96	133.607	3238.96	126.175	3238.96	152.935	3238.96	164.769	3238.96	133.978
3240.21	151.637	3240.21	202.423	3240.21	151.637	3240.21	138.213	3240.21	192.975	3240.21	192.817	3240.21	154.005
3241.46	187.668	3241.46	232.48	3241.46	187.668	3241.46	152.252	3241.46	207.016	3241.46	214.866	3241.46	218.033
3242.71	239.699	3242.71	258.538	3242.71	239.699	3242.71	180.291	3242.71	279.058	3242.71	254.915	3242.71	234.061
3243.96	225.731	3243.96	314.597	3243.96	225.731	3243.96	208.331	3243.96	291.1	3243.96	310.965	3243.96	290.09
3245.21	273.764	3245.21	358.656	3245.21	273.764	3245.21	276.372	3245.21	323.143	3245.21	375.016	3245.21	324.12
3246.47	281.797	3246.47	384.717	3246.47	281.797	3246.47	326.413	3246.47	339.186	3246.47	395.068	3246.47	372.15
3247.72	289.831	3247.72	416.779	3247.72	289.831	3247.72	320.456	3247.72	319.23	3247.72	385.12	3247.72	396.182
3248.97	281.866	3248.97	312.841	3248.97	281.866	3248.97	368.499	3248.97	255.275	3248.97	337.173	3248.97	348.214
3250.22	265.902	3250.22	236.905	3250.22	265.902	3250.22	350.542	3250.22	149.321	3250.22	293.227	3250.22	328.246
3251.47	213.938	3251.47	164.969	3251.47	213.938	3251.47	302.587	3251.47	103.367	3251.47	213.281	3251.47	192.279
3252.72	193.974	3252.72	89.0349	3252.72	193.974	3252.72	240.632	3252.72	59.4138	3252.72	127.336	3252.72	170.313
3253.97	120.012	3253.97	57.1013	3253.97	120.012	3253.97	188.678	3253.97	23.4613	3253.97	95.392	3253.97	90.3478
3255.22	92.0496	3255.22	39.1687	3255.22	92.0496	3255.22	102.724	3255.22	25.5094	3255.22	67.4485	3255.22	74.3831
3256.47	68.0883	3256.47	23.237	3256.47	68.0883	3256.47	100.772	3256.47	37.5583	3256.47	45.5058	3256.47	52.4192
3257.72	60.1276	3257.72	35.3063	3257.72	60.1276	3257.72	46.8201	3257.72	25.6078	3257.72	25.5638	3257.72	24.4559
3258.97	44.1676	3258.97	31.3766	3258.97	44.1676	3258.97	28.869	3258.97	3.65794	3258.97	15.6225	3258.97	16.4933
3260.21	44.2082	3260.21	21.4479	3260.21	44.2082	3260.21	8.91874	3260.21	11.7088	3260.21	-0.318103	3260.21	24.5314
3261.46	32.2496	3261.46	7.52017	3261.46	32.2496	3261.46	16.9692	3261.46	13.7604	3261.46	25.7421	3261.46	22.5702
3262.71	14.2916	3262.71	11.5934	3262.71	14.2916	3262.71	15.0204	3262.71	11.8126	3262.71	5.80294	3262.71	14.6098
3263.96	16.3342	3263.96	11.6676	3263.96	16.3342	3263.96	13.0723	3263.96	5.86549	3263.96	9.86455	3263.96	10.65
3265.21	8.37758	3265.21	7.74283	3265.21	8.37758	3265.21	11.125	3265.21	15.9191	3265.21	-16.0731	3265.21	24.691
3266.46	14.4216	3266.46	17.819	3266.46	14.4216	3266.46	-2.82148	3266.46	5.9734	3266.46	-8.01002	3266.46	12.7326
3267.7	14.4663	3267.7	-8.10376	3267.7	14.4663	3267.7	11.2327	3267.7	-3.97163	3267.7	6.05378	3267.7	28.775
3268.95	18.5117	3268.95	-4.02556	3268.95	18.5117	3268.95	-2.71224	3268.95	-3.91595	3268.95	20.1183	3268.95	-1.1819
3270.2	-3.44234	3270.2	-3.94647	3270.2	-3.44234	3270.2	11.3435	3270.2	-11.8597	3270.2	-3.81647	3270.2	10.8618
3271.44	14.6044	3271.44	14.1337	3271.44	14.6044	3271.44	-8.59999	3271.44	-11.8026	3271.44	14.2495	3271.44	-1.09362
3272.69	0.651825	3272.69	0.21492	3272.69	0.651825	3272.69	1.45732	3272.69	12.2551	3272.69	-1.68369	3272.69	0.951646
3273.94	4.69994	3273.94	18.2971	3273.94	4.69994	3273.94	15.5154	3273.94	22.3136	3273.94	2.38383	3273.94	-1.00237
3275.18	8.74874	3275.18	-5.61963	3275.18	8.74874	3275.18	5.57428	3275.18	0.37277	3275.18	6.45207	3275.18	-2.95567
3276.43	0.798218	3276.43	-1.53539	3276.43	0.798218	3276.43	-0.366069	3276.43	-3.56737	3276.43	2.52107	3276.43	-10.9082
3277.67	-7.15167	3277.67	-1.45024	3277.67	-7.15167	3277.67	13.6943	3277.67	-13.5069	3277.67	-7.40925	3277.67	-0.860113
3278.92	-5.10079	3278.92	6.63603	3278.92	-5.10079	3278.92	1.7555	3278.92	-3.44562	3278.92	6.66125	3278.92	-4.81122
3280.17	0.95078	3280.17	-5.27667	3280.17	0.95078	3280.17	-0.182516	3280.17	-7.38364	3280.17	6.73249	3280.17	-4.76159
3281.41	11.003	3281.41	-9.18835	3281.41	11.003	3281.41	9.88026	3281.41	2.67904	3281.41	-3.19551	3281.41	-0.71121
3282.66	-12.944	3282.66	-1.099	3282.66	-12.944	3282.66	9.94383	3282.66	-11.2575	3282.66	-1.12274	3282.66	1.3399
3283.9	-8.89039	3283.9	-9.00874	3283.9	-8.89039	3283.9	2.00808	3283.9	16.8065	3283.9	16.9507	3283.9	-2.60833
3285.14	5.16398	3285.14	-8.91733	3285.14	5.16398	3285.14	-11.9268	3285.14	4.8713	3285.14	1.02497	3285.14	-14.5557
3286.39	-8.78094	3286.39	-12.8249	3286.39	-8.78094	3286.39	2.13917	3286.39	-5.06315	3286.39	7.10002	3286.39	-6.5024
3287.63	-8.72515	3287.63	-14.7314	3287.63	-8.72515	3287.63	4.20592	3287.63	-14.9969	3287.63	-8.82417	3287.63	-4.44832
3288.88	3.33127	3288.88	9.36302	3288.88	3.33127	3288.88	-7.72663	3288.88	3.07002	3288.88	9.2523	3288.88	-20.3936
3290.12	-12.6115	3290.12	-2.5414	3290.12	-12.6115	3290.12	-1.65829	3290.12	-6.86227	3290.12	1.32965	3290.12	-10.338
3291.36	-0.55361	3291.36	1.55524	3291.36	-0.55361	3291.36	8.41084	3291.36	-4.79384	3291.36	-6.59224	3291.36	-14.2817
3292.61	3.505	3292.61	13.6529	3292.61	3.505	3292.61	-5.51922	3292.61	13.2753	3292.61	1.48666	3292.61	7.77542
3293.85	-0.435731	3293.85	-2.24849	3293.85	-0.435731	3293.85	6.55143	3293.85	5.34511	3293.85	3.56621	3293.85	-8.16682
3295.09	7.62433	3295.09	-12.1487	3295.09	7.62433	3295.09	-1.37702	3295.09	9.41572	3295.09	-10.3534	3295.09	-14.1082
3296.34	9.68511	3296.34	3.95215	3296.34	9.68511	3296.34	-5.30465	3296.34	-4.51293	3296.34	19.7278	3296.34	7.95113
3297.58	-6.25347	3297.58	14.0539	3297.58	-6.25347	3297.58	-3.23157	3297.58	-4.44095	3297.58	-8.19029	3297.58	12.0112
3298.82	1.80875	3298.82	-9.84312	3298.82	1.80875	3298.82	-1.15758	3298.82	1.63187	3298.82	-6.10752	3298.82	-11.928
3300.06	-12.1283	3300.06	6.26094	3300.06	-12.1283	3300.06	-7.08277	3300.06	-8.29457	3300.06	3.97604	3300.06	24.1337
3301.3	1.93531	3301.3	14.3659	3301.3	1.93531	3301.3	2.99275	3301.3	-6.22037	3301.3	6.06028	3301.3	-19.804
3302.55	-14.0003	3302.55	-7.52791	3302.55	-14.0003	3302.55	3.06918	3302.55	-14.1454	3302.55	10.1454	3302.55	4.25918
3303.79	4.06485	3303.79	6.57936	3303.79	4.06485	3303.79	7.14645	3303.79	-4.06957	3303.79	-3.7687	3303.79	6.32314
3305.03	10.1306	3305.03	-11.3124	3305.03	10.1306	3305.03	-2.77556	3305.03	0.00684003	3305.03	-11.6821	3305.03	6.38777
3306.27	22.1972	3306.27	4.79698	3306.27	22.1972	3306.27	-16.6966	3306.27	-1.91589	3306.27	-9.59462	3306.27	2.45327
3307.51	-9.73543	3307.51	2.90749	3307.51	-9.73543	3307.51	-0.616902	3307.51	-7.83788	3307.51	4.49366	3307.51	4.51955
3308.75	-17.6674	3308.75	3.01892	3308.75	-17.6674	3308.75	-10.5364	3308.75	-11.7592	3308.75	-3.41736	3308.75	2.5865
3309.99	-3.59864	3309.99	17.1316	3309.99	-3.59864	3309.99	-6.45504	3309.99	8.32029	3309.99	-5.32748	3309.99	-5.34567
3311.23	4.47083	3311.23	-0.754745	3311.23	4.47083	3311.23	1.62709	3311.23	8.40045	3311.23	-9.23692	3311.23	-21.2771
3312.47	8.54113	3312.47	-4.63988	3312.47	8.54113	3312.47	-4.28984	3312.47	-5.51853	3312.47	-11.1454	3312.47	16.7923
3313.71	-9.38792	3313.71	-12.524	3313.71	-9.38792	3313.71	-10.206	3313.71	2.56315	3313.71	-5.05328	3313.71	-15.1377
3314.95	-3.31613	3314.95	1.59302	3314.95	-3.31613	3314.95	-6.12131	3314.95	-5.35433	3314.95	-0.960198	3314.95	4.93331
3316.19	0.756418	3316.19	-10.2888	3316.19	0.756418	3316.19	-4.0357	3316.19	2.72898	3316.19	7.13372	3316.19	17.0051
3317.43	-3.1704	3317.43	-14.1697	3317.43	-3.1704	3317.43	-9.94939	3317.43	-9.18709	3317.43	9.22829	3317.43	3.07753
3318.67	-7.09635	3318.67	-10.0493	3318.67	-7.09635	3318.67	4.13789	3318.67	12.8977	3318.67	-2.6762	3318.67	15.1509
3319.9	-9.02165	3319.9	-17.9279	3319.9	-9.02165	3319.9	6.22589	3319.9	-9.0168	3319.9	3.42	3319.9	-0.775083
3321.14	7.05391	3321.14	6.19472	3321.14	7.05391	3321.14	-15.6851	3321.14	9.06958	3321.14	-18.4828	3321.14	-0.700119
3322.38	-2.86988	3322.38	-5.6817	3322.38	-2.86988	3322.38	-11.5954	3322.38	-4.84341	3322.38	9.61497	3322.38	1.37551
3323.62	-6.7928	3323.62	-3.55682	3323.62	-6.7928	3323.62	0.495264	3323.62	-12.7555	3323.62	-6.28623	3323.62	-2.54795
3324.86	1.28493	3324.86	12.569	3324.86	1.28493	3324.86	2.5867	3324.86	-8.66695	3324.86	-6.18676	3324.86	11.5293
3326.1	-16.6365	3326.1	-19.3039	3326.1	-16.6365	3326.1	-5.32091	3326.1	-14.5775	3326.1	1.91366	3326.1	-12.3925
3327.33	-0.557232	3327.33	-5.1758	3327.33	-0.557232	3327.33	10.7722	3327.33	-0.487413	3327.33	0.0147621	3327.33	-4.31369
3328.57	-6.47711	3328.57	0.953583	3328.57	-6.47711	3328.57	8.86631	3328.57	9.60357	3328.57	6.11682	3328.57	-2.23394
3329.81	-8.39631	3329.81	7.08394	3329.81	-8.39631	3329.81	14.9612	3329.81	-8.30476	3329.81	2.21959	3329.81	3.84656
3331.04	11.6853	3331.04	5.21544	3331.04	11.6853	3331.04	-2.94311	3331.04	-0.212303	3331.04	-1.6768	3331.04	7.92784
3332.28	7.7677	3332.28	7.34824	3332.28	7.7677	3332.28	7.1536	3332.28	-6.11897	3332.28	0.427751	3332.28	-7.98995
3333.52	3.8508	3333.52	-4.51799	3333.52	3.8508	3333.52	7.25105	3333.52	7.97505	3333.52	-19.467	3333.52	-7.90703
3334.75	-2.06522	3334.75	-0.382919	3334.75	-2.06522	3334.75	1.3495	3334.75	-11.9301	3334.75	8.63921	3334.75	12.1768
3335.99	-3.98055	3335.99	1.75317	3335.99	-3.98055	3335.99	-4.5513	3335.99	2.16555	3335.99	-13.2539	3335.99	-23.7386
3337.22	-7.89501	3337.22	19.8905	3337.22	-7.89501	3337.22	3.54888	3337.22	0.262021	3337.22	-3.14598	3337.22	-1.65317
3338.46	-3.80879	3338.46	-13.9711	3338.46	-3.80879	3338.46	9.64983	3338.46	8.3592	3338.46	-11.0374	3338.46	-5.56696
3339.69	4.27821	3339.69	10.1684	3339.69	4.27821	3339.69	11.7516	3339.69	14.4572	3339.69	1.07208	3339.69	-9.47994
3340.93	6.36612	3340.93	10.3093	3340.93	6.36612	3340.93	9.85449	3340.93	8.55605	3340.93	9.18252	3340.93	2.60804
3342.16	-1.54532	3342.16	-5.54881	3342.16	-1.54532	3342.16	-22.0419	3342.16	6.6556	3342.16	-10.7064	3342.16	4.69673
3343.4	-9.45596	3343.4	-11.4058	3343.4	-9.45596	3343.4	-15.9374	3343.4	-7.24405	3343.4	-14.5944	3343.4	2.78624
3344.63	0.634304	3344.63	4.73859	3344.63	0.634304	3344.63	-9.83195	3344.63	-3.14276	3344.63	9.51859	3344.63	10.8767
3345.87	-7.27475	3345.87	30.884	3345.87	-7.27475	3345.87	-17.7257	3345.87	6.9592	3345.87	-0.367735	3345.87	12.9679
3347.1	0.816977	3347.1	9.03049	3347.1	0.816977	3347.1	-11.6186	3347.1	11.062	3347.1	-0.253197	3347.1	1.05991
3348.33	8.90962	3348.33	9.17836	3348.33	8.90962	3348.33	18.4896	3348.33	9.16565	3348.33	9.86232	3348.33	-2.84712
3349.57	3.00295	3349.57	-2.67273	3349.57	3.00295	3349.57	-7.40151	3349.57	-4.72998	3349.57	5.97857	3349.57	-6.75342
3350.8	15.0971	3350.8	-0.522644	3350.8	15.0971	3350.8	2.70831	3350.8	5.37522	3350.8	0.0956719	3350.8	19.3411
3352.03	3.19213	3352.03	-0.371185	3352.03	3.19213	3352.03	-1.18082	3352.03	13.4813	3352.03	0.213779	3352.03	-0.563347
3353.27	1.28786	3353.27	-10.2187	3353.27	1.28786	3353.27	-5.06921	3353.27	7.58816	3353.27	-1.66741	3353.27	5.53288
3354.5	-2.61559	3354.5	13.9349	3354.5	-2.61559	3354.5	3.04331	3354.5	15.6958	3354.5	14.4523	3354.5	-10.37
3355.73	-14.5183	3355.73	-11.9103	3355.73	-14.5183	3355.73	-2.84328	3355.73	-4.19577	3355.73	-9.42716	3355.73	-4.27209
3356.96	5.58002	3356.96	0.245987	3356.96	5.58002	3356.96	7.27119	3356.96	15.9136	3356.96	16.6944	3356.96	13.8268
3358.2	-0.321019	3358.2	-17.5968	3358.2	-0.321019	3358.2	1.38643	3358.2	6.02372	3358.2	-5.18329	3358.2	3.92647
3359.43	3.77875	3359.43	-5.43834	3359.43	3.77875	3359.43	7.50256	3359.43	0.13463	3359.43	0.939863	3359.43	-9.97302
3360.66	-2.12066	3360.66	10.7213	3360.66	-2.12066	3360.66	7.61963	3360.66	2.24637	3360.66	-8.93609	3360.66	-1.87165
3361.89	11.9809	3361.89	4.88237	3361.89	11.9809	3361.89	5.73776	3361.89	10.3591	3361.89	3.18898	3361.89	-3.76931
3363.12	6.08308	3363.12	-8.95555	3363.12	6.08308	3363.12	3.85665	3363.12	6.47246	3363.12	-8.68523	3363.12	6.33379
3364.35	4.18612	3364.35	15.2077	3364.35	4.18612	3364.35	13.9765	3364.35	4.58668	3364.35	21.4414	3364.35	2.43773
3365.58	6.28998	3365.58	3.37222	3365.58	6.28998	3365.58	2.09717	3365.58	-17.2983	3365.58	5.56898	3365.58	10.5425
3366.81	10.3947	3366.81	11.5379	3366.81	10.3947	3366.81	6.21881	3366.81	-3.1824	3366.81	7.69739	3366.81	-3.35179
3368.05	18.5003	3368.05	-4.29489	3368.05	18.5003	3368.05	-9.65846	3368.05	-5.06552	3368.05	-4.17312	3368.05	6.75493
3369.28	-1.39335	3369.28	7.87328	3369.28	-1.39335	3369.28	16.465	3369.28	1.05205	3369.28	3.9571	3369.28	-1.13764
3370.51	10.7138	3370.51	6.04268	3370.51	10.7138	3370.51	2.58949	3370.51	-0.82956	3370.51	14.0882	3370.51	2.97065
3371.74	-1.17819	3371.74	2.21332	3371.74	-1.17819	3371.74	8.71484	3371.74	7.28968	3371.74	-5.77983	3371.74	3.07984
3372.96	-5.06937	3372.96	14.3852	3372.96	-5.06937	3372.96	0.841113	3372.96	-12.5903	3372.96	10.353	3372.96	5.18988
3374.19	-8.9597	3374.19	14.5583	3374.19	-8.9597	3374.19	16.9683	3374.19	-2.46931	3374.19	-3.51319	3374.19	-2.69917
3375.42	11.1508	3375.42	18.7327	3375.42	11.1508	3375.42	3.09651	3375.42	-2.34754	3375.42	-1.37853	3375.42	3.41265
3376.65	7.26224	3376.65	0.908432	3376.65	7.26224	3376.65	23.2257	3376.65	-6.22478	3376.65	-5.24281	3376.65	-8.47452
3377.88	-0.62556	3377.88	7.0853	3377.88	-0.62556	3377.88	-0.644199	3377.88	3.89872	3377.88	6.89368	3377.88	5.63909
3379.11	1.48745	3379.11	9.26337	3379.11	1.48745	3379.11	-0.513231	3379.11	6.02302	3379.11	5.03103	3379.11	-4.24644
3380.34	-8.3987	3380.34	3.44269	3380.34	-8.3987	3380.34	-2.38131	3380.34	-11.8518	3380.34	-0.830723	3380.34	-4.13108
3381.57	9.71601	3381.57	-4.37671	3381.57	9.71601	3381.57	-2.24844	3381.57	22.2742	3381.57	7.30845	3381.57	-4.01482
3382.79	-12.1684	3382.79	23.8051	3382.79	-12.1684	3382.79	7.88538	3382.79	12.4011	3382.79	5.44853	3382.79	2.10233
3384.02	17.948	3384.02	-4.01175	3384.02	17.948	3384.02	-17.9799	3384.02	0.528862	3384.02	1.58952	3384.02	8.22038
3385.25	16.0652	3385.25	18.1727	3385.25	16.0652	3385.25	-21.8441	3385.25	-13.3425	3385.25	7.73145	3385.25	2.33935
3386.48	10.1833	3386.48	14.3583	3386.48	10.1833	3386.48	-1.70746	3386.48	10.787	3386.48	-6.12576	3386.48	-3.54082
3387.7	4.30229	3387.7	4.54521	3387.7	4.30229	3387.7	16.4302	3387.7	-17.0827	3387.7	-25.982	3387.7	0.579929
3388.93	8.42211	3388.93	-1.2666	3388.93	8.42211	3388.93	-3.43122	3388.93	15.0485	3388.93	20.1626	3388.93	-5.29841
3390.16	6.54278	3390.16	0.922852	3390.16	6.54278	3390.16	6.70832	3390.16	-8.81942	3390.16	-7.69182	3390.16	2.82414
3391.38	-27.3357	3391.38	-0.886414	3391.38	-27.3357	3391.38	14.8488	3391.38	-2.68648	3391.38	2.45465	3391.38	-3.0524
3392.61	0.786719	3392.61	-6.69438	3392.61	0.786719	3392.61	10.9903	3392.61	9.44736	3392.61	16.6021	3392.61	7.07198
3393.83	-7.09005	3393.83	13.4989	3393.83	-7.09005	3393.83	-10.8673	3393.83	3.58202	3393.83	-5.24961	3393.83	15.1973
3395.06	-0.965926	3395.06	13.6935	3395.06	-0.965926	3395.06	-10.7239	3395.06	5.71759	3395.06	0.899644	3395.06	13.3235
3396.29	5.15909	3396.29	-2.1106	3396.29	5.15909	3396.29	-4.57947	3396.29	1.85405	3396.29	7.04985	3396.29	1.45059
3397.51	-6.71505	3397.51	-11.9134	3397.51	-6.71505	3397.51	11.5659	3397.51	-24.0086	3397.51	5.20096	3397.51	21.5786
3398.74	-10.5883	3398.74	-5.71498	3398.74	-10.5883	3398.74	13.7122	3398.74	4.12956	3398.74	9.35298	3398.74	5.70756
3399.96	-12.4607	3399.96	10.4848	3399.96	-12.4607	3399.96	21.8595	3399.96	6.26866	3399.96	-6.49401	3399.96	13.8374
3401.19	-2.33223	3401.19	12.6859	3401.19	-2.33223	3401.19	4.00778	3401.19	16.4086	3401.19	-2.3401	3401.19	-6.03177
3402.41	-12.2029	3402.41	8.88824	3402.41	-12.2029	3402.41	4.15704	3402.41	-7.45051	3402.41	-4.18525	3402.41	0.0999549
3403.64	1.92735	3403.64	3.0919	3403.64	1.92735	3403.64	-5.69273	3403.64	0.691237	3403.64	3.97053	3403.64	20.2326
3404.86	10.0585	3404.86	1.29692	3404.86	10.0585	3404.86	2.45851	3404.86	-3.16612	3404.86	4.12728	3404.86	18.3662
3406.08	6.19033	3406.08	15.503	3406.08	6.19033	3406.08	-11.3895	3406.08	14.9772	3406.08	0.284765	3406.08	14.5005
3407.31	16.3232	3407.31	15.7106	3407.31	16.3232	3407.31	2.76375	3407.31	-10.8783	3407.31	8.4434	3407.31	-1.36403
3408.53	-3.54302	3408.53	19.9195	3408.53	-3.54302	3408.53	8.91793	3408.53	21.267	3408.53	24.603	3408.53	-1.22766
3409.75	-5.40837	3409.75	24.1298	3409.75	-5.40837	3409.75	21.0731	3409.75	15.4132	3409.75	30.7635	3409.75	10.9096
3410.98	-3.27283	3410.98	-19.6586	3410.98	-3.27283	3410.98	9.22929	3410.98	-4.43967	3410.98	0.924953	3410.98	-2.95208
3412.2	14.8636	3412.2	12.5543	3412.2	14.8636	3412.2	5.38647	3412.2	13.7084	3412.2	9.08738	3412.2	1.18711
3413.42	31.001	3413.42	12.7686	3413.42	31.001	3413.42	5.54465	3413.42	-8.14271	3413.42	5.25076	3413.42	-8.67275
3414.64	-0.86099	3414.64	6.98386	3414.64	-0.86099	3414.64	5.70361	3414.64	2.00693	3414.64	-2.58511	3414.64	-0.531845
3415.87	7.27813	3415.87	-6.79924	3415.87	7.27813	3415.87	1.86379	3415.87	2.15766	3415.87	-10.4198	3415.87	17.6102
3417.09	3.41816	3417.09	17.419	3417.09	3.41816	3417.09	8.02498	3417.09	8.30931	3417.09	-0.253563	3417.09	-4.24685
3418.31	-2.44093	3418.31	3.6386	3418.31	-2.44093	3418.31	12.1871	3418.31	10.4618	3418.31	21.9136	3418.31	5.89705
3419.53	-0.2991	3419.53	11.8595	3419.53	-0.2991	3419.53	2.35033	3419.53	-1.38469	3419.53	12.0818	3419.53	-9.95806
3420.75	3.84366	3420.75	8.08186	3420.75	3.84366	3420.75	22.5146	3420.75	-7.23027	3420.75	0.250971	3420.75	2.1878
3421.97	11.9871	3421.97	22.3052	3421.97	11.9871	3421.97	-5.32044	3421.97	-3.07519	3421.97	-13.5791	3421.97	-7.66561
3423.2	10.1317	3423.2	12.5302	3423.2	10.1317	3423.2	6.8458	3423.2	11.081	3423.2	0.591966	3423.2	14.4822
3424.42	6.27711	3424.42	2.75653	3424.42	6.27711	3424.42	9.01302	3424.42	9.23817	3424.42	18.764	3424.42	10.6308
3425.64	12.4235	3425.64	12.9842	3425.64	12.4235	3425.64	15.1813	3425.64	5.39622	3425.64	-5.06298	3425.64	6.78051
3426.86	4.57059	3426.86	25.2131	3426.86	4.57059	3426.86	19.3504	3426.86	27.555	3426.86	19.1108	3426.86	6.93098
3428.08	-3.28122	3428.08	13.4435	3428.08	-3.28122	3428.08	-0.479308	3428.08	11.7149	3428.08	3.28579	3428.08	-4.91742
3429.3	11.8679	3429.3	11.6753	3429.3	11.8679	3429.3	0.692038	3429.3	6.87577	3429.3	11.4618	3429.3	5.23516
3430.52	27.0178	3430.52	9.90819	3430.52	27.0178	3430.52	1.86419	3430.52	2.03733	3430.52	19.6385	3430.52	15.3885
3431.74	11.1687	3431.74	30.1427	3431.74	11.1687	3431.74	16.0376	3431.74	14.2	3431.74	1.81642	3431.74	7.54303
3432.96	3.3206	3432.96	6.37866	3432.96	3.3206	3432.96	-1.78802	3432.96	18.3637	3432.96	1.99532	3432.96	7.69851
3434.18	9.4734	3434.18	10.6159	3434.18	9.4734	3434.18	8.38743	3434.18	18.5282	3434.18	8.1752	3434.18	11.855
3435.39	21.627	3435.39	2.85435	3435.39	21.627	3435.39	10.5637	3435.39	18.6935	3435.39	6.35587	3435.39	0.0122076
3436.61	-0.218379	3436.61	33.0944	3436.61	-0.218379	3436.61	10.7412	3436.61	0.859941	3436.61	14.5377	3436.61	-5.82935
3437.83	-12.0628	3437.83	9.33589	3437.83	-12.0628	3437.83	-1.08021	3437.83	5.02732	3437.83	8.72062	3437.83	20.33
3439.05	14.0935	3439.05	19.5784	3439.05	14.0935	3439.05	1.09915	3439.05	11.1954	3439.05	12.9042	3439.05	8.49022
3440.27	-3.74898	3440.27	1.82271	3440.27	-3.74898	3440.27	5.27982	3440.27	7.3647	3440.27	7.08912	3440.27	8.65162
3441.49	16.4092	3441.49	-11.9319	3441.49	16.4092	3441.49	9.46129	3441.49	5.53471	3441.49	17.2748	3441.49	2.81379
3442.7	6.56854	3442.7	22.3151	3442.7	6.56854	3442.7	7.644	3442.7	9.70583	3442.7	15.4616	3442.7	8.97711
3443.92	4.72883	3443.92	22.5636	3443.92	4.72883	3443.92	3.82782	3443.92	9.87797	3443.92	3.64947	3443.92	13.1415
3445.14	-7.11016	3445.14	32.8131	3445.14	-7.11016	3445.14	12.0124	3445.14	8.05079	3445.14	19.8381	3445.14	23.3066
3446.36	5.05202	3446.36	13.0644	3446.36	5.05202	3446.36	14.1983	3446.36	4.22483	3446.36	12.028	3446.36	23.473
3447.57	-8.7851	3447.57	15.3167	3447.57	-8.7851	3447.57	38.385	3447.57	4.39955	3447.57	-5.78141	3447.57	5.64005
3448.79	11.379	3448.79	15.5708	3448.79	11.379	3448.79	12.573	3448.79	0.575465	3448.79	18.4105	3448.79	1.80839
3450.01	1.54396	3450.01	9.82631	3450.01	1.54396	3450.01	18.762	3450.01	12.7523	3450.01	-19.3966	3450.01	-0.0222821
3451.22	3.70973	3451.22	2.08296	3451.22	3.70973	3451.22	4.95195	3451.22	0.929977	3451.22	-5.20294	3451.22	-5.85214
3452.44	19.8766	3452.44	2.34128	3452.44	19.8766	3452.44	15.1431	3452.44	-0.891236	3452.44	0.991973	3452.44	34.3192
3453.65	-3.95572	3453.65	22.6008	3453.65	-3.95572	3453.65	11.3351	3453.65	9.28831	3453.65	11.1877	3453.65	-1.50867
3454.87	6.2131	3454.87	28.862	3454.87	6.2131	3454.87	11.5284	3454.87	9.46904	3454.87	19.3846	3454.87	16.6647
3456.08	8.3827	3456.08	15.1243	3456.08	8.3827	3456.08	9.72262	3456.08	11.6506	3456.08	-4.41759	3456.08	12.8389
3457.3	6.55343	3457.3	11.3884	3457.3	6.55343	3457.3	19.9181	3457.3	25.8332	3457.3	11.7814	3457.3	1.01425
3458.51	16.7249	3458.51	23.6536	3458.51	16.7249	3458.51	16.1143	3458.51	20.0166	3458.51	15.9812	3458.51	7.19044
3459.73	2.89759	3459.73	25.9206	3459.73	2.89759	3459.73	36.312	3459.73	8.20124	3459.73	8.18227	3459.73	11.3679
3460.94	19.071	3460.94	10.1886	3460.94	19.071	3460.94	-3.48961	3460.94	6.3866	3460.94	6.3841	3460.94	-2.45391
3462.16	-18.7544	3462.16	26.4585	3462.16	-18.7544	3462.16	14.7101	3462.16	-7.42684	3462.16	20.5872	3462.16	19.7255
3463.37	1.42094	3463.37	18.7294	3463.37	1.42094	3463.37	24.9107	3463.37	22.7604	3463.37	8.79108	3463.37	-6.09423
3464.59	11.5975	3464.59	21.0022	3464.59	11.5975	3464.59	25.1126	3464.59	6.94899	3464.59	-5.00372	3464.59	22.0873
3465.8	-2.22521	3465.8	15.276	3465.8	-2.22521	3465.8	3.31539	3465.8	15.1383	3465.8	7.20224	3465.8	20.2696
3467.01	-0.0467144	3467.01	35.5517	3467.01	-0.0467144	3467.01	-2.48052	3467.01	9.32875	3467.01	23.4095	3467.01	10.4532
3468.23	12.1326	3468.23	19.8285	3468.23	12.1326	3468.23	7.72443	3468.23	-4.47998	3468.23	7.61758	3468.23	24.6376
3469.44	20.3128	3469.44	22.1068	3469.44	20.3128	3469.44	9.93042	3469.44	15.7122	3469.44	3.82663	3469.44	14.8229
3470.65	14.4942	3470.65	30.3868	3470.65	14.4942	3470.65	10.1378	3470.65	3.90569	3470.65	24.037	3470.65	9.00961
3471.87	10.6764	3471.87	16.668	3471.87	10.6764	3471.87	14.346	3471.87	26.0999	3471.87	12.2482	3471.87	13.1971
3473.08	16.8598	3473.08	10.951	3473.08	16.8598	3473.08	8.55557	3473.08	24.2953	3473.08	12.4607	3473.08	15.3858
3474.29	7.04397	3474.29	35.2352	3474.29	7.04397	3474.29	26.766	3474.29	6.49154	3474.29	22.674	3474.29	-0.424606
3475.5	17.2291	3475.5	33.5207	3475.5	17.2291	3475.5	12.9775	3475.5	26.6887	3475.5	6.88825	3475.5	13.766
3476.72	9.41545	3476.72	27.8082	3476.72	9.41545	3476.72	11.1903	3476.72	10.8871	3476.72	17.1039	3476.72	13.9578
3477.93	13.6026	3477.93	18.0968	3477.93	13.6026	3477.93	13.404	3477.93	21.0863	3477.93	-0.679697	3477.93	0.150516
3479.14	9.79072	3479.14	2.38686	3479.14	9.79072	3479.14	31.6189	3479.14	9.28655	3479.14	19.5378	3479.14	0.344267
3480.35	7.98005	3480.35	34.6787	3480.35	7.98005	3480.35	17.835	3480.35	19.488	3480.35	31.7566	3480.35	-1.46074
3481.56	12.1702	3481.56	36.9718	3481.56	12.1702	3481.56	12.0521	3481.56	9.69018	3481.56	11.9762	3481.56	0.735101
3482.77	18.3613	3482.77	21.2663	3482.77	18.3613	3482.77	10.2702	3482.77	17.8934	3482.77	8.19687	3482.77	-1.068
3483.98	38.5536	3483.98	15.5627	3483.98	38.5536	3483.98	26.4897	3483.98	14.0978	3483.98	16.4189	3483.98	9.13017
3485.19	16.7467	3485.19	25.8602	3485.19	16.7467	3485.19	14.7101	3485.19	20.303	3485.19	16.6416	3485.19	3.32915
3486.4	0.940865	3486.4	8.1593	3486.4	0.940865	3486.4	16.9316	3486.4	-1.4907	3486.4	18.8655	3486.4	-2.47077
3487.61	5.13624	3487.61	30.4602	3487.61	5.13624	3487.61	23.1545	3487.61	4.71683	3487.61	17.0907	3487.61	9.73061
3488.82	23.3324	3488.82	18.7623	3488.82	23.3324	3488.82	5.37822	3488.82	14.9251	3488.82	15.3167	3488.82	13.9328
3490.03	21.5295	3490.03	31.0658	3490.03	21.5295	3490.03	19.6031	3490.03	3.13437	3490.03	17.5438	3490.03	14.136
3491.24	1.72768	3491.24	15.371	3491.24	1.72768	3491.24	11.8291	3491.24	25.3447	3491.24	7.77192	3491.24	14.3404
3492.45	19.9271	3492.45	29.6779	3492.45	19.9271	3492.45	6.05642	3492.45	9.55625	3492.45	18.0014	3492.45	0.545976
3493.66	4.12724	3493.66	23.986	3493.66	4.12724	3493.66	2.28466	3493.66	9.76862	3493.66	26.2317	3493.66	-11.2476
3494.87	-9.67156	3494.87	12.2957	3494.87	-9.67156	3494.87	12.514	3494.87	29.982	3494.87	26.4631	3494.87	16.96
3496.08	16.5307	3496.08	18.6069	3496.08	16.5307	3496.08	6.74455	3496.08	10.1964	3496.08	4.69555	3496.08	23.1686
3497.29	8.73391	3497.29	26.9196	3497.29	8.73391	3497.29	12.9762	3497.29	10.4118	3497.29	6.92908	3497.29	11.3783
3498.5	8.93844	3498.5	23.2342	3498.5	8.93844	3498.5	7.20926	3498.5	12.6286	3498.5	17.164	3498.5	1.58928
3499.7	5.14373	3499.7	29.55	3499.7	5.14373	3499.7	11.4432	3499.7	10.8461	3499.7	11.3997	3499.7	27.8011

## Sheet: j
2550.63	74.8438
2552	68.656
2553.38	100.468
2554.75	52.2794
2556.12	64.0908
2557.49	71.902
2558.86	95.713
2560.23	81.5234
2561.6	103.334
2562.97	89.1441
2564.34	82.9541
2565.71	82.7636
2567.08	94.5732
2568.45	98.3824
2569.82	88.1915
2571.19	80.0003
2572.56	101.809
2573.93	51.6171
2575.3	101.425
2576.66	97.2332
2578.03	109.041
2579.4	90.8485
2580.77	96.6558
2582.13	120.463
2583.5	116.27
2584.87	144.076
2586.23	121.883
2587.6	131.689
2588.96	129.495
2590.33	133.301
2591.69	163.107
2593.06	146.912
2594.42	158.718
2595.79	132.523
2597.15	160.328
2598.52	156.133
2599.88	195.937
2601.24	157.742
2602.61	159.546
2603.97	157.35
2605.33	201.154
2606.7	182.958
2608.06	194.761
2609.42	182.565
2610.78	222.368
2612.14	212.171
2613.51	227.974
2614.87	211.777
2616.23	219.579
2617.59	233.382
2618.95	243.184
2620.31	246.986
2621.67	254.788
2623.03	304.59
2624.39	270.392
2625.75	310.194
2627.11	321.996
2628.47	307.797
2629.82	331.598
2631.18	341.399
2632.54	381.2
2633.9	371.001
2635.26	394.802
2636.61	426.603
2637.97	454.404
2639.33	448.204
2640.68	476.004
2642.04	523.805
2643.4	513.605
2644.75	553.405
2646.11	565.205
2647.46	603.005
2648.82	626.805
2650.17	712.604
2651.53	714.404
2652.88	762.203
2654.24	844.003
2655.59	885.802
2656.94	947.602
2658.3	967.401
2659.65	1067.2
2661	1139
2662.36	1164.8
2663.71	1198.6
2665.06	1336.4
2666.41	1406.19
2667.76	1415.99
2669.12	1487.79
2670.47	1563.59
2671.82	1583.39
2673.17	1667.19
2674.52	1622.99
2675.87	1638.79
2677.22	1698.58
2678.57	1710.38
2679.92	1758.18
2681.27	1765.98
2682.62	1763.78
2683.97	1827.58
2685.32	1793.37
2686.67	1795.17
2688.01	1802.97
2689.36	1818.77
2690.71	1884.57
2692.06	1860.37
2693.4	1912.16
2694.75	1905.96
2696.1	1965.76
2697.44	2011.56
2698.79	2071.36
2700.14	2141.15
2701.48	2210.95
2702.83	2410.75
2704.17	2510.55
2705.52	2592.35
2706.86	2840.15
2708.21	3029.94
2709.55	3197.74
2710.9	3519.54
2712.24	3633.34
2713.58	4027.14
2714.93	4176.94
2716.27	4258.73
2717.61	4468.53
2718.96	4536.33
2720.3	4392.13
2721.64	4267.93
2722.98	4101.73
2724.33	3853.53
2725.67	3633.33
2727.01	3409.12
2728.35	3296.92
2729.69	2984.72
2731.03	2866.52
2732.37	2676.32
2733.71	2510.12
2735.05	2359.92
2736.39	2203.72
2737.73	2105.52
2739.07	2007.32
2740.41	1977.12
2741.75	1806.92
2743.09	1672.72
2744.43	1636.52
2745.76	1500.32
2747.1	1350.12
2748.44	1263.92
2749.78	1199.72
2751.11	1119.52
2752.45	983.318
2753.79	889.118
2755.12	822.919
2756.46	748.72
2757.8	656.521
2759.13	608.322
2760.47	608.123
2761.8	543.925
2763.14	537.726
2764.47	491.528
2765.8	445.33
2767.14	441.131
2768.47	422.934
2769.81	418.736
2771.14	362.538
2772.47	354.341
2773.81	346.143
2775.14	345.946
2776.47	351.749
2777.81	307.553
2779.14	265.356
2780.47	261.159
2781.8	268.963
2783.13	274.767
2784.46	242.571
2785.8	258.375
2787.13	218.18
2788.46	241.984
2789.79	229.789
2791.12	223.594
2792.45	201.399
2793.78	231.205
2795.11	179.01
2796.44	178.816
2797.76	186.622
2799.09	190.428
2800.42	164.235
2801.75	182.041
2803.08	171.848
2804.41	149.655
2805.73	147.462
2807.06	171.27
2808.39	151.078
2809.71	144.886
2811.04	138.694
2812.37	138.503
2813.69	122.311
2815.02	148.12
2816.34	115.93
2817.67	127.739
2819	115.549
2820.32	107.359
2821.65	129.169
2822.97	134.98
2824.29	100.79
2825.62	120.601
2826.94	108.413
2828.26	124.224
2829.59	130.036
2830.91	101.848
2832.23	95.6608
2833.56	101.473
2834.88	113.286
2836.2	87.0997
2837.52	88.9135
2838.85	98.7273
2840.17	82.5415
2841.49	82.3561
2842.81	98.1709
2844.13	79.9861
2845.45	67.8015
2846.77	63.6172
2848.09	65.4335
2849.41	77.2498
2850.73	67.0665

## Sheet: k
ID-IG	FWHM-G	2D2-position	FWHM -2D	G position
0.033167	12.8736	2717.28	75.5386	1581.98
0.0306675	12.8069	2718.98	73.0363	1582.51
0.0321561	13.1018	2716.17	80	1582.11
0.0166245	13.1059	2716.35	80	1582.65
0.0363883	13.9632	2718.18	80	1582.51
0.0267818	14.2984	2714.55	70.9548	1582.52
0.0568516	13.1552	2715.76	69.016	1582.19
0.0268268	14.6761	2715.28	56.0204	1582.72
0.0334705	12.9588	2716.97	69.324	1582.14
0.0469904	13.6893	2716.28	56.7382	1582.97
0.055566	15.1478	2714.29	78.9849	1582.66
0.0517067	13.1197	2716.32	74.9386	1582.98
0.0291073	13.2861	2716.68	63.5821	1583.16
0.028417	13.7128	2716.59	80	1582.91
0.0364575	13.3613	2716.33	76.1745	1582.93
0.0275762	12.7013	2717.77	80	1583.41
0.0612998	14.1624	2716.14	55.2191	1583.21
0.0366458	13.0888	2716.52	61.5506	1582.82
0.0301641	13.3486	2718.78	80	1582.39
0.0365654	12.9428	2719.71	60.0863	1582.2
0.0343702	13.185	2717.26	80	1582.06
0.0392961	12.6826	2718.13	80	1582.22
0.0440092	12.7383	2717.39	80	1582.06
0.0297942	12.0614	2716.51	80	1581.61
0.0307913	13.0469	2715.66	55.2469	1581.86
0.0468123	13.0114	2716.11	79.2272	1581.63
0.0150751	11.691	2715.62	55.6637	1581.34
0.0270596	12.9541	2715.01	69.6676	1581.44
0.0451646	13.3161	2716.58	75.9804	1581.57
0.0407154	12.0128	2717.37	72.0271	1581.32
0.0393788	12.41	2716.7	55.6298	1581.65
0.046211	13.3295	2715.19	74.6848	1581.99
0.0340958	12.6129	2716.55	80	1581.6
0.0279659	12.7305	2715.81	77.0015	1581.62
0.016138	12.4201	2717.89	47.9346	1581.93
0.0249344	12.435	2716.55	72.6238	1581.96
0.0278464	11.5777	2715.57	54.2795	1581.8
0.0398566	13.3763	2717.69	59.0018	1581.77
0.0119509	12.2662	2717.98	53.8709	1582.11
0.0381227	12.9239	2717.07	69.3455	1582.68
0.0341567	12.5143	2717.49	72.6258	1582.66
0.0383153	12.3279	2716.22	74.6013	1582.03
0.0289075	12.4154	2716.44	73.3885	1582.5
0.0291855	11.9287	2715.67	72.0456	1582.57
0.0252697	12.2047	2716.29	51.8118	1582.18
0.0322002	13.7822	2714.57	80	1582.23
0.0292222	14.232	2715.06	66.1285	1581.85
0.0345244	13.6276	2717.84	80	1581.93
0.0369231	12.8477	2718.22	80	1581.46
0.0181791	13.1684	2717.35	80	1581.97
0.0410057	12.6238	2715.9	63.8348	1581.74
0.0302748	12.7368	2716.23	80	1581.77
0.0264604	12.1465	2715.74	78.9894	1581.79
0.0334579	13.5636	2716.17	68.2881	1581.67
0.0360515	14.5424	2714.92	53.8003	1581.29
0.0497963	14.4718	2713.36	67.0708	1580.74
0.0384181	13.4258	2710.79	61.2647	1580.54
0.0399036	13.458	2713.5	60.8669	1580.93
0.0354856	13.809	2713.69	60.3698	1581.76
0.047657	14.5092	2714.93	70.6546	1581.66
0.043143	14.2147	2715.97	70.6065	1581.07
0.039453	14.561	2716.14	51.1549	1581.48
0.0444364	14.1587	2715.28	61.3301	1581.53
0.0371573	12.6056	2714.1	54.8713	1581.56
0.0305695	14.7781	2711.29	80	1581.56
0.0289046	13.3254	2714.34	78.9315	1581.66
0.0306821	12.0519	2714.63	65.2224	1582.3
0.0251822	12.9113	2713.45	69.047	1582.87
0.0400717	12.0688	2713.32	80	1582.75
0.0433202	13.9487	2714.39	80	1582.77
0.0352277	14.3393	2714.54	80	1582.6
0.0382394	14.0216	2713.94	80	1582.68
0.04186	15.4579	2714.46	73.7752	1582.5
0.0603186	14.4342	2714.46	80	1582.62
0.0423672	13.553	2713.63	62.9417	1582.71
0.0424084	15.4566	2712.92	56.572	1582.74
0.0532967	14.2935	2714.4	80	1582.73
0.0166844	13.0066	2714.53	54.8134	1582.6
0.0188906	12.4832	2714.62	53.4169	1582.71
0.033059	12.4897	2713.42	79.2116	1582.66
0.0369721	12.7526	2715.23	68.9662	1582.75
0.0425625	12.3962	2716.83	76.4827	1582.14
0.0342417	12.7743	2714.88	54.908	1581.77
0.03119	13.2727	2715.87	72.1868	1581.64
0.0377457	13.3667	2715.75	80	1581.49
0.0602677	13.9669	2714.75	52.079	1581.13
0.0380022	13.8636	2715.67	80	1580.56
0.020771	13.1185	2713.85	63.6088	1581.8
0.0333695	13.3632	2714.22	79.6503	1581.79
0.0449517	12.7433	2714.95	60.6405	1581.58
0.0356899	14.6304	2715	75.6943	1582.27
0.0630597	13.2418	2714.08	54.3832	1582.54
0.0442876	14.6015	2713.4	79.662	1582.89
0.0339126	12.2125	2715.51	75.62	1582.8
0.0247961	12.6102	2715.42	73.4522	1582.26
0.0337915	12.5346	2712.88	80	1582.45
0.0271481	12.8785	2715.57	80	1582.12
0.0392888	13.1189	2714.61	75.4447	1582.03
0.0286189	12.958	2715.13	58.6133	1581.61
0.0402219	13.9202	2716.52	77.8592	1581.17
0.0352414	12.4462	2718.41	80	1581.32
0.0630365	12.6805	2716.45	46.9738	1582
0.0632354	12.7058	2717.45	80	1582.03
0.0430881	13.11	2717.64	60.5395	1581.93
0.0388874	14.4802	2718.72	50.0153	1582.17
0.0401346	13.6364	2716.11	55.7943	1582.25
0.0444444	13.6367	2715.54	65.4246	1582.6
0.0486554	13.1352	2717.52	61.282	1582.45
0.0220977	13.0735	2714.64	47.6159	1582.54
0.0349209	13.0921	2715.29	80	1582.17
0.0341633	12.8971	2715.24	56.4851	1582.72
0.0534609	13.247	2714.45	80	1582.75
0.0512749	13.616	2717.14	56.8402	1582.42
0.0342468	13.4667	2715.53	75.9475	1582.66
0.0646924	13.6814	2716.42	52.2107	1582.67
0.0703667	13.3331	2717.23	73.212	1583.1
0.0367787	13.7297	2714.89	68.3782	1582.5
0.0430897	14.4011	2716.87	73.4209	1582.51
0.0265728	13.4273	2716.05	80	1581.34
0.0252326	13.1706	2716.37	60.266	1581.76
0.0483667	13.0696	2718.77	80	1581.58
0.0425156	12.7789	2719	48.9964	1581.93
0.0389566	13.4772	2719.51	80	1581.98
0.042052	13.2948	2717.11	52.5853	1581.54
0.0318239	13.0838	2716.64	68.7228	1581.73
0.0343633	12.9537	2716.05	59.4593	1581.61
0.0271986	12.2896	2714.3	52.7372	1582.09
0.0419939	12.6185	2714.45	66.6412	1581.5
0.0388286	12.5456	2714.88	72.5602	1581.5
0.0352679	12.2144	2717.65	73.3883	1581.53
0.0564392	12.1198	2717.05	53.4738	1581.71
0.049078	13.2081	2716.52	80	1581.45
0.0414673	14.3186	2716.55	49.9284	1581.68
0.0354747	14.4561	2714.81	70.8463	1581.47
0.0330848	12.7435	2717.41	55.5923	1581.74
0.0399019	13.5011	2716.4	80	1581.69
0.0377673	12.5586	2716.97	57.8918	1582.06
0.0404446	12.0522	2716.8	52.3315	1582.04
0.0446399	11.9202	2716.82	80	1582.3
0.0349107	12.9044	2716.92	67.7118	1582.32
0.0289005	12.938	2716.33	58.7131	1582.55
0.0324366	12.5908	2716.72	80	1582.68
0.0281051	12.2124	2715.86	64.7792	1582.41
0.0382246	13.5908	2716.71	78.6279	1581.67
0.0285529	12.8367	2715.44	76.7333	1582.13
0.0514649	13.5038	2715.67	80	1582.13
0.0565215	14.3232	2715.89	60.0588	1581.95
0.0395319	13.0132	2717.63	70.1468	1581.62
0.0445222	11.663	2719.53	69.7359	1581.21
0.0441369	12.3544	2719.29	68.6651	1581.7
0.0388249	12.8793	2717.33	64.4279	1581.88
0.0488817	12.7365	2716.13	80	1581.41
0.0245353	12.2829	2715.65	68.3128	1581.65
0.0271744	13.3306	2714.87	80	1582.04
0.0254534	13.2847	2714.35	80	1581.42
0.0255289	13.4661	2712.75	80	1580.83
0.0581531	15.566	2713.1	69.1329	1580.92
0.0388549	16.1417	2712.96	77.8874	1581.23
0.0448257	14.3464	2712.98	74.1317	1582.04
0.0580538	14.5571	2714.19	80	1581.14
0.0202051	14.8891	2715.55	73.1595	1581.31
0.0300814	14.3394	2715.85	71.7643	1581.51
0.0344943	13.9574	2715.6	56.5857	1582.03
0.0153333	13.9507	2715.72	63.7285	1581.63
0.0338007	13.2563	2715.79	78.4098	1581.86
0.0557015	13.3505	2714.32	73.1981	1581.8
0.023361	13.5065	2716.82	70.7895	1581.89
0.0264334	14.1301	2714.12	55.7528	1582.37
0.0563683	13.2302	2714.7	59.6473	1582.26
0.0636478	12.5618	2714.81	80	1582.32
0.035921	13.3191	2714.73	64.5576	1583.1
0.0428849	13.5647	2715.33	80	1582.89
0.0280298	16.3092	2713.15	65.8071	1582.84
0.0220361	14.357	2715.62	73.4653	1582.73
0.0578513	13.7337	2717.03	51.6784	1582.56
0.0289051	14.2111	2716.62	54.4599	1582.6
0.0384351	13.5786	2714.17	70.75	1582.79
0.0340888	13.3804	2713.71	62.8092	1582.64
0.0596737	12.9697	2715.45	60.2273	1582.16
0.0316875	11.5913	2714.6	78.5606	1582.59
0.0486798	12.8004	2714.25	80	1582.65
0.0269676	13.2913	2715.56	80	1582.75
0.0468046	12.6908	2715.37	47.7029	1582.32
0.0277938	12.521	2715.1	63.3992	1581.92
0.05031	12.5605	2715.68	80	1581.59
0.0330059	12.974	2716.44	64.2499	1581.59
0.0467829	12.421	2714.48	73.4188	1580.43
0.0225482	12.7069	2714.68	59.0469	1580.4
0.0249771	13.0767	2713.98	80	1580.98
0.0527073	12.9227	2715.12	80	1581.37
0.0361105	13.469	2715.92	61.4205	1582.32
0.0389557	12.7847	2713.4	73.5764	1582.24
0.0667664	14.0688	2714.16	60.6714	1582.92
0.0475406	14.4371	2715.15	75.8338	1583.11
0.036562	13.6266	2714.5	73.7685	1582.96
0.0448352	12.6075	2715.56	60.7432	1582.76
0.0337719	12.7808	2715.82	56.3605	1582.71
0.0482673	13.8677	2715.45	73.0484	1582.22
0.0423472	13.4805	2717.95	68.161	1581.68
0.0480519	12.6774	2715.04	80	1582.34
0.0322781	12.538	2717.44	68.4862	1582.4
0.0302812	12.2554	2715.43	70.9533	1582.12
0.0249213	13.1292	2717.79	70.7414	1581.77
0.0347604	13.3502	2717.29	65.5329	1581.48
0.05007	12.2021	2716.8	60.3712	1582.18
0.0183775	13.0432	2718.29	80	1582.16
0.0486513	13.6652	2715.26	80	1582.17
0.0361717	13.5571	2715.9	80	1582.41
0.0448764	13.1044	2715.54	51.7648	1582.73
0.025884	12.7642	2716.49	80	1582.26
0.0397047	12.9695	2716.82	50.6552	1582.11
0.0624365	13.193	2716.03	58.3025	1582.35
0.0284474	12.5187	2716.69	60.412	1582.51
0.0327114	12.8214	2714.5	55.1228	1582.45
0.0626021	13.3148	2714.26	67.1141	1582.28
0.033691	13.3702	2714.1	52.8617	1582.96
0.0346584	13.7622	2717.16	65.5819	1582.55
0.0347278	12.5883	2716.86	66.7722	1582.23
0.035476	13.3731	2715.64	80	1582.09
0.0285927	14.4	2716.91	66.6685	1581.66
0.0425696	12.7885	2716.35	80	1581.31
0.0269415	12.8765	2717.78	69.5846	1581.8
0.0285363	12.8882	2717.81	80	1581.6
0.0251565	13.2957	2717.96	80	1582.13
0.0327095	12.9314	2719.59	69.8555	1581.85
0.023892	12.5242	2715.47	58.6323	1581.98
0.0304439	12.0619	2713.18	48.5252	1581.92
0.0286049	12.3559	2714.85	77.5098	1581.56
0.0274312	12.9981	2715.07	75.3288	1581.23
0.0241959	12.687	2716.01	80	1581.39
0.0344305	13.0189	2716.57	72.1476	1581.3
0.0356288	12.7882	2716.55	80	1581.28
0.0307654	14.1871	2715.12	80	1581.52
0.0287174	15.938	2716.33	47.409	1581.68
0.031587	15.8869	2714.83	55.4827	1581.27
0.0346369	13.2497	2716.41	80	1581.53
0.0313865	12.6771	2718.11	63.5287	1582.19
0.0390543	12.3357	2718.24	70.1438	1582.02
0.0395664	13.3449	2716.38	62.0379	1582.13
0.0583099	12.2166	2715.76	80	1581.97
0.0391378	12.5681	2716.03	65.2214	1582.16
0.0233988	13.5827	2715.75	56.6457	1582.36
0.0362252	13.0272	2714.8	64.8268	1581.73
0.0265366	12.5187	2715.69	73.7329	1582.65
0.0135506	12.3266	2716.1	80	1581.49
0.0417137	12.7662	2715.63	78.7246	1581.75
0.0169016	14.0834	2713.22	59.2214	1580.95
0.0204922	13.9088	2716.45	80	1580.13
0.0408328	13.3852	2720.11	77.0008	1580.31
0.0535235	12.6378	2717.74	69.0988	1581.38
0.0612113	12.5975	2718.81	71.0202	1581.68
0.0367389	13.1314	2717.47	57.0873	1582.08
0.020954	12.4349	2715.28	69.2742	1582
0.0543964	12.2234	2715.73	79.665	1581.96
0.0400111	12.7331	2714.19	80	1581.5
0.0474785	13.1485	2715.91	72.9537	1581.64
0.0474811	12.7681	2716.1	53.7584	1581.31
0.0385484	13.3116	2714.17	71.3312	1581.24
0.0316953	16.7428	2713.82	80	1581.53
0.038035	15.3771	2714.25	79.6851	1581.43
0.0398008	14.4522	2712.57	60.7319	1581.26
0.0418349	13.9824	2714.49	80	1581.78
0.0456251	14.3442	2714.12	70.0663	1581.76
0.0287866	13.8141	2716.63	53.4505	1581.91
0.0409927	15.4814	2713.81	80	1581.74
0.059576	14.5909	2713.26	80	1581.71
0.0263466	14.0305	2715.95	67.9744	1582.3
0.0342188	13.0233	2715.92	56.5699	1581.78
0.023192	12.7407	2716.7	63.0757	1582.12
0.0300657	13.032	2715.77	80	1582.14
0.0162183	13.6827	2716.18	80	1582.78
0.0364645	13.0732	2717.48	61.9352	1582.94
0.0299934	12.8639	2714.61	80	1582.84
0.0391593	13.1839	2716.92	80	1583.07
0.0397182	13.1448	2717.17	80	1582.93
0.0305448	14.0219	2714.99	76.116	1582.29
0.0429749	12.8328	2715.55	76.7799	1582.64
0.0308425	12.1906	2715.92	72.8207	1582.82
0.0485702	13.181	2714.34	53.7157	1582.5
0.032844	12.1924	2716.29	70.0692	1582.43
0.019052	12.5825	2715.69	80	1582.52
0.0347489	12.9695	2715.19	80	1582.52
0.0291886	12.23	2715.7	70.7523	1582.47
0.0347269	12.5573	2716.71	69.3555	1582.2
0.0371892	12.4277	2715.45	80	1581.93
0.0230921	13.4376	2715.38	80	1581.55
0.0379931	13.5098	2715.08	80	1581.63
0.041297	12.4763	2715.09	80	1580.32
0.0185685	12.7944	2714.8	76.5437	1581.06
0.0369857	12.616	2715.37	67.4512	1581.04
0.0431249	12.0741	2714.38	61.9321	1581.38
0.0335395	12.7947	2715.2	80	1581.69
0.0322868	13.7619	2714.5	59.6604	1582.71
0.0418735	13.206	2714.41	80	1582.95
0.0369719	13.749	2712.57	75.7981	1583.23
0.028909	16.2131	2714.23	70.3312	1583.09
0.0297689	13.432	2714.53	67.9545	1582.71
0.0513141	13.0063	2715.25	80	1582.21
0.0425087	12.7727	2717.06	76.6497	1582.23
0.0380154	12.9716	2717.53	58.0348	1582.56
0.0144159	12.1768	2715.48	61.4834	1582.76
0.0335683	12.7915	2715.86	79.7828	1582.62
0.0273357	12.1387	2716.45	80	1582.61
0.0332557	12.4163	2718.25	69.3412	1581.62
0.0209835	12.9135	2719.13	69.3913	1581.79
0.0375233	12.6069	2716.73	56.8297	1581.65
0.0325172	12.6989	2716.95	72.2524	1581.84
0.0619036	13.1849	2717.34	55.9263	1582.2
0.0650884	13.474	2716.01	72.8871	1582.51
0.0408994	13.6144	2715.86	79.4432	1582.32
0.0452788	12.9561	2717.7	52.6222	1582.4
0.0229753	13.0798	2715.48	68.6876	1582.46
0.0567674	13.2074	2717.6	66.9467	1582.54
0.0271266	12.5219	2716.33	72.6244	1582.62
0.0274794	13.0349	2715.78	80	1582.42
0.0336299	12.6228	2713.71	50.2365	1582.29
0.0275732	13.1779	2714.72	55.9872	1582.94
0.0279089	13.3196	2716.58	80	1582.73
0.0426332	13.1956	2717.1	65.7122	1581.94
0.0366282	13.6918	2716.71	74.8508	1582.28
0.0470786	13.4113	2717.71	71.2169	1581.92
0.0331969	14.4071	2715.78	61.0026	1581.75
0.0301232	12.3859	2716.52	80	1581.36
0.0299769	13.3407	2716.49	52.0636	1581.97
0.0306584	13.0167	2716.66	80	1581.69
0.0120722	13.9593	2717.29	49.8052	1582.01
0.0398208	13.2789	2715.65	70.549	1581.79
0.0333535	12.5704	2714.5	73.6602	1581.68
0.0427056	13.2594	2714.58	66.3264	1581.42
0.0325454	13.0622	2715.29	50.4552	1581.09
0.0158131	12.684	2716.11	69.0182	1581.15
0.0357885	12.9883	2716.65	59.5992	1580.72
0.0447305	13.849	2714.74	60.9081	1580.79
0.0388058	15.0714	2713.02	57.8241	1580.96
0.0478832	12.9776	2714.26	80	1581.54
0.0318923	15.2871	2714.66	69.0907	1581.76
0.0479657	14.9066	2714.82	61.5347	1581.77
0.0454182	12.3927	2716.91	72.5525	1581.93
0.0430301	13.2387	2717.82	50.2962	1582.31
0.0294174	12.2705	2716.11	50.5622	1581.88
0.0299299	12.1286	2716.57	80	1582.02
0.0452154	13.1104	2713.97	58.9653	1582.02
0.0391657	12.5728	2715.58	72.1836	1582.1
0.0298045	13.1686	2715.07	80	1582.26
0.0230236	12.3751	2716.4	68.1133	1582.03
0.047034	11.9712	2714.63	80	1581.92
0.0591261	13.7532	2715.2	80	1581.48
0.0297635	13.8426	2719.23	80	1581.1
0.0298552	12.453	2718.75	80	1580.75
0.0469771	12.3894	2720.21	80	1581.2
0.0314962	12.4472	2720.1	77.3475	1581.45
0.0443831	12.1364	2718.06	80	1581.93
0.0284508	12.3943	2718.02	65.8596	1581.97
0.0282251	12.5393	2716.36	50.008	1582.42
0.0362154	12.0022	2715.94	64.1574	1581.71
0.0195458	12.4147	2715.57	60.9787	1581.73
0.0419873	12.6534	2716.78	70.7585	1581.76
0.0398312	12.8291	2715.68	80	1581.31
0.0501326	13.4785	2712.55	80	1581.37
0.0426853	13.7459	2714.85	80	1581.23
0.0362518	16.6977	2714.98	55.4119	1581.44
0.0448347	16.2389	2713.13	80	1581.33
0.0228418	15.8395	2711.22	67.7838	1581.67
0.0295348	14.4496	2717.03	80	1581.7
0.0415733	13.7754	2715.25	80	1581.97
0.0204267	14.4943	2713.29	77.5328	1582.03
0.0363791	15.1041	2714.52	80	1581.87
0.0451686	14.4912	2715.12	75.604	1581.89
0.0356874	13.7139	2713.2	54.6865	1582.22
0.0632518	12.5457	2715.52	76.4571	1582.44
0.0499107	13.5767	2715.38	80	1582.51
0.0318359	13.6737	2716.31	59.7578	1583.03
0.0279087	12.3579	2714.71	60.5641	1583.51
0.0237714	12.3846	2714.34	75.0871	1582.88
0.0579329	12.5585	2716.48	46.5147	1583.16
0.0297006	12.6693	2716.57	59.7682	1582.89
0.0238411	13.4507	2717.06	65.5016	1582.61
0.0261655	13.2577	2716.1	69.6864	1582.64
0.036375	12.2881	2717.27	58.6757	1582.32
0.0436455	13.0624	2716.95	80	1582.18
0.0251349	13.0073	2714.93	60.5181	1582.26
0.0300171	13.1349	2715.65	51.5027	1582.07
0.0387061	12.594	2716.18	62.9915	1582.08
0.0320287	12.9151	2715.89	80	1582.51
0.0417193	12.7604	2718.18	75.2665	1582.04
0.0246347	13.35	2717.08	80	1581.94
0.0373041	12.6918	2718.82	80	1581.62
0.0322134	13.6359	2716.63	74.5501	1581.34
0.0369705	13.6539	2716.61	74.725	1581.21
0.0185621	13.3982	2715.95	49.8003	1581.03
0.0499929	13.0655	2715.44	56.1046	1581.21
0.0274728	13.1455	2715.65	49.1614	1581.5
0.0333414	12.8969	2714.41	80	1581.77
0.0705415	13.6249	2716.57	65.5986	1582.05
0.0129897	13.8435	2715.26	55.5958	1582.66
0.0364866	12.6848	2714.51	65.7832	1582.69
0.0474336	15.3211	2714.18	80	1582.79
0.0358754	14.7319	2712.01	63.4616	1582.53
0.0463435	12.4573	2713.84	71.9674	1582.14
0.0481038	13.0539	2715.31	56.5281	1582.25
0.0546877	13.119	2714.44	80	1582.44
0.0170454	12.6609	2716.14	59.6216	1582.56
0.0352841	12.8939	2716.48	66.0697	1582.76
0.0306883	12.7385	2716.74	80	1582.33
0.0319789	12.7109	2719.05	58.4703	1581.47
0.0357971	12.1836	2718.49	58.481	1581.39
0.0429945	12.3259	2717.64	76.8713	1581.36
0.0306832	11.9587	2718.72	80	1581.69
0.0368967	13.2739	2717.66	61.2637	1581.76
0.0346482	12.485	2715.64	80	1581.65
0.052094	13.0531	2715.82	42.4742	1582.43
0.0315242	13.5393	2718.43	62.9383	1582.21
0.0439828	12.9818	2717.56	59.3721	1582.32
0.0497575	13.0942	2716.2	52.4744	1582.31
0.0314457	12.7161	2717.32	63.6169	1582.64
0.0346727	13.3744	2714.67	75.1099	1583.08
0.0304006	13.005	2715.76	80	1582.9
0.0240808	13.2614	2715.71	57.5838	1582.97
0.0558717	12.056	2713.98	55.1727	1582.49
0.0574325	12.6465	2716.33	80	1582.3
0.053719	12.67	2716.91	80	1582.06
0.0369253	13.904	2719.92	55.5788	1581.51
0.0492886	13.9046	2718.64	59.4594	1582.05
0.0337603	14.836	2715.69	56.7318	1581.88
0.0333368	14.8129	2713.52	72.1739	1582.14
0.0269017	14.0708	2715.68	80	1582.58
0.0559613	15.4178	2717.14	80	1582.17
0.0309882	14.2688	2712.37	80	1582.07
0.0425267	12.878	2713.9	74.9288	1581.37
0.044468	12.8811	2714.01	80	1581.49
0.0259108	13.1526	2715.72	80	1581.21
0.0140708	14.2227	2714.84	80	1580.92
0.0391701	13.0566	2714.99	55.0239	1580.88
0.0341302	13.2494	2716.06	51.0646	1580.93
0.0310854	12.9454	2716.4	80	1580.95
0.0535122	13.3874	2716.42	80	1581.18
0.0482406	13.9125	2712.46	80	1581.57
0.0425728	14.9777	2715.84	74.7778	1581.9
0.0353457	13.4466	2715.3	51.8903	1581.73
0.0289812	13.065	2717.01	70.7272	1582.09
0.0412018	12.4004	2718.05	76.2684	1581.48
0.0395193	13.4835	2716.9	77.5954	1581.46
0.0369911	12.9401	2717.21	80	1581.9
0.0492176	12.8849	2716.12	80	1581.91
0.0242153	12.4835	2715.5	80	1582.36
0.0309363	13.321	2716.34	56.4102	1582.03
0.0302492	14.3683	2716.99	80	1582.14
0.0270657	14.5664	2717.29	78.8209	1581.13
0.0519108	13.2597	2719.4	71.4078	1581.38
0.0338826	13.1511	2718.52	68.1979	1581.67
0.0368615	12.8886	2721.24	80	1581.29
0.0147044	12.5342	2718.75	80	1581.81
0.0387514	12.7999	2716.76	80	1582.35
0.0447396	12.7225	2716.46	75.8157	1582.69
0.0479038	12.4901	2719.03	76.317	1582.51
0.0510864	13.6039	2718.56	61.7361	1581.76
0.0305681	13.1342	2718.49	80	1581.35
0.0575074	12.6219	2716.59	80	1581.67
0.052909	13.3934	2716.2	80	1581.55
0.0302477	14.1834	2714.16	73.7899	1581.6
0.0464763	13.7255	2713.24	75.9128	1581.97
0.019518	14.7933	2713.39	54.1011	1581.67
0.0701128	17.2333	2713.14	55.5045	1581.19
0.0270147	17.9695	2712.53	63.0006	1581.63
0.0408117	14.4349	2715.5	79.8093	1582.35
0.0385334	13.9787	2714.77	79.3309	1581.54
0.0423615	14.858	2715.54	80	1581.61
0.0395062	15.0157	2715.44	77.2533	1581.59
0.0303727	14.1412	2715.15	73.88	1581.93
0.0378549	13.6114	2714.76	50.3327	1581.93
0.0259152	13.7348	2716.34	56.8223	1582.46
0.0427749	13.7209	2714.84	72.2539	1582.8
0.0274588	12.3213	2716.45	71.4511	1583.04
0.0638969	12.367	2716.17	56.3062	1583.34
0.0343269	12.6945	2714.62	63.3949	1583.41
0.0288169	12.9353	2715.14	52.3374	1582.82
0.0541635	12.1638	2717.28	80	1582.68
0.0394317	12.865	2715.5	79.4675	1582.58
0.0562843	12.7555	2714.83	66.0422	1582.26
0.0432518	14.0458	2716.99	73.7656	1581.81
0.0405008	12.4803	2714.63	80	1582.13
0.0319285	13.7591	2714.76	70.2341	1582.36
0.0528823	12.2593	2715.68	73.3403	1582.11
0.0202454	13.0872	2719.03	71.6255	1582.36
0.0496153	13.056	2718.23	80	1582.32
0.0377451	12.3333	2718.28	66.1286	1581.91
0.0403841	13.1143	2717.43	60.0322	1581.88
0.0376444	13.2115	2716.64	61.4948	1582.08
0.0351578	12.5873	2715.79	80	1581.61
0.0320059	12.7281	2716.91	54.5486	1581.9
0.0202903	13.2051	2713.36	49.6532	1581.86
0.0494488	12.7753	2716.27	75.0821	1580.94
0.0298875	12.1668	2716.74	65.6791	1581.53
0.0393119	12.9763	2713.73	56.0873	1581.87
0.0259003	12.9321	2715.76	72.1777	1582.01
0.0513246	12.5428	2716.27	80	1582.18
0.0491063	14.011	2712.52	79.185	1582.15
0.0377367	16.3198	2712.05	76.738	1582.42
0.0304153	15.8311	2712.56	68.1951	1582.24
0.0324183	14.1675	2712.98	55.0027	1582.18
0.0460145	13.8233	2714.59	66.7824	1581.92
0.029776	12.3462	2716.67	71.9036	1581.97
0.0210929	12.6403	2715.69	80	1582.49
0.0302572	12.9122	2716.02	51.3212	1582.22
0.0458839	12.3413	2716.24	52.2721	1582.18
0.0244759	12.276	2718.65	69.677	1580.93
0.0237299	13.3469	2718.27	69.0388	1581.39
0.0173776	12.2341	2718.63	73.8611	1581.47
0.0354561	12.9249	2717.96	80	1581.73
0.0593255	13.2912	2717.97	79.2006	1581.88
0.0264607	12.9933	2719.07	69.2246	1581.98
0.0202468	13.6664	2716.29	78.4277	1582.51
0.0323758	13.4872	2717	45.1667	1582.25
0.0467754	12.9635	2715.05	59.6407	1582.73
0.0297546	13.5449	2715.93	75.8506	1582.48
0.0392326	12.4663	2715.98	80	1582.75
0.0343563	12.7951	2716.19	80	1583.09
0.0322825	12.6488	2714.18	71.541	1582.74
0.0362284	13.4492	2714.91	53.9378	1582.92
0.0630718	13.0981	2713.3	71.8608	1582.46
0.0235976	12.479	2714	55.1496	1582.3
0.0386251	12.9299	2716.03	66.1801	1582.38
0.045998	12.642	2717.06	78.7067	1581.85
0.040455	12.4046	2718.28	57.6576	1582.07
0.0618982	12.5656	2717.78	71.9626	1582.39
0.024667	12.99	2716.39	49.4995	1582.74
0.0442933	13.635	2715.09	64.128	1582.67
0.0275234	14.8316	2716.41	80	1582.63
0.0699016	15.9009	2717.53	80	1582.24
0.0480101	15.419	2712.87	71.426	1581.44
0.0319672	15.4977	2715.73	66.5891	1581.12
0.0350149	14.2626	2714.38	65.8724	1581.2
0.0211526	16.2024	2717.51	60.2024	1580.89
0.0405719	14.0282	2716.28	47.6447	1580.89
0.0185268	13.99	2719.21	68.9492	1580.76
0.0347092	14.0111	2718.55	61.1689	1581.12
0.0241082	13.723	2719.13	77.3935	1581.17
0.0296782	14.0511	2716.71	63.7957	1581.52
0.0318936	14.783	2714.28	61.4194	1581.64
0.0410961	15.3127	2713.76	80	1581.73
0.0508665	13.0252	2715.93	80	1582.2
0.0535883	12.5002	2715.57	48.6942	1582.02
0.0335619	12.3763	2718.37	63.0807	1582.38
0.041004	12.1032	2715.68	58.627	1582.06
0.0406693	12.0625	2716.16	73.6314	1581.65
0.0397277	12.5983	2716.98	80	1582.12
0.0312883	13.1998	2717.76	60.0373	1582.46
0.0176327	13.5666	2718.46	69.0244	1581.86
0.0255219	13.1463	2719.75	80	1581.51
0.0274314	12.5994	2718	72.6087	1581.53
0.0371915	12.3598	2718.38	57.9675	1581.93
0.0155279	12.557	2715.57	65.4696	1581.69
0.0353904	12.9261	2719.89	74.7943	1582.13
0.0524132	12.9446	2718.92	59.8893	1582.17
0.0557153	12.802	2717.88	49.8943	1582.18
0.0413582	12.3717	2715.9	73.4086	1582.08
0.0430494	12.7903	2719.16	80	1581.65
0.0373296	12.4952	2717.83	80	1581.57
0.0175585	12.5667	2716.93	77.3337	1581.25
0.0491903	12.9956	2716.76	54.7526	1581.78
0.0509466	13.5937	2715.3	64.4662	1581.54
0.0492509	13.9803	2715	61.8421	1581.59
0.0473473	14.2082	2714.7	80	1581.49
0.0341201	15.9807	2711.13	77.8948	1581.36
0.0725416	17.1082	2712.03	60.4761	1581.55
0.0384098	16.1895	2711.08	57.5161	1582.06
0.0411644	16.1228	2714.22	78.049	1581.6
0.0304167	13.4878	2714.39	80	1581.49
0.0398276	13.8264	2713.34	74.0203	1581.52
0.0320715	14.9841	2714.68	71.7806	1581.75
0.0165584	13.3181	2714.17	80	1581.91
0.0417154	12.7859	2714.72	80	1582.33
0.0334098	12.9138	2714.06	51.5989	1582.67
0.0520362	12.027	2716.93	52.5351	1582.61
0.027639	12.6886	2715.52	61.5776	1582.55
0.0679799	13.2685	2716.15	80	1583.09
0.0291328	12.7737	2715.17	63.3636	1582.71
0.0314556	12.4426	2716.01	69.0026	1582.43
0.0208184	12.4271	2715.08	68.152	1581.93
0.0355384	13.4901	2715.77	60.0766	1581.54
0.0167066	12.4934	2716.28	70.2302	1581.72
0.0208418	13.111	2715.32	54.2916	1582.25
0.0399848	13.0967	2717.19	73.9556	1582.24
0.0309301	12.775	2713.59	80	1582.26
0.0358238	12.9707	2715.04	64.782	1582.38
0.0263737	13.0878	2716.23	60.2909	1582.33
0.0600703	12.5175	2719.11	67.9083	1581.71
0.0242965	13.0051	2717.98	76.7963	1581.73
0.0380544	12.9551	2716.72	80	1582.11
0.0354298	13.1717	2717.68	68.1564	1581.87
0.0197236	13.4846	2717.54	73.1887	1581.66
0.0514217	13.7508	2716.36	77.858	1581.69
0.0295848	12.4287	2715.92	54.8258	1581.44
0.0480875	12.8108	2716.23	80	1581.51
0.0588287	12.6185	2715.47	71.2493	1582.01
0.037483	13.1237	2715.51	80	1581.6
0.0439734	14.2904	2717.52	59.9741	1582.15
0.0305536	14.9795	2713.46	61.4974	1581.88
0.0198114	15.309	2711.49	62.9412	1581.79
0.0527595	15.2977	2712.64	51.4166	1581.93
0.0603503	15.3304	2714.19	59.7396	1581.71
0.0640751	13.3808	2715.15	52.1471	1581.75
0.0353962	13.2777	2716.31	60.491	1581.81
0.0298894	12.1679	2715.24	71.3973	1582.15
0.0445696	12.6047	2715.85	80	1582.38
0.0375391	12.576	2716.44	80	1582.14
0.0367858	14.2346	2719.25	72.9459	1580.99
0.0268289	12.7098	2717.15	59.7918	1581.21
0.0379394	12.3948	2719.49	78.5825	1580.81
0.0335918	12.5659	2715.91	61.2157	1581.19
0.0349823	12.6605	2718.31	80	1581.58
0.0343217	12.9979	2717.78	69.3854	1581.94
0.0281341	13.3836	2718.4	80	1581.82
0.0790943	13.9079	2716.73	58.753	1582.27
0.0496189	13.5354	2716.6	70.765	1582.69
0.0376714	12.1215	2714.71	64.3548	1582.74
0.0185654	13.6685	2716.72	80	1582.61
0.0349581	13.6516	2714.66	80	1582.88
0.0384629	12.0744	2716.08	59.3073	1582.82
0.0289534	12.4307	2714.76	70.5207	1582.63
0.0381216	13.0077	2716.79	69.509	1582.41
0.0254697	12.3941	2715.44	66.1877	1582.53
0.0565996	12.7585	2715.26	62.6231	1582.43
0.0591787	12.3618	2715.76	77.3973	1582.44
0.0386555	13.101	2718.73	52.775	1582.33
0.0239173	12.1073	2717.82	60.3913	1582.32
0.0369461	12.4257	2716.56	57.2238	1582.61
0.0403625	12.6719	2717.17	58.9294	1582.32
0.0323707	11.9323	2714.61	76.5297	1582.07
0.0354044	13.4654	2716.81	70.6311	1581.91
0.0171501	13.261	2716.65	72.5536	1581.73
0.0761578	13.0822	2716.71	69.798	1581.5
0.0453299	13.5423	2715.58	65.2648	1581.34
0.0236542	14.4258	2714.9	55.6744	1581.41
0.0369562	14.3173	2717.45	77.9755	1581.03
0.0831794	14.1339	2716.22	77.8109	1581.25
0.0312059	15.7618	2717.74	63.77	1581.45
0.0539446	15.2877	2718.43	63.8721	1581.77
0.0345546	15.19	2719.11	55.2724	1581.74
0.0527416	15.6964	2714.68	80	1581.76
0.0534737	14.8723	2713.56	74.4952	1581.75
0.0338999	14.184	2715.86	51.1539	1582.09
0.0408874	12.985	2717.51	73.5852	1582.33
0.0140035	13.0862	2717.57	59.4451	1582.26
0.044971	12.655	2718.16	79.9876	1582.07
0.0416363	13.2684	2717.66	80	1581.96
0.0770631	13.0609	2716.79	80	1582.42
0.0463449	13.3172	2716.57	57.2622	1582.34
0.0444769	12.9554	2715.94	80	1581.93
0.0235823	12.3937	2718.71	80	1582.32
0.0498415	12.6159	2719.17	80	1581.77
0.0353427	12.6753	2716.93	73.1598	1581.92
0.0277783	11.8808	2717.48	57.6481	1582.06
0.0386406	12.4627	2717.81	75.6633	1582.24
0.0562498	12.3256	2719.5	52.9684	1581.76
0.0249124	13.3147	2719.52	78.462	1581.54
0.034891	12.0883	2718.26	80	1581.31
0.0398616	11.535	2718.79	71.3612	1581.77
0.0549825	11.8708	2718.15	78.5752	1581.81
0.0384277	11.7525	2718	53.0091	1581.66
0.0360243	13.6249	2716.62	80	1581.8
0.0313867	13.8299	2716.36	56.4028	1581.62
0.0196169	13.7766	2714.49	65.3107	1581.52
0.0382291	13.5889	2713.97	80	1581.95
0.0355106	14.4499	2711.73	75.2411	1581.82
0.0367811	16.4801	2713.08	53.4068	1581.78
0.0482655	16.148	2713.12	72.0827	1582.14
0.0445607	13.5909	2712.68	61.0864	1582.52
0.0146319	13.3908	2712.78	57.6955	1581.81
0.0509549	13.5549	2715.65	54.7167	1581.38
0.0269101	14.8065	2716.24	80	1581.47
0.046859	12.9651	2713.8	69.3921	1581.58
0.0569254	12.9712	2713.41	62.1812	1582.16
0.0397366	13.4798	2715.35	80	1582.31
0.029296	13.2745	2715.32	69.5492	1582.36
0.0446915	12.851	2716.51	50.0484	1582.97
0.0487515	12.3226	2715.91	76.3476	1582.56
0.0379823	12.7	2715.92	75.0803	1582.51
0.0341367	13.5137	2717.22	70.9407	1581.93
0.0319577	12.4387	2714.57	46.2709	1581.88
0.033723	12.3363	2715.77	72.1153	1581.86
0.03208	11.8477	2715.94	73.2458	1581.51
0.0296355	12.4041	2717.21	59.2543	1581.86
0.0624622	13.3518	2716.37	50.3525	1582.52
0.0376819	13.2177	2716.08	80	1582.48
0.0361067	13.0065	2714.1	49.1963	1581.88
0.0154448	13.3871	2716.06	78.0875	1581.69
0.0268416	13.3405	2716.9	72.8718	1581.42
0.0532712	13.2727	2716.15	74.3952	1581.54
0.0369928	13.0969	2715.46	71.5457	1581.78
0.0308195	12.9848	2716.1	55.1872	1581.87
0.0346492	14.1952	2716.87	65.8281	1581.89
0.0121697	13.7182	2717.38	80	1581.73
0.0447692	12.4307	2717.02	60.7365	1581.88
0.0139686	13.3732	2716.22	64.2685	1582.03
0.0419972	14.5215	2716.62	64.5897	1581.9
0.0404835	14.1102	2716.5	65.0483	1581.67
0.023153	14.6991	2715.25	69.1343	1581.86
0.036716	15.1533	2712.84	80	1581.4
0.0216701	14.7653	2713.9	77.7922	1581.68
0.0347804	14.3122	2713.81	80	1581.52
0.0342169	14.7369	2715.33	54.5882	1581.81
0.0201576	13.1508	2714.71	79.4067	1581.59
0.0431196	11.9033	2714.64	80	1581.43
0.0289746	12.8899	2713.9	80	1581.58
0.0215575	12.1697	2714.23	66.4833	1581.96
0.0233365	12.806	2714.76	67.5475	1582.11
0.0406462	13.5489	2717.47	73.5243	1581.13
0.0195901	13.3583	2718.86	52.1599	1580.95
0.0430284	12.5806	2717.28	65.6215	1581.25
0.0383727	12.342	2718.23	69.8141	1581.64
0.0331377	12.4983	2719.28	51.1519	1581.5
0.018312	13.2505	2719.14	58.644	1581.4
0.0195808	13.9166	2716.85	64.285	1581.96
0.0382201	13.8153	2718.3	54.3965	1582.19
0.0238348	14.0186	2716.58	73.1622	1582.83
0.0330497	13.2991	2717.53	60.6725	1582.74
0.0364096	12.8538	2718.25	64.1352	1582.59
0.0224286	12.6282	2716.61	64.3359	1582.38
0.0494463	12.7276	2716.73	61.0056	1582.48
0.0307151	13.1185	2715.02	54.2795	1582.72
0.0613846	13.1544	2717.08	55.1627	1581.94
0.0365292	13.2761	2716.06	50.7437	1581.92
0.0175694	13.3864	2717.03	65.5462	1582.48
0.034285	12.8351	2714.25	48.7268	1582.04
0.0319187	13.1696	2716.51	65.8005	1582.48
0.0360251	12.2166	2716.78	80	1582.42
0.0545363	12.2056	2715.41	72.8688	1582.23
0.0391401	13.0528	2717.93	80	1582.22
0.0350129	13.0502	2714.86	77.6266	1582.34
0.0414788	12.2492	2717.7	60.6152	1581.81
0.0556149	13.0368	2714.79	61.5358	1581.81
0.0353651	12.7406	2717.3	54.8078	1581.85
0.0503189	12.2277	2716.15	78.7057	1581.59
0.0565842	12.907	2718.98	76.244	1581.55
0.0393209	13.4856	2718.92	79.5476	1581.58
0.0330798	13.688	2717.51	50.0053	1581.5
0.0363586	14.5337	2713.71	77.378	1581.39
0.0277876	13.3051	2716.79	71.4383	1581.77
0.0267984	12.9123	2717.08	48.7804	1581.72
0.0351441	13.3674	2718.48	78.9879	1582.07
0.0371525	13.1789	2718.67	63.4236	1582.21
0.0242631	14.8659	2716.71	80	1582.3
0.0405552	14.7617	2714.38	68.7965	1582.12
0.0835661	14.2904	2717.13	80	1582.5
0.0332895	13.3098	2719.67	70.619	1582.24
0.0364067	13.134	2719.2	80	1582.56
0.0322028	13.1783	2715.27	63.1498	1582.22
0.0283754	12.0127	2717.6	71.1225	1582.25
0.0399438	13.1647	2715.7	74.3414	1582.04
0.0403151	12.6807	2715.82	80	1582.23
0.0318407	11.8594	2717.54	80	1581.75
0.0431359	12.8527	2715.43	59.3879	1582.15
0.0500652	12.0223	2718.37	58.3641	1582.09
0.0388816	12.6237	2717.38	68.9419	1581.89
0.0465202	12.8351	2718.76	67.891	1581.84
0.0411575	12.0298	2716.42	63.0521	1581.64
0.0250627	12.3042	2720.04	67.3339	1581.7
0.0293678	13.1404	2717.55	55.2372	1582.05
0.0307884	12.4035	2718.36	54.8395	1581.9
0.0421395	13.7766	2717	80	1582.05
0.045831	13.3919	2715.73	80	1581.9
0.0652461	13.3431	2716.23	80	1581.67
0.0334073	13.5512	2715.94	65.1736	1581.03
0.01995	14.38	2714.3	80	1582.18
0.0395122	13.9123	2713.25	74.7502	1582.18
0.0302739	14.9487	2715.72	66.0835	1582.06
0.0190771	16.2689	2712.06	60.9323	1582.3
0.0419957	13.7902	2712.67	70.7396	1583.43
0.0399731	13.3195	2714.25	65.7956	1582.41
0.0356869	13.6074	2714.11	57.3717	1581.77
0.0253284	14.3219	2714.23	67.3112	1581.75
0.0395954	12.4927	2715.38	74.4142	1581.76
0.0231091	12.25	2714.83	51.0619	1582.14
0.0379646	11.9646	2715.12	63.3657	1582.13
0.0477893	12.0139	2713.99	80	1582.17
0.0376198	12.7145	2715.5	72.2882	1582.2
0.0271037	13.4542	2715.31	51.8542	1582.46
0.0276512	13.1413	2716.06	80	1582.31
0.0481408	12.1502	2715.64	56.9962	1581.93
0.0605204	12.8629	2715.8	80	1581.42
0.0346988	12.3273	2716.19	72.0966	1581.84
0.0388496	12.7471	2716	80	1581.82
0.026397	12.7245	2716.41	75.1044	1582.02
0.0164041	12.5525	2716.17	66.8365	1582.24
0.0263168	12.2407	2718.13	75.5776	1582.43
0.0224502	14.3527	2715.01	61.6027	1582.09
0.0260316	13.5168	2712.78	77.7962	1581.59
0.0398996	12.523	2716.23	60.3949	1580.93
0.0376273	12.7353	2715.04	80	1581.48
0.0359904	12.4154	2715.13	80	1581.96
0.0523179	12.325	2716.19	79.9231	1582.15
0.031468	13.72	2716.1	80	1582.06
0.0393737	12.4916	2717.17	60.2892	1582.04
0.0372468	13.4019	2717.63	80	1581.66
0.0344123	13.3482	2717.43	64.71	1581.72
0.0365751	14.2489	2717.56	80	1581.82
0.039903	13.0924	2715.12	59.3988	1581.46
0.0622829	12.6624	2714.46	80	1581.45
0.0207618	14.85	2712.98	80	1581.79
0.0324562	13.5898	2716.14	73.9627	1581.65
0.0460712	13.2509	2716.3	80	1581.52
0.0212471	14.1642	2713.89	80	1581.61
0.0370104	14.3316	2715.87	68.793	1581.97
0.0287958	13.1022	2714.4	54.27	1581.57
0.0321364	12.3411	2715.68	63.4356	1581.87
0.0374971	12.5564	2715.85	54.0424	1582.18
0.0417056	11.7165	2715.24	80	1582.05
0.0325047	12.8128	2718.51	80	1581.51
0.060343	12.2642	2718.74	80	1581.38
0.0260561	13.4153	2720.2	59.5135	1581.22
0.0172437	13.4206	2717.48	60.9161	1581.47
0.0233371	12.9784	2719.37	64.8615	1581.34
0.0218706	12.8383	2718.55	80	1581.21
0.0411099	12.6002	2718.72	77.0579	1581.67
0.0655353	13.532	2719.52	76.7867	1582.27
0.0370781	13.9512	2718.56	57.5147	1582.52
0.0247182	12.0469	2718.75	70.8912	1582.56
0.0405284	13.2977	2716.55	64.5909	1582.21
0.0226961	12.7015	2717.49	58.6971	1582.45
0.0217246	13.0832	2716.36	54.2917	1582.32
0.0328842	12.0551	2714.89	80	1582.29
0.0282638	13.2916	2716.27	80	1582.33
0.0320667	13.0714	2715.14	52.4348	1581.98
0.0386357	12.8339	2716.1	80	1581.96
0.044962	12.6647	2716.29	65.006	1581.52
0.0295003	12.8716	2716.84	80	1581.91
0.0313485	13.1706	2717.58	51.3563	1582.19
0.0358254	12.1757	2716.2	75.379	1582.47
0.0207522	12.2201	2718.09	80	1582.07
0.0292744	13.1684	2717.58	80	1582.06
0.0427259	13.3703	2716.18	72.542	1581.68
0.0415471	12.7753	2716.23	74.0669	1581.75
0.027767	12.9876	2716.05	49.201	1581.84
0.0267304	13.7511	2717.09	80	1581.8
0.0490605	13.1834	2718.35	78.3251	1581.9
0.0503825	13.4999	2716.49	69.9487	1581.92
0.0314614	13.5043	2715.91	50.944	1581.65
0.0448975	12.3697	2715.53	62.7956	1581.57
0.0271682	13.2374	2718.11	80	1581.67
0.0543382	12.7842	2718.47	55.8492	1582.2
0.0582066	12.41	2717.77	71.4517	1582.43
0.0214148	12.8895	2716.58	76.1233	1581.98
0.0322932	12.3872	2716.57	69.2462	1582.2
0.0391884	13.581	2719.16	60.977	1581.93
0.0413387	13.8883	2716	75.9171	1582.11
0.0305538	13.8366	2714.95	55.7713	1582.15
0.0250182	13.9161	2716.13	52.3806	1581.86
0.0389577	13.4235	2716.66	64.0061	1581.92
0.0282062	12.4192	2716.52	58.3985	1581.64
0.036226	12.6395	2716.76	80	1581.78
0.0361409	12.9175	2716.51	79.2308	1582.09
0.0336239	12.4686	2716.01	80	1581.66
0.0485289	13.0851	2716.79	65.2094	1581.57
0.0387108	13.1645	2718.21	80	1581.93
0.0260211	13.0579	2718.43	68.2733	1581.96
0.0230186	13.1649	2719.15	75.3503	1582.06
0.0609214	12.3071	2718.08	70.1142	1581.73
0.0436418	12.777	2717.19	48.4836	1581.59
0.0220995	12.0278	2716.72	47.5813	1581.69
0.0390153	12.4222	2717.61	54.5256	1582.06
0.0371622	12.5124	2718.18	57.351	1582.21
0.0700198	13.6614	2716.1	77.0859	1582.32
0.0304162	13.8943	2716.57	57.4544	1581.8
0.0402096	14.063	2717.36	80	1581.13
0.0410561	14.0007	2715.26	80	1581.6
0.0399534	14.6153	2714.19	80	1581.61
0.0479355	14.6141	2713.81	80	1582.08
0.0365877	15.783	2713.56	59.9938	1582.45
0.0492122	13.58	2713.6	47.0315	1582.99
0.0231937	13.2413	2713.97	80	1582.32
0.0492944	14.489	2714.48	68.6362	1581.88
0.0498019	13.9561	2714.57	50.7272	1581.72
0.0459472	12.3859	2714.49	58.6478	1581.81
0.0323701	11.8119	2716.23	57.4921	1581.62
0.04775	12.0682	2715.85	53.2797	1581.64
0.0561048	12.4535	2715.73	51.8215	1581.79
0.0288564	13.1468	2715.47	70.7981	1582.34
0.0419667	13.1763	2715.85	67.3711	1582.38
0.0343253	12.1129	2716	80	1582.32
0.0238541	13.217	2715.25	53.2802	1582.19
0.0338959	11.3701	2716.2	73.5594	1581.83
0.0319114	12.9745	2715.92	76.907	1581.81
0.0424732	13.3194	2713.9	51.8216	1581.87
0.0395946	13.1872	2717.2	80	1582.33
0.0365245	12.5837	2715.78	80	1582.01
0.054575	12.2971	2716.92	78.4668	1581.76
0.0729741	13.9216	2716.1	55.8164	1581.99
0.0737542	14.3917	2713.74	63.7794	1580.85
0.0486038	12.9065	2715.96	75.6687	1580.63
0.0458102	13.0371	2716.06	80	1581.37
0.0522944	13.3885	2716.27	55.7454	1581.77
0.0314155	13.144	2715.83	65.497	1581.78
0.0409962	13.7827	2716.84	77.8865	1581.9
0.0451524	12.9045	2714.47	80	1582.06
0.018464	12.9724	2716.84	53.6991	1582.16
0.0229361	13.8614	2715.03	80	1582.13
0.0312711	12.926	2715.73	52.645	1582.36
0.0375362	13.7948	2715.13	80	1582.12
0.0410728	13.8967	2713.26	80	1581.93
0.0441454	14.8358	2713.43	70.3704	1581.93
0.0345245	13.7688	2713.52	58.9673	1581.7
0.0377634	13.514	2713.42	80	1581.44
0.0298386	14.3174	2714.61	80	1580.97
0.0457048	13.1175	2714.25	57.7147	1582.05
0.0596882	14.1045	2715.73	79.798	1581.88
0.0272887	13.3186	2718.47	75.4372	1581.67
0.0566891	12.4851	2716.79	80	1582.09
0.0401093	13.0453	2716.29	80	1582.16
0.024357	12.8637	2718.26	57.0406	1581.47
0.0287084	13.4853	2718.55	65.3472	1581.73
0.0357481	12.1502	2718.51	62.1587	1581.72
0.0263574	12.9935	2718.06	71.0101	1581.82
0.0455041	12.561	2718.49	71.1307	1581.1
0.0264551	12.7525	2717.84	53.3219	1581.26
0.05314	13.3931	2719.61	76.034	1581.8
0.0456199	13.6119	2719.89	52.9447	1582.58
0.0511471	12.9755	2718.49	66.6304	1582.53
0.0225256	12.8711	2717.76	80	1582.7
0.0391	12.3461	2717.01	71.7298	1582.46
0.0473942	12.9288	2717.1	68.2386	1582.27
0.0412311	12.9235	2716.07	80	1581.74
0.0415621	12.9908	2718.11	80	1581.85
0.0148155	12.5613	2716.78	74.3154	1581.94
0.0361063	13.4756	2714.88	53.5465	1582.01
0.0238363	12.9777	2716.64	64.4799	1581.7
0.0286899	12.9633	2716.47	58.5882	1581.64
0.0612963	12.1932	2716.63	71.4501	1581.94
0.0396706	12.8272	2716.78	55.4769	1582.22
0.0406275	12.2235	2715.4	55.7113	1582.63
0.0773094	13.0384	2715.04	80	1582.19
0.0417087	12.5859	2718.84	55.2881	1582.1
0.0387738	12.6617	2717.07	76.0163	1581.69
0.0258497	15.1566	2717.07	80	1581.56
0.0546168	13.4124	2715.52	52.3083	1581.99
0.0397611	13.9187	2713.25	50.067	1581.88
0.0508692	14.8604	2712.11	62.5361	1582.12
0.0360727	13.0179	2718.2	80	1582.16
0.0418656	12.8054	2717.91	78.4292	1582.23
0.0458342	11.8536	2718.34	80	1582.08
0.039509	12.5121	2717.67	65.9878	1581.98
0.0367681	13.0925	2716.42	80	1582.22
0.0403369	12.7431	2718.1	72.0826	1582.83
0.0393108	12.6805	2717.94	55.8909	1582.28
0.0332285	12.7239	2718.07	77.538	1582.24
0.030359	12.9588	2717.11	66.5646	1581.93
0.035945	13.1738	2717.39	80	1581.81
0.0376094	13.0695	2715.55	54.0537	1581.91
0.061136	13.5061	2714.45	71.642	1581.71
0.0207384	13.9917	2716.54	73.8612	1581.8
0.0398996	12.856	2717.61	80	1581.65
0.0201252	13.0554	2716.98	60.5654	1581.65
0.0537184	12.8923	2717.04	73.2298	1581.89
0.0356037	12.7025	2716.4	80	1581.62
0.0250835	13.197	2717.68	69.6268	1581.87
0.070795	11.823	2717.35	56.1718	1581.99
0.028006	12.4958	2718.94	61.1818	1581.95
0.0599118	12.6332	2718.13	75.5272	1582.08
0.057658	12.6741	2719.19	80	1581.87
0.0262065	11.5102	2718.21	72.2671	1581.87
0.0372069	12.1983	2718.25	80	1581.97
0.0393916	12.4102	2716.73	66.0673	1582.07
0.0322028	12.8074	2717.59	80	1582.36
0.048497	13.3793	2715.48	80	1582.7
0.020244	14.5534	2715.97	54.1713	1582.19
0.0194264	13.7799	2715.49	76.3257	1581.22
0.0337906	14.2453	2713.12	49.3117	1580.89
0.0357048	14.7885	2711.82	80	1581.49
0.0499655	15.0948	2712.74	63.4176	1581.97
0.0296008	16.5045	2713.03	67.5665	1582.52
0.0416495	13.65	2712.78	80	1582.34
0.0411485	13.344	2713.16	57.8277	1582.07
0.0215532	13.997	2713.77	73.6577	1581.79
0.0264324	14.615	2713.49	65.4408	1581.74
0.0317818	12.737	2713.56	69.8364	1581.53
0.0419527	11.7662	2717.79	71.3158	1581.62
0.0316761	12.6524	2715.88	54.0461	1581.42
0.0473634	12.9504	2712.42	69.3385	1581.31
0.0314357	12.0244	2716.38	63.0336	1582.1
0.0443883	12.4382	2715.66	71.1849	1582.36
0.0264183	12.6325	2717.42	74.1348	1581.74
0.0374405	12.3051	2715.05	66.1991	1581.99
0.0419525	12.9124	2715.51	59.6486	1582.29
0.0258877	12.7486	2714.95	61.3831	1581.38
0.0416826	12.3191	2714.8	78.7983	1581.62
0.0470342	12.7207	2716.13	49.908	1581.78
0.0363834	12.3615	2717.31	54.8667	1582.09
0.0312635	12.2983	2715.58	62.783	1581.66
0.0336626	12.6429	2715.23	63.4077	1581.12
0.0452104	12.8884	2714.53	62.1672	1581.2
0.0633375	13.9981	2711.04	48.9277	1581.25
0.0408429	13.0306	2715.29	78.0399	1581.49
0.0501197	13.3133	2717.15	80	1581.63
0.0387567	12.5918	2713.34	55.5166	1582.06
0.0309825	12.6478	2716	79.8771	1581.45
0.0243243	12.8495	2715.93	74.6098	1582.01
0.0483954	13.0878	2714.36	64.4957	1581.66
0.034028	12.6119	2715.52	72.3412	1582.52
0.0259856	12.7463	2712.64	72.9334	1582.27
0.0457329	12.8514	2714.34	80	1582.04
0.0333184	14.1899	2713.77	61.6494	1582.28
0.0416039	14.3525	2712.83	57.0564	1581.95
0.0273358	14.0688	2714.22	54.4767	1581.74
0.0350631	13.5214	2715.19	72.0559	1581.89
0.0364336	14.1668	2715.73	70.9856	1581.92
0.0449353	13.5202	2714.41	80	1582.31
0.0286556	12.7203	2715.95	52.8352	1582.15
0.0344233	14.0284	2714.35	58.1478	1582.38
0.0636454	14.1203	2716.88	80	1581.78
0.0461987	12.7057	2713.82	76.741	1582.58
0.0388179	13.3243	2716.93	62.9523	1581.2
0.0572119	12.5895	2718.1	59.8324	1581.05
0.0650405	12.3018	2718.02	61.7336	1581.28
0.0497945	12.6408	2719.29	78.8836	1580.97
0.0259668	12.4012	2720.07	54.0379	1581.43
0.0163725	13.0661	2719.49	80	1581.36
0.0257457	11.9777	2718.59	80	1581.69
0.0130194	13.3035	2718.2	77.6536	1581.99
0.0201452	13.8002	2718.58	80	1582.02
0.0348812	13.1069	2718.4	77.2788	1582.05
0.0413019	13.2434	2718.67	59.9946	1582.52
0.0327087	12.7248	2716.64	80	1582.39
0.0261353	13.1209	2716.66	73.4302	1581.97
0.0182021	12.5119	2715.58	70.5133	1581.54
0.0314618	11.8555	2716.32	80	1581.71
0.0280438	12.7126	2715.25	80	1581.59
0.0509074	13.7089	2715.89	72.4425	1582
0.0338558	11.9623	2716.96	71.0335	1581.79
0.0706021	14.2572	2717.17	80	1582.03
0.0483324	13.8143	2715.63	70.0546	1582
0.049513	13.5284	2717.88	71.272	1582.43
0.0393914	12.3521	2716.15	59.4762	1581.69
0.0507861	12.0153	2714.28	53.4554	1581.57
0.052688	13.2305	2715.52	69.4755	1581.72
0.0361774	15.368	2715.07	80	1581.86
0.0634111	15.1296	2711.8	80	1582.19
0.0399019	15.6051	2712.23	77.9393	1582.4
0.054885	14.7692	2713.05	78.1684	1582.05
0.037869	13.113	2715.58	59.1083	1582.52
0.0807404	13.0912	2714.95	72.2653	1581.85
0.0320154	13.8419	2717.19	53.2586	1582.39
0.0331712	12.8176	2718.03	68.7203	1582.31
0.0618638	12.4269	2715.64	55.8176	1582.39
0.0229253	12.3776	2718.45	74.9891	1583.08
0.0419838	12.5785	2717.66	66.3822	1582.74
0.0494284	12.4424	2718.59	69.5329	1582.48
0.0434626	12.2886	2717.8	71.0837	1582.19
0.0505983	12.2405	2714.68	52.8898	1581.66
0.0408748	11.9677	2715.91	64.8516	1581.83
0.0515241	12.4517	2715.55	80	1581.85
0.0546639	12.7396	2717.48	79.1941	1581.63
0.0535055	12.9877	2715.21	72.9482	1581.72
0.0417801	13.2444	2717.44	69.3984	1581.93
0.0188891	12.5857	2716.77	79.7092	1581.85
0.0342085	12.9998	2716.73	65.8592	1582.01
0.0294139	12.1804	2717.71	54.9545	1582.01
0.073523	13.5824	2718.97	54.1954	1582.11
0.0289233	12.8458	2717.59	54.6428	1582.03
0.0248646	11.3237	2717.37	70.4726	1581.7
0.0303254	11.9808	2718.32	66.8276	1581.38
0.0388025	12.5033	2718.14	76.7808	1581.67
0.0328834	12.4711	2717.68	78.1263	1581.86
0.0406224	13.1891	2717.65	62.9679	1582.13
0.0582406	13.2327	2716.85	71.9427	1582.52
0.037467	13.2428	2717.75	52.9375	1582.68
0.0124796	13.9668	2714.07	53.5387	1582.12
0.0274996	14.36	2715.07	76.9041	1581.89
0.0260955	14.2399	2713.31	59.8709	1581.15
0.0305967	14.2959	2712.51	76.2091	1581.39
0.0525046	14.3393	2713.71	66.2118	1581.38
0.0321373	15.1518	2712.59	80	1581.73
0.0330967	13.6657	2712.68	80	1582.39
0.0215578	14.4206	2714.13	71.7598	1582.35
0.0426908	14.0008	2714.43	51.4834	1582.29
0.0463632	13.6082	2713.52	47.9042	1581.87
0.0341285	13.1627	2715.62	58.5693	1581.87
0.0547968	11.7178	2715.71	69.0755	1581.75
0.0473257	12.4333	2716.22	58.5362	1581.13
0.0398595	12.8503	2716.48	79.9962	1581.14
0.0365006	12.615	2716.11	52.975	1581.31
0.0154569	12.8067	2715.51	57.0597	1581.47
0.0184352	12.7265	2715.58	58.1162	1581.93
0.0526245	12.4145	2714.98	80	1582.1
0.0258515	12.5971	2716.02	67.0853	1582.09
0.0907625	12.7275	2715.37	80	1581.57
0.0311406	12.3803	2715.52	58.501	1581.66
0.0609254	12.9346	2714.58	70.7924	1581.53
0.0298268	12.2542	2715.58	62.2535	1582.08
0.0319607	13.2407	2715.84	79.1324	1581.55
0.0260458	11.6159	2715.45	80	1581.5
0.0260976	12.6021	2714.87	79.9658	1581.1
0.0294611	13.1963	2714.09	79.9849	1580.92
0.026257	15.0785	2711.86	56.3811	1581.53
0.0288149	14.1628	2713.69	50.7274	1581.84
0.0486508	12.4546	2715.8	71.9501	1581.5
0.0506361	13.2709	2710.91	71.8167	1581.53
0.0242804	13.7783	2714.44	78.6443	1582.06
0.027568	13.0056	2714.99	52.0335	1582.14
0.0264923	13.1124	2716.11	74.8454	1582.39
0.0301174	13.3349	2713.51	76.4509	1581.88
0.0346774	14.6367	2714.13	53.7188	1582.02
0.0265841	16.7012	2711.75	72.2964	1582.22
0.0409466	14.611	2714.86	80	1582.15
0.031824	13.5026	2715.27	57.431	1581.96
0.028891	13.7523	2715.3	80	1581.83
0.052478	13.4759	2715.05	48.6412	1581.85
0.0203248	14.7556	2713.22	69.3533	1582.37
0.0194071	13.7719	2715.18	80	1582.3
0.0430265	13.1715	2716.98	50.8305	1582.14
0.0415304	12.7818	2714.6	65.3184	1582.38
0.0443209	12.9655	2713.86	72.6755	1582.04
0.0536501	13.4183	2720.54	80	1581.42
0.0407348	13.7408	2720.27	58.621	1580.87
0.043836	12.4461	2718.18	74.1017	1580.69
0.0257141	13.4579	2717.73	67.6623	1580.99
0.064821	12.3399	2719.42	80	1581.05
0.0311145	11.9328	2719.94	63.4479	1581.09
0.0407603	12.9886	2717.89	80	1581.7
0.0477991	11.8922	2718.29	54.5176	1581.17
0.0224254	13.474	2719.19	76.5125	1581.42
0.0415627	13.304	2717.39	76.2771	1581.72
0.0374937	13.3064	2715.63	80	1581.78
0.0315132	12.7461	2717.28	61.562	1581.67
0.0657338	12.8927	2716.59	80	1581.9
0.0294725	12.3537	2717.2	48.347	1582.1
0.048621	12.7512	2715.63	73.5676	1581.61
0.0296795	12.6776	2716.29	65.8646	1582.19
0.048072	13.3453	2715.82	68.1658	1582.25
0.0506375	14.7365	2716.65	80	1582.17
0.0386262	14.5629	2717.85	74.0912	1582.25
0.0306518	13.0468	2716.45	70.4511	1582.38
0.022507	12.6705	2718.56	68.3937	1582.46
0.0620374	11.7388	2715.26	70.5874	1582.05
0.0263546	12.8421	2716.89	77.9349	1582.1
0.0502328	12.8562	2715.13	48.4287	1581.9
0.0321001	15.2099	2714.33	63.1071	1581.89
0.0319494	15.0875	2716.65	71.2149	1582.29
0.0269376	15.3897	2714.89	72.6969	1582.4
0.0463817	13.6496	2717.91	54.0604	1582.35
0.0636636	13.6274	2716.62	69.4581	1582.34
0.0384156	13.2628	2715.23	60.2248	1582.26
0.0323518	13.3538	2717.05	55.1832	1582.23
0.0413087	12.6187	2717.62	80	1582.13
0.0235933	12.8936	2717.16	79.2234	1582.65
0.0589416	12.7727	2717.24	80	1582.7
0.0373556	12.5705	2716.29	49.11	1582.71
0.0413033	12.0569	2718.54	56.9744	1582.44
0.0369796	12.5132	2717.73	46.1561	1581.97
0.0199465	11.773	2716.65	65.0108	1581.76
0.0440552	11.966	2716.89	63.0061	1581.41
0.0679778	11.8083	2718.56	69.717	1581.75
0.0399533	13.0123	2717.18	61.1621	1581.64
0.0330503	12.4138	2715.68	73.3688	1582.12
0.0475802	13.7076	2715.91	80	1581.72
0.0405737	13.6003	2717.31	77.5116	1581.64
0.0272312	12.2266	2717.4	74.2153	1581.36
0.0259573	11.8571	2716.51	78.9059	1582.18
0.0505334	11.925	2717.18	54.6996	1582.28
0.0338507	12.1959	2717.04	63.9668	1582.12
0.0245953	12.6286	2716.5	80	1582.02
0.0294191	12.7072	2716.37	80	1581.72
0.0277449	12.735	2716.1	54.2349	1581.51
0.0337011	12.5312	2716.33	60.5687	1582.01
0.0553704	12.2974	2716.6	79.9953	1582.29
0.038575	13.3981	2715.18	60.4448	1582.58
0.0455727	13.1325	2716.36	80	1582.34
0.0335866	13.7745	2715.15	80	1582.5
0.0466999	14.3945	2715.83	57.9035	1581.92
0.0384507	13.2394	2714.85	80	1581.69
0.0537479	14.9847	2713.53	56.0734	1581.45
0.0278001	15.5206	2713.59	77.1849	1580.86
0.0322485	15.315	2712.37	63.7595	1581.28
0.0362775	13.185	2712.64	65.4096	1582.09
0.04983	14.5041	2711.93	55.9368	1582.79
0.023525	14.7068	2713.84	63.7349	1583.04
0.0200747	12.8043	2711.37	74.024	1582.37
0.040652	12.2533	2713.64	80	1582.23
0.0598411	12.5646	2714.43	50.8	1581.66
0.0479472	12.405	2715.63	61.7891	1581.1
0.0242525	12.4816	2714.09	65.313	1581.22
0.0423439	12.4132	2713.86	50.8741	1581.37
0.0484102	12.6199	2716.75	66.5773	1581.13
0.0670055	12.911	2715.19	76.0709	1581.32
0.0702755	11.983	2714.6	66.6844	1581.84
0.0300433	12.8101	2715.11	70.9857	1581.96
0.0320958	13.1048	2714.55	53.433	1582.04
0.0399783	12.4161	2713.96	76.7911	1582.04
0.0360121	13.0221	2715.56	80	1581.86
0.0732852	11.6693	2713.92	66.077	1582.71
0.0176679	12.9555	2713.65	63.4867	1581.77
0.0298072	12.078	2715.64	55.7429	1581.53
0.0551106	12.2979	2714.73	55.2795	1581.1
0.0526018	12.1526	2714.64	62.2504	1581.27
0.036585	12.4049	2713.57	72.522	1581.49
0.0352202	13.6799	2712.19	65.1333	1581.61
0.0288816	14.136	2711.98	80	1581.63
0.068377	13.186	2714.34	80	1581.77
0.0236392	14.446	2713.95	67.6995	1581.77
0.0238579	13.1941	2712.13	68.741	1582.48
0.0237088	13.7986	2713.77	80	1582.4
0.0453035	14.6339	2714.11	53.6956	1582.12
0.0389985	14.7121	2711.9	65.9062	1582.19
0.0354567	14.7466	2713.01	57.8651	1582.12
0.0155223	14.3244	2715.36	62.4471	1581.82
0.0213722	13.1809	2716.43	64.7948	1581.95
0.0419923	13.0923	2715.66	73.3943	1581.83
0.0199089	14.0206	2717.63	56.6152	1581.41
0.0151095	13.0627	2715.66	67.0116	1582.11
0.0481897	13.4797	2716.14	80	1582.51
0.0349813	13.04	2715.86	80	1582.23
0.0446426	11.9406	2716.66	48.7557	1581.82
0.0517522	12.995	2715.4	73.0073	1581.85
0.0429639	12.9618	2718.57	73.2519	1581.36
0.0823914	12.5663	2718.86	63.859	1581.5
0.0371363	13.5547	2718.28	73.2843	1580.93
0.0276284	14.2412	2719.67	67.1367	1580.73
0.0520543	12.8451	2718.73	63.1915	1581.16
0.0331473	13.1949	2718.61	78.6821	1581.04
0.0178744	13.0127	2718.62	56.3693	1581.2
0.0408773	13.1735	2718.93	60.5865	1581.77
0.0425081	13.2685	2718.6	80	1581.55
0.0437082	12.9386	2714.23	80	1581.77
0.0283022	13.1703	2717.36	70.2996	1581.69
0.0328368	13.3809	2715.74	80	1581.63
0.0435077	14.2045	2715.95	51.835	1581.98
0.0309537	13.5118	2718.15	80	1582.08
0.0272725	13.1093	2716.56	60.6194	1581.98
0.0295369	14.4044	2715.33	80	1582.77
0.0590908	13.3925	2716.91	59.4684	1582.87
0.0225929	13.6691	2715.59	66.6582	1582.63
0.0262369	12.624	2714.79	63.3096	1582.79
0.0330158	13.5222	2714.25	57.8377	1582.63
0.026003	13.5087	2716.82	80	1582.87
0.0227695	13.6235	2716.36	77.7321	1582.27
0.0310213	13.622	2716.89	80	1582.74
0.031911	12.9025	2715.11	80	1582.02
0.0365976	13.9578	2714.64	80	1581.9
0.0357502	14.3602	2716.06	80	1582.24
0.044382	13.1466	2718.25	51.6018	1582.33
0.0258119	13.7604	2718.13	80	1582.27
0.0273023	12.015	2714.73	42.9406	1582.07
0.0510341	12.4623	2714.85	75.1726	1582.19
0.0510035	12.5467	2715.02	50.7823	1582.59
0.0235877	12.6641	2713.63	55.6059	1582.37
0.0441682	11.9022	2716.99	53.0025	1582.4
0.0768789	12.4229	2717.54	54.9664	1582.6
0.033294	12.7248	2715.62	51.2571	1582.46
0.0351933	12.5255	2716.58	80	1582.14
0.0629573	12.8593	2716.94	54.1597	1582.48
0.0553701	12.475	2716.3	46.986	1581.62
0.0153083	12.2562	2716.78	57.9916	1581.55
0.0402272	12.4052	2718.3	69.4157	1581.87
0.0168286	12.7019	2717.1	80	1581.44
0.0458944	12.7367	2717.23	71.1811	1581.68
0.0288225	13.2698	2718.56	79.0964	1581.75
0.0340674	12.5585	2716.82	64.7863	1581.65
0.0552505	13.2616	2717.3	54.8907	1581.51
0.030482	12.399	2717.27	52.4701	1582.05
0.0466884	12.0905	2717.93	72.5391	1582.64
0.0362621	12.0477	2715.42	80	1582.14
0.028291	13.2374	2718.28	53.5732	1581.82
0.0219383	13.2873	2717.2	53.5225	1581.8
0.0543153	13.468	2717.5	55.8112	1581.88
0.0334024	12.6552	2718.54	56.8189	1581.86
0.0469119	12.9934	2717.09	48.7874	1582.39
0.0304195	13.039	2714.95	62.2843	1582.04
0.0320156	13.6655	2714.94	80	1582.23
0.0429177	13.6657	2714.77	60.949	1582.28
0.0407725	14.8355	2715.35	68.4935	1582.23
0.0230958	14.9128	2714.6	61.1967	1581.64
0.0346836	14.5677	2711.66	72.8962	1581.73
0.0269064	14.2587	2715.51	65.2932	1581.42
0.0319372	15.3189	2712.64	66.1186	1580.84
0.0317231	14.1291	2713.04	70.8381	1581.54
0.0457067	16.221	2711.69	64.8748	1581.84
0.0277991	14.5674	2713.57	50.8272	1582.42
0.0230315	12.6259	2712.94	69.7721	1582.48
0.0369339	13.1954	2714.44	64.3175	1581.71
0.0390956	12.5289	2714	57.6181	1581.51
0.0340836	12.4033	2714.67	68.9248	1581.04
0.0391017	13.3252	2713.87	53.8562	1581.09
0.0551214	12.2875	2714.61	78.8794	1580.89
0.076354	12.5869	2716.47	49.2387	1581.26
0.0263626	12.1439	2714.91	51.0666	1581.23
0.0269858	11.803	2714.72	76.0849	1581.59
0.0152171	12.5273	2713.66	53.0785	1581.48
0.0264844	12.8857	2714.28	69.9398	1581.99
0.0367145	12.8686	2713.64	62.7778	1582.38
0.013435	13.145	2712.67	62.6347	1581.84
0.0295572	12.904	2715.47	80	1582.32
0.0306371	12.0983	2714.97	56.0029	1582
0.0351776	12.6222	2714.9	80	1581.7
0.0476734	12.908	2714.74	80	1581.44
0.0377839	12.9238	2715.14	61.1488	1581.68
0.0467517	11.957	2711.53	80	1581.67
0.0464466	13.9474	2713.39	64.111	1581.79
0.022515	15.3715	2710.48	80	1581.99
0.0263061	14.6203	2713.51	80	1581.66
0.0357563	13.9678	2714.16	63.4789	1581.47
0.0392468	13.9853	2713.13	80	1581.98
0.0493723	14.3319	2714.01	65.6003	1582.06
0.0521601	12.9323	2714.93	52.7219	1582.23
0.0411954	13.776	2713.38	80	1582
0.048622	14.2952	2711.96	58.6861	1582.14
0.0267445	13.7198	2709.13	67.7415	1582.26
0.0269542	12.9589	2714.48	51.6168	1582.13
0.0538243	13.348	2716.75	80	1581.83
0.0116464	12.483	2715.68	80	1581.8
0.025913	12.6597	2717.09	68.0318	1581.96
0.0329046	13.067	2712.89	66.3134	1582.76
0.0462933	12.4897	2716.1	80	1582.31
0.0546791	12.2285	2715.58	48.76	1582.05
0.0298693	12.1351	2715.93	55.8173	1582.02
0.0397122	13.2768	2718.39	80	1581.64
0.0352768	13.0218	2719.11	73.7518	1581.71
0.022747	13.5893	2718.6	80	1581.38
0.0472118	12.0199	2718.82	53.4304	1581.04
0.0460752	13.2866	2719.53	80	1580.65
0.0222847	13.3439	2719.14	77.7629	1581.08
0.0326749	12.9982	2719.29	80	1581.44
0.0272532	13.0972	2718.22	66.5316	1581.46
0.0378547	11.9596	2719.68	73.4653	1581.44
0.0355009	12.6379	2716.6	74.5377	1581.45
0.0209281	13.0493	2715.45	80	1581.59
0.0217299	14.0958	2718.31	80	1581.56
0.0610231	13.6907	2717.19	60.7614	1581.63
0.0203593	13.7813	2717.69	53.8425	1582.26
0.0402405	13.5425	2717.13	50.1996	1582.26
0.0704073	13.5585	2715.35	80	1582.87
0.0544349	13.3016	2713.55	80	1582.86
0.0485769	12.7872	2714.84	56.3352	1582.92
0.0204989	13.8941	2713.01	68.0003	1582.49
0.0359273	13.2939	2714.9	80	1582.43
0.0339833	13.1186	2715	80	1582.48
0.0399072	12.7237	2717.32	80	1582.81
0.0305949	12.9731	2715.95	52.603	1582.15
0.052657	12.6702	2715.54	73.6336	1581.99
0.0422474	13.6467	2716.1	67.7414	1582.04
0.0212441	13.0181	2714.94	80	1582.21
0.038078	12.0807	2718.13	60.9173	1582.09
0.0248482	13.2017	2716.18	50.9604	1582.1
0.0329133	12.0752	2717.22	58.9273	1582.43
0.0506041	12.0755	2715.61	73.1678	1582.49
0.0544424	14.1956	2716.01	56.2448	1582.47
0.0632189	12.4903	2715.51	77.8431	1582.08
0.0348802	12.5177	2717.31	62.5052	1582.37
0.0415142	12.7488	2715.78	70.5703	1582.18
0.0329962	13.0593	2716.89	72.7343	1582.18
0.0523115	12.5703	2717.51	77.6047	1581.97
0.0412091	12.1254	2715.53	54.6819	1581.96
0.0511223	12.8482	2717.76	80	1582.04
0.0294319	12.1012	2715.49	62.3659	1581.58
0.039498	12.8206	2718.15	80	1581.87
0.0609806	12.5249	2718.23	66.8888	1582.15
0.0296834	13.0175	2716.68	71.2872	1581.69
0.0237073	13.5219	2716.31	47.2915	1581.79
0.0429025	12.8766	2719	57.9148	1581.56
0.0479526	13.044	2716.39	58.3391	1581.36
0.0699749	13.2361	2717.02	57.682	1581.52
0.0320358	12.832	2716.28	80	1582.59
0.0297552	12.4403	2716.25	77.1132	1582.39
0.0214446	12.5247	2716.53	73.9899	1582.09
0.0303643	12.9221	2715.61	80	1581.4
0.0310042	12.275	2715.97	66.3424	1581.46
0.0279838	12.7067	2717.68	76.0741	1581.64
0.0397468	12.526	2715.06	80	1581.85
0.0288533	13.8778	2717.6	80	1581.95
0.0315139	12.5491	2716.3	70.3637	1581.91
0.0334314	14.2814	2714.01	63.6854	1581.86
0.0479653	14.0714	2715.06	80	1581.87
0.0280182	13.5767	2714.89	80	1581.8
0.0441045	14.1352	2716.21	66.8697	1581.55
0.031246	15.004	2714.21	74.3727	1581.32
0.0479098	15.2662	2713.73	80	1579.98
0.0538161	15.3293	2709.83	80	1580.76
0.0388103	13.6862	2715.41	71.8793	1581.86
0.0524877	13.564	2712.06	62.8181	1582.39
0.0238504	12.7781	2714.51	66.0048	1581.97
0.0186241	13.2113	2715.46	62.8034	1581.96
0.043792	13.2739	2714.16	70.6842	1581.59
0.0295372	11.8636	2714.48	74.4987	1581.11
0.0482108	12.2742	2713.1	55.4514	1581.31
0.03175	12.806	2712.7	80	1581.45
0.0317548	11.7444	2714.05	65.5061	1581.43
0.0493472	12.1287	2715.7	50.9936	1581.46
0.0298471	12.5673	2713.81	52.2387	1581.13
0.0279278	12.2145	2711.28	80	1580.97
0.0319551	12.2796	2712.9	56.528	1581.65
0.0416011	12.4144	2712.31	80	1581.88
0.0369724	13.0431	2713.45	80	1581.26
0.030901	12.3683	2714.82	80	1582.21
0.0381025	12.7864	2714.05	55.8156	1582.28
0.0400316	11.8212	2715.52	80	1581.69
0.0302243	13.4827	2714.04	63.9464	1581.45
0.024951	13.637	2713.92	78.2639	1581.8
0.0522046	13.0864	2715.05	59.9428	1581.69
0.0412229	12.7508	2714.78	58.4955	1581.78
0.0412156	12.7757	2713.84	52.4939	1581.61
0.025597	14.3412	2712.14	57.5738	1581.39
0.0573373	12.8376	2714.45	55.0788	1581.38
0.0545802	13.5297	2713.95	60.8956	1581.59
0.0421872	14.4389	2714.99	80	1581.93
0.0294189	13.7855	2715.94	80	1581.87
0.0462341	12.6815	2714.05	79.7837	1581.98
0.0379829	12.6208	2715.13	59.673	1581.78
0.0201792	13.4183	2711.36	66.8428	1581.95
0.0422636	14.5046	2712.24	67.209	1582.2
0.0464172	14.9038	2712.78	51.3542	1581.72
0.0392233	13.8974	2716.87	65.2386	1581.83
0.0437978	14.1719	2718.03	56.1296	1581.79
0.0589688	13.5002	2715.47	80	1582.52
0.045113	13.7394	2715.32	55.9234	1582.06
0.032341	12.9749	2715.63	58.7965	1581.66
0.0270525	11.7781	2715.74	56.8382	1581.89
0.0417186	13.6665	2719.55	77.8062	1582.03
0.0476695	13.1911	2719.88	72.2934	1581.67
0.0317032	11.9103	2717.7	55.1395	1581.63
0.0722075	12.6582	2718.72	63.0126	1581.78
0.0188061	13.3167	2719.93	72.3574	1580.88
0.03266	12.5066	2717.93	80	1580.86
0.0215114	11.9697	2718.43	54.1775	1580.84
0.0207532	11.9281	2718.32	54.7131	1581.3
0.0273981	12.6783	2717.86	54.0378	1581.48
0.0206844	13.0867	2718.52	58.585	1581.45
0.0409098	12.4119	2716.92	68.2799	1581.74
0.0710266	14.1748	2717.25	71.2956	1581.66
0.0406327	14.5049	2717.23	55.7326	1581.73
0.0254102	14.2588	2719.06	76.1311	1581.82
0.0304245	13.1258	2717.74	52.706	1581.44
0.022687	13.0772	2715.04	58.4524	1582.38
0.0751163	11.9231	2716.72	58.2044	1582.47
0.0425546	13.8121	2716.6	79.2502	1582.49
0.0303296	13.0997	2715.76	60.5523	1582.63
0.0288672	12.8862	2716.28	79.0719	1582.43
0.0403741	13.4474	2718.16	80	1582.14
0.0444854	12.7777	2716.44	50.364	1582.32
0.0274333	12.2951	2717	80	1582.17
0.0546831	13.4536	2717.69	71.886	1582.41
0.0322144	14.1091	2716.73	64.5576	1582.12
0.0293427	12.6369	2715.01	59.0369	1581.87
0.0262011	13.3638	2715.55	69.8563	1581.97
0.0230374	12.1813	2716.9	50.821	1582.24
0.0381976	12.5624	2717.75	67.1669	1582.25
0.0344075	12.4509	2717.19	61.6933	1582.06
0.0217756	12.3209	2716.96	56.4731	1582.34
0.0554807	12.5511	2714.31	65.4552	1582.45
0.0428215	12.2635	2715.71	51.8127	1582.33
0.0518662	12.1747	2716.77	50.5759	1582.17
0.023742	12.5611	2716.7	73.6487	1582.36
0.0587254	12.6874	2717.28	74.1267	1582.11
0.0508623	11.2811	2716.34	63.5021	1582.1
0.0241075	12.4204	2716.69	57.4594	1581.76
0.0203881	11.7042	2718.27	80	1581.96
0.0292377	13.0632	2717.02	68.1597	1581.29
0.0267574	12.6689	2716.57	80	1581.62
0.0185006	12.1562	2717.14	62.3399	1581.95
0.0416916	12.617	2715.8	72.8864	1581.79
0.0776254	13.061	2715.55	57.3785	1581.67
0.051093	13.8412	2717.15	80	1581.26
0.0521715	14.2446	2716.02	50.6071	1581.78
0.0580977	12.6291	2716.68	62.9292	1582.09
0.017206	12.5675	2717.68	52.3191	1582.64
0.0433835	12.4957	2716.54	68.0201	1582.05
0.0457212	12.6848	2717.3	72.6941	1581.78
0.0306357	11.4565	2716.86	74.1536	1581.41
0.0575014	12.4485	2718.18	55.9295	1581.87
0.0192847	12.5714	2716.5	63.4267	1582.12
0.0510879	12.251	2715.94	71.1096	1582.04
0.0296803	13.8955	2715.37	64.6224	1581.86
0.0169411	13.9509	2715.11	55.3561	1581.98
0.0386987	13.0317	2714.76	80	1582.17
0.0454805	14.4478	2712.78	79.0086	1581.93
0.0389826	13.8636	2715.47	64.7866	1582.02
0.0237478	14.6023	2713.36	54.6283	1581.45
0.0268495	15.1714	2712.76	71.9496	1580.79
0.0326319	14.7148	2713.26	80	1581.41
0.0106549	13.3445	2713.06	72.5803	1581.63
0.0450756	12.6731	2714.03	72.002	1582.06
0.0358733	12.0254	2714.11	68.1545	1582.58
0.0211666	12.9722	2712.58	65.5829	1582.27
0.0294587	12.5984	2713.55	78.6497	1581.87
0.0430968	11.3613	2713.35	80	1581.2
0.0172536	12.4863	2712.51	80	1581.09
0.030117	13.1188	2714.11	55.1523	1581.26
0.0363569	12.5835	2715.08	76.4745	1581.35
0.0294692	12.6859	2714.95	80	1581.72
0.0532037	12.4453	2713.39	54.4606	1581.29
0.059955	13.056	2711.98	54.7889	1581.72
0.0425145	12.5559	2713.34	80	1581.76
0.0529101	12.6766	2714.23	66.9511	1581.77
0.018969	12.3509	2714.1	76.6985	1581.9
0.0312856	11.9737	2712.27	58.9467	1581.48
0.0277641	12.583	2714.02	70.1016	1581.61
0.0486809	12.6775	2713.33	65.3656	1581.67
0.0356578	12.3691	2714.53	57.9343	1581.74
0.0224623	12.1932	2715.57	65.0621	1581.48
0.0315746	13.4773	2714.85	52.738	1581.05
0.0603882	12.9792	2715.59	62.1753	1581.26
0.0313598	13.0459	2715.02	54.0833	1581.18
0.0493777	12.7808	2714.99	55.8689	1581.28
0.0558523	14.1419	2714.74	78.4957	1581.6
0.028906	12.9229	2714.43	71.2461	1581.21
0.0591674	13.0067	2715.65	64.4661	1581.77
0.0332996	13.3137	2715.13	80	1581.6
0.0222977	12.4027	2715.89	79.4661	1581.67
0.0391865	12.6855	2715.53	66.6596	1582.07
0.0123396	13.104	2715.16	66.3787	1581.96
0.0352419	14.3117	2713.12	80	1581.97
0.05216	14.0325	2715.56	70.1269	1581.76
0.0293592	14.7374	2712.7	73.0373	1581.62
0.0425047	14.006	2714.4	80	1582.01
0.0433016	13.0881	2714.96	72.0512	1581.99
0.0184616	13.9514	2717.57	61.6063	1582.04
0.0355328	13.9597	2712.9	80	1582.17
0.0614181	13.2656	2715.18	80	1581.75
0.0482158	13.2309	2720.64	80	1581.81
0.0344477	13.4343	2719.23	66.6112	1581.89
0.0273048	12.9085	2717.64	80	1581.37
0.0256184	13.2625	2719.23	56.9228	1581.84
0.0332815	12.4053	2717.53	80	1581.36
0.0327787	13.0469	2718.15	60.6387	1581.07
0.0277602	12.4753	2718.82	66.2316	1581.09
0.0226533	12.9401	2718.34	56.6191	1581.2
0.0225155	13.4071	2718.13	68.8231	1581.33
0.042281	13.2179	2717.36	77.6743	1581.49
0.0229918	13.5889	2714.63	71.1465	1581.58
0.029595	14.2775	2717.6	80	1581.73
0.0576556	13.7054	2718.17	80	1581.53
0.0416188	13.0465	2719.55	70.8663	1581.56
0.0298729	13.4029	2718.41	68.1401	1581.54
0.0577918	12.8542	2716.75	80	1581.95
0.029647	13.622	2716.04	58.3842	1582.14
0.0281203	13.2504	2717.04	74.8745	1581.85
0.0298701	13.6236	2717.05	47.9671	1582
0.0280786	12.9674	2717.45	58.4518	1582.18
0.0246475	13.012	2716.12	50.4489	1582.12
0.0459136	12.7617	2718.19	80	1582.36
0.0546096	13.5804	2718.77	72.8002	1582.59
0.0244976	13.1591	2717.19	80	1581.92
0.0457432	14.0569	2714.76	79.9832	1582.18
0.0226999	12.6373	2715.18	80	1582.16
0.0221903	13.0981	2716.14	72.6269	1581.8
0.0288836	12.5077	2716.44	80	1581.45
0.030249	11.4548	2716.06	64.6049	1581.91
0.0280354	12.9979	2714.4	80	1581.84
0.0504561	12.0451	2716.18	62.5549	1582
0.0340415	13.0267	2716.21	75.3443	1582.24
0.0671393	12.1811	2713.03	60.7992	1581.93
0.032279	13.2255	2715.4	67.2659	1582.48
0.0378538	13.5105	2716.16	49.8014	1582.28
0.0581223	12.0486	2717.51	75.812	1581.92
0.0331156	12.3797	2714.96	80	1582.35
0.0631094	13.1712	2718.01	76.039	1582.13
0.0622105	13.5	2718.32	80	1581.87
0.0411245	12.4951	2716.58	69.891	1581.82
0.0229173	12.6149	2714.96	62.5168	1581.85
0.0442614	12.8282	2715.02	55.6039	1581.6
0.0376206	12.9165	2715.67	60.9706	1581.6
0.0289797	12.5771	2715.45	63.1393	1581.43
0.0369755	13.2531	2714.4	64.3446	1581.5
0.0269806	12.0085	2717.3	64.8214	1581.48
0.0315105	12.8999	2715.47	80	1581.6
0.0402256	13.0697	2715.11	71.0064	1582.3
0.0428363	12.7287	2716.8	53.6257	1582.04
0.0298898	13.3093	2716.4	80	1581.61
0.0396913	12.7555	2716.85	59.1801	1581.65
0.033121	13.5099	2717.17	49.1583	1581.74
0.0317965	13.1991	2716.73	66.2428	1581.98
0.0222552	12.5887	2715.88	54.6331	1582.1
0.0374905	12.4852	2717.04	74.2873	1582.23
0.0440826	13.429	2716.71	80	1582.48
0.0293938	14.2021	2715.93	80	1582.15
0.0234596	14.9928	2715.48	76.8709	1582.35
0.029568	14.1269	2714.54	66.6204	1582.28
0.0432884	13.9703	2713.8	80	1582.76
0.026322	14.8463	2714.52	80	1582.12
0.0775478	14.8181	2713.85	77.495	1581.86
0.0354081	13.7518	2714.28	68.2514	1581.79
0.0344746	13.7667	2713.46	74.7464	1581.41
0.0398842	13.0825	2714.23	80	1582.41
0.0577402	12.3393	2713.98	80	1582.28
0.0344347	12.4721	2713.54	53.5215	1581.83
0.0370941	12.8879	2714.55	76.6419	1581.62
0.0453673	11.6586	2714.5	54.0312	1581.04
0.0213908	13.4461	2714.53	57.698	1581.47
0.0333705	13.1283	2715	50.0303	1581.37
0.0317102	12.9103	2714.42	64.7223	1581.54
0.0344795	12.1842	2714.52	73.3985	1581.68
0.03406	12.7272	2711.77	72.3861	1581.5
0.0437528	11.7486	2711.3	78.1876	1581.48
0.0285801	12.5446	2711.23	80	1581.24
0.0374178	12.8377	2711.45	59.1023	1581.55
0.0306283	13.0576	2712.51	80	1581.46
0.0262945	11.9145	2714.02	80	1581.53
0.0396253	12.3316	2715.19	80	1581.47
0.0657125	13.1173	2716.13	74.1117	1580.84
0.0349802	11.7255	2715.21	80	1580.92
0.0320508	12.3453	2715.11	77.0011	1580.96
0.0223701	12.7513	2714.44	69.7989	1581.38
0.030968	12.5586	2717.04	69.1004	1581.4
0.0189418	13.6737	2716.85	80	1581.52
0.0411527	14.1465	2715.23	69.8249	1581.12
0.0378495	13.196	2715.14	62.4071	1581.13
0.0280466	14.0157	2715.99	65.0202	1581.13
0.0277262	12.3831	2716.26	69.774	1581.84
0.0334951	13.3141	2714.45	54.0701	1581.72
0.0275339	14.0476	2717.56	55.3893	1581.55
0.0399328	14.1289	2716.1	56.0102	1581.76
0.0427666	13.1295	2714.43	67.0772	1581.81
0.0366979	14.5146	2712.69	53.5953	1581.41
0.0377746	13.4122	2713.98	80	1581.83
0.0320941	14.6	2709.71	70.0572	1581.52
0.0239196	13.7303	2712.09	54.1737	1581.76
0.0396071	13.0102	2715.51	78.2056	1581.86
0.0387366	14.1992	2719.1	80	1581.53
0.0365151	13.1621	2714.14	64.3631	1581.99
0.0298924	13.8105	2719.42	54.5974	1581.68
0.0427255	13.572	2719.67	63.7628	1581.51
0.0486659	12.5897	2715.51	63.7667	1581.61
0.0338352	12.1028	2715.47	80	1581.63
0.0171343	13.1091	2716.88	80	1581.56
0.0354865	12.069	2717.51	75.619	1581.08
0.0398478	12.4506	2718.88	73.3551	1580.73
0.0165023	12.4788	2718.77	54.4585	1581.04
0.0263501	12.9154	2717.51	67.1028	1581.5
0.0465402	13.3553	2717.19	58.8878	1581.39
0.0146359	12.7483	2716.28	76.5887	1581.53
0.0304129	13.294	2718.77	66.0131	1581.64
0.0223994	13.3528	2719.09	74.1901	1581.4
0.063823	13.2798	2718.95	79.3375	1580.97
0.0498482	14.5419	2720.04	61.2183	1581.43
0.0317319	13.8727	2716.32	75.5638	1581.74
0.0246323	12.8696	2717.95	60.2999	1581.68
0.054924	13.3636	2714.8	74.5433	1581.19
0.0432415	13.4009	2718.19	56.5656	1581.74
0.0416323	13.1399	2715.51	75.8472	1581.89
0.0648508	12.6285	2717.05	73.793	1582.05
0.0228087	13.5857	2715.82	65.0258	1582.52
0.0461147	13.6209	2716.99	47.9717	1582.11
0.0427371	14.1106	2716.03	77.3488	1581.71
0.051128	13.3832	2715.48	58.8661	1582.02
0.0477478	12.6026	2715.79	62.3648	1581.83
0.0120508	12.6825	2714.83	80	1581.97
0.0501228	12.4289	2717.34	49.9813	1581.68
0.0388187	12.6264	2717.63	76.193	1581.99
0.0503266	13.5369	2714.54	62.0929	1582.1
0.0285652	12.9545	2717.08	54.5454	1581.9
0.0268672	12.7026	2716.78	61.8451	1582.09
0.0329797	12.2766	2715.31	65.3219	1582.07
0.0269917	12.907	2713.25	59.7782	1582.26
0.0403566	12.5919	2710.94	76.2869	1582.16
0.0278361	12.6499	2715.95	56.7026	1582.08
0.0401697	13.1291	2714.55	72.3572	1582.53
0.0285288	12.7706	2715.84	74.4715	1581.63
0.0293259	12.2859	2716.96	80	1581.82
0.0432465	12.6156	2717.21	77.8243	1581.48
0.0489838	12.2932	2715.83	77.6803	1581.65
0.0392219	12.3044	2715.29	67.4699	1581.69
0.0361364	12.791	2715.84	75.1924	1581.41
0.0327977	12.5502	2715.98	80	1581.28
0.0450212	12.6152	2716.12	79.9014	1581.51
0.0234466	12.811	2716.2	50.1715	1581.3
0.0385593	12.8142	2716.13	70.4113	1581.32
0.0338166	13.8702	2717.11	80	1581.18
0.0531925	12.006	2715.46	74.924	1581.75
0.0536143	12.6392	2715.55	53.3445	1581.31
0.046965	12.3125	2717.33	80	1581.48
0.0232594	12.2144	2716.7	76.2409	1581.84
0.0248775	13.0832	2716.46	62.9391	1581.7
0.0317862	13.7084	2716.81	80	1582.43
0.0313933	14.1081	2714.26	65.2805	1582.1
0.0433808	14.8772	2715.49	80	1581.83
0.0402598	14.5721	2715.14	70.9268	1581.86
0.0398731	13.9228	2715.95	66.0371	1581.95
0.0291777	13.8481	2715.35	80	1582.09
0.0308637	14.2104	2716.73	80	1582.6
0.0405996	13.1374	2715.43	63.1095	1582.31
0.030313	15.0041	2713.38	73.4098	1581.7
0.0339578	13.9602	2713.99	80	1582.1
0.0365958	12.9091	2715.45	64.5881	1581.43
0.0218443	13.2924	2713.02	67.5742	1581.68
0.0357229	12.1975	2714.35	79.4024	1582.44
0.030383	12.3577	2713.02	53.8218	1582.06
0.0276006	13.0302	2714.69	78.5431	1581.62
0.0325241	12.6555	2714.42	80	1581.55
0.0255707	13.0139	2712.98	80	1580.74
0.0219203	13.0714	2716.7	69.6862	1580.42
0.0373724	12.6541	2714.91	80	1581.09
0.0365532	12.6539	2712.94	68.6507	1581.77
0.0450452	13.2238	2711.88	54.7288	1581.5
0.0335276	12.264	2711.74	63.4399	1580.96
0.0431149	13.3355	2713.36	73.0258	1581.31
0.0430844	12.8502	2713.4	80	1581.74
0.02104	13.1164	2715	80	1581.17
0.072818	14.1591	2710.48	67.934	1581.56
0.0254631	13.1764	2714.59	80	1581.48
0.0353116	12.1049	2714.64	76.4517	1581.37
0.0384057	12.151	2713.28	65.2035	1581.21
0.0328397	13.1943	2715.65	66.5744	1581.52
0.0530433	12.2033	2715.2	62.4661	1581.4
0.0394027	12.1459	2714.52	69.4054	1581.56
0.033685	13.5015	2716.23	60.8767	1581.57
0.0430351	13.1488	2714.01	80	1581.14
0.0440492	13.2176	2712.72	53.1513	1581.29
0.0232339	14.239	2715.71	70.5188	1581.44
0.0387584	13.2542	2713.45	80	1581.37
0.0378981	12.9743	2713.34	67.2521	1581.88
0.0226464	13.7629	2715.87	58.2913	1581.75
0.0228474	13.3288	2715.18	64.7892	1581.12
0.0357163	13.9654	2715.98	58.5875	1581.8
0.037249	13.657	2714.75	72.3418	1581.55
0.0352556	13.2111	2714.3	72.5368	1582.11
0.0186782	14.0334	2712.97	69.9944	1581.85
0.042104	13.513	2712.66	71.0787	1581.76
0.057288	13.4301	2715	62.1573	1581.89
0.0230688	12.4479	2715.96	70.8916	1582.18
0.0383938	14.2688	2714.34	69.5461	1582.03
0.0367485	13.2079	2719.52	80	1581.64
0.0283534	13.2568	2715.56	71.8735	1581.67
0.0261791	13.4564	2716.11	57.9162	1581.99
0.0373588	12.6195	2716.19	67.0864	1581.59
0.048924	13.7958	2716.86	58.7202	1581.46
0.0475042	12.6317	2716.39	79.413	1581.84
0.0378015	11.9415	2717.89	80	1581.34
0.0319741	13.3204	2717.8	75.9225	1581.2
0.0541269	14.0203	2716.23	75.3299	1581.3
0.0459121	13.3127	2717.43	62.4186	1581.23
0.0426723	13.3299	2716.29	80	1581.24
0.0333178	12.8001	2717.06	54.2988	1581.29
0.0344907	12.5903	2719.6	59.2287	1580.82
0.028753	12.7999	2719.04	54.0426	1580.95
0.0466612	12.8055	2716.41	58.4178	1581.8
0.0609224	13.586	2717.65	80	1581.67
0.0241481	13.0024	2715.06	80	1581.75
0.0486668	12.2222	2716.45	61.8814	1581.87
0.0223143	12.3935	2717.54	51.3147	1581.86
0.0304057	12.3968	2717.33	67.5176	1581.63
0.0547835	13.4394	2718.33	64.9187	1581.9
0.0301833	12.4916	2717.49	62.4779	1581.67
0.0444308	11.5391	2716.81	80	1581.7
0.0359894	13.3143	2715.62	72.8679	1581.72
0.0365516	13.7152	2713.17	72.9396	1581.69
0.0378187	13.6723	2715.44	70.3699	1581.59
0.0194008	12.3429	2716.15	61.8245	1581.72
0.0257004	12.2145	2715.9	63.4686	1581.96
0.048389	12.5775	2715.95	70.2857	1581.92
0.0426878	11.9917	2715.75	76.0546	1581.56
0.03171	13.2567	2717.71	59.8345	1581.86
0.0117613	13.8782	2717.91	78.7956	1581.85
0.0399172	12.5359	2715.73	80	1581.76
0.0345724	12.8527	2715.98	57.7193	1581.89
0.037806	12.593	2718.62	79.9292	1581.98
0.0331555	13.3745	2714.94	49.5536	1582.05
0.0392166	13.0088	2716.6	80	1582.97
0.0712178	13.032	2716.2	80	1582.2
0.0355681	12.1588	2715.95	65.1125	1581.73
0.0335073	12.9711	2715.02	71.6262	1581.52
0.0322026	12.3598	2716.63	73.6007	1581.58
0.0374644	12.1679	2716.35	53.2174	1581.51
0.040914	12.8193	2715.4	51.0035	1581.39
0.0680522	13.1028	2715.07	50.3309	1581.54
0.0590939	12.8139	2716.25	80	1581.3
0.0300641	12.142	2716.33	76.5564	1581.24
0.0305989	12.3115	2716.16	59.6746	1581.43
0.0262447	12.7914	2716.71	58.4441	1581.2
0.0366355	12.4725	2717.89	59.1565	1581.3
0.0229333	12.7923	2715.51	80	1581.7
0.0667446	12.1517	2715.62	65.2741	1581.54
0.0258205	13.2947	2716.8	70.4373	1582.04
0.025082	12.8166	2715.71	80	1581.83
0.0594613	13.5438	2715.31	80	1582.51
0.0464169	13.1216	2715.37	80	1582.53
0.0204848	13.9241	2715.62	80	1582.36
0.0408426	14.2551	2715.66	80	1582.37
0.0251997	14.8496	2713.28	80	1582.16
0.0309529	14.663	2716.7	58.6617	1582.02
0.0212932	13.5261	2716.73	61.2802	1582.05
0.0358084	14.6816	2715	59.8446	1581.96
0.0310225	14.3593	2713.08	57.0764	1581.59
0.0285608	13.8129	2713.29	80	1581.79
0.0419288	12.6076	2716.01	67.6025	1581.89
0.0282147	12.3459	2715.35	70.6139	1581.44
0.0419581	13.383	2715.92	80	1581.87
0.0400294	12.2946	2714.49	79.5081	1581.87
0.0262315	12.4889	2715.55	80	1581.69
0.0427569	13.2226	2714.4	79.2802	1581
0.0574435	13.5662	2715.13	73.6022	1580.45
0.0488322	13.2117	2711.87	59.1581	1580.86
0.0325837	14.9053	2711.76	80	1581.47
0.0408648	13.5569	2712.18	71.9474	1581.78
0.0437264	13.2719	2713.11	80	1581.34
0.0376451	12.0537	2713.24	71.5625	1581.14
0.029005	12.9297	2714.58	59.692	1581.46
0.0570683	13.2155	2714.98	58.9786	1581.58
0.0496391	12.0584	2715.17	71.068	1581.33
0.0672382	12.9216	2714.76	67.1518	1581.11
0.0346974	12.7518	2714.79	52.3751	1581.5
0.0414987	13.2854	2715.62	69.8041	1581.03
0.0305334	12.6251	2713.91	52.9428	1581.6
0.0449023	11.8954	2714.52	75.412	1581.45
0.0529224	13.3498	2715.47	59.758	1581.7
0.0237738	12.6893	2714.11	78.634	1581.54
0.0296375	12.9312	2713.75	50.8286	1581.58
0.0166356	12.441	2714.12	53.1743	1581.73
0.0617052	12.0738	2714.15	56.2401	1581.39
0.0456898	12.6425	2715.53	67.9855	1581.2
0.0504795	12.9884	2714.81	78.7737	1580.94
0.0233276	13.4354	2712.51	75.1411	1581.65
0.0427067	13.7036	2717.25	67.7673	1581.79
0.0285139	14.5586	2717.62	62.5018	1581.55
0.0681844	13.5567	2715.93	75.0532	1581.54
0.0134291	13.0135	2715.81	70.2706	1581.8
0.0594102	13.0351	2716.15	66.5433	1581.61
0.0515953	13.3794	2714.36	68.1729	1581.94
0.0370861	13.1372	2715.03	80	1582.14
0.0521211	13.1039	2713.58	66.9065	1582.46
0.0322424	13.0426	2712.98	75.4566	1582.43
0.0333123	15.4277	2712.77	76.7046	1582.85
0.0283256	13.2993	2719.64	59.4534	1581.73
0.0243688	13.0067	2717.43	54.7619	1581.68
0.0388494	13.6025	2716.85	60.7909	1581.95
0.0349111	13.1916	2715.39	60.6652	1581.44
0.0275077	12.5957	2717.27	64.8151	1582.33
0.080169	13.3178	2718.86	79.9909	1582.08
0.0178466	12.3376	2718.91	51.0168	1581.7
0.0355052	13.1147	2719.26	70.0556	1581.18
0.0474681	12.8141	2716.21	72.035	1581.57
0.0357581	12.7203	2717.34	61.4881	1581.37
0.0234992	12.6566	2715.98	59.8162	1581.37
0.0443659	13.0902	2717.72	52.2493	1581.68
0.021524	13.0101	2718.56	68.8487	1581.02
0.0385522	12.7725	2718.39	80	1581.07
0.0353494	13.3228	2719.16	80	1581.84
0.0469232	13.3544	2719.83	48.5983	1582.04
0.0437339	13.0442	2718.96	67.847	1581.55
0.033356	14.0383	2718.32	48.2674	1581.57
0.0286393	13.6181	2716.79	75.3707	1581.22
0.036422	13.9193	2716.46	55.8953	1580.57
0.0265098	13.0356	2716.16	75.7095	1580.9
0.0209012	12.2042	2717.04	58.8339	1581.42
0.0429312	12.5113	2717.59	55.8464	1581.33
0.0394864	14.3071	2716.56	69.5666	1581.52
0.0340244	13.2526	2713.4	61.4291	1581.64
0.0383064	12.4364	2713.24	71.8438	1581.59
0.0398366	13.3397	2715.2	55.7835	1582.02
0.0290282	12.6485	2717.26	65.8314	1581.65
0.0295416	12.9954	2714.25	80	1581.92
0.0447525	13.7222	2715.75	80	1581.54
0.0532988	12.9899	2717.98	52.6357	1581.67
0.0280157	12.8478	2717.42	64.1143	1581.59
0.0418676	12.5188	2717.56	77.1784	1581.59
0.0294036	13.5491	2717.37	66.527	1581.58
0.0393552	11.9793	2715.61	80	1582.08
0.0431064	12.011	2717.2	80	1582.21
0.0350602	12.3188	2715.99	67.5515	1582.42
0.0514395	12.3137	2715.74	80	1581.73
0.0387466	12.5512	2715.08	53.3796	1581.65
0.0368786	12.5696	2716.04	55.7957	1581.52
0.0320897	12.8122	2715.59	46.6224	1581.51
0.0497998	11.4396	2715.97	45.2924	1581.28
0.0335722	11.8506	2713.52	80	1581.08
0.0479319	12.3809	2715.38	59.3671	1581.07
0.0304754	12.3236	2716.54	69.187	1581.14
0.0247042	12.4328	2716.55	51.129	1581.16
0.0383175	12.9141	2718.74	80	1580.98
0.0575918	11.6948	2716.87	59.9089	1580.69
0.0314647	12.9872	2716.51	80	1582.02
0.0184111	12.2468	2715.94	80	1581.73
0.0272459	12.7958	2716.86	80	1580.96
0.0220289	12.6301	2715.01	77.4035	1581.73
0.0260065	12.4591	2715.85	64.6724	1582.43
0.0325797	13.8071	2717.02	62.1847	1582.56
0.0495935	14.32	2716.08	61.2987	1582.06
0.0596312	14.3673	2716.35	80	1582.15
0.0252946	14.3841	2715.98	72.1122	1582.03
0.0387739	14.1491	2715.75	80	1582.11
0.0278558	14.3126	2714.7	78.1299	1581.94
0.0309816	14.1254	2716.31	64.938	1581.61
0.034832	13.2322	2713.83	68.2645	1581.72
0.0323357	14.7311	2712.19	80	1581.53
0.0218947	12.7521	2714.32	80	1581.79
0.0386171	12.4383	2713.81	80	1582
0.0502231	13.2907	2714.91	73.4198	1581.86
0.0497423	12.4025	2714.01	80	1581.58
0.0350911	12.581	2715.53	80	1581.85
0.0210193	12.8195	2715.98	80	1581.56
0.02254	12.3634	2717.29	73.3297	1580.97
0.0601376	13.3557	2715.79	76.067	1580.96
0.062448	13.5054	2715.55	44.8279	1581.14
0.0372922	13.192	2716.48	69.3568	1581.69
0.0356407	13.8828	2716.64	80	1581.36
0.041656	12.7538	2718.27	51.6239	1581.56
0.0506055	12.637	2717.23	79.1658	1581.76
0.0374843	12.3436	2715.49	60.8974	1581.41
0.0286909	12.8928	2714.99	80	1581.35
0.0199342	12.7083	2715.42	52.8178	1581.37
0.0392982	12.8859	2715.73	76.9231	1581.52
0.0444959	12.5669	2714.66	74.5894	1581.31
0.0487337	12.0744	2715.03	75.1305	1581.33
0.0278203	11.6119	2714.6	53.0022	1581.18
0.0327439	12.5822	2714.91	53.1971	1581.25
0.0609498	12.5768	2712.81	65.1519	1581.51
0.0530272	13.4249	2715.17	74.572	1581.17
0.0400528	11.8738	2715.8	80	1581.37
0.0369322	12.8887	2715.22	64.3611	1581.83
0.0208055	12.2771	2715.13	62.8632	1581.51
0.0228333	12.5539	2715.65	79.3414	1581.49
0.0313599	12.5087	2715.95	80	1581.29
0.0295899	12.9472	2712.73	80	1581.59
0.0494562	12.971	2712.89	80	1581.7
0.0185799	13.7306	2716.72	71.7602	1580.89
0.0582383	13.0982	2713.95	79.9439	1581.48
0.0251153	13.504	2715.24	65.4556	1581.67
0.0350022	13.3899	2714.88	80	1581.69
0.0431016	13.106	2714.27	80	1581.95
0.0341537	14.0739	2713.36	69.7627	1581.9
0.0344242	12.5469	2714.97	74.8129	1581.6
0.0191033	12.9984	2715.66	74.9373	1581.63
0.0260372	13.3578	2713.92	80	1582.09
0.0366899	12.7772	2718.15	47.5021	1582.23
0.0299121	13.2203	2717.38	56.1768	1582.27
0.0618486	13.0206	2717.77	70.6737	1581.68
0.0237033	13.5342	2715.64	68.8477	1581.83
0.0398461	14.1845	2718.06	80	1582.41
0.0341052	12.9799	2718.47	80	1582.36
0.0436493	12.6876	2718.28	80	1581.75
0.0463219	12.4799	2716.04	68.8321	1581.47
0.040143	13.2624	2717.79	80	1581.5
0.0438341	12.5593	2719.45	58.4348	1581.12
0.0324273	11.7989	2716.88	67.976	1581.35
0.0309583	12.9506	2718.13	78.6405	1581.58
0.0726445	12.3496	2719.97	80	1581.66
0.0507832	13.3082	2718.8	80	1581.38
0.0438307	13.566	2717.05	51.8838	1581.22
0.0399086	12.7185	2716.26	80	1581.89
0.02643	12.7036	2717.26	80	1581.72
0.0302778	12.1772	2716.42	80	1581.62
0.0283782	13.8292	2715.27	63.3108	1581.18
0.0373331	13.6621	2712.31	80	1579.79
0.0199163	13.9785	2713.79	67.9195	1580
0.0337906	13.8768	2716.37	68.3556	1581.21
0.0390244	12.0436	2717.13	80	1581.15
0.0578315	14.1644	2711	76.7047	1581.5
0.062145	14.3461	2712.85	80	1581.9
0.0230225	13.5879	2716.17	80	1581.34
0.032617	13.1898	2716.05	80	1581.8
0.0420873	12.7171	2715.94	80	1581.59
0.0376104	12.7466	2716.41	64.3634	1581.7
0.0429182	12.5637	2716.17	80	1581.54
0.0184834	12.4908	2715.11	66.2841	1581.48
0.0790567	12.4405	2716.53	67.9521	1581.49
0.0398671	12.6263	2717.19	74.7721	1581.63
0.0257132	12.1832	2715.48	80	1581.73
0.0302304	12.6891	2716.09	57.0292	1581.72
0.0292818	12.8871	2714.76	71.7177	1581.88
0.0303295	12.8323	2716.81	64.5881	1582.23
0.0180041	12.4426	2715.43	75.1948	1581.58
0.0517483	12.9086	2717.08	65.4234	1581.5
0.0259247	12.7328	2717.85	65.4851	1581.5
0.0366013	12.2781	2715.74	53.1641	1581.74
0.0439617	12.1254	2717.17	55.1009	1581.88
0.0252103	12.3996	2715.92	80	1581.72
0.0487214	12.3446	2716.74	63.7896	1581.32
0.032905	12.3803	2716.84	79.4035	1581.56
0.0321192	12.9047	2716.3	80	1581.58
0.0341956	11.8753	2717.37	80	1581.91
0.026082	12.6039	2717.55	80	1581.58
0.0595405	12.5714	2717.22	66.349	1581.52
0.0405328	12.7322	2716.64	80	1581.71
0.0256353	12.3166	2717.51	78.9733	1581.32
0.0274732	12.8705	2719.2	80	1581.48
0.0313805	13.65	2716.29	75.3771	1581.46
0.0284916	13.2403	2716.29	64.2205	1581.68
0.0607783	13.7909	2714.19	65.8482	1581.46
0.0213166	14.5175	2716.13	80	1581.72
0.0306086	14.4861	2715.38	48.0214	1581.91
0.0254173	14.8485	2713.26	80	1582.09
0.0432468	14.265	2714.86	65.2312	1582.07
0.0433181	13.8032	2714.71	58.0027	1581.71
0.051989	14.8619	2713.62	66.9637	1581.99
0.0514393	15.787	2714.58	76.9135	1581.62
0.0294254	13.1071	2714.31	56.2458	1581.23
0.0471083	12.5425	2713.16	64.3932	1581.49
0.0271465	13.6494	2716.29	75.9586	1580.92
0.0389057	12.6582	2714.83	80	1581.39
0.0534955	12.078	2714.82	72.9838	1581.41
0.020029	12.669	2715.78	66.1029	1581.32
0.0318534	12.6027	2717.05	72.5034	1581.45
0.0296282	12.8457	2717.14	54.5207	1581.21
0.0343048	12.0909	2716.11	70.4323	1581.29
0.0484738	12.4287	2717.38	66.0011	1581.57
0.0253156	12.5681	2717.02	76.02	1581.25
0.0338678	12.7199	2717.91	60.5351	1581.48
0.0142812	12.8603	2716.54	52.5991	1581.54
0.0204078	12.5696	2715.38	51.9242	1581.08
0.0316091	12.634	2714.77	71.6849	1581.01
0.0648385	13.0041	2714.84	80	1581.46
0.0388901	13.3023	2716.2	62.453	1581
0.0417601	13.4166	2714.3	54.6466	1580.99
[truncated: 8,202 more rows]
