# Supplementary material for: Rapid synthesis of micron-thick flexible graphite films via non-equilibrium carbon flux engineering
Source: Nat Commun. 2026 Feb 28;17:3280. doi: 10.1038/s41467-026-70028-8 (PMC13066362; doi:10.1038/s41467-026-70028-8)
Supplement: Supplementary file 3 — Source data [file 41467_2026_70028_MOESM3_ESM.zip › Source Data files/Figure 2.xlsx]

## Sheet: a
Sputter Time (s)	Depth (nm)	Intensity (Raw, Poisson Corrected)	Intensity (Raw, Poisson Corrected)
0.8192	1.04858	638.273	4951.57
2.4576	3.14573	380.382	6052.98
4.096	5.24288	434.745	4675.04
5.7344	7.34003	389.596	4220.32
7.3728	9.43718	352.792	4295.97
9.0112	11.5343	330.328	4278.84
10.6496	13.6315	261.069	4192.42
12.288	15.7286	262.085	4115.96
13.9264	17.8258	196.17	4188.83
15.5648	19.9229	189.087	4111.81
17.2032	22.0201	159.777	4039.15
18.8416	24.1172	142.619	4163.82
20.48	26.2144	135.568	4081.07
22.1184	28.3116	138.584	3976.45
23.7568	30.4087	98.2943	4134.85
25.3952	32.5059	112.391	4030.9
27.0336	34.603	99.3003	3859.78
28.672	36.7002	74.1721	3952.29
30.3104	38.7973	62.1176	3995.44
31.9488	40.8945	88.2426	4090.93
33.5872	42.9916	57.1029	4026.33
35.2256	45.0888	66.1333	4039.87
36.864	47.1859	63.1275	3972.62
38.5024	49.2831	66.1373	4040.71
40.1408	51.3802	39.0465	4010.46
41.7792	53.4774	43.0565	3939.45
43.4176	55.5745	44.0592	3912.72
45.056	57.6717	31.0294	3901.69
46.6944	59.7688	38.0441	3922.06
48.3328	61.866	38.0441	3866.31
49.9712	63.9631	47.0704	3899.61
51.6096	66.0603	35.0374	3891.45
53.248	68.1574	40.0514	3874.53
54.8864	70.2546	34.0374	3886.62
56.5248	72.3517	30.0312	3843.16
58.1632	74.4489	29.0257	3824.43
59.8016	76.546	36.0418	3898.54
61.44	78.6432	31.0294	3924.52
63.0784	80.7404	25.0191	3884.68
64.7168	82.8375	29.0257	4039.38
66.3552	84.9347	29.0275	3776.64
67.9936	87.0318	24.0176	3988.5
69.632	89.129	20.0122	3964.14
71.2704	91.2261	17.0088	3884.49
72.9088	93.3233	26.0222	3931
74.5472	95.4204	26.0222	3930.72
76.1856	97.5176	13.0067	3910.68
77.824	99.6147	17.0099	3889.51
79.4624	101.712	21.016	3867.45
81.1008	103.809	11.0044	3975.37
82.7392	105.906	14.0077	3806.08
84.3776	108.003	9.00357	3881.89
86.016	110.1	23.0176	3919.46
87.6544	112.198	18.0099	3913.72
89.2928	114.295	17.0099	3832.03
90.9312	116.392	15.0069	3874.8
92.5696	118.489	13.0052	3957.3
94.208	120.586	13.0052	3878.27
95.8464	122.683	16.0078	3882.68
97.4848	124.781	11.0037	3858.84
99.1232	126.878	22.0148	3793.39
100.762	128.975	13.0052	3995.62
102.4	131.072	12.0044	3759.51
104.038	133.169	13.0052	3874.66
105.677	135.266	23.0162	3902.43
107.315	137.363	17.0088	3760.28
108.954	139.461	9.00247	3875.13
110.592	141.558	15.0069	3809.04
112.23	143.655	10.0031	3917.53
113.869	145.752	13.006	3830.71
115.507	147.849	12.0059	3870.26
117.146	149.946	14.006	3751.49
118.784	152.044	13.006	3781.2
120.422	154.141	13.0052	3978.55
122.061	156.238	15.0069	3820.06
123.699	158.335	18.0099	3940.36
125.338	160.432	16.0088	3906.16
126.976	162.529	18.011	3872.79
128.614	164.626	15.0069	3840.36
130.253	166.724	12.0044	3819.59
131.891	168.821	14.0068	3888.1
133.53	170.918	13.0052	3932.9
135.168	173.015	18.0099	3757.53
136.806	175.112	14.006	3991.78
138.445	177.209	11.0037	3911.64
140.083	179.306	14.006	3885.9
141.722	181.404	16.0078	3830.5
143.36	183.501	11.0037	3925.8
144.998	185.598	12.0051	3921.43
146.637	187.695	15.0069	3813.36
148.275	189.792	18.0099	3825.75
149.914	191.889	12.0044	3970.9
151.552	193.987	14.006	3928.45
153.19	196.084	15.0069	3897.26
154.829	198.181	11.0037	3881.41
156.467	200.278	15.0069	3826.49
158.106	202.375	13.0052	3956.3
159.744	204.472	17.0099	3916.42
161.382	206.569	10.0031	3842.69
163.021	208.667	14.0068	3880.21
164.659	210.764	14.006	3927.89
166.298	212.861	11.0037	3887.63
167.936	214.958	12.0044	3866.25
169.574	217.055	11.0044	3812.74
171.213	219.152	13.0052	3886.36
172.851	221.25	14.006	3875.13
174.49	223.347	6.0011	3942.36
176.128	225.444	12.0051	3898.27
177.766	227.541	11.0037	3874.46
179.405	229.638	9.00247	3865.65
181.043	231.735	6.00146	3925.25
182.682	233.832	13.006	3863.04
184.32	235.93	19.011	3898.04
185.958	238.027	13.0052	3767.03
187.597	240.124	11.0044	3795.83
189.235	242.221	17.0088	3878.01
190.874	244.318	14.0077	3811.74
192.512	246.415	11.0044	3959.31
194.15	248.513	12.0044	3849.33
195.789	250.61	13.0052	3828.76
197.427	252.707	17.0099	3768.33
199.066	254.804	17.0088	3833.03
200.704	256.901	12.0044	3821.96
202.342	258.998	8.00195	4009.96
203.981	261.095	13.0052	3814.84
205.619	263.193	16.0088	3929.16
207.258	265.29	10.0031	3807.9
208.896	267.387	11.0037	3907.09
210.534	269.484	12.0051	3776.38
212.173	271.581	9.00247	3726.79
213.811	273.678	9.00302	3875.87
215.45	275.775	9.00247	3855.57
217.088	277.873	9.00302	3815.27
218.726	279.97	15.0069	3898.61
220.365	282.067	15.0087	3873.73
222.003	284.164	14.0068	3831.35
223.642	286.261	13.0052	3843.37
225.28	288.358	8.00244	3960.67
226.918	290.456	7.00192	3824.54
228.557	292.553	11.0037	3884.56
230.195	294.65	14.006	3815.58
231.834	296.747	10.0043	3756.99
233.472	298.844	9.00302	3874.33
235.11	300.941	11.0044	3944.46
236.749	303.038	10.0031	3949.92
238.387	305.136	8.00244	3935.55
240.026	307.233	10.0031	3733.32
241.664	309.33	7.0015	3888.76
243.302	311.427	9.00302	3716.71
244.941	313.524	13.006	3812.57
246.579	315.621	15.0069	3791.56
248.218	317.719	16.0078	3760.86
249.856	319.816	10.0037	3852.56
251.494	321.913	14.006	3788.34
253.133	324.01	8.00195	3837.15
254.771	326.107	12.0044	3917.54
256.41	328.204	9.00247	3754.5
258.048	330.301	13.0052	3864.98
259.686	332.399	10.0037	3892.03
261.325	334.496	13.0052	3915.53
262.963	336.593	14.0068	3861.24
264.602	338.69	16.0078	3902.62
266.24	340.787	13.0052	3914.26
267.878	342.884	10.0031	3841.95
269.517	344.982	15.0078	3770.59
271.155	347.079	10.0031	3736.35
272.794	349.176	13.0052	3823.48
274.432	351.273	15.0069	3763.58
276.07	353.37	10.0043	3875.33
277.709	355.467	7.0015	3895.45
279.347	357.564	12.0059	3995.89
280.986	359.662	14.006	3929.45
282.624	361.759	10.0031	3764.03
284.262	363.856	8.00195	3803.37
285.901	365.953	12.0059	3902.7
287.539	368.05	12.0044	3820.53
289.178	370.147	11.0037	3820.95
290.816	372.244	5.00107	3807.73
292.454	374.342	8.00195	3796.62
294.093	376.439	9.00247	3794.87
295.731	378.536	13.006	3923.79
297.37	380.633	12.0044	3794.31
299.008	382.73	11.0037	3830.71
300.646	384.827	11.0037	3890.52
302.285	386.925	13.0052	3883.55
303.923	389.022	7.00192	3895.65
305.562	391.119	18.0099	3780.68
307.2	393.216	13.0052	3991.85
308.838	395.313	8.00195	3893.25
310.477	397.41	10.0031	3759.25
312.115	399.507	15.0069	3842.43
313.754	401.605	15.0069	3865.18
315.392	403.702	12.0066	3787.56
317.03	405.799	10.0037	3789.04
318.669	407.896	11.0037	3848.97
320.307	409.993	10.0043	3855.1
321.946	412.09	9.00302	3712.98
323.584	414.188	12.0051	3902.27
325.222	416.285	9.00302	3981.66
326.861	418.382	13.0052	3701.39
328.499	420.479	10.0031	3731.34
330.138	422.576	13.006	3797.05
331.776	424.673	8.00195	3860.31
333.414	426.77	17.0088	3771.11
335.053	428.868	15.0078	3793.05
336.691	430.965	5.00137	3812.26
338.33	433.062	10.0031	3807.25
339.968	435.159	11.005	3878.27
341.606	437.256	15.0078	3823.91
343.245	439.353	10.0031	3680.8
344.883	441.45	7.00192	3894.11
346.522	443.548	18.0099	3791.3
348.16	445.645	9.00247	3717.26
349.798	447.742	15.0096	3853.83
351.437	449.839	12.0051	3844.9
353.075	451.936	9.00247	3810.26
354.714	454.033	11.0037	3820.85
356.352	456.131	9.00302	3873.46
357.99	458.228	10.0037	3797.4
359.629	460.325	17.0109	3742.33
361.267	462.422	11.0037	3877.2
362.906	464.519	8.00195	3717.97
364.544	466.616	12.0044	3630.45
366.182	468.713	12.0051	3759.76
367.821	470.811	14.006	3790.04
369.459	472.908	8.00244	3808.99
371.098	475.005	15.0069	3695.1
372.736	477.102	16.0078	3829.76
374.374	479.199	14.006	3809.88
376.013	481.296	12.0051	3714.18
377.651	483.394	9.00247	3757.79
379.29	485.491	7.0015	3787.78
380.928	487.588	14.006	3739.84
382.566	489.685	8.00195	3721.27
384.205	491.782	8.00195	3805.46
385.843	493.879	9.00302	3931.08
387.482	495.976	2.00012	3804.46
389.12	498.074	11.0037	3915.53
390.758	500.171	13.0052	3846.82
392.397	502.268	16.0078	3875.8
394.035	504.365	9.00247	3907.82
395.674	506.462	14.0068	3877.33
397.312	508.559	7.00192	3795.49
398.95	510.657	14.006	3936.55
400.589	512.754	6.00146	3829.39
402.227	514.851	9.00247	3749.37
403.866	516.948	12.0044	3907.63
405.504	519.045	15.0078	3924.98
407.142	521.142	11.0037	3773.19
408.781	523.239	19.011	3798.62
410.419	525.337	10.0031	3810.57
412.058	527.434	12.0051	3906.93
413.696	529.531	15.0078	3711.96
415.334	531.628	8.00195	3876.8
416.973	533.725	18.0099	3811.57
418.611	535.822	14.006	3851.24
420.25	537.919	10.0031	4018.81
421.888	540.017	8.00195	3936.55
423.526	542.114	11.0037	3909.17
425.165	544.211	14.0077	3785.47
426.803	546.308	13.0052	3861.44
428.442	548.405	14.006	3944.09
430.08	550.502	11.0044	3890.03
431.718	552.6	9.00247	3933.54
433.357	554.697	10.0037	3898.15
434.995	556.794	10.0031	3779.28
436.634	558.891	10.0037	3846.76
438.272	560.988	12.0044	3719.52
439.91	563.085	8.00195	3784.73
441.549	565.182	10.0037	3840.1
443.187	567.28	5.00076	3912.8
444.826	569.377	11.0044	3791.61
446.464	571.474	9.00247	3824.22
448.102	573.571	12.0044	3699.38
449.741	575.668	10.0031	3752.43
451.379	577.765	12.0044	3953.2
453.018	579.863	16.0088	3729.78
454.656	581.96	10.0031	3835.62
456.294	584.057	7.0015	3865.98
457.933	586.154	6.0011	3782.21
459.571	588.251	11.0037	3865.78
461.21	590.348	5.00076	3749.91
462.848	592.445	10.0031	3849.7
464.486	594.543	23.0162	3876.2
466.125	596.64	8.00195	3815.32
467.763	598.737	14.0068	3870.12
469.402	600.834	13.0052	3818.42
471.04	602.931	11.0037	3805.11
472.678	605.028	5.00107	3775.12
474.317	607.126	12.0044	3799.41
475.955	609.223	4.00073	3820.64
477.594	611.32	8.00195	3843.58
479.232	613.417	12.0059	3745.42
480.87	615.514	15.0069	3601.24
482.509	617.611	10.0031	3630.96
484.147	619.708	11.0037	3724.81
485.786	621.806	7.0015	3775.38
487.424	623.903	11.0044	3818.16
489.062	626	11.0037	3937.45
490.701	628.097	13.006	3811.78
492.339	630.194	12.0044	3789.48
493.978	632.291	17.0099	3853.71
495.616	634.388	13.0052	3867.99
497.254	636.486	8.00195	3899.73
498.893	638.583	9.00302	3828.44
500.531	640.68	9.00247	3779.42
502.17	642.777	11.0044	3766.36
503.808	644.874	7.00235	3871.99
505.446	646.971	14.0068	3830.34
507.085	649.069	11.0044	3818.68
508.723	651.166	9.00247	3828.23
510.362	653.263	10.0031	3843.64
512	655.36	13.0052	3808.04
513.638	657.457	6.0011	3804.46
515.277	659.554	15.0069	3785.25
516.915	661.651	7.0015	3891.91
518.554	663.749	5.00107	3760.99
520.192	665.846	10.0037	3816.32
521.83	667.943	14.006	3692.85
523.469	670.04	9.00247	3811.21
525.107	672.137	7.0015	3803.68
526.746	674.234	9.00247	3849.15
528.384	676.332	15.0078	3671.02
530.022	678.429	15.0069	3892.57
531.661	680.526	11.0037	3747.71
533.299	682.623	9.00302	3814.58
534.938	684.72	13.0052	3843.96
536.576	686.817	16.0098	3826.91
538.214	688.914	12.0044	3783.21
539.853	691.012	9.00247	3773.12
541.491	693.109	6.00146	3811.26
543.13	695.206	5.00107	3781.98
544.768	697.303	11.0037	3779.46
546.406	699.4	13.006	3823.59
548.045	701.497	15.0069	3774.34
549.683	703.594	10.0031	3802.15
551.322	705.692	15.0069	3763.06
552.96	707.789	13.0052	3841.69
554.598	709.886	23.0176	3707.66
556.237	711.983	7.0015	3857.04
557.875	714.08	13.0067	3699.86
559.514	716.177	13.0052	3845.11
561.152	718.275	12.0051	3892.91
562.79	720.372	11.0037	3779.46
564.429	722.469	11.0037	3866.18
566.067	724.566	14.006	3802.72
567.706	726.663	18.011	3852.18
569.344	728.76	5.00076	3791.78
570.982	730.857	8.00195	3769.73
572.621	732.955	13.0052	3738.61
574.259	735.052	7.0015	3835.83
575.898	737.149	10.0031	3824.96
577.536	739.246	6.0011	3744.93
579.174	741.343	12.0044	3808.21
580.813	743.44	11.0037	3811.26
582.451	745.538	12.0059	3786.78
584.09	747.635	8.00244	3732.34
585.728	749.732	11.005	3813.26
587.366	751.829	8.00195	3711.94
589.005	753.926	7.0015	3894.57
590.643	756.023	14.0086	3713.92
592.282	758.12	12.0044	3855.1
593.92	760.218	15.0069	3810.74
595.558	762.315	9.00247	3936.36
597.197	764.412	8.00293	3848.44
598.835	766.509	9.00247	3766.07
600.474	768.606	14.0068	3907.36
602.112	770.703	12.0044	3795.09
603.75	772.801	7.0015	3726
605.389	774.898	19.011	3804.42
607.027	776.995	9.00247	3760.54
608.666	779.092	11.0037	3788.74
610.304	781.189	7.0015	3809.26
611.942	783.286	15.0069	3837.57
613.581	785.383	14.006	3757.99
615.219	787.481	6.0011	3796.84
616.858	789.578	10.0031	3870.12
618.496	791.675	16.0078	3862.98
620.134	793.772	8.00195	3788.3
621.773	795.869	13.006	3834.35
623.411	797.966	11.0037	3880.41
625.05	800.063	7.00192	3814.31
626.688	802.161	15.0078	3796.57
628.326	804.258	14.006	3907.01
629.965	806.355	20.0134	3766.59
631.603	808.452	12.0059	3885.68
633.242	810.549	12.0051	3813.79
634.88	812.646	14.006	3822.85
636.518	814.744	17.0088	3782.13
638.157	816.841	13.0057	3820.27
639.795	818.938	10.0043	3889.3
641.434	821.035	13.0052	3757.21
643.072	823.132	12.0044	3866.92
644.71	825.229	17.0088	3717.46
646.349	827.326	13.0067	3684.8
647.987	829.424	11.0037	3805.51
649.626	831.521	10.0031	3751.72
651.264	833.618	6.00146	3789.44
652.902	835.715	10.0031	3771.63
654.541	837.812	10.0037	3800.1
656.179	839.909	6.00146	3865.45
657.818	842.007	12.0044	3775.08
659.456	844.104	9.00247	3873.66
661.094	846.201	10.0031	3782.58
662.733	848.298	13.0052	3785.95
664.371	850.395	17.0088	3690.59
666.01	852.492	10.0031	3718.2
667.648	854.589	11.0037	3723.49
669.286	856.687	12.0044	3878.87
670.925	858.784	15.0069	3736.3
672.563	860.881	16.0098	3893.57
674.202	862.978	13.0052	3854.83
675.84	865.075	20.0122	3903.01
677.478	867.172	16.0088	3744.67
679.117	869.27	14.0077	3814.05
680.755	871.367	13.006	3767.92
682.394	873.464	18.0099	3804.07
684.032	875.561	10.0037	3934.09
685.67	877.658	21.0135	3870.39
687.309	879.755	13.0052	3764.06
688.947	881.852	12.0059	3857.9
690.586	883.95	7.0015	3756.01
692.224	886.047	12.0044	3716.46
693.862	888.144	13.0052	3760.73
695.501	890.241	8.00195	3881.95
697.139	892.338	9.00247	3789.82
698.778	894.435	12.0044	3756.99
700.416	896.532	7.0015	3764.03
702.054	898.63	13.006	3845.7
703.693	900.727	11.0037	3787
705.331	902.824	10.0031	3733.85
706.97	904.921	11.0037	3886.9
708.608	907.018	12.0044	3696.85
710.246	909.115	9.00357	3901.66
711.885	911.213	13.0067	3746.94
713.523	913.31	12.0044	3811.57
715.162	915.407	8.00195	3977.92
716.8	917.504	15.0069	3834.51
718.438	919.601	9.00247	3807.68
720.077	921.698	17.0088	3885.36
721.715	923.795	9.00247	3854.57
723.354	925.893	15.0096	3765
724.992	927.99	10.0037	3789.04
726.63	930.087	23.0162	3730.29
728.269	932.184	14.006	3746.88
729.907	934.281	9.00247	3889.76
731.546	936.378	13.006	3785.95
733.184	938.476	19.0122	3812.31
734.822	940.573	10.0037	3763.03
736.461	942.67	13.0052	3794.05
738.099	944.767	8.00244	3749.48
739.738	946.864	14.0068	3786.25
741.376	948.961	17.0099	3859.58
743.014	951.058	13.0052	3825.17
744.653	953.156	9.00247	3861.11
746.291	955.253	14.006	3889.24
747.93	957.35	9.00247	3651.98
749.568	959.447	11.0037	3671.77
751.206	961.544	14.0068	3889.76
752.845	963.641	9.00247	3819.85
754.483	965.738	18.0099	3751.14
756.122	967.836	13.0052	3839.21
757.76	969.933	14.0077	3761.57
759.398	972.03	16.0078	3731.1
761.037	974.127	13.0052	3865.45
762.675	976.224	13.0067	3793.83
764.314	978.321	16.0078	3891.25
765.952	980.419	16.0078	3897.19
767.59	982.516	10.0049	3782.21
769.229	984.613	10.0031	3668.51
770.867	986.71	11.0037	3841.84
772.506	988.807	9.00327	3854.04
774.144	990.904	11.0044	3850.56
775.782	993.001	19.0122	3665.75
777.421	995.099	13.006	3880.55
779.059	997.196	10.0037	3669.51
780.698	999.293	20.0134	3888.49
782.336	1001.39	8.00293	3815.05
783.974	1003.49	14.0068	3816.84
785.613	1005.58	13.006	3760.22
787.251	1007.68	8.00195	3764.81
788.89	1009.78	11.0037	3714.71
790.528	1011.88	9.00247	3878.41
792.166	1013.97	8.00244	3795.14
793.805	1016.07	15.0069	3727.54
795.443	1018.17	15.0069	3770.4
797.082	1020.26	12.0051	3745.22
798.72	1022.36	11.0037	3790.87
800.358	1024.46	12.0051	3835.45
801.997	1026.56	9.00247	3685.82
803.635	1028.65	9.00247	3833.5
805.274	1030.75	18.0099	3779.72
806.912	1032.85	21.0135	3606.97
808.55	1034.94	9.00247	3876.6
810.189	1037.04	15.0069	3876.74
811.827	1039.14	16.0078	3772.89
813.466	1041.24	7.0015	3799.62
815.104	1043.33	9.00247	3740.38
816.742	1045.43	16.0078	3819.9
818.381	1047.53	7.00235	3795.31
820.019	1049.62	9.00247	3777.42
821.658	1051.72	14.0068	3791.26
823.296	1053.82	9.00247	3815.22
824.934	1055.92	10.0031	3808.52
826.573	1058.01	15.0069	3663.5
828.211	1060.11	11.0037	3783.81
829.85	1062.21	16.0078	3865.58
831.488	1064.3	18.0099	3570.03
833.126	1066.4	10.0031	3843.22
834.765	1068.5	10.0031	3632.46
836.403	1070.6	17.0099	3702.92
838.042	1072.69	10.0037	3664.51
839.68	1074.79	15.0078	3798.45
841.318	1076.89	11.0037	3731.1
842.957	1078.98	9.00247	3784.03
844.595	1081.08	12.0051	3898.39
846.234	1083.18	15.0069	3717.44
847.872	1085.28	15.0069	3810.52
849.51	1087.37	8.00195	3742.62
851.149	1089.47	12.0044	3721.96
852.787	1091.57	12.0044	3781.72
854.426	1093.66	9.00302	3803.63
856.064	1095.76	13.0052	3729.54
857.702	1097.86	14.006	3804.51
859.341	1099.96	11.0037	3736.07
860.979	1102.05	14.006	3704.65
862.618	1104.15	14.006	3733.32
864.256	1106.25	13.0052	3767.59
865.894	1108.34	12.0044	3781.2
867.533	1110.44	10.0043	3833.82
869.171	1112.54	12.0044	3759.05
870.81	1114.64	16.0078	3714.71
872.448	1116.73	9.00247	3746.91
874.086	1118.83	11.0044	3855.04
875.725	1120.93	13.006	3740.89
877.363	1123.02	17.0088	3834.45
879.002	1125.12	15.0069	3763.51
880.64	1127.22	6.0011	3727
882.278	1129.32	10.0031	3765.22
883.917	1131.41	10.0037	3819.9
885.555	1133.51	10.0037	3669.76
887.194	1135.61	11.0037	3709.15
888.832	1137.7	9.00247	3712.23
890.47	1139.8	7.0015	3829.97
892.109	1141.9	9.00247	3739.64
893.747	1144	8.00195	3731.78
895.386	1146.09	14.006	3781.69
897.024	1148.19	9.00247	3877.07
898.662	1150.29	8.00244	3819.16
900.301	1152.39	9.00247	3713.42
901.939	1154.48	13.0052	3759.25
903.578	1156.58	7.0015	3694.09
905.216	1158.68	18.0099	3703.14
906.854	1160.77	13.006	3779.16
908.493	1162.87	12.0044	3801.84
910.131	1164.97	9.00302	3743.16
911.77	1167.07	6.00146	3728.52
913.408	1169.16	14.006	3886.83
915.046	1171.26	10.0031	3824.96
916.685	1173.36	0	3704.16
918.323	1175.45	14.006	3736.76
919.962	1177.55	13.0052	3639.21
921.6	1179.65	10.0031	3702.89
923.238	1181.75	19.011	3762.77
924.877	1183.84	15.0069	3878.67
926.515	1185.94	8.00195	3691.08
928.154	1188.04	12.0044	3841.22
929.792	1190.13	9.00357	3732.32
931.43	1192.23	9.00247	3795.83
933.069	1194.33	10.0031	3757.7
934.707	1196.43	12.0044	3893.84
936.346	1198.52	11.0037	3782.65
937.984	1200.62	11.0037	3907.09
939.622	1202.72	7.0015	3774.08
941.261	1204.81	20.0122	3897.53
942.899	1206.91	12.0051	3793.39
944.538	1209.01	8.00195	3728.05
946.176	1211.11	10.0031	3850.03
947.814	1213.2	12.0059	3762.28
949.453	1215.3	9.00266	3787.04
951.091	1217.4	11.0037	3778.09
952.73	1219.49	10.0031	3708.92
954.368	1221.59	9.00247	3671.27
956.006	1223.69	10.0031	3782.13
957.645	1225.79	16.0078	3900.81
959.283	1227.88	9.00247	3767.07
960.922	1229.98	8.00195	3760.55
962.56	1232.08	13.0052	3728.5
964.198	1234.17	13.0052	3747.34
965.837	1236.27	13.0052	3765.29
967.475	1238.37	16.0088	3748.14
969.114	1240.47	11.0037	3639.7
970.752	1242.56	15.0069	3803.58
972.39	1244.66	14.0068	3730.05
974.029	1246.76	12.0044	3836.3
975.667	1248.85	10.0037	3691.58
977.306	1250.95	6.0011	3721.54
978.944	1253.05	9.00302	3751.4
980.582	1255.15	16.0088	3806.47
982.221	1257.24	7.00192	3783.47
983.859	1259.34	10.0031	3812.31
985.498	1261.44	16.0078	3781.2
987.136	1263.53	15.0069	3796.4
988.774	1265.63	16.0078	3802.89
990.413	1267.73	11.0037	3780.98
992.051	1269.83	5.00076	3787.96
993.69	1271.92	11.0037	3796.84
995.328	1274.02	9.00247	3759.96
996.966	1276.12	12.0044	3720.01
998.605	1278.21	11.0037	3771.15
1000.24	1280.31	15.0069	3819.47
1001.88	1282.41	14.0068	3827.44
1003.52	1284.51	9.00247	3716.97
1005.16	1286.6	7.00192	3806.47
1006.8	1288.7	17.0088	3758.96
1008.44	1290.8	11.0037	3752.72
1010.07	1292.89	11.005	3770.82
1011.71	1294.99	10.0031	3760.8
1013.35	1297.09	9.00247	3754.72
1014.99	1299.19	11.0057	3776.9
1016.63	1301.28	11.0037	3816.37
1018.27	1303.38	6.0011	3692.06
1019.9	1305.48	8.00244	3655.98
1021.54	1307.57	5.00076	3704.15
1023.18	1309.67	6.00146	3736.84
1024.82	1311.77	13.0052	3767.81
1026.46	1313.87	12.0044	3815.79
1028.1	1315.96	9.00247	3756.76
1029.73	1318.06	11.0037	3744.67
1031.37	1320.16	6.0011	3842.9
1033.01	1322.25	9.00247	3746.14
1034.65	1324.35	19.011	3691.59
1036.29	1326.45	16.0078	3804.42
1037.93	1328.55	7.0015	3707.95
1039.56	1330.64	14.006	3691.06
1041.2	1332.74	16.0088	3816.53
1042.84	1334.84	15.0087	3772.62
1044.48	1336.93	12.0051	3756.47
1046.12	1339.03	10.0031	3749.43
1047.76	1341.13	13.006	3636.21
1049.4	1343.23	14.006	3753.95
1051.03	1345.32	15.0069	3752
1052.67	1347.42	13.0052	3635.45
1054.31	1349.52	10.0031	3819.21
1055.95	1351.61	16.0088	3814.05
1057.59	1353.71	6.00146	3759.02
1059.23	1355.81	10.0031	3716.71
1060.86	1357.91	14.006	3627.97
1062.5	1360	13.006	3867.78
1064.14	1362.1	14.006	3797.18
1065.78	1364.2	7.00192	3752.23
1067.42	1366.29	11.0049	3695.1
1069.06	1368.39	19.0122	3692.07
1070.69	1370.49	13.0052	3725.51
1072.33	1372.59	10.0031	3746.39
1073.97	1374.68	15.0069	3766.78
1075.61	1376.78	14.0068	3679.53
1077.25	1378.88	5.00076	3806.94
1078.89	1380.97	11.0037	3851.3
1080.52	1383.07	11.0037	3689.08
1082.16	1385.17	14.006	3820.74
1083.8	1387.27	14.006	3786.69
1085.44	1389.36	19.011	3778.2
1087.08	1391.46	11.0037	3752.14
1088.72	1393.56	12.0051	3754.66
1090.36	1395.65	7.0015	3720.76
1091.99	1397.75	15.0087	3683.32
1093.63	1399.85	6.00146	3758.21
1095.27	1401.95	9.00247	3805.9
1096.91	1404.04	14.006	3775.9
1098.55	1406.14	20.0134	3691.84
1100.19	1408.24	10.0031	3869.79
1101.82	1410.33	13.0052	3771.11
1103.46	1412.43	17.0088	3791.78
1105.1	1414.53	17.0088	3701.11
1106.74	1416.63	22.0161	3801.19
1108.38	1418.72	20.0122	3767.81
1110.02	1420.82	11.0037	3740.87
1111.65	1422.92	13.006	3683.03
1113.29	1425.01	12.0051	3763.55
1114.93	1427.11	6.00183	3795.88
1116.57	1429.21	20.0122	3791.7
1118.21	1431.31	20.0122	3753.46
1119.85	1433.4	9.00247	3826.44
1121.48	1435.5	14.006	3925.72
1123.12	1437.6	13.0052	3776.6
1124.76	1439.69	12.0044	3818.37
1126.4	1441.79	15.0078	3829.44
1128.04	1443.89	13.006	3693.34
1129.68	1445.99	15.0069	3824.43
1131.32	1448.08	10.0031	3709.68
1132.95	1450.18	6.0011	3691.83
1134.59	1452.28	10.0031	3661.5
1136.23	1454.37	13.006	3771.3
1137.87	1456.47	11.0044	3754.66
1139.51	1458.57	6.00146	3766.29
1141.15	1460.67	12.0051	3793.79
1142.78	1462.76	9.00302	3868.19
1144.42	1464.86	9.00302	3835.51
1146.06	1466.96	13.0052	3761.48
1147.7	1469.05	10.0031	3726
1149.34	1471.15	8.00244	3739.84
1150.98	1473.25	12.0044	3759.51
1152.61	1475.35	17.0088	3715.71
1154.25	1477.44	10.0031	3809.21
1155.89	1479.54	9.00302	3725.75
1157.53	1481.64	14.006	3654.23
1159.17	1483.74	16.0078	3840.48
1160.81	1485.83	7.00192	3735.58
1162.44	1487.93	14.0068	3740.79
1164.08	1490.03	14.0068	3715.18
1165.72	1492.12	15.0069	3730.24
1167.36	1494.22	7.0015	3769.78
1169	1496.32	9.00357	3725.51
1170.64	1498.42	17.0088	3711.67
1172.28	1500.51	12.0051	3676.52
1173.91	1502.61	8.00195	3828.44
1175.55	1504.71	9.00357	3750.4
1177.19	1506.8	10.0031	3870.26
1178.83	1508.9	9.00247	3854.57
1180.47	1511	9.00247	3729.31
1182.11	1513.1	11.0037	3631.97
1183.74	1515.19	7.0015	3770.37
1185.38	1517.29	13.006	3874.2
1187.02	1519.39	9.00247	3667.76
1188.66	1521.48	10.0031	3746.14
1190.3	1523.58	8.00195	3699.62
1191.94	1525.68	12.0044	3717.71
1193.57	1527.78	14.0068	3647.47
1195.21	1529.87	10.0037	3758.02
1196.85	1531.97	14.006	3749.23
1198.49	1534.07	7.00192	3803.94
1200.13	1536.16	12.0044	3666.5
1201.77	1538.26	13.006	3794.83
1203.4	1540.36	6.0011	3767.23
1205.04	1542.46	13.006	3811.74
1206.68	1544.55	13.0052	3921.19
1208.32	1546.65	14.006	3636.47
1209.96	1548.75	9.00247	3728.54
1211.6	1550.84	10.0043	3754.24
1213.24	1552.94	17.0088	3773.86
1214.87	1555.04	9.00247	3744.96
1216.51	1557.14	5.00076	3705.39
1218.15	1559.23	16.0078	3794.83
1219.79	1561.33	12.0044	3771.41
1221.43	1563.43	13.0052	3768.07
1223.07	1565.52	7.00235	3695.86
1224.7	1567.62	7.0015	3707.15
1226.34	1569.72	18.0099	3688.57
1227.98	1571.82	13.0052	3768.26
1229.62	1573.91	9.00247	3775.86
1231.26	1576.01	11.0044	3850.97
1232.9	1578.11	17.0088	3833.88
1234.53	1580.2	12.0044	3721.95
1236.17	1582.3	8.00195	3837.57
1237.81	1584.4	9.00247	3688.57
1239.45	1586.5	10.0031	3811.52
1241.09	1588.59	14.0068	3735.83
1242.73	1590.69	12.0051	3726
1244.36	1592.79	19.011	3737.81
1246	1594.88	13.006	3815.53
1247.64	1596.98	13.0052	3771.89
1249.28	1599.08	11.0037	3817.85
1250.92	1601.18	10.0031	3754.5
1252.56	1603.27	16.0078	3858.84
1254.2	1605.37	14.0068	3672.78
1255.83	1607.47	8.00195	3723.23
1257.47	1609.56	8.00195	3661.74
1259.11	1611.66	8.00293	3634.7
1260.75	1613.76	6.0011	3673.28
1262.39	1615.86	12.0051	3815.84
1264.03	1617.95	9.00247	3835.45
1265.66	1620.05	16.0078	3715.69
1267.3	1622.15	10.0031	3620.46
1268.94	1624.24	10.0037	3769.85
1270.58	1626.34	16.0088	3661.74
1272.22	1628.44	14.006	3751.46
1273.86	1630.54	14.006	3823.01
1275.49	1632.63	16.0098	3920.27
1277.13	1634.73	19.011	3728.01
1278.77	1636.83	16.0078	3620.21
1280.41	1638.92	20.0147	3626.71
1282.05	1641.02	9.00247	3843.37
1283.69	1643.12	13.0052	3788.04
1285.32	1645.22	13.006	3738.81
1286.96	1647.31	14.006	3746.91
1288.6	1649.41	10.0037	3798.19
1290.24	1651.51	11.0037	3750.94
1291.88	1653.6	11.0044	3677.28
1293.52	1655.7	14.006	3689.84
1295.16	1657.8	15.0078	3702.65
1296.79	1659.9	10.0037	3722.47
1298.43	1661.99	10.0037	3770.14
1300.07	1664.09	11.0044	3811.05
1301.71	1666.19	9.00302	3931.62
1303.35	1668.28	14.006	3665.01
1304.99	1670.38	9.00302	3824.91
1306.62	1672.48	16.0078	3721.23
1308.26	1674.58	14.006	3734.55
1309.9	1676.67	13.0052	3743.41
1311.54	1678.77	11.0037	3696.85
1313.18	1680.87	6.0011	3683.81
1314.82	1682.96	19.011	3852.3
1316.45	1685.06	8.00244	3770.18
1318.09	1687.16	11.0037	3791.26
1319.73	1689.26	8.00195	3775.38
1321.37	1691.35	16.0088	3803.41
1323.01	1693.45	7.00192	3670.77
1324.65	1695.55	17.0088	3750.94
1326.28	1697.64	12.0051	3811.74
1327.92	1699.74	12.0051	3714.2
1329.56	1701.84	14.006	3685.57
1331.2	1703.94	9.00357	3743.59
1332.84	1706.03	14.006	3699.63
1334.48	1708.13	10.0037	3844.84
1336.12	1710.23	5.00076	3777.38
1337.75	1712.32	20.0122	3819.75
1339.39	1714.42	11.0037	3771.6
1341.03	1716.52	12.0051	3671.02
1342.67	1718.62	10.0031	3698.12
1344.31	1720.71	13.006	3735.3
1345.95	1722.81	16.0088	3757.27
1347.58	1724.91	9.00247	3758.25
1349.22	1727	13.006	3780.87
1350.86	1729.1	15.0078	3745.68
1352.5	1731.2	17.0099	3711.65
1354.14	1733.3	13.0052	3743.36
1355.78	1735.39	12.0044	3785.77
1357.41	1737.49	15.0078	3731.31
1359.05	1739.59	21.0135	3735.3
1360.69	1741.68	9.00247	3650.97
1362.33	1743.78	19.0122	3635.71
1363.97	1745.88	14.0068	3638.45
1365.61	1747.98	10.0031	3768.55
1367.24	1750.07	16.0078	3841.31
1368.88	1752.17	9.00247	3713.92
1370.52	1754.27	9.00247	3727
1372.16	1756.36	15.0069	3656.24
1373.8	1758.46	14.006	3722.72
1375.44	1760.56	4.00049	3824.86
1377.08	1762.66	15.0069	3744.42
1378.71	1764.75	12.0044	3775.86
1380.35	1766.85	14.006	3829.23
1381.99	1768.95	7.0015	3758.24
1383.63	1771.04	15.0069	3721.23
1385.27	1773.14	12.0044	3716
1386.91	1775.24	12.0044	3831.77
1388.54	1777.34	14.006	3737.09
1390.18	1779.43	12.0044	3896.92
1391.82	1781.53	15.0069	3759.73
1393.46	1783.63	14.006	3689.84
1395.1	1785.72	11.0037	3860.38
1396.74	1787.82	8.00195	3830.76
1398.37	1789.92	12.0051	3736.84
1400.01	1792.02	15.0069	3681.8
1401.65	1794.11	18.011	3793.79
1403.29	1796.21	20.0122	3719.46
1404.93	1798.31	12.0044	3718.73
1406.57	1800.4	7.0015	3715.22
1408.2	1802.5	18.0132	3692.1
1409.84	1804.6	10.0037	3738.84
1411.48	1806.7	14.006	3816.27
1413.12	1808.79	8.00293	3776.64
1414.76	1810.89	7.0015	3766.55
1416.4	1812.99	12.0059	3743.1
1418.04	1815.09	18.011	3675.28
1419.67	1817.18	6.0011	3765.81
1421.31	1819.28	10.0031	3864.65
1422.95	1821.38	12.0051	3744.1
1424.59	1823.47	12.0059	3658.24
1426.23	1825.57	8.00195	3653.23
1427.87	1827.67	16.0088	3752.17
1429.5	1829.77	17.0098	3788.6
1431.14	1831.86	9.00247	3798.62
1432.78	1833.96	20.0122	3695.33
1434.42	1836.06	15.0069	3806.77
1436.06	1838.15	16.0088	3764.03
1437.7	1840.25	18.0099	3769.3
1439.33	1842.35	12.0044	3761.51
1440.97	1844.45	15.0069	3748.2
1442.61	1846.54	12.0044	3697.37
1444.25	1848.64	9.00302	3802.2
1445.89	1850.74	10.0037	3698.6
1447.53	1852.83	11.0037	3764.84
1449.16	1854.93	17.0088	3682.06
1450.8	1857.03	10.0031	3698.63
1452.44	1859.13	16.0078	3746.65
1454.08	1861.22	5.00076	3764.03
1455.72	1863.32	18.011	3785.65
1457.36	1865.42	12.0044	3837.51
1459	1867.51	17.0088	3750.91
1460.63	1869.61	9.00302	3773.12
1462.27	1871.71	9.00247	3858.31
1463.91	1873.81	8.00195	3634.72
1465.55	1875.9	9.00247	3729.05
1467.19	1878	9.00247	3790.52
1468.83	1880.1	11.0037	3771.11
1470.46	1882.19	14.006	3767.33
1472.1	1884.29	14.006	3803.37
1473.74	1886.39	13.0052	3877.87
1475.38	1888.49	10.0031	3706.9
1477.02	1890.58	17.0099	3742.47
1478.66	1892.68	17.0099	3838.89
1480.29	1894.78	7.0015	3774.08
1481.93	1896.87	13.0052	3693.86
1483.57	1898.97	16.0078	3671.26
1485.21	1901.07	15.0069	3865.45
1486.85	1903.17	13.0067	3672.78
1488.49	1905.26	10.0037	3832.5
1490.12	1907.36	10.0043	3661.49
1491.76	1909.46	12.0044	3768.52
1493.4	1911.55	11.0044	3629.97
1495.04	1913.65	13.0067	3641.96
1496.68	1915.75	10.0031	3729.29
1498.32	1917.85	11.0037	3726.49
1499.96	1919.94	14.006	3718.22
1501.59	1922.04	18.0099	3854.1
1503.23	1924.14	6.0011	3709.41
1504.87	1926.23	13.0052	3744.42
1506.51	1928.33	6.0011	3693.32
1508.15	1930.43	13.0052	3790.74
1509.79	1932.53	13.006	3750.43
1511.42	1934.62	12.0044	3744.65
1513.06	1936.72	10.0031	3750.97
1514.7	1938.82	11.0037	3807.95
1516.34	1940.91	9.00247	3684.55
1517.98	1943.01	16.0078	3797.05
1519.62	1945.11	14.006	3701.38
1521.25	1947.21	9.00302	3814.58
1522.89	1949.3	12.0044	3687.83
1524.53	1951.4	13.006	3767.78
1526.17	1953.5	17.0099	3682.06
1527.81	1955.59	17.0099	3663
1529.45	1957.69	14.006	3707.41
1531.08	1959.79	16.0078	3752.63
1532.72	1961.89	11.0037	3758.25
1534.36	1963.98	18.011	3736.04
1536	1966.08	12.0044	3708.66
1537.64	1968.18	11.0037	3709.92
1539.28	1970.27	9.00247	3795.57
1540.92	1972.37	15.0069	3609.21
1542.55	1974.47	8.00244	3751.72
1544.19	1976.57	10.0031	3700.87
1545.83	1978.66	3.00027	3774.64
1547.47	1980.76	7.0015	3683.04
1549.11	1982.86	13.0052	3819.8
1550.75	1984.95	13.0052	3773.12
1552.38	1987.05	13.0052	3777.98
1554.02	1989.15	13.006	3583.54
1555.66	1991.25	10.0031	3835.51
1557.3	1993.34	17.0099	3782.51
1558.94	1995.44	7.0015	3615.48
1560.58	1997.54	9.00302	3811.47
1562.21	1999.63	9.00247	3699.88
1563.85	2001.73	6.0011	3755.44
1565.49	2003.83	16.0078	3599.96
1567.13	2005.93	7.0015	3813
1568.77	2008.02	10.0031	3813.74
1570.41	2010.12	13.0052	3786.47
1572.04	2012.22	11.0037	3693.35
1573.68	2014.31	10.0031	3706.2
1575.32	2016.41	3.00027	3852.77
1576.96	2018.51	14.006	3814.05
1578.6	2020.61	13.0052	3690.59
1580.24	2022.7	13.0052	3688.83
1581.88	2024.8	15.0078	3751.43
1583.51	2026.9	12.0051	3736.86
1585.15	2028.99	10.0031	3814.53
1586.79	2031.09	8.00244	3839.25
1588.43	2033.19	14.0077	3757.05
1590.07	2035.29	12.0044	3739.58
1591.71	2037.38	11.0044	3818.06
1593.34	2039.48	11.0044	3646.22
1594.98	2041.58	13.0052	3722.7
1596.62	2043.67	14.0068	3800.19
1598.26	2045.77	15.0086	3716.98
1599.9	2047.87	14.006	3733.29
1601.54	2049.97	9.00247	3731.8
1603.17	2052.06	11.0044	3687.07
1604.81	2054.16	13.006	3688.31
1606.45	2056.26	9.00247	3768.52
1608.09	2058.35	17.0088	3735.81
1609.73	2060.45	9.00247	3769.14
1611.37	2062.55	15.0087	3688.83
1613	2064.65	10.0037	3801.58
1614.64	2066.74	12.0044	3757.67
1616.28	2068.84	7.00192	3722.51
1617.92	2070.94	4.00073	3653.48
1619.56	2073.03	16.0078	3776.12
1621.2	2075.13	7.0015	3765.32
1622.84	2077.23	13.0052	3666.51
1624.47	2079.33	13.0052	3723.72
1626.11	2081.42	15.0069	3727.26
1627.75	2083.52	8.00244	3713.94
1629.39	2085.62	15.0069	3684.81
1631.03	2087.71	14.006	3799.84
1632.67	2089.81	10.0031	3715.45
1634.3	2091.91	10.0031	3685.8
1635.94	2094.01	14.0068	3715.18
1637.58	2096.1	19.011	3729.54
1639.22	2098.2	18.011	3728.05
1640.86	2100.3	12.0059	3694.11
1642.5	2102.39	15.0069	3708.66
1644.13	2104.49	11.0037	3748.97
1645.77	2106.59	18.0099	3716.44
1647.41	2108.69	10.0037	3687.56
1649.05	2110.78	20.0122	3705.9
1650.69	2112.88	8.00195	3671.52
1652.33	2114.98	18.0099	3692.34
1653.96	2117.07	8.00195	3758.47
1655.6	2119.17	16.0078	3689.32
1657.24	2121.27	13.006	3690.07
1658.88	2123.37	8.00244	3704.65
1660.52	2125.46	10.0031	3843.1
1662.16	2127.56	11.005	3775.34
1663.8	2129.66	13.0068	3732.29
1665.43	2131.76	12.0051	3722.74
1667.07	2133.85	9.00247	3754.5
1668.71	2135.95	6.00146	3727.77
1670.35	2138.05	10.0031	3638.72
1671.99	2140.14	16.0078	3815.74
1673.63	2142.24	13.0052	3703.38
1675.26	2144.34	12.0044	3707.41
1676.9	2146.44	16.0088	3672.77
1678.54	2148.53	8.00244	3657.49
1680.18	2150.63	10.0031	3763.55
1681.82	2152.73	7.0015	3704.39
1683.46	2154.82	11.0037	3774.9
1685.09	2156.92	22.0148	3642.97
1686.73	2159.02	13.0052	3734.78
1688.37	2161.12	10.0037	3777.2
1690.01	2163.21	14.0077	3678.29
1691.65	2165.31	10.0031	3733.85
1693.29	2167.41	17.0088	3662.25
1694.92	2169.5	13.0052	3628.19
1696.56	2171.6	14.006	3755.98
1698.2	2173.7	11.0037	3661.74
1699.84	2175.8	11.0037	3757.21
1701.48	2177.89	13.0052	3658.99
1703.12	2179.99	8.00195	3744.36
1704.76	2182.09	9.00302	3648.72
1706.39	2184.18	8.00195	3600.75
1708.03	2186.28	6.0011	3734.81
1709.67	2188.38	6.00146	3670.27
1711.31	2190.48	16.0088	3689.84
1712.95	2192.57	14.006	3768.81
1714.59	2194.67	16.0088	3686.06
1716.22	2196.77	10.0037	3809.47
1717.86	2198.86	15.0069	3682.54
1719.5	2200.96	10.0031	3736.56
1721.14	2203.06	9.00247	3756.98
1722.78	2205.16	11.005	3699.35
1724.42	2207.25	18.0099	3770.3
1726.05	2209.35	20.0122	3650.73
1727.69	2211.45	12.0051	3728.54
1729.33	2213.54	11.0044	3820.33
1730.97	2215.64	16.0078	3730.8
1732.61	2217.74	20.0122	3731.06
1734.25	2219.84	8.00195	3804.63
1735.88	2221.93	9.00247	3695.1
1737.52	2224.03	12.0044	3817.8
1739.16	2226.13	13.0052	3758.44
1740.8	2228.22	17.0088	3701.63
1742.44	2230.32	15.0069	3669.27
1744.08	2232.42	15.0078	3764.51
1745.72	2234.52	10.0037	3719.26
1747.35	2236.61	11.0044	3679.3
1748.99	2238.71	11.0037	3525.51
1750.63	2240.81	11.005	3702.16
1752.27	2242.9	14.006	3807.68
1753.91	2245	9.00247	3756.95
1755.55	2247.1	9.00302	3771.11
1757.18	2249.2	11.0037	3628.72
1758.82	2251.29	12.0044	3676.28
1760.46	2253.39	7.0015	3693.09
1762.1	2255.49	12.0051	3785.95
1763.74	2257.58	14.0086	3788.96
1765.38	2259.68	16.0078	3870.32
1767.01	2261.78	11.0037	3785.95
1768.65	2263.88	11.0037	3766.88
1770.29	2265.97	15.0069	3784.77
1771.93	2268.07	7.0015	3752.49
1773.57	2270.17	15.0069	3685.79
1775.21	2272.26	11.0037	3763.25
1776.84	2274.36	12.0044	3701.89
1778.48	2276.46	8.00244	3605.46
1780.12	2278.56	11.0044	3600.75
1781.76	2280.65	14.006	3752.2
1783.4	2282.75	18.0121	3781.17
1785.04	2284.85	8.00195	3825.65
1786.68	2286.94	13.0052	3638.72
1788.31	2289.04	10.0031	3679.04
1789.95	2291.14	12.0059	3714.2
1791.59	2293.24	18.0099	3652.23
1793.23	2295.33	17.0088	3682.96
1794.87	2297.43	8.00195	3789
1796.51	2299.53	15.0069	3784.73
1798.14	2301.62	14.006	3773.15
1799.78	2303.72	12.0051	3696.34
1801.42	2305.82	15.0069	3633.21
1803.06	2307.92	14.0077	3694.09
1804.7	2310.01	13.0075	3744.9
1806.34	2312.11	11.0044	3721.97
1807.97	2314.21	9.00247	3670.51
1809.61	2316.3	14.006	3644.21
1811.25	2318.4	19.0133	3793.75
1812.89	2320.5	9.00247	3829.97
1814.53	2322.6	12.0051	3756.99
1816.17	2324.69	9.00247	3785.99
1817.8	2326.79	9.00247	3696.34
1819.44	2328.89	13.006	3716.69
1821.08	2330.98	10.0031	3710.39
1822.72	2333.08	18.0099	3623.95
1824.36	2335.18	9.00247	3768.11
1826	2337.28	11.0037	3628.71
1827.64	2339.37	12.0044	3643.22
1829.27	2341.47	25.0191	3696.59
1830.91	2343.57	10.0037	3742.13
1832.55	2345.66	12.0051	3727.3
1834.19	2347.76	14.006	3827.18
1835.83	2349.86	17.0099	3642.22
1837.47	2351.96	15.0069	3756.24
1839.1	2354.05	6.0011	3758.79
1840.74	2356.15	8.00244	3732.85
1842.38	2358.25	15.0069	3633.72
1844.02	2360.34	12.0044	3702.4
1845.66	2362.44	13.0052	3746.88
1847.3	2364.54	11.0044	3737.61
1848.93	2366.64	10.0043	3657.49
1850.57	2368.73	13.0052	3696.61
1852.21	2370.83	7.00192	3708.12
1853.85	2372.93	9.00247	3818.63
1855.49	2375.02	13.0052	3644.71
1857.13	2377.12	8.00244	3810.52
1858.76	2379.22	13.0052	3773.04
1860.4	2381.32	20.0122	3871.46
1862.04	2383.41	13.006	3712.69
1863.68	2385.51	14.0077	3701.13
1865.32	2387.61	14.006	3677.28
1866.96	2389.7	10.0037	3781.91
1868.6	2391.8	11.0037	3801.32
1870.23	2393.9	13.006	3746.88
1871.87	2396	8.00244	3667.75
1873.51	2398.09	9.00247	3709.89
1875.15	2400.19	9.00247	3837.78
1876.79	2402.29	15.0078	3729.24
1878.43	2404.38	13.0052	3647.22
1880.06	2406.48	11.0037	3710.66
1881.7	2408.58	13.006	3740.59
1883.34	2410.68	17.0088	3662.49
1884.98	2412.77	3.00027	3810
1886.62	2414.87	14.0068	3689.59
1888.26	2416.97	10.0031	3871.39
1889.89	2419.06	4.00073	3676.03
1891.53	2421.16	8.00195	3793.53
1893.17	2423.26	11.0037	3828.28
1894.81	2425.36	10.0031	3716.69
1896.45	2427.45	9.00247	3723.25
1898.09	2429.55	15.0069	3673.03
1899.72	2431.65	20.0122	3633.97
1901.36	2433.74	15.0078	3750.94
1903	2435.84	13.006	3781.91
1904.64	2437.94	15.0069	3730.03
1906.28	2440.04	10.0037	3742.36
1907.92	2442.13	11.0037	3783.21
1909.56	2444.23	11.0037	3604.46
1911.19	2446.33	7.0015	3741.36
1912.83	2448.42	11.0044	3748.91
1914.47	2450.52	15.0069	3741.87
1916.11	2452.62	14.0077	3683.55
1917.75	2454.72	11.0044	3840.42
1919.39	2456.81	12.0044	3694.1
1921.02	2458.91	14.0077	3806.99
1922.66	2461.01	10.0031	3766.62
1924.3	2463.11	17.0088	3784.17
1925.94	2465.2	14.006	3819.32
1927.58	2467.3	7.0015	3744.39
1929.22	2469.4	11.0044	3619.46
1930.85	2471.49	9.00247	3753.01
1932.49	2473.59	14.006	3717.18
1934.13	2475.69	12.0044	3680.3
1935.77	2477.79	12.0044	3734.32
1937.41	2479.88	11.0037	3668.51
1939.05	2481.98	12.0051	3632.22
1940.68	2484.08	11.0037	3748.68
1942.32	2486.17	9.00247	3688.56
1943.96	2488.27	11.005	3838.83
1945.6	2490.37	5.00107	3669.01
1947.24	2492.47	10.0037	3645.47
1948.88	2494.56	12.0059	3750.14
1950.52	2496.66	12.0051	3810.16
1952.15	2498.76	8.00244	3662.99
1953.79	2500.85	11.0037	3670.02
1955.43	2502.95	13.006	3680.05
1957.07	2505.05	13.0052	3613.23
1958.71	2507.15	10.0031	3702.88
1960.35	2509.24	14.006	3753.66
1961.98	2511.34	7.0015	3713.16
1963.62	2513.44	15.0069	3628.7
1965.26	2515.53	13.0052	3759.76
1966.9	2517.63	9.00302	3705.13
1968.54	2519.73	10.0037	3663.25
1970.18	2521.83	13.0052	3616.22
1971.81	2523.92	19.011	3728.31
1973.45	2526.02	12.0044	3738.79
1975.09	2528.12	9.00247	3711.14
1976.73	2530.21	15.0078	3729.01
1978.37	2532.31	9.00247	3754.75
1980.01	2534.41	13.006	3708.87
1981.64	2536.51	6.00146	3783.51
1983.28	2538.6	10.0031	3786.51
1984.92	2540.7	13.0052	3716.46
1986.56	2542.8	12.0044	3636.71
1988.2	2544.89	11.0037	3643.97
1989.84	2546.99	7.00192	3743.87
1991.48	2549.09	12.0044	3728.75
1993.11	2551.19	13.006	3844.84
1994.75	2553.28	16.0078	3685.31
1996.39	2555.38	7.0015	3708.15
1998.03	2557.48	14.006	3757.47
1999.67	2559.57	11.0037	3694.11
2001.31	2561.67	10.0031	3852.03
2002.94	2563.77	16.0078	3692.08
2004.58	2565.87	15.0078	3657.74
2006.22	2567.96	15.0069	3779.46
2007.86	2570.06	12.0044	3858.64
2009.5	2572.16	12.0051	3592.51
2011.14	2574.25	14.006	3851.36
2012.77	2576.35	6.00146	3693.82
2014.41	2578.45	11.0044	3731.27
2016.05	2580.55	16.0078	3699.62
2017.69	2582.64	9.00302	3723.76
2019.33	2584.74	6.0011	3710.17
2020.97	2586.84	21.0135	3734.3
2022.6	2588.93	16.0078	3676.78
2024.24	2591.03	11.0037	3665.25
2025.88	2593.13	7.00192	3622.97
2027.52	2595.23	7.0015	3680.54
2029.16	2597.32	10.0031	3744.36
2030.8	2599.42	11.0037	3689.34
2032.44	2601.52	15.0069	3641.22
2034.07	2603.61	9.00302	3711.19
2035.71	2605.71	12.0059	3773.38
2037.35	2607.81	11.0037	3697.13
2038.99	2609.91	9.00247	3784.09
2040.63	2612	13.006	3635.47
2042.27	2614.1	12.0044	3804.68
2043.9	2616.2	6.0011	3673.28
2045.54	2618.29	11.0037	3736.07
2047.18	2620.39	11.0037	3782.99
2048.82	2622.49	13.0067	3607.73
2050.46	2624.59	13.0052	3677.03
2052.1	2626.68	6.0011	3643.47
2053.73	2628.78	13.0052	3748.85
2055.37	2630.88	19.011	3641.97
2057.01	2632.97	10.0031	3682.55
2058.65	2635.07	11.0037	3771.63
2060.29	2637.17	8.00195	3635.46
2061.93	2639.27	10.0031	3753.18
2063.56	2641.36	13.0052	3770.89
2065.2	2643.46	11.0037	3799.41
2066.84	2645.56	18.011	3802.67
2068.48	2647.65	15.0078	3685.55
2070.12	2649.75	12.0044	3719.48
2071.76	2651.85	11.005	3696.09
2073.4	2653.95	16.0078	3680.79
2075.03	2656.04	15.0078	3626.94
2076.67	2658.14	15.0069	3701.65
2078.31	2660.24	9.00247	3794.01
2079.95	2662.33	9.00247	3713.4
2081.59	2664.43	15.0069	3683.06
2083.23	2666.53	9.00247	3675.04
2084.86	2668.63	13.006	3758.99
2086.5	2670.72	9.00247	3735.58
2088.14	2672.82	12.0051	3725.96
2089.78	2674.92	13.0052	3697.37
2091.42	2677.01	17.0088	3714.63
2093.06	2679.11	24.0176	3636.96
2094.69	2681.21	11.0037	3635.48
2096.33	2683.31	14.006	3674.52
2097.97	2685.4	11.0037	3719.99
2099.61	2687.5	16.0088	3748.85
2101.25	2689.6	16.0078	3647.73
2102.89	2691.69	20.0122	3716.24
2104.52	2693.79	15.0078	3709.17
2106.16	2695.89	9.00302	3643.21
2107.8	2697.99	16.0098	3833.98
2109.44	2700.08	10.0037	3795.27
2111.08	2702.18	12.0044	3750.37
2112.72	2704.28	16.0078	3628.22
2114.36	2706.37	11.0044	3652.73
2115.99	2708.47	13.0052	3665.5
2117.63	2710.57	11.0037	3811.47
2119.27	2712.67	12.0059	3647.97
2120.91	2714.76	14.006	3789.52
2122.55	2716.86	9.00247	3732.52
2124.19	2718.96	12.0044	3751.17
2125.82	2721.05	11.0037	3706.42
2127.46	2723.15	7.0015	3777.38
2129.1	2725.25	10.0031	3591.75
2130.74	2727.35	17.0088	3692.1
2132.38	2729.44	8.00195	3677.04
2134.02	2731.54	11.005	3696.85
2135.65	2733.64	16.0078	3585.76
2137.29	2735.73	11.0044	3632.46
2138.93	2737.83	11.0044	3699.11
2140.57	2739.93	13.0052	3607.98
2142.21	2742.03	14.006	3839.31
2143.85	2744.12	14.006	3731.24
2145.48	2746.22	15.0069	3594.76
2147.12	2748.32	9.00357	3678.03
2148.76	2750.41	11.0044	3777.64
2150.4	2752.51	14.006	3713.98
2152.04	2754.61	12.0044	3716.97
2153.68	2756.71	17.0099	3784.43
2155.32	2758.8	14.0068	3689.33
2156.95	2760.9	9.00247	3662.75
2158.59	2763	11.0038	3831.6
2160.23	2765.09	13.0052	3705.16
2161.87	2767.19	17.0099	3640.47
2163.51	2769.29	15.0069	3655.98
2165.15	2771.39	9.00357	3784.99
2166.78	2773.48	10.0031	3768.78
2168.42	2775.58	6.0011	3714.96
2170.06	2777.68	10.0031	3642.46
2171.7	2779.77	14.006	3599.98
2173.34	2781.87	11.0044	3698.86
2174.98	2783.97	10.0031	3644.97
2176.61	2786.07	7.0015	3832.98
2178.25	2788.16	14.006	3821.38
2179.89	2790.26	18.011	3694.35
2181.53	2792.36	10.0031	3760.02
2183.17	2794.46	15.0069	3605.17
2184.81	2796.55	8.00195	3685.05
2186.44	2798.65	13.0052	3670.51
2188.08	2800.75	12.0059	3797.84
2189.72	2802.84	12.0044	3655.98
2191.36	2804.94	17.0088	3669.01
2193	2807.04	8.00195	3695.59
2194.64	2809.14	15.0078	3787.74
2196.28	2811.23	16.0078	3835.51
2197.91	2813.33	10.0037	3621.22
2199.55	2815.43	15.0078	3753.92
2201.19	2817.52	6.0011	3674.03
2202.83	2819.62	8.00195	3725.75
2204.47	2821.72	15.0069	3656.74
2206.11	2823.82	11.0037	3739.28
2207.74	2825.91	8.00195	3801.84
2209.38	2828.01	11.0044	3778.9
2211.02	2830.11	15.0069	3632.47
2212.66	2832.2	12.0044	3799.58
2214.3	2834.3	13.0052	3606.97
2215.94	2836.4	19.0133	3608.24
2217.57	2838.5	14.0068	3673.27
2219.21	2840.59	9.00247	3728.26
2220.85	2842.69	10.0031	3688.82
2222.49	2844.79	16.0078	3774.82
2224.13	2846.88	19.0122	3593.51
2225.77	2848.98	17.0099	3697.87
2227.4	2851.08	8.00244	3691.84
2229.04	2853.18	10.0031	3718.95
2230.68	2855.27	12.0044	3611.71
2232.32	2857.37	13.0067	3739.3
2233.96	2859.47	10.0031	3669.01
2235.6	2861.56	13.0052	3710.68
2237.24	2863.66	9.00247	3707.18
2238.87	2865.76	16.0088	3691.31
2240.51	2867.86	9.00247	3692.07
2242.15	2869.95	19.011	3787.74
2243.79	2872.05	14.0068	3642.22
2245.43	2874.15	9.00247	3650.22
2247.07	2876.24	8.00195	3713.16
2248.7	2878.34	15.0069	3745.08
2250.34	2880.44	13.0067	3741.07
2251.98	2882.54	10.0043	3659.99
2253.62	2884.63	14.006	3726.75
2255.26	2886.73	10.0037	3725.98
2256.9	2888.83	5.00076	3783.95
2258.53	2890.92	11.0037	3731.76
2260.17	2893.02	12.0044	3724.02
2261.81	2895.12	8.00195	3723.76
2263.45	2897.22	16.0088	3796.49
2265.09	2899.31	13.006	3709.9
2266.73	2901.41	17.0088	3647.73
2268.36	2903.51	12.0044	3758.25
2270	2905.6	14.0068	3655.48
2271.64	2907.7	18.0099	3691.83
2273.28	2909.8	13.0052	3735.3
2274.92	2911.9	16.0088	3636.46
2276.56	2913.99	12.0044	3719.5
2278.2	2916.09	10.0031	3615
2279.83	2918.19	15.0069	3729.82
2281.47	2920.28	7.0015	3639.46
2283.11	2922.38	18.0099	3767.29
2284.75	2924.48	14.006	3804.11
2286.39	2926.58	8.00195	3767.07
2288.03	2928.67	7.0015	3660.74
2289.66	2930.77	15.0069	3693.08
2291.3	2932.87	9.00302	3703.38
2292.94	2934.96	12.0059	3695.1
2294.58	2937.06	9.00302	3739.58
2296.22	2939.16	10.0031	3695.1
2297.86	2941.26	9.00302	3615.73
2299.49	2943.35	13.0052	3812.21
2301.13	2945.45	11.0044	3720.19
2302.77	2947.55	14.006	3645.47
2304.41	2949.64	15.0078	3583.76
2306.05	2951.74	12.0044	3763.03
2307.69	2953.84	10.0031	3730.57
2309.32	2955.94	9.00247	3693.33
2310.96	2958.03	22.0161	3691.82
2312.6	2960.13	13.0052	3703.89
2314.24	2962.23	19.011	3687.82
2315.88	2964.32	11.0037	3589.24
2317.52	2966.42	13.0052	3751.2
2319.16	2968.52	8.00244	3734.81
2320.79	2970.62	11.0044	3760.51
2322.43	2972.71	18.0099	3742.64
2324.07	2974.81	12.0044	3639.71
2325.71	2976.91	11.0044	3643.97
2327.35	2979	9.00302	3820.33
2328.99	2981.1	11.0037	3731.03
2330.62	2983.2	13.0054	3538.49
2332.26	2985.3	10.0031	3694.85
2333.9	2987.39	11.0037	3612.96
2335.54	2989.49	10.0037	3726.75
2337.18	2991.59	10.0031	3659.99
2338.82	2993.68	11.0044	3706.42
2340.45	2995.78	7.0015	3661.24
2342.09	2997.88	8.00195	3657.74
2343.73	2999.98	15.0078	3510.41
2345.37	3002.07	9.00247	3697.11
2347.01	3004.17	16.0078	3763
2348.65	3006.27	13.0052	3713.45
2350.28	3008.36	13.0052	3777.94
2351.92	3010.46	8.00195	3769.04
2353.56	3012.56	12.0051	3619.21
2355.2	3014.66	13.0052	3647.72
2356.84	3016.75	14.006	3720.48
2358.48	3018.85	8.00293	3783.65
2360.12	3020.95	10.0037	3735.3
2361.75	3023.04	15.0069	3667.76
2363.39	3025.14	13.0052	3676.79
2365.03	3027.24	12.0051	3688.56
2366.67	3029.34	12.0051	3681.55
2368.31	3031.43	14.006	3745.62
2369.95	3033.53	9.00247	3694.09
2371.58	3035.63	11.0037	3694.81
2373.22	3037.72	13.0067	3755.24
2374.86	3039.82	13.006	3515.85
2376.5	3041.92	18.0099	3656.99
2378.14	3044.02	11.005	3666.26
2379.78	3046.11	7.0015	3700.35
2381.41	3048.21	9.00247	3678.29
2383.05	3050.31	10.0031	3636.71
2384.69	3052.4	15.0069	3638.71
2386.33	3054.5	13.0052	3836.68
2387.97	3056.6	7.00192	3779.64
2389.61	3058.7	5.00076	3651.73
2391.24	3060.79	10.0037	3781.2
2392.88	3062.89	9.00247	3736.84
2394.52	3064.99	16.0078	3642.72
2396.16	3067.08	11.0037	3668.51
2397.8	3069.18	14.006	3764.26
2399.44	3071.28	21.0135	3759.96
2401.08	3073.38	13.006	3667.75
2402.71	3075.47	9.00247	3747.14
2404.35	3077.57	12.0051	3744.39
2405.99	3079.67	10.0031	3729.01
2407.63	3081.76	14.006	3679.04
2409.27	3083.86	14.006	3664
2410.91	3085.96	12.0044	3773.41
2412.54	3088.06	17.0088	3755.21
2414.18	3090.15	11.0037	3682.81
2415.82	3092.25	10.0037	3770.56
2417.46	3094.35	11.0037	3757.18
2419.1	3096.44	11.005	3747.37
2420.74	3098.54	11.0044	3697.61
2422.37	3100.64	20.0134	3749.88
2424.01	3102.74	15.0078	3603.97
2425.65	3104.83	13.0052	3712.67
2427.29	3106.93	15.0078	3834.72
2428.93	3109.03	14.0077	3775.6
2430.57	3111.12	13.006	3748.14
2432.2	3113.22	9.00247	3699.08
2433.84	3115.32	11.0044	3627.46
2435.48	3117.42	15.0069	3721.19
2437.12	3119.51	13.006	3764.77
2438.76	3121.61	4.00049	3871.66
2440.4	3123.71	18.0099	3777.42
2442.04	3125.81	24.0176	3691.83
2443.67	3127.9	16.0078	3644.97
2445.31	3130	13.0052	3742.36
2446.95	3132.1	11.005	3828.71
2448.59	3134.19	12.0044	3695.09
2450.23	3136.29	7.0015	3621.2
2451.87	3138.39	11.0037	3634.46
2453.5	3140.49	10.0031	3608.73
2455.14	3142.58	13.0052	3765.52
2456.78	3144.68	14.006	3743.1
2458.42	3146.78	8.00195	3782.21
2460.06	3148.87	11.005	3726.22
2461.7	3150.97	12.0044	3730.29
2463.33	3153.07	8.00195	3743.13
2464.97	3155.17	8.00195	3733.27
2466.61	3157.26	9.00247	3673.52
2468.25	3159.36	20.0134	3744.36
2469.89	3161.46	9.00247	3716.67
2471.53	3163.55	9.00357	3664.25
2473.16	3165.65	8.00195	3657.49
2474.8	3167.75	20.0122	3877.4
2476.44	3169.85	10.0031	3740.3
2478.08	3171.94	6.0011	3808.47
2479.72	3174.04	14.0068	3642.97
2481.36	3176.14	16.0078	3704.89
2483	3178.23	14.0068	3756.24
2484.63	3180.33	12.0044	3544.4
2486.27	3182.43	14.0068	3749.43
2487.91	3184.53	14.006	3639.72
2489.55	3186.62	18.011	3767.59
2491.19	3188.72	22.0148	3678.03
2492.83	3190.82	14.006	3639.47
2494.46	3192.91	11.0037	3601.47
2496.1	3195.01	12.0044	3726.81
2497.74	3197.11	13.0052	3570.81

## Sheet: c
Sputter Time (s)	Depth (nm)	Intensity (Raw, Poisson Corrected)	Intensity (Raw, Poisson Corrected)
0.8192	1.04858	329.388	4379.67
2.4576	3.14573	416.243	4442.65
4.096	5.24288	422.398	4201.9
5.7344	7.34003	420.398	4026.4
7.3728	9.43718	393.692	4068.63
9.0112	11.5343	365.059	4069.1
10.6496	13.6315	344.599	4106.23
12.288	15.7286	354.836	4228.99
13.9264	17.8258	306.875	4095.79
15.5648	19.9229	331.328	4083.38
17.2032	22.0201	245.835	4055.13
18.8416	24.1172	284.49	3961.14
20.48	26.2144	243.82	4039.83
22.1184	28.3116	204.268	4116.1
23.7568	30.4087	195.158	4098.93
25.3952	32.5059	226.559	4029.24
27.0336	34.603	164.826	3992.23
28.672	36.7002	195.158	4063.05
30.3104	38.7973	210.344	4047.72
31.9488	40.8945	174.931	4022.77
33.5872	42.9916	172.909	4027.56
35.2256	45.0888	147.663	3898.07
36.864	47.1859	150.7	4044.96
38.5024	49.2831	152.738	3942.19
40.1408	51.3802	148.682	3842.1
41.7792	53.4774	138.593	3820.21
43.4176	55.5745	155.767	4021.93
45.056	57.6717	133.543	3968.33
46.6944	59.7688	142.619	4100.8
48.3328	61.866	130.526	3884.36
49.9712	63.9631	119.442	3874.66
51.6096	66.0603	127.495	3920.97
53.248	68.1574	126.495	3972.25
54.8864	70.2546	101.319	3967.24
56.5248	72.3517	129.511	4014.7
58.1632	74.4489	116.413	3888.49
59.8016	76.546	122.464	3869.19
61.44	78.6432	120.464	3967.41
63.0784	80.7404	117.42	3954.57
64.7168	82.8375	104.338	3797.14
66.3552	84.9347	112.398	3990.95
67.9936	87.0318	133.543	3962.14
69.632	89.129	119.434	4022.38
71.2704	91.2261	122.456	3991.06
72.9088	93.3233	123.479	3910.63
74.5472	95.4204	98.3003	3835.83
76.1856	97.5176	120.449	3729.54
77.824	99.6147	114.398	3841.9
79.4624	101.712	130.518	3970.36
81.1008	103.809	104.344	3851.56
82.7392	105.906	100.306	3815.63
84.3776	108.003	105.338	3794.92
86.016	110.1	104.332	3859.97
87.6544	112.198	115.413	3842.9
89.2928	114.295	112.391	3837.09
90.9312	116.392	94.2707	3873.33
92.5696	118.489	122.456	3834.77
94.208	120.586	106.351	3922.98
95.8464	122.683	119.434	3858.7
97.4848	124.781	127.503	3807.47
99.1232	126.878	122.456	3869.79
100.762	128.975	102.319	3941.63
102.4	131.072	116.413	3805.94
104.038	133.169	122.456	3782.69
105.677	135.266	106.344	3901.47
107.315	137.363	113.398	3816.22
108.954	139.461	114.398	3826.12
110.592	141.558	115.405	3835.67
112.23	143.655	121.449	3695.61
113.869	145.752	121.456	3773.89
115.507	147.849	117.42	3731.27
117.146	149.946	113.391	3794.61
118.784	152.044	94.288	3804.15
120.422	154.141	117.42	3876.47
122.061	156.238	107.351	3940.27
123.699	158.335	108.358	3873.86
125.338	160.432	119.434	3820.06
126.976	162.529	108.358	3817.11
128.614	164.626	92.2706	3791.83
130.253	166.724	86.2265	3895.19
131.891	168.821	124.472	3742.62
133.53	170.918	109.364	3807.16
135.168	173.015	92.2593	3892.32
136.806	175.112	110.371	3814.1
138.445	177.209	116.413	3742.64
140.083	179.306	109.378	3840.57
141.722	181.404	127.503	3840.63
143.36	183.501	92.2593	3778.72
144.998	185.598	100.319	3745.16
146.637	187.695	104.331	3851.3
148.275	189.792	119.434	3935.99
149.914	191.889	110.378	3904.28
151.552	193.987	84.2161	3703.19
153.19	196.084	113.398	3798.14
154.829	198.181	109.371	3814.41
156.467	200.278	104.344	3830.87
158.106	202.375	119.434	3624.96
159.744	204.472	116.427	3809.13
161.382	206.569	109.364	3864.98
163.021	208.667	108.358	3804.63
164.659	210.764	104.331	3759.25
166.298	212.861	106.345	3961.22
167.936	214.958	98.3063	3711.17
169.574	217.055	111.378	3859.7
171.213	219.152	122.456	3759.47
172.851	221.25	124.472	3751.97
174.49	223.347	115.413	3744.13
176.128	225.444	102.319	3806.77
177.766	227.541	118.427	3815.53
179.405	229.638	103.331	3716.48
181.043	231.735	95.2765	3858.11
182.682	233.832	110.378	3912.18
184.32	235.93	114.419	3721.5
185.958	238.027	103.325	3871.26
187.597	240.124	86.2265	3693.62
189.235	242.221	104.331	3809.26
190.874	244.318	100.319	3877.07
192.512	246.415	113.391	3811.78
194.15	248.513	101.313	3826.7
195.789	250.61	104.331	3747.45
197.427	252.707	99.3003	3750.97
199.066	254.804	116.413	3753.46
200.704	256.901	103.325	3888.3
202.342	258.998	111.378	3834.3
203.981	261.095	93.2649	3861.77
205.619	263.193	102.319	3909.63
207.258	265.29	98.2943	3656.24
208.896	267.387	109.364	3835.41
210.534	269.484	101.325	3794.87
212.173	271.581	105.338	3791.83
213.811	273.678	96.2823	3832.14
215.45	275.775	102.319	3855.18
217.088	277.873	92.2593	3687.82
218.726	279.97	96.2883	3681.31
220.365	282.067	97.2883	3799.89
222.003	284.164	91.2592	3839.57
223.642	286.261	106.344	3814.63
225.28	288.358	117.42	3745.45
226.918	290.456	95.2765	3700.14
228.557	292.553	115.406	3823.7
230.195	294.65	125.487	3838.04
231.834	296.747	104.331	3741.15
233.472	298.844	92.2649	3864.84
235.11	300.941	116.413	3730.08
236.749	303.038	112.385	3838.83
238.387	305.136	106.344	3816.05
240.026	307.233	90.2481	3865.72
241.664	309.33	100.306	3724.04
243.302	311.427	114.398	3726.73
244.941	313.524	97.2942	3779.94
246.579	315.621	101.313	3708.9
248.218	317.719	121.449	3840.63
249.856	319.816	114.398	3866.05
251.494	321.913	111.378	3924.8
253.133	324.01	116.413	3888.9
254.771	326.107	103.331	3908.09
256.41	328.204	87.2318	3792.7
258.048	330.301	106.344	3836.73
259.686	332.399	120.449	3749.4
261.325	334.496	103.325	3874.2
262.963	336.593	98.3123	3738.12
264.602	338.69	102.325	3879.67
266.24	340.787	89.2426	3919.81
267.878	342.884	112.385	3859.7
269.517	344.982	103.325	3846.11
271.155	347.079	121.456	3926.8
272.794	349.176	120.449	3901.2
274.432	351.273	113.391	3724.23
276.07	353.37	105.338	3775.6
277.709	355.467	104.331	3959.31
279.347	357.564	109.364	3823.12
280.986	359.662	123.471	3754.98
282.624	361.759	110.371	3873.93
284.262	363.856	116.413	3721.25
285.901	365.953	104.331	3792.95
287.539	368.05	104.331	3850.44
289.178	370.147	91.2537	3796.62
290.816	372.244	108.364	3840.21
292.454	374.342	87.2318	3785.33
294.093	376.439	112.385	3804.72
295.731	378.536	97.2942	3755.95
297.37	380.633	107.351	3835.56
299.008	382.73	113.391	3847.49
300.646	384.827	112.385	3775.67
302.285	386.925	98.2943	3836.83
303.923	389.022	105.338	3674.03
305.562	391.119	110.371	3813.19
307.2	393.216	93.265	3827.02
308.838	395.313	109.364	3819.59
310.477	397.41	116.42	3892.5
312.115	399.507	89.2426	3751.46
313.754	401.605	109.364	3935.09
315.392	403.702	108.364	3859.91
317.03	405.799	101.313	3781.95
318.669	407.896	102.319	3810.04
320.307	409.993	105.338	3743.62
321.946	412.09	93.2764	3925.63
323.584	414.188	102.325	3869.85
325.222	416.285	109.364	3799.19
326.861	418.382	121.449	3783.73
328.499	420.479	102.319	3705.89
330.138	422.576	107.351	3763.8
331.776	424.673	105.344	3831.13
333.414	426.77	89.2426	3893.38
335.053	428.868	119.442	3894.57
336.691	430.965	101.319	3863.65
338.33	433.062	97.2942	3900.73
339.968	435.159	101.319	3855.43
341.606	437.256	105.338	3888.1
343.245	439.353	92.2593	3832.67
344.883	441.45	94.2707	3833.03
346.522	443.548	91.2648	3798.8
348.16	445.645	106.344	3765.13
349.798	447.742	104.331	3858.43
351.437	449.839	116.413	3819.42
353.075	451.936	96.2824	3722.02
354.714	454.033	99.3246	3880.48
356.352	456.131	106.351	3798.14
357.99	458.228	102.331	3891.5
359.629	460.325	102.325	3803.46
361.267	462.422	107.351	3943.28
362.906	464.519	94.2765	3916.72
364.544	466.616	129.518	3746.14
366.182	468.713	113.391	3819.9
367.821	470.811	95.2765	3762.51
369.459	472.908	93.2764	3830.13
371.098	475.005	94.2707	3727.75
372.736	477.102	91.2592	3848.08
374.374	479.199	81.2009	3901.35
376.013	481.296	104.331	3843.75
377.651	483.394	110.371	3781.61
379.29	485.491	105.338	3757.24
380.928	487.588	113.391	3721.72
382.566	489.685	98.2943	3910.91
384.205	491.782	87.2372	3675.79
385.843	493.879	105.338	3740.84
387.482	495.976	101.313	3798.32
389.12	498.074	102.319	3790.48
390.758	500.171	94.2765	3854.04
392.397	502.268	112.385	3845.17
394.035	504.365	104.338	3844.96
395.674	506.462	93.265	3718.46
397.312	508.559	90.2481	3671.03
398.95	510.657	96.2882	3754.5
400.589	512.754	98.2943	3829.5
402.227	514.851	104.331	3744.16
403.866	516.948	106.344	3940.36
405.504	519.045	105.338	3783.65
407.142	521.142	105.338	3798.36
408.781	523.239	109.371	3812.31
410.419	525.337	111.378	3881.14
412.058	527.434	95.2881	3722.51
413.696	529.531	97.2883	3754.5
415.334	531.628	97.2883	3811.52
416.973	533.725	92.2706	3840.31
418.611	535.822	109.364	3808.9
420.25	537.919	109.364	3833.4
421.888	540.017	93.2706	3799.62
423.526	542.114	121.449	3904.74
425.165	544.211	76.1768	3768.62
426.803	546.308	113.391	3750.4
428.442	548.405	113.391	3840.89
430.08	550.502	110.371	3888.42
431.718	552.6	102.319	3975.9
433.357	554.697	115.413	3792.26
434.995	556.794	99.3064	3731.78
436.634	558.891	96.2824	3787.7
438.272	560.988	110.371	3833.67
439.91	563.085	98.3003	3748.88
441.549	565.182	113.398	3817.85
443.187	567.28	108.358	3840.31
444.826	569.377	114.398	3720.74
446.464	571.474	112.385	3857.1
448.102	573.571	99.3125	3961.5
449.741	575.668	112.385	3952.75
451.379	577.765	99.3125	3735.06
453.018	579.863	99.3064	3794.27
454.656	581.96	104.331	3878.94
456.294	584.057	99.3003	3834.62
457.933	586.154	103.331	3770.18
459.571	588.251	91.2648	3878.67
461.21	590.348	98.2943	3831.03
462.848	592.445	109.364	3785.29
464.486	594.543	106.344	3832.98
466.125	596.64	110.371	3837.78
467.763	598.737	91.2648	3845.64
469.402	600.834	126.495	3791.26
471.04	602.931	117.42	3831.61
472.678	605.028	106.344	3817.11
474.317	607.126	122.457	3838.15
475.955	609.223	100.306	3810
477.594	611.32	116.413	3795.35
479.232	613.417	113.398	3764.03
480.87	615.514	83.2109	3783.25
482.509	617.611	101.319	3797.66
484.147	619.708	84.2212	3789.78
485.786	621.806	110.384	3833.61
487.424	623.903	111.378	3792.04
489.062	626	117.42	3825.91
490.701	628.097	114.398	3899.54
492.339	630.194	102.325	3817.9
493.978	632.291	117.427	3823.38
495.616	634.388	104.331	3790
497.254	636.486	100.306	3772.89
498.893	638.583	116.413	3877.4
500.531	640.68	120.442	3902.62
502.17	642.777	99.3003	3795.53
503.808	644.874	93.2707	3797.79
505.446	646.971	93.265	3740.33
507.085	649.069	94.2707	3959.22
508.723	651.166	103.325	3784.03
510.362	653.263	101.319	3939
512	655.36	113.391	3849.17
513.638	657.457	115.413	3743.13
515.277	659.554	95.2765	4004.12
516.915	661.651	93.265	3736.6
518.554	663.749	110.378	3901.96
520.192	665.846	102.319	3728.54
521.83	667.943	88.2372	3827.91
523.469	670.04	95.2823	3878.47
525.107	672.137	104.331	3862.71
526.746	674.234	117.42	3792.17
528.384	676.332	97.2883	3817.95
530.022	678.429	119.434	3794.61
531.661	680.526	104.331	3851.83
533.299	682.623	106.344	3784.51
534.938	684.72	107.351	3843.9
536.576	686.817	101.325	3705.9
538.214	688.914	103.331	3816.27
539.853	691.012	98.3183	3938.46
541.491	693.109	102.319	3796.7
543.13	695.206	108.358	3710.43
544.768	697.303	109.364	3746.62
546.406	699.4	103.325	3924.44
548.045	701.497	105.344	3809.3
549.683	703.594	92.2593	3758.25
551.322	705.692	95.2765	3760.48
552.96	707.789	99.3003	4000.28
554.598	709.886	128.51	3934.27
556.237	711.983	87.2372	3856.63
557.875	714.08	101.313	3805.77
559.514	716.177	98.2943	3897.11
561.152	718.275	117.42	3731.83
562.79	720.372	112.398	3874.6
564.429	722.469	108.358	3940.18
566.067	724.566	122.456	3947.83
567.706	726.663	114.405	3951.56
569.344	728.76	118.427	3832.5
570.982	730.857	126.495	3827.97
572.621	732.955	92.2593	3773.89
574.259	735.052	100.313	3804.42
575.898	737.149	108.358	3908.52
577.536	739.246	113.391	3771.89
579.174	741.343	107.351	3915.8
580.813	743.44	109.364	3860.31
582.451	745.538	120.444	3753.2
584.09	747.635	113.391	3765.58
585.728	749.732	116.42	3852.24
587.366	751.829	116.42	3848.91
589.005	753.926	94.2765	3994.44
590.643	756.023	96.2886	3766.36
592.282	758.12	100.306	3804.68
593.92	760.218	92.2649	3850.23
595.558	762.315	91.2568	3803.68
597.197	764.412	88.2372	3743.87
598.835	766.509	86.2265	3842.9
600.474	768.606	87.2318	3711.96
602.112	770.703	94.2765	3719.48
603.75	772.801	97.2883	3903.01
605.389	774.898	101.319	3875.13
607.027	776.995	107.351	3792.52
608.666	779.092	104.331	3812.36
610.304	781.189	99.3003	3799.45
611.942	783.286	89.2426	3776.68
613.581	785.383	94.2822	3745.65
615.219	787.481	128.503	3859.58
616.858	789.578	110.378	3853.51
618.496	791.675	106.344	3815.63
620.134	793.772	103.325	3901.77
621.773	795.869	101.313	3852.68
623.411	797.966	100.306	3848.7
625.05	800.063	84.2264	3797.58
626.688	802.161	126.51	3820.06
628.326	804.258	124.472	3917.16
629.965	806.355	97.2883	3782.28
631.603	808.452	90.2481	3795.35
633.242	810.549	104.338	3868.32
634.88	812.646	97.2883	3807.21
636.518	814.744	110.378	3668.26
638.157	816.841	101.313	3816.48
639.795	818.938	88.2372	3830.76
641.434	821.035	99.3003	3800.41
643.072	823.132	86.2265	3810.83
644.71	825.229	102.319	3694.84
646.349	827.326	105.344	3866.62
647.987	829.424	116.42	3655.98
649.626	831.521	95.2823	3820.64
651.264	833.618	90.2481	3877.07
652.902	835.715	115.413	3772.08
654.541	837.812	92.2593	3765.62
656.179	839.909	92.2593	3968.24
657.818	842.007	106.344	3880.35
659.456	844.104	110.371	3939.91
661.094	846.201	96.2823	3701.87
662.733	848.298	102.319	3847.91
664.371	850.395	104.338	3951.65
666.01	852.492	106.351	3769.85
667.648	854.589	101.313	3939.08
669.286	856.687	93.2764	3789.4
670.925	858.784	107.364	3810.35
672.563	860.881	111.378	3873.66
674.202	862.978	95.2765	3897.65
675.84	865.075	93.2649	3920.51
677.478	867.172	110.371	3898
679.117	869.27	122.456	3741.1
680.755	871.367	117.427	3814.31
682.394	873.464	129.518	3954.02
684.032	875.561	98.2943	3851.03
685.67	877.658	105.338	3961.22
687.309	879.755	99.3064	3967.51
688.947	881.852	102.319	3912.45
690.586	883.95	107.351	3724
692.224	886.047	123.472	3865.25
693.862	888.144	93.2707	3897.19
695.501	890.241	135.559	3940.91
697.139	892.338	116.413	3844.22
698.778	894.435	92.2593	3840.16
700.416	896.532	101.313	3876.07
702.054	898.63	97.2883	3930.35
703.693	900.727	98.2943	3851.62
705.331	902.824	114.398	3828.44
706.97	904.921	99.3003	3757.53
708.608	907.018	110.371	3706.91
710.246	909.115	120.449	3874.2
711.885	911.213	102.325	3789.74
713.523	913.31	95.294	3750.94
715.162	915.407	106.344	3873.33
716.8	917.504	113.391	3925.99
718.438	919.601	98.2943	3866.18
720.077	921.698	104.338	3802.98
721.715	923.795	104.337	3775.38
723.354	925.893	100.313	3853.42
724.992	927.99	116.413	3851.03
726.63	930.087	101.313	3703.65
728.269	932.184	107.351	3900.61
729.907	934.281	99.3125	3826.65
731.546	936.378	101.319	3816.1
733.184	938.476	107.351	3806.42
734.822	940.573	100.306	3789.34
736.461	942.67	110.378	3830.45
738.099	944.767	102.319	3963.31
739.738	946.864	101.319	3911.25
741.376	948.961	109.364	3693.35
743.014	951.058	118.434	3907.36
744.653	953.156	102.325	3922.71
746.291	955.253	110.371	3875.6
747.93	957.35	112.385	3881.95
749.568	959.447	87.2371	3878.14
751.206	961.544	102.325	3913.07
752.845	963.641	95.2765	3926.53
754.483	965.738	114.412	3935.55
756.122	967.836	108.358	3860.84
757.76	969.933	112.385	3877.8
759.398	972.03	110.378	3750.26
761.037	974.127	95.2823	3789.86
762.675	976.224	117.42	3928.8
764.314	978.321	107.351	3899.46
765.952	980.419	108.364	3748.19
767.59	982.516	99.3064	3780.46
769.229	984.613	102.325	3918.19
770.867	986.71	120.449	3988.88
772.506	988.807	119.434	3758.08
774.144	990.904	98.3003	3852.09
775.782	993.001	98.2943	3827.18
777.421	995.099	112.391	3814.58
779.059	997.196	91.2592	3855.57
780.698	999.293	124.472	3807.08
782.336	1001.39	111.378	3846.23
783.974	1003.49	98.2943	3801.93
785.613	1005.58	102.319	3895.38
787.251	1007.68	93.2649	3866.45
788.89	1009.78	127.51	3862.04
790.528	1011.88	90.2481	3955.57
792.166	1013.97	96.2823	3843.31
793.805	1016.07	103.325	3760.09
795.443	1018.17	105.344	3970.61
797.082	1020.26	97.2883	3726.02
798.72	1022.36	107.351	3837.83
800.358	1024.46	103.325	3821.48
801.997	1026.56	109.371	4039.91
803.635	1028.65	121.449	3839.1
805.274	1030.75	108.358	3932.25
806.912	1032.85	110.371	3866.18
808.55	1034.94	103.338	3894.65
810.189	1037.04	95.2765	3837.78
811.827	1039.14	105.351	3787.26
813.466	1041.24	110.371	3835.83
815.104	1043.33	116.413	3822.8
816.742	1045.43	102.325	3676.79
818.381	1047.53	100.306	3840.89
820.019	1049.62	84.2212	3958.85
821.658	1051.72	102.331	3856.57
823.296	1053.82	110.378	3826.18
824.934	1055.92	110.371	3816.68
826.573	1058.01	95.2765	3845.28
828.211	1060.11	103.338	3891.45
829.85	1062.21	88.2372	3875.87
831.488	1064.3	108.364	3907.51
833.126	1066.4	100.306	3869.79
834.765	1068.5	98.3003	3914.72
836.403	1070.6	99.3003	3948.29
838.042	1072.69	113.391	3738.81
839.68	1074.79	93.2649	3946.38
841.318	1076.89	105.338	3894.84
842.957	1078.98	98.3003	3764.48
844.595	1081.08	92.2593	3858.43
846.234	1083.18	98.3003	3832.88
847.872	1085.28	120.449	3880.48
849.51	1087.37	95.2765	3847.44
851.149	1089.47	114.398	3874.33
852.787	1091.57	107.351	3855.16
854.426	1093.66	102.319	3793.01
856.064	1095.76	102.331	3934.63
857.702	1097.86	109.364	3905.43
859.341	1099.96	103.325	3911.91
860.979	1102.05	100.306	3828.76
862.618	1104.15	83.2109	3817.58
864.256	1106.25	94.2707	3787.12
865.894	1108.34	103.325	3784.21
867.533	1110.44	119.434	3963.96
869.171	1112.54	114.398	3862.04
870.81	1114.64	104.338	3802.11
872.448	1116.73	125.479	3931.35
874.086	1118.83	104.331	3835.56
875.725	1120.93	107.351	3837.83
877.363	1123.02	98.3063	3814.1
879.002	1125.12	100.313	3921.35
880.64	1127.22	113.391	3827.65
882.278	1129.32	119.449	3819.37
883.917	1131.41	122.471	3758.24
885.555	1133.51	121.449	3996.72
887.194	1135.61	107.351	3860.91
888.832	1137.7	93.2707	3869.99
890.47	1139.8	111.378	3807.56
892.109	1141.9	107.357	3845.43
893.747	1144	119.434	3824.96
895.386	1146.09	107.357	4011.13
897.024	1148.19	109.364	3915.99
898.662	1150.29	106.344	3865.25
900.301	1152.39	131.527	3879.34
901.939	1154.48	108.364	3928.7
903.578	1156.58	101.319	3900.46
905.216	1158.68	107.364	3822.27
906.854	1160.77	116.42	3782.43
908.493	1162.87	93.2649	3780.72
910.131	1164.97	99.3003	3875.6
911.77	1167.07	105.338	3900.93
913.408	1169.16	102.325	3884.95
915.046	1171.26	102.319	3744.85
916.685	1173.36	105.344	3817.06
918.323	1175.45	104.331	3837.89
919.962	1177.55	105.338	3794.31
921.6	1179.65	110.378	3771.89
923.238	1181.75	111.391	3885.36
924.877	1183.84	101.313	3955.75
926.515	1185.94	115.405	3778.12
928.154	1188.04	112.385	3861.64
929.792	1190.13	113.391	3774.97
931.43	1192.23	116.413	3880.48
933.069	1194.33	116.413	3856.37
934.707	1196.43	104.338	3830.45
936.346	1198.52	93.265	3923.25
937.984	1200.62	107.357	3955.39
939.622	1202.72	109.364	3821.9
941.261	1204.81	119.434	3876.87
942.899	1206.91	108.364	3977.45
944.538	1209.01	116.413	3777.94
946.176	1211.11	92.2593	3912.6
947.814	1213.2	114.398	3931.81
949.453	1215.3	107.357	4028.45
951.091	1217.4	103.325	3774.67
952.73	1219.49	113.391	3863.65
954.368	1221.59	117.42	3906.09
956.006	1223.69	99.3125	3940.82
957.645	1225.79	104.331	3807.11
959.283	1227.88	111.385	3896.99
960.922	1229.98	104.331	3903.81
962.56	1232.08	108.358	3805.37
964.198	1234.17	114.398	3937.64
965.837	1236.27	106.344	3793.79
967.475	1238.37	98.3003	3967.06
969.114	1240.47	94.2707	4092.78
970.752	1242.56	90.2481	3816.1
972.39	1244.66	116.42	3982.66
974.029	1246.76	100.319	3889.51
975.667	1248.85	97.3002	3864.31
977.306	1250.95	102.319	3986.84
978.944	1253.05	100.306	4032.57
980.582	1255.15	106.344	3823.48
982.221	1257.24	111.378	3839.1
983.859	1259.34	95.2931	3844.64
985.498	1261.44	126.487	3751.69
987.136	1263.53	94.2707	3824.96
988.774	1265.63	90.2481	3911.06
990.413	1267.73	95.2765	3828.28
992.051	1269.83	98.3003	3867.72
993.69	1271.92	89.2426	3985.67
995.328	1274.02	90.2481	3962.59
996.966	1276.12	117.42	3757.73
998.605	1278.21	105.338	3947.46
1000.24	1280.31	115.405	3783.69
1001.88	1282.41	117.42	3856.57
1003.52	1284.51	98.3003	3893.99
1005.16	1286.6	104.338	3858.11
1006.8	1288.7	103.325	3934.8
1008.44	1290.8	107.368	3877.6
1010.07	1292.89	118.427	3924.61
1011.71	1294.99	94.2765	3976.72
1013.35	1297.09	107.351	3994.06
1014.99	1299.19	108.358	3904.62
1016.63	1301.28	111.378	3763.55
1018.27	1303.38	98.2943	4014.36
1019.9	1305.48	106.344	3842.48
1021.54	1307.57	105.338	3798.93
1023.18	1309.67	89.2426	3925.71
1024.82	1311.77	111.378	3869.32
1026.46	1313.87	110.378	4063.96
1028.1	1315.96	103.325	4083.91
1029.73	1318.06	96.2824	3957.03
1031.37	1320.16	127.495	3761.54
1033.01	1322.25	107.364	3801.15
1034.65	1324.35	88.248	3763.58
1036.29	1326.45	90.2536	3935.9
1037.93	1328.55	114.398	3744.62
1039.56	1330.64	104.331	3897.8
1041.2	1332.74	98.2943	3870.05
1042.84	1334.84	98.3003	3867.72
1044.48	1336.93	92.2593	3886.83
1046.12	1339.03	111.391	3848.17
1047.76	1341.13	97.2883	3799.1
1049.4	1343.23	114.405	3895.65
1051.03	1345.32	124.479	3914.99
1052.67	1347.42	99.3003	3855.57
1054.31	1349.52	97.2883	3759.25
1055.95	1351.61	99.3003	3876.07
1057.59	1353.71	113.391	3840.42
1059.23	1355.81	111.378	3868.25
1060.86	1357.91	94.2707	3789.26
1062.5	1360	83.2109	3881.21
1064.14	1362.1	103.325	3893.3
1065.78	1364.2	108.358	3874.86
1067.42	1366.29	116.413	3881.68
1069.06	1368.39	94.2822	3905.43
1070.69	1370.49	104.331	3785.47
1072.33	1372.59	119.464	3940.36
1073.97	1374.68	117.42	3791.3
1075.61	1376.78	114.398	3835.62
1077.25	1378.88	87.2318	3955.3
1078.89	1380.97	96.2823	3837.15
1080.52	1383.07	109.364	3980.1
1082.16	1385.17	111.385	3878.01
1083.8	1387.27	89.2426	3951.2
1085.44	1389.36	105.351	3947.19
1087.08	1391.46	87.2318	3935.9
1088.72	1393.56	128.503	3779.46
1090.36	1395.65	108.364	3892.11
1091.99	1397.75	108.358	3956.3
1093.63	1399.85	98.3063	3944.27
1095.27	1401.95	101.319	3927.07
1096.91	1404.04	121.456	3840.89
1098.55	1406.14	94.2765	3872.06
1100.19	1408.24	115.42	3769.3
1101.82	1410.33	97.2883	3916.53
1103.46	1412.43	82.2059	3886.49
1105.1	1414.53	109.378	3941.27
1106.74	1416.63	108.358	3860.91
1108.38	1418.72	103.325	3795.09
1110.02	1420.82	102.319	3890.91
1111.65	1422.92	97.2942	3787.22
1113.29	1425.01	99.3003	4006.29
1114.93	1427.11	98.2943	3791
1116.57	1429.21	87.2318	3886.17
1118.21	1431.31	106.344	3824.38
1119.85	1433.4	112.391	3895.11
1121.48	1435.5	104.331	3849.44
1123.12	1437.6	106.344	3990.57
1124.76	1439.69	112.391	3863.38
1126.4	1441.79	112.391	3835.35
1128.04	1443.89	116.42	3807.16
1129.68	1445.99	105.338	3920.16
1131.32	1448.08	98.2943	3917.35
1132.95	1450.18	105.344	3798.58
1134.59	1452.28	86.2265	3850.5
1136.23	1454.37	91.2537	3868.18
1137.87	1456.47	100.306	3844.16
1139.51	1458.57	103.328	3993.34
1141.15	1460.67	84.2161	4020.48
1142.78	1462.76	123.464	3888.76
1144.42	1464.86	118.427	3853.69
1146.06	1466.96	105.344	3833.3
1147.7	1469.05	104.331	3823.38
1149.34	1471.15	111.378	3859.52
1150.98	1473.25	99.3003	3836.51
1152.61	1475.35	87.2372	3961.86
1154.25	1477.44	82.2059	3833.61
1155.89	1479.54	100.313	3871.99
1157.53	1481.64	98.2943	3901
1159.17	1483.74	100.306	3823.69
1160.81	1485.83	85.2317	3940
1162.44	1487.93	101.313	3896.65
1164.08	1490.03	116.413	3937.28
1165.72	1492.12	114.398	3880.75
1167.36	1494.22	141.61	3898.15
1169	1496.32	112.391	3913.45
1170.64	1498.42	101.319	3883.22
1172.28	1500.51	118.434	3816.68
1173.91	1502.61	100.313	3980.18
1175.55	1504.71	94.2707	3990.68
1177.19	1506.8	96.2823	3805.9
1178.83	1508.9	105.351	3861.91
1180.47	1511	111.378	3898.73
1182.11	1513.1	114.398	4047.28
1183.74	1515.19	103.331	3877.67
1185.38	1517.29	114.398	3886.02
1187.02	1519.39	118.434	3795.09
1188.66	1521.48	106.351	3889.37
1190.3	1523.58	111.378	3916.72
1191.94	1525.68	116.413	3975.17
1193.57	1527.78	105.344	3890.64
1195.21	1529.87	102.319	3822.22
1196.85	1531.97	108.364	3872.99
1198.49	1534.07	115.405	3872.79
1200.13	1536.16	97.2883	3782.51
1201.77	1538.26	114.398	3882.48
1203.4	1540.36	94.2765	3957.21
1205.04	1542.46	102.331	4052.73
1206.68	1544.55	120.442	3982.21
1208.32	1546.65	95.2765	3867.78
1209.96	1548.75	120.442	3974.62
1211.6	1550.84	108.364	3966.96
1213.24	1552.94	105.338	3884.56
1214.87	1555.04	93.2707	3770.07
1216.51	1557.14	101.313	3903.43
1218.15	1559.23	109.364	3894.57
1219.79	1561.33	105.351	3942
1221.43	1563.43	95.2765	4013.53
1223.07	1565.52	106.344	3884.63
1224.7	1567.62	108.364	3872.79
1226.34	1569.72	108.358	3898
1227.98	1571.82	99.3003	3789
1229.62	1573.91	103.331	3969.51
1231.26	1576.01	98.3003	3975.09
1232.9	1578.11	90.2591	3803.15
1234.53	1580.2	135.559	4001.28
1236.17	1582.3	85.2213	3820.01
1237.81	1584.4	122.471	3940.64
1239.45	1586.5	97.2942	3852.77
1241.09	1588.59	90.2591	3768.59
1242.73	1590.69	102.319	3857.1
1244.36	1592.79	118.441	4016.2
1246	1594.88	90.2481	3996.79
1247.64	1596.98	106.344	4079.94
1249.28	1599.08	123.464	4004.29
1250.92	1601.18	102.319	3876.33
1252.56	1603.27	116.42	3874.66
1254.2	1605.37	108.363	4070.64
1255.83	1607.47	114.405	3919.81
1257.47	1609.56	111.385	3894.38
1259.11	1611.66	120.442	3921.98
1260.75	1613.76	120.449	3926.63
1262.39	1615.86	106.344	3794.79
1264.03	1617.95	79.2008	3980.18
1265.66	1620.05	102.319	3786.51
1267.3	1622.15	106.357	3930.68
1268.94	1624.24	114.398	3780.69
1270.58	1626.34	98.2943	3974.01
1272.22	1628.44	100.306	3998.83
1273.86	1630.54	103.325	3845.02
1275.49	1632.63	124.472	3885.36
1277.13	1634.73	99.3064	3847.9
1278.77	1636.83	101.313	3883.02
1280.41	1638.92	95.2765	3808.73
1282.05	1641.02	111.378	3873.33
1283.69	1643.12	102.319	3805.46
1285.32	1645.22	85.2265	3800.67
1286.96	1647.31	104.331	3910.56
1288.6	1649.41	95.2823	3790.48
1290.24	1651.51	104.344	3957.4
1291.88	1653.6	108.371	3891.11
1293.52	1655.7	126.495	3780.2
1295.16	1657.8	108.371	3900.08
1296.79	1659.9	96.2883	3900.27
1298.43	1661.99	113.398	3854.89
1300.07	1664.09	138.584	3937.64
1301.71	1666.19	92.2649	3891.57
1303.35	1668.28	112.405	3879.28
1304.99	1670.38	100.306	3932.27
1306.62	1672.48	92.2593	3912.41
1308.26	1674.58	94.2707	3856.57
1309.9	1676.67	117.42	3892.64
1311.54	1678.77	88.2372	3874.13
1313.18	1680.87	98.2943	3891.71
1314.82	1682.96	113.391	3980.28
1316.45	1685.06	97.2942	3899
1318.09	1687.16	111.385	3942.55
1319.73	1689.26	121.456	3878.21
1321.37	1691.35	127.495	3884.61
1323.01	1693.45	105.351	3943.19
1324.65	1695.55	104.331	3992.61
1326.28	1697.64	93.265	3854.1
1327.92	1699.74	128.503	3954.93
1329.56	1701.84	118.427	3975.35
1331.2	1703.94	127.495	3904.49
1332.84	1706.03	109.364	3960.04
1334.48	1708.13	100.306	3965.14
1336.12	1710.23	93.2707	3933.46
1337.75	1712.32	99.3003	3896.65
1339.39	1714.42	125.479	3865.18
1341.03	1716.52	117.427	3829.86
1342.67	1718.62	104.338	3867.25
1344.31	1720.71	98.3003	3933.71
1345.95	1722.81	101.319	3913.53
1347.58	1724.91	97.2883	3875
1349.22	1727	114.419	3965.33
1350.86	1729.1	114.398	3869.79
1352.5	1731.2	112.385	3963.86
1354.14	1733.3	100.306	3897.92
1355.78	1735.39	99.3003	3856.16
1357.41	1737.49	101.319	3923.17
1359.05	1739.59	115.405	3967.88
1360.69	1741.68	97.2883	3923.36
1362.33	1743.78	89.2481	3835.04
1363.97	1745.88	85.2213	4028.73
1365.61	1747.98	91.2537	3851.36
1367.24	1750.07	104.331	3875.13
1368.88	1752.17	102.325	3857.04
1370.52	1754.27	111.385	3937.09
1372.16	1756.36	100.306	3841.69
1373.8	1758.46	99.3064	3799.84
1375.44	1760.56	112.398	3957.03
1377.08	1762.66	79.1959	3803.2
1378.71	1764.75	82.2109	3903.88
1380.35	1766.85	122.456	3943.37
1381.99	1768.95	104.331	3892.64
1383.63	1771.04	120.442	4071.84
1385.27	1773.14	107.351	3995.72
1386.91	1775.24	124.479	4014.08
1388.54	1777.34	94.2765	3923.44
1390.18	1779.43	123.472	3937.49
1391.82	1781.53	102.325	4022.83
1393.46	1783.63	98.2943	3967.33
1395.1	1785.72	115.413	4028.06
1396.74	1787.82	109.364	4060.95
1398.37	1789.92	103.325	3926.36
1400.01	1792.02	102.319	3910.09
1401.65	1794.11	89.2426	3884.36
1403.29	1796.21	84.2161	3895.45
1404.93	1798.31	114.398	3864.18
1406.57	1800.4	131.527	3896.8
1408.2	1802.5	114.405	3925.09
1409.84	1804.6	136.584	3964.95
1411.48	1806.7	114.405	4074.1
1413.12	1808.79	111.378	3851.56
1414.76	1810.89	99.3064	4019.81
1416.4	1812.99	102.325	4091.07
1418.04	1815.09	114.398	3925.8
1419.67	1817.18	115.405	3949.65
1421.31	1819.28	108.358	3984.21
1422.95	1821.38	104.338	3867.05
1424.59	1823.47	98.3003	3898
1426.23	1825.57	106.344	3956.12
1427.87	1827.67	93.2649	3901.81
1429.5	1829.77	99.3003	3850.29
1431.14	1831.86	121.456	3958.58
1432.78	1833.96	110.371	3903.2
1434.42	1836.06	117.42	3929.99
1436.06	1838.15	105.338	4029.29
1437.7	1840.25	101.313	3959.22
1439.33	1842.35	114.405	3974.35
1440.97	1844.45	101.319	3938.72
1442.61	1846.54	102.325	4092.08
1444.25	1848.64	110.371	3869.52
1445.89	1850.74	122.456	3942.91
1447.53	1852.83	107.351	3965.78
1449.16	1854.93	106.344	3779.91
1450.8	1857.03	109.364	3924.36
1452.44	1859.13	99.3003	3834.03
1454.08	1861.22	116.42	3825.54
1455.72	1863.32	121.449	4001.46
1457.36	1865.42	106.344	3881.75
1459	1867.51	115.413	3892.57
1460.63	1869.61	104.338	3872.73
1462.27	1871.71	90.2481	3958.49
1463.91	1873.81	116.413	3995.27
1465.55	1875.9	85.2213	3865.45
1467.19	1878	111.378	3978.55
1468.83	1880.1	113.391	4012.8
1470.46	1882.19	106.344	3902
1472.1	1884.29	110.371	3968.97
1473.74	1886.39	96.2824	3916.42
1475.38	1888.49	94.2707	3954.66
1477.02	1890.58	107.357	3949.47
1478.66	1892.68	112.391	3978.93
1480.29	1894.78	113.398	3828.71
1481.93	1896.87	97.2883	3957.85
1483.57	1898.97	114.405	3855.84
1485.21	1901.07	113.391	3954.3
1486.85	1903.17	103.325	3897.26
1488.49	1905.26	109.364	3894.45
1490.12	1907.36	107.351	3961.13
1491.76	1909.46	104.331	3907.24
1493.4	1911.55	90.2481	3857.7
1495.04	1913.65	99.3003	3866.18
1496.68	1915.75	113.391	3950.93
1498.32	1917.85	96.2883	3947.1
1499.96	1919.94	108.364	4106.81
1501.59	1922.04	104.338	3882.21
1503.23	1924.14	106.344	4036.3
1504.87	1926.23	105.338	3906.55
1506.51	1928.33	102.319	3906.63
1508.15	1930.43	120.442	3910.56
1509.79	1932.53	110.371	3895.11
1511.42	1934.62	102.325	3944.82
1513.06	1936.72	97.2942	3931.08
1514.7	1938.82	98.3003	3961.49
1516.34	1940.91	111.385	4009.3
1517.98	1943.01	106.351	3958.21
1519.62	1945.11	109.364	3818.32
1521.25	1947.21	85.2213	3831.98
1522.89	1949.3	98.3003	3869.05
1524.53	1951.4	105.344	3902.89
1526.17	1953.5	92.2593	3987.43
1527.81	1955.59	96.2823	3982.91
1529.45	1957.69	103.325	3945.37
1531.08	1959.79	88.2372	3978.83
1532.72	1961.89	83.2109	3836.25
1534.36	1963.98	118.427	3879.14
1536	1966.08	87.2318	3929.62
1537.64	1968.18	96.2823	3840.36
1539.28	1970.27	106.351	3971.97
1540.92	1972.37	81.2009	3910.79
1542.55	1974.47	101.325	4001.73
1544.19	1976.57	120.442	3820.69
1545.83	1978.66	100.306	3906.09
1547.47	1980.76	116.413	3896.92
1549.11	1982.86	116.42	4162.68
1550.75	1984.95	124.472	3888.1
1552.38	1987.05	111.385	3981.11
1554.02	1989.15	84.2212	3865.98
1555.66	1991.25	95.2765	3982.66
1557.3	1993.34	111.385	3953.93
1558.94	1995.44	99.3003	3891.64
1560.58	1997.54	84.2161	4008.35
1562.21	1999.63	88.2372	3916.61
1563.85	2001.73	112.385	4010.86
1565.49	2003.83	108.377	3904.35
1567.13	2005.93	105.344	3924.17
1568.77	2008.02	114.405	4027.61
1570.41	2010.12	106.357	3924.9
1572.04	2012.22	98.3123	3792.26
1573.68	2014.31	108.364	4045.44
1575.32	2016.41	94.2707	4005.02
1576.96	2018.51	105.344	3912.26
1578.6	2020.61	124.472	3922.9
1580.24	2022.7	113.398	3987.57
1581.88	2024.8	100.306	4117.25
1583.51	2026.9	102.319	3791.04
1585.15	2028.99	91.2592	3905.28
1586.79	2031.09	106.344	3922.17
1588.43	2033.19	83.2262	3956.48
1590.07	2035.29	92.2593	3985.56
1591.71	2037.38	109.364	3867.05
1593.34	2039.48	95.2765	3860.58
1594.98	2041.58	112.385	3812.88
1596.62	2043.67	99.3064	3966.6
1598.26	2045.77	103.325	3930.35
1599.9	2047.87	99.3064	3894.84
1601.54	2049.97	121.456	3921.35
1603.17	2052.06	106.344	3862.91
1604.81	2054.16	96.3	3895.92
1606.45	2056.26	78.2006	3989.5
1608.09	2058.35	107.357	3946.83
1609.73	2060.45	95.2823	4055.1
1611.37	2062.55	99.3003	4048.84
1613	2064.65	103.331	3955.03
1614.64	2066.74	108.358	3970.52
1616.28	2068.84	93.265	3959.49
1617.92	2070.94	117.427	3951.2
1619.56	2073.03	117.42	4082.66
1621.2	2075.13	94.2707	3963.41
1622.84	2077.23	100.313	3920.73
1624.47	2079.33	109.364	3896.53
1626.11	2081.42	107.351	3960.95
1627.75	2083.52	103.325	3890.03
1629.39	2085.62	100.306	3953.11
1631.03	2087.71	120.442	4064.52
1632.67	2089.81	115.413	3950.38
1634.3	2091.91	139.602	4058.54
1635.94	2094.01	73.1676	3941.64
1637.58	2096.1	105.344	3901.15
1639.22	2098.2	109.364	3958.76
1640.86	2100.3	99.3003	3962.59
1642.5	2102.39	119.449	3970.14
1644.13	2104.49	103.331	3815.58
1645.77	2106.59	105.338	3959.95
1647.41	2108.69	98.3063	3883.75
1649.05	2110.78	111.378	3924.8
1650.69	2112.88	103.325	3942.64
1652.33	2114.98	83.211	3919.08
1653.96	2117.07	99.3064	3871.39
1655.6	2119.17	98.3003	3948.29
1657.24	2121.27	112.391	3818.73
1658.88	2123.37	91.2592	3945.65
1660.52	2125.46	87.2318	4041.55
1662.16	2127.56	112.385	3914.72
1663.8	2129.66	95.2823	3955.21
1665.43	2131.76	110.371	4047.84
1667.07	2133.85	118.427	3916.72
1668.71	2135.95	101.313	3938.37
1670.35	2138.05	108.358	3919.54
1671.99	2140.14	102.319	3876.87
1673.63	2142.24	106.351	4067.66
1675.26	2144.34	99.3003	3975.72
1676.9	2146.44	118.441	3824.43
1678.54	2148.53	116.42	3982.38
1680.18	2150.63	110.371	3955.02
1681.82	2152.73	115.405	3955.75
1683.46	2154.82	98.2943	3973.89
1685.09	2156.92	122.456	3915.72
1686.73	2159.02	88.2372	4011.3
1688.37	2161.12	92.2593	3790.87
1690.01	2163.21	112.385	3957.12
1691.65	2165.31	121.449	3900.07
1693.29	2167.41	88.2372	3917.54
1694.92	2169.5	116.413	3919.24
1696.56	2171.6	98.2943	3879.67
1698.2	2173.7	99.3003	3931.73
1699.84	2175.8	109.364	3990.95
1701.48	2177.89	105.338	3851.56
1703.12	2179.99	98.2943	3838.3
1704.76	2182.09	115.405	3945.46
1706.39	2184.18	108.358	3857.78
1708.03	2186.28	102.319	3883.95
1709.67	2188.38	107.351	3852.3
1711.31	2190.48	110.371	3935.54
1712.95	2192.57	98.3003	3867.72
1714.59	2194.67	121.449	3908.75
1716.22	2196.77	90.2481	4056.79
1717.86	2198.86	97.2883	3839.89
1719.5	2200.96	100.306	3927.18
1721.14	2203.06	119.434	3967.06
1722.78	2205.16	98.2943	4122.83
1724.42	2207.25	93.2707	3914.42
1726.05	2209.35	123.464	3879.61
1727.69	2211.45	114.412	3818.01
1729.33	2213.54	107.351	3967.25
1730.97	2215.64	99.3003	3921.98
1732.61	2217.74	102.331	3759.08
1734.25	2219.84	107.351	4035.18
1735.88	2221.93	99.3064	4037.7
1737.52	2224.03	132.543	3878.47
1739.16	2226.13	93.2649	3949.47
1740.8	2228.22	96.2824	3846.9
1742.44	2230.32	94.2765	3996.62
1744.08	2232.42	103.325	3866.25
1745.72	2234.52	115.405	3905.63
1747.35	2236.61	89.2426	3882.21
1748.99	2238.71	107.357	3992.4
1750.63	2240.81	96.2823	3998.73
1752.27	2242.9	107.351	3948.83
1753.91	2245	107.351	3899.66
1755.55	2247.1	99.3003	3981.28
1757.18	2249.2	102.319	3976.65
1758.82	2251.29	88.2372	4018.31
1760.46	2253.39	130.518	3991.78
1762.1	2255.49	96.2823	3903.16
1763.74	2257.58	106.344	3861.3
1765.38	2259.68	100.306	3938.72
1767.01	2261.78	108.364	3906.63
1768.65	2263.88	103.325	3824.38
1770.29	2265.97	125.479	4006.68
1771.93	2268.07	113.391	3911.52
1773.57	2270.17	115.405	3876.33
1775.21	2272.26	100.306	4100.65
1776.84	2274.36	106.344	3915.99
1778.48	2276.46	96.2823	3809.78
1780.12	2278.56	102.319	3736.58
1781.76	2280.65	104.338	4002.56
1783.4	2282.75	107.351	4070.95
1785.04	2284.85	105.338	3951.2
1786.68	2286.94	99.3003	3893.45
1788.31	2289.04	107.351	3857.25
1789.95	2291.14	98.2943	3849.91
1791.59	2293.24	97.2883	3973.34
1793.23	2295.33	97.2883	3947.1
1794.87	2297.43	94.2765	3934.36
1796.51	2299.53	128.51	3939.74
1798.14	2301.62	90.2536	4030.06
1799.78	2303.72	109.371	3998.62
1801.42	2305.82	92.2593	4027.5
1803.06	2307.92	108.358	3980.46
1804.7	2310.01	91.2537	3938.81
1806.34	2312.11	100.306	3988.74
1807.97	2314.21	98.3003	3800.67
1809.61	2316.3	94.2707	4024.33
1811.25	2318.4	119.442	3931.81
1812.89	2320.5	107.358	3947.74
1814.53	2322.6	123.464	3974.27
1816.17	2324.69	104.344	4023.33
1817.8	2326.79	90.2481	3958.3
1819.44	2328.89	112.385	3889.05
1821.08	2330.98	117.427	4085.36
1822.72	2333.08	110.371	3883.75
1824.36	2335.18	114.398	3920.43
1826	2337.28	109.364	3920.89
1827.64	2339.37	95.2823	3947.19
1829.27	2341.47	113.391	3994.17
1830.91	2343.57	93.265	3893.79
1832.55	2345.66	108.358	3883.55
1834.19	2347.76	93.265	3984.74
1835.83	2349.86	121.449	3865.58
1837.47	2351.96	103.331	3807.73
1839.1	2354.05	75.1768	3924.9
1840.74	2356.15	107.351	3934.9
1842.38	2358.25	118.434	3797.4
1844.02	2360.34	115.405	3928.97
1845.66	2362.44	98.2943	4023.93
1847.3	2364.54	101.313	3961.58
1848.93	2366.64	108.358	4106.23
1850.57	2368.73	112.391	3933.44
1852.21	2370.83	95.2765	3865.51
1853.85	2372.93	107.351	3900.27
1855.49	2375.02	88.2372	3968.87
1857.13	2377.12	118.427	3756.27
1858.76	2379.22	95.2823	4028.17
1860.4	2381.32	103.325	3989.12
1862.04	2383.41	118.427	4023.21
1863.68	2385.51	118.427	3997.9
1865.32	2387.61	100.306	3968.88
1866.96	2389.7	95.2765	3970.14
1868.6	2391.8	108.358	3862.65
1870.23	2393.9	98.2943	3970.69
1871.87	2396	110.378	3889.3
1873.51	2398.09	115.42	3995.34
1875.15	2400.19	106.357	3880.48
1876.79	2402.29	97.2942	3899.54
1878.43	2404.38	108.377	3992.27
1880.06	2406.48	97.2883	3920.89
1881.7	2408.58	96.2824	3930.81
1883.34	2410.68	89.2481	3962.31
1884.98	2412.77	111.391	3979.28
1886.62	2414.87	105.344	3965.78
1888.26	2416.97	110.371	4029.73
1889.89	2419.06	129.511	3956.76
1891.53	2421.16	122.464	4134.58
1893.17	2423.26	106.344	3938.91
1894.81	2425.36	100.313	4042.43
1896.45	2427.45	111.385	3976
1898.09	2429.55	116.42	3978.28
1899.72	2431.65	98.3003	4018.37
1901.36	2433.74	111.378	4018.93
1903	2435.84	115.406	3902.89
1904.64	2437.94	86.2265	3966.41
1906.28	2440.04	95.2765	3965.78
1907.92	2442.13	124.472	3980.83
1909.56	2444.23	116.413	3997.07
1911.19	2446.33	114.398	4089.52
1912.83	2448.42	100.313	4000.35
1914.47	2450.52	80.196	4107.09
1916.11	2452.62	108.364	3932.08
1917.75	2454.72	109.364	4005.74
1919.39	2456.81	108.358	3953.39
1921.02	2458.91	121.449	3985.39
1922.66	2461.01	103.325	3949.38
1924.3	2463.11	115.413	3892.77
1925.94	2465.2	103.325	4065.81
1927.58	2467.3	116.413	3863.37
1929.22	2469.4	115.405	3944.74
1930.85	2471.49	117.42	3917.26
1932.49	2473.59	103.331	4025.77
1934.13	2475.69	123.472	3966.14
1935.77	2477.79	104.338	3974.9
1937.41	2479.88	111.378	3919
1939.05	2481.98	102.325	3974.72
1940.68	2484.08	108.358	3971.34
1942.32	2486.17	106.351	4106.23
1943.96	2488.27	96.2823	4050.25
1945.6	2490.37	107.351	4024.05
1947.24	2492.47	114.398	3905.36
1948.88	2494.56	103.338	3952.47
1950.52	2496.66	96.2823	3862.24
1952.15	2498.76	102.325	3930.27
1953.79	2500.85	113.391	3974.35
1955.43	2502.95	106.344	3979.08
1957.07	2505.05	117.427	4000.18
1958.71	2507.15	91.2536	3972.99
1960.35	2509.24	92.2593	3927.45
1961.98	2511.34	106.344	3943.91
1963.62	2513.44	106.344	4058.67
1965.26	2515.53	113.398	3998.45
1966.9	2517.63	127.503	3933.9
1968.54	2519.73	116.413	3923.85
1970.18	2521.83	104.331	4011.24
1971.81	2523.92	104.331	3987.29
1973.45	2526.02	98.3003	3884.02
1975.09	2528.12	81.2009	3935.17
1976.73	2530.21	109.364	3959.95
1978.37	2532.31	104.338	3958.67
1980.01	2534.41	122.456	3914.72
1981.64	2536.51	102.319	3944.82
1983.28	2538.6	115.405	3996.17
1984.92	2540.7	98.2943	3962.68
1986.56	2542.8	104.331	4011.13
1988.2	2544.89	99.3003	3933.08
1989.84	2546.99	118.441	3911.1
1991.48	2549.09	116.413	4027
1993.11	2551.19	110.371	3910.09
1994.75	2553.28	101.325	4038.87
1996.39	2555.38	111.378	4001.95
1998.03	2557.48	99.3125	4016.25
1999.67	2559.57	121.449	3963.87
2001.31	2561.67	88.2372	3977.8
2002.94	2563.77	103.325	4013.97
2004.58	2565.87	102.325	3914.45
2006.22	2567.96	86.2318	4023.38
2007.86	2570.06	116.42	3827.76
2009.5	2572.16	115.405	3843.22
2011.14	2574.25	83.2109	3888.69
2012.77	2576.35	84.2264	4091.49
2014.41	2578.45	116.413	3930.72
2016.05	2580.55	109.371	4030.01
2017.69	2582.64	96.2823	4041.55
2019.33	2584.74	119.434	3908.44
2020.97	2586.84	113.391	3967.98
2022.6	2588.93	95.294	4033.3
2024.24	2591.03	107.358	3958.94
2025.88	2593.13	100.306	3925.07
2027.52	2595.23	99.3003	3979.93
2029.16	2597.32	90.2536	3917.35
2030.8	2599.42	86.2318	3911.72
2032.44	2601.52	87.2318	3903.01
2034.07	2603.61	129.518	3903.16
2035.71	2605.71	109.364	3990.12
2037.35	2607.81	108.358	4013.31
2038.99	2609.91	101.313	3889.3
2040.63	2612	94.2765	3905.63
2042.27	2614.1	93.2707	3967.24
2043.9	2616.2	103.325	3854.77
2045.54	2618.29	107.364	4028.01
2047.18	2620.39	106.344	3950.65
2048.82	2622.49	104.338	3978.9
2050.46	2624.59	110.371	3986.39
2052.1	2626.68	112.385	3803.94
2053.73	2628.78	87.2318	3988.77
2055.37	2630.88	101.313	3933.71
2057.01	2632.97	119.434	4075.39
2058.65	2635.07	104.331	3929.35
2060.29	2637.17	104.344	4008.41
2061.93	2639.27	112.391	4093.93
2063.56	2641.36	102.325	3945.28
2065.2	2643.46	118.427	3889.49
2066.84	2645.56	135.568	3903.08
2068.48	2647.65	107.351	3866.51
2070.12	2649.75	116.427	4025.89
2071.76	2651.85	100.313	4120.11
2073.4	2653.95	112.385	3954.03
2075.03	2656.04	92.2593	4004.74
2076.67	2658.14	102.319	3919.05
2078.31	2660.24	103.331	4053.2
2079.95	2662.33	111.385	4109.23
2081.59	2664.43	107.351	3932.08
2083.23	2666.53	98.2943	3895.19
2084.86	2668.63	124.487	3882.61
2086.5	2670.72	88.2426	3954.11
2088.14	2672.82	110.371	4124.98
2089.78	2674.92	89.2426	3922.63
2091.42	2677.01	104.331	3989.05
2093.06	2679.11	96.2823	3921.11
2094.69	2681.21	110.371	3911.91
2096.33	2683.31	108.358	4046.4
2097.97	2685.4	102.325	3935.45
2099.61	2687.5	104.338	3887.42
2101.25	2689.6	101.313	3962.23
2102.89	2691.69	108.358	3971.61
2104.52	2693.79	93.2707	3951.75
2106.16	2695.89	89.2426	3993.51
2107.8	2697.99	118.441	3992.06
2109.44	2700.08	98.3063	3943.92
2111.08	2702.18	114.398	4001.63
2112.72	2704.28	109.364	3916.07
2114.36	2706.37	95.2823	3933.46
2115.99	2708.47	91.2537	4009.58
2117.63	2710.57	108.358	4035.42
2119.27	2712.67	117.42	3929.08
2120.91	2714.76	110.378	3978.45
2122.55	2716.86	102.319	4041.43
2124.19	2718.96	101.313	3958.94
2125.82	2721.05	102.319	3892.18
2127.46	2723.15	90.2592	3957.12
2129.1	2725.25	105.338	3933.81
2130.74	2727.35	90.2481	3893.45
2132.38	2729.44	112.385	3903.23
2134.02	2731.54	99.3003	3890.37
2135.65	2733.64	93.2707	3924.44
2137.29	2735.73	95.2765	4004.06
2138.93	2737.83	117.434	3995.89
2140.57	2739.93	102.319	3925.09
2142.21	2742.03	101.313	3956.39
2143.85	2744.12	114.398	3947.83
2145.48	2746.22	115.413	3898.12
2147.12	2748.32	105.338	3928.45
2148.76	2750.41	91.2537	3977.1
2150.4	2752.51	100.306	3874.33
2152.04	2754.61	99.3003	3991.05
2153.68	2756.71	105.344	3860.91
2155.32	2758.8	109.364	3977.17
2156.95	2760.9	96.2882	3976.19
2158.59	2763	102.325	3940.82
2160.23	2765.09	96.2883	3903.08
2161.87	2767.19	97.2883	3964.23
2163.51	2769.29	137.584	3974.27
2165.15	2771.39	109.371	4017.09
2166.78	2773.48	101.313	3925.53
2168.42	2775.58	95.2823	3984.46
2170.06	2777.68	111.385	4032.01
2171.7	2779.77	99.3064	3950.29
2173.34	2781.87	110.391	4085.51
2174.98	2783.97	119.442	3985.84
2176.61	2786.07	93.2764	3931
2178.25	2788.16	110.371	3888.76
2179.89	2790.26	138.593	4088.79
2181.53	2792.36	80.2009	4008.52
2183.17	2794.46	107.351	3920.27
2184.81	2796.55	104.331	3914.53
2186.44	2798.65	105.338	3889.64
2188.08	2800.75	108.358	4022.44
2189.72	2802.84	94.2707	3799.93
2191.36	2804.94	122.456	3947.1
2193	2807.04	98.2943	3948.56
2194.64	2809.14	104.338	4007.74
2196.28	2811.23	102.319	3976.65
2197.91	2813.33	110.378	4141.74
2199.55	2815.43	112.398	3978.55
2201.19	2817.52	108.358	3918.46
2202.83	2819.62	117.42	3875.13
2204.47	2821.72	103.325	3974.72
2206.11	2823.82	101.317	3981.73
2207.74	2825.91	101.313	3990.5
2209.38	2828.01	110.378	3964.31
2211.02	2830.11	91.2537	4058.54
2212.66	2832.2	105.338	3989.5
2214.3	2834.3	96.2824	3855.3
2215.94	2836.4	94.2764	4078.52
2217.57	2838.5	113.391	4003.29
2219.21	2840.59	113.391	4004.12
2220.85	2842.69	108.371	4067.94
2222.49	2844.79	101.319	3912.99
2224.13	2846.88	102.325	3940.54
2225.77	2848.98	110.378	3989.22
2227.4	2851.08	96.2882	3922.27
2229.04	2853.18	107.351	4018.54
2230.68	2855.27	106.344	4024.49
2232.32	2857.37	99.3186	4046.24
2233.96	2859.47	100.306	4085.65
2235.6	2861.56	106.351	3960.13
2237.24	2863.66	95.2823	4043.83
2238.87	2865.76	102.319	4067.53
2240.51	2867.86	98.3003	4101.66
2242.15	2869.95	110.378	3952.2
2243.79	2872.05	105.338	4036.98
2245.43	2874.15	96.2882	3937.9
2247.07	2876.24	107.351	4061.52
2248.7	2878.34	132.535	3982.83
2250.34	2880.44	113.391	3913.45
2251.98	2882.54	96.2824	3981.91
2253.62	2884.63	118.427	4007.24
2255.26	2886.73	99.3003	3999.66
2256.9	2888.83	101.313	3903.93
2258.53	2890.92	77.1862	3931.81
2260.17	2893.02	94.2707	3887.76
2261.81	2895.12	93.2649	4112.96
2263.45	2897.22	96.2882	3941.55
2265.09	2899.31	90.2481	4055.3
2266.73	2901.41	122.464	4126.27
2268.36	2903.51	111.378	3956.3
2270	2905.6	106.344	4079.63
2271.64	2907.7	100.313	4083.64
2273.28	2909.8	107.351	3910.09
2274.92	2911.9	99.3003	4054.98
2276.56	2913.99	101.319	3953.84
2278.2	2916.09	97.2883	3952.02
2279.83	2918.19	99.3003	3820.69
2281.47	2920.28	110.378	3957.12
2283.11	2922.38	107.357	4037.98
2284.75	2924.48	102.319	4062.93
2286.39	2926.58	107.371	3894.04
2288.03	2928.67	101.319	3948.83
2289.66	2930.77	106.351	3920.16
2291.3	2932.87	105.338	3889.3
2292.94	2934.96	108.358	4038.71
2294.58	2937.06	101.325	4068.97
2296.22	2939.16	117.427	4031.18
2297.86	2941.26	106.351	4027.33
2299.49	2943.35	102.319	3984.94
2301.13	2945.45	122.456	3943.82
2302.77	2947.55	95.2823	4014.53
2304.41	2949.64	85.2213	4050.29
2306.05	2951.74	105.338	3944.74
2307.69	2953.84	95.2765	3999.45
2309.32	2955.94	123.464	3973.97
2310.96	2958.03	109.364	3891.5
2312.6	2960.13	106.357	4008.07
2314.24	2962.23	105.344	3960.22
2315.88	2964.32	94.2707	3937.45
2317.52	2966.42	109.378	4001.18
2319.16	2968.52	93.2649	3947.28
2320.79	2970.62	100.313	3866.78
2322.43	2972.71	102.319	3980.28
2324.07	2974.81	83.211	4032.18
2325.71	2976.91	109.378	3932.17
2327.35	2979	125.487	4014.81
2328.99	2981.1	102.319	3975.62
2330.62	2983.2	123.464	3811.78
2332.26	2985.3	123.464	3980.73
2333.9	2987.39	92.2649	4046.32
2335.54	2989.49	108.358	4033.79
2337.18	2991.59	105.338	4038.87
2338.82	2993.68	106.344	4040.43
2340.45	2995.78	106.344	4108.95
2342.09	2997.88	110.371	3982.56
2343.73	2999.98	107.351	4105.8
2345.37	3002.07	109.364	4071.79
2347.01	3004.17	100.306	3914.18
2348.65	3006.27	114.398	4037.82
2350.28	3008.36	102.325	3982.31
2351.92	3010.46	89.2426	4033.34
2353.56	3012.56	122.456	3822.17
2355.2	3014.66	125.502	3996.79
2356.84	3016.75	114.405	3970.42
2358.48	3018.85	102.325	4033.02
2360.12	3020.95	96.2823	3975.7
2361.75	3023.04	100.307	4000.73
2363.39	3025.14	102.319	4003.46
2365.03	3027.24	101.319	3947.65
2366.67	3029.34	110.371	4048.81
2368.31	3031.43	104.331	3913.45
2369.95	3033.53	104.338	4006.79
2371.58	3035.63	112.385	3968.79
2373.22	3037.72	109.364	4050.25
2374.86	3039.82	113.398	3987.95
2376.5	3041.92	106.344	3904.01
2378.14	3044.02	112.398	4097.36
2379.78	3046.11	116.413	4024.05
2381.41	3048.21	95.294	3912.53
2383.05	3050.31	87.2372	3984.11
2384.69	3052.4	113.391	3887.97
2386.33	3054.5	85.2213	3917.43
2387.97	3056.6	113.391	4026
2389.61	3058.7	118.427	3888.03
2391.24	3060.79	94.2765	3923.44
2392.88	3062.89	124.472	4088.8
2394.52	3064.99	96.2882	4024.49
2396.16	3067.08	132.543	4053.85
2397.8	3069.18	107.351	4014.7
2399.44	3071.28	85.2213	4081.94
2401.08	3073.38	114.398	3970.79
2402.71	3075.47	121.449	3946.74
2404.35	3077.57	99.3003	3982.73
2405.99	3079.67	97.2883	3934.82
2407.63	3081.76	96.2823	3992.33
2409.27	3083.86	105.338	3951.02
2410.91	3085.96	116.413	4179.61
2412.54	3088.06	112.385	4006.74
2414.18	3090.15	108.358	4031.06
2415.82	3092.25	101.313	3987.43
2417.46	3094.35	84.2161	3974.8
2419.1	3096.44	97.2942	3986.67
2420.74	3098.54	110.378	3960.22
2422.37	3100.64	121.464	4088.65
2424.01	3102.74	110.371	3869.12
2425.65	3104.83	111.385	3996.83
2427.29	3106.93	85.2265	3995.72
2428.93	3109.03	97.2883	4020.04
2430.57	3111.12	109.371	4006.02
2432.2	3113.22	116.42	3997.41
2433.84	3115.32	121.449	3951.65
2435.48	3117.42	106.351	3953.2
2437.12	3119.51	98.2943	4006.12
2438.76	3121.61	107.357	3983.11
2440.4	3123.71	106.344	3943.46
2442.04	3125.81	99.3003	3921.16
2443.67	3127.9	91.2537	4037.86
2445.31	3130	114.405	4010.02
2446.95	3132.1	117.427	3878.41
2448.59	3134.19	95.2765	4004.29
2450.23	3136.29	104.331	3936.09
2451.87	3138.39	127.495	4008.74
2453.5	3140.49	103.325	3850.35
2455.14	3142.58	99.3125	3930.27
2456.78	3144.68	97.3061	3991.95
2458.42	3146.78	103.325	3949.56
2460.06	3148.87	122.456	3918.19
2461.7	3150.97	110.371	4052.85
2463.33	3153.07	109.364	4104.66
2464.97	3155.17	97.2942	3980
2466.61	3157.26	88.2372	4071.23
2468.25	3159.36	111.385	4038.59
2469.89	3161.46	103.338	4029.06
2471.53	3163.55	92.2593	4082.36
2473.16	3165.65	116.413	4128.14
2474.8	3167.75	102.325	3999.9
2476.44	3169.85	109.364	3969.16
2478.08	3171.94	104.331	4086.52
2479.72	3174.04	99.3003	4101.8
2481.36	3176.14	96.2823	3926.28
2483	3178.23	115.405	3941.45
2484.63	3180.33	115.413	4073.95
2486.27	3182.43	104.338	4087.65
2487.91	3184.53	91.2537	4002.35
2489.55	3186.62	100.319	4079.37
2491.19	3188.72	109.364	3967.51
2492.83	3190.82	107.351	4062.21
2494.46	3192.91	103.325	3926.9
2496.1	3195.01	103.331	3959.13
2497.74	3197.11	99.3125	3923.09

## Sheet: e
Sputter Time (s)	Depth (nm)	Intensity (Raw, Poisson Corrected)	Intensity (Raw, Poisson Corrected)
0.8192	1.04858	9958.13	9.00724
2.4576	3.14573	86429.3	84.2367
4.096	5.24288	97998.9	185.064
5.7344	7.34003	97952.7	277.334
7.3728	9.43718	95381.8	229.63
9.0112	11.5343	97675.1	218.49
10.6496	13.6315	98421	164.857
12.288	15.7286	99231.2	154.747
13.9264	17.8258	98439.7	108.371
15.5648	19.9229	97750.9	102.344
17.2032	22.0201	96286.4	81.2009
18.8416	24.1172	95487	71.1717
20.48	26.2144	97634.7	66.1373
22.1184	28.3116	98561.1	59.1137
23.7568	30.4087	95521.1	41.0539
25.3952	32.5059	99611.9	39.0497
27.0336	34.603	100658	33.0373
28.672	36.7002	96278.5	35.0396
30.3104	38.7973	95796	34.0416
31.9488	40.8945	96280.9	36.0418
33.5872	42.9916	96194.9	26.0207
35.2256	45.0888	98589.4	30.0312
36.864	47.1859	96397.6	21.0148
38.5024	49.2831	95778.4	25.0206
40.1408	51.3802	96201.6	17.0088
41.7792	53.4774	95689	10.0037
43.4176	55.5745	95744.5	15.0078
45.056	57.6717	97970.6	13.006
46.6944	59.7688	96096.1	10.0043
48.3328	61.866	96190.7	11.0044
49.9712	63.9631	97518.7	3.00119
51.6096	66.0603	96697.1	10.0037
53.248	68.1574	96205.1	9.00357
54.8864	70.2546	97773.5	5.00076
56.5248	72.3517	96334	2.00024
58.1632	74.4489	96562.1	10.0043
59.8016	76.546	97274.2	8.00293
61.44	78.6432	97778.8	4.00073
63.0784	80.7404	96369.9	6.00183
64.7168	82.8375	96748.7	2.00037
66.3552	84.9347	96441	2.00012
67.9936	87.0318	96874.6	6.0011
69.632	89.129	96387.3	7.0015
71.2704	91.2261	96408	6.00183
72.9088	93.3233	95629.3	5.00107
74.5472	95.4204	96007	4.00073
76.1856	97.5176	96722.7	5.00107
77.824	99.6147	96281.4	6.0022
79.4624	101.712	96794.4	5.00107
81.1008	103.809	96424.8	1.00009
82.7392	105.906	96798.8	5.00168
84.3776	108.003	97406.3	5.00137
86.016	110.1	97065.9	6.00183
87.6544	112.198	95810.1	6.00116
89.2928	114.295	96395.5	6.00146
90.9312	116.392	96328.5	2.00012
92.5696	118.489	97155.4	3.00082
94.208	120.586	96192.4	5.00076
95.8464	122.683	97000.5	9.00357
97.4848	124.781	96021.9	4.00073
99.1232	126.878	95847.7	9.00302
100.762	128.975	96308.2	6.0022
102.4	131.072	99019.7	12.0059
104.038	133.169	96431.2	5.00137
105.677	135.266	95485.4	10.0037
107.315	137.363	96414.6	19.011
108.954	139.461	96616.2	19.011
110.592	141.558	95849.2	23.0176
112.23	143.655	96157.2	22.0148
113.869	145.752	96110.3	15.0087
115.507	147.849	96330.8	30.0388
117.146	149.946	96020.2	34.0374
118.784	152.044	96219.9	44.07
120.422	154.141	95800.4	41.0514
122.061	156.238	96002.3	70.1543
123.699	158.335	95981.1	69.1536
125.338	160.432	95768.1	113.405
126.976	162.529	97563.4	122.479
128.614	164.626	95421.8	158.806
130.253	166.724	95666.1	144.637
131.891	168.821	96294.8	220.504
133.53	170.918	95914	241.79
135.168	173.015	96415.7	287.596
136.806	175.112	96210.5	364.036
138.445	177.209	96071	386.571
140.083	179.306	95823.8	474.844
141.722	181.404	95783.1	614.488
143.36	183.501	95993.2	728.116
144.998	185.598	96418.6	846.602
146.637	187.695	96033.8	960.86
148.275	189.792	95279.2	1132.59
149.914	191.889	95866.7	1339.43
151.552	193.987	97047.1	1649.61
153.19	196.084	96921.7	1866.74
154.829	198.181	96227.9	2215.4
156.467	200.278	96150.9	2571.18
158.106	202.375	96554.2	2883.06
159.744	204.472	96772.9	3360.08
161.382	206.569	96081.1	3748.03
163.021	208.667	96393.4	4357.5
164.659	210.764	96036.7	4522.77
166.298	212.861	96160.9	4976.24
167.936	214.958	96299.3	5473.79
169.574	217.055	95643.9	5857.17
171.213	219.152	100768	6441.31
172.851	221.25	98213.4	6893.64
174.49	223.347	97075.3	7266.46
176.128	225.444	100465	7814.98
177.766	227.541	98957.8	8251.45
179.405	229.638	98743	8596.36
181.043	231.735	97066.4	9256.02
182.682	233.832	95365.2	9654.53
184.32	235.93	95788.3	10127.3
185.958	238.027	95623.6	10478.1
187.597	240.124	95803.7	10850.9
189.235	242.221	96002.6	11223
190.874	244.318	96892.9	11737.1
192.512	246.415	95673	12189.9
194.15	248.513	95409.8	12607
195.789	250.61	95395.9	12887.5
197.427	252.707	96338.3	13024.1
199.066	254.804	95638.3	13271
200.704	256.901	95136.2	13950.3
202.342	258.998	95431.5	13778.4
203.981	261.095	94450.8	13978.2
205.619	263.193	95331.7	14285
207.258	265.29	95506.5	14476.1
208.896	267.387	95085	14592.9
210.534	269.484	93574.2	14477.8
212.173	271.581	94620.5	14607.5
213.811	273.678	94359.2	14616
215.45	275.775	94458.1	14802.5
217.088	277.873	92883.3	14666.3
218.726	279.97	92591.9	14713.5
220.365	282.067	92227.4	14685.8
222.003	284.164	91059.7	14244.1
223.642	286.261	90562.9	14308.1
225.28	288.358	90418.9	14228.4
226.918	290.456	88875	14207.7
228.557	292.553	87822.6	14229.7
230.195	294.65	86414.3	14153.2
231.834	296.747	84181.9	13952.4
233.472	298.844	81446.9	13595.3
235.11	300.941	79311.2	13780
236.749	303.038	77026.6	13490.3
238.387	305.136	72410.3	13460
240.026	307.233	70301.9	13268.5
241.664	309.33	68904.7	13283.8
243.302	311.427	64938.6	13147
244.941	313.524	63335.9	13105.2
246.579	315.621	60325.9	12742.6
248.218	317.719	58275.9	12523.7
249.856	319.816	55985	12991
251.494	321.913	54586.8	12427.1
253.133	324.01	52964.7	12158.2
254.771	326.107	50762.1	12089.7
256.41	328.204	48461.4	11795
258.048	330.301	47494.5	11822.5
259.686	332.399	45496.3	11621
261.325	334.496	43260.3	11316.5
262.963	336.593	41980.2	11613.9
264.602	338.69	41271.4	11461
266.24	340.787	39549.3	11114.1
267.878	342.884	38342.4	10906.3
269.517	344.982	36251.3	10615.3
271.155	347.079	34950.7	10585.7
272.794	349.176	33938	10326.1
274.432	351.273	33371.3	10543.1
276.07	353.37	31974.1	10166.2
277.709	355.467	30917	10086.2
279.347	357.564	29773.9	9883.77
280.986	359.662	28538.5	9708.41
282.624	361.759	27505	9620.49
284.262	363.856	27191.9	9574.52
285.901	365.953	26293.2	9545.01
287.539	368.05	25200	9300.43
289.178	370.147	23662.6	9082.12
290.816	372.244	23322.6	9115.5
292.454	374.342	22908.3	8999.42
294.093	376.439	21990.1	8783.78
295.731	378.536	21374.7	8623.44
297.37	380.633	21076.1	8860.7
299.008	382.73	20156.3	8567.2
300.646	384.827	19544.5	8522.6
302.285	386.925	19070.3	8285.83
303.923	389.022	18639.1	8271.18
305.562	391.119	17879.1	8080.03
307.2	393.216	17772.1	8159.69
308.838	395.313	16818.7	7904.69
310.477	397.41	16666.9	7936.04
312.115	399.507	16054.2	7850.78
313.754	401.605	16130	7860.18
315.392	403.702	15410	7751.87
317.03	405.799	14855.7	7536.4
318.669	407.896	14556.3	7677.32
320.307	409.993	14164.2	7454.16
321.946	412.09	13883.8	7231.42
323.584	414.188	13507.6	7545.67
325.222	416.285	13264.8	7158.85
326.861	418.382	12720	7145.55
328.499	420.479	12591.6	7250.78
330.138	422.576	12501.8	7015.8
331.776	424.673	12171.7	7180.47
333.414	426.77	11900.6	7058.87
335.053	428.868	11661.4	6892.39
336.691	430.965	11619.7	6922.97
338.33	433.062	11186.3	6898.87
339.968	435.159	10820.2	6889.38
341.606	437.256	10825.2	6904.07
343.245	439.353	10417.6	6739.1
344.883	441.45	10329.2	6873.49
346.522	443.548	10281.4	6682.77
348.16	445.645	9862.56	6873.05
349.798	447.742	9717.14	6641.14
351.437	449.839	9874.35	6549.33
353.075	451.936	9613.51	6614.63
354.714	454.033	9377.06	6592.16
356.352	456.131	9307.85	6490.08
357.99	458.228	9176	6405.04
359.629	460.325	8739.88	6454.9
361.267	462.422	8751.53	6464.2
362.906	464.519	8678.31	6516.45
364.544	466.616	8353.04	6306.21
366.182	468.713	8215.36	6357.68
367.821	470.811	8287.88	6155.93
369.459	472.908	8133.34	6141.44
371.098	475.005	8103.14	6234.52
372.736	477.102	7981.96	6242.61
374.374	479.199	7757.24	6158.66
376.013	481.296	7922.84	6070.82
377.651	483.394	7573.21	6221.02
379.29	485.491	7477.79	5976.03
380.928	487.588	7565.86	6202.16
382.566	489.685	7259.11	6146.72
384.205	491.782	7214.66	5991.23
385.843	493.879	7047.18	6193.99
387.482	495.976	6931.19	6049.19
389.12	498.074	7022.59	6009.45
390.758	500.171	6829.73	6012.79
392.397	502.268	6780.22	5939.9
394.035	504.365	6709.78	5921.2
395.674	506.462	6595.7	6036.93
397.312	508.559	6660.15	5841.47
398.95	510.657	6500.25	5863.08
400.589	512.754	6305.58	5803.05
402.227	514.851	6279.21	5849.49
403.866	516.948	6257.62	5777.24
405.504	519.045	6270.37	5686.06
407.142	521.142	6113.63	5753.51
408.781	523.239	5826.2	5657.41
410.419	525.337	5972.99	5758.04
412.058	527.434	5887.69	5726.88
413.696	529.531	5806.23	5660.48
415.334	531.628	5767.36	5699.65
416.973	533.725	5708.74	5643.21
418.611	535.822	5659.63	5566.48
420.25	537.919	5638.87	5747.77
421.888	540.017	5582.12	5573.16
423.526	542.114	5519.36	5552.88
425.165	544.211	5324.8	5537.63
426.803	546.308	5438.71	5391.67
428.442	548.405	5272.9	5597.51
430.08	550.502	5248.7	5437.19
431.718	552.6	5081.58	5581.02
433.357	554.697	5148.44	5475.95
434.995	556.794	5007.73	5685.55
436.634	558.891	5097.95	5419.05
438.272	560.988	4955.16	5379.32
439.91	563.085	4990.73	5372.59
441.549	565.182	4920.06	5502.35
443.187	567.28	4826.45	5428.28
444.826	569.377	4861.78	5259.92
446.464	571.474	4649.84	5358.25
448.102	573.571	4843.57	5362.41
449.741	575.668	4576.94	5350.14
451.379	577.765	4639.19	5351.69
453.018	579.863	4472.81	5365.13
454.656	581.96	4525.73	5246
456.294	584.057	4521.5	5229.44
457.933	586.154	4416.72	5288.04
459.571	588.251	4426.82	5281.02
461.21	590.348	4338.03	5277.68
462.848	592.445	4288.58	5139.65
464.486	594.543	4177.22	5204.15
466.125	596.64	4234.1	5250.63
467.763	598.737	4073.59	5251.63
469.402	600.834	4180.09	5259.4
471.04	602.931	4072.74	5225.69
472.678	605.028	3934.39	5102.9
474.317	607.126	3965.21	5185.78
475.955	609.223	4049.96	5044.56
477.594	611.32	3923.95	5006.45
479.232	613.417	4010.86	5142.5
480.87	615.514	3888.14	5174.16
482.509	617.611	3879.26	5041.67
484.147	619.708	3823.12	5087.59
485.786	621.806	3688.77	5033.74
487.424	623.903	3553.29	5048.21
489.062	626	3665.49	5071.56
490.701	628.097	3645.74	5231.08
492.339	630.194	3642.99	4990.3
493.978	632.291	3603.06	5150.35
495.616	634.388	3574.43	5035.39
497.254	636.486	3578.16	4853.16
498.893	638.583	3481.4	4975.21
500.531	640.68	3303.8	4984.29
502.17	642.777	3412.5	4956.57
503.808	644.874	3299.13	5000.01
505.446	646.971	3300.57	4988.43
507.085	649.069	3470.03	5018.26
508.723	651.166	3253.93	4784.65
510.362	653.263	3256.81	5021.33
512	655.36	3278.37	5089.5
513.638	657.457	3228.77	5036.95
515.277	659.554	3107	4948.74
516.915	661.651	3178.91	4901.35
518.554	663.749	3173.05	4969.78
520.192	665.846	3118.09	5049.13
521.83	667.943	3165.13	4940.5
523.469	670.04	3043.05	4890.16
525.107	672.137	3112.26	4867.67
526.746	674.234	3035.03	4767.87
528.384	676.332	2980.56	4832.63
530.022	678.429	3001.96	4938.61
531.661	680.526	2970.96	4981.57
533.299	682.623	2916.1	4885.5
534.938	684.72	2861.04	4745.13
536.576	686.817	2885.87	4863.7
538.214	688.914	2929.06	4720.73
539.853	691.012	3063.54	4850.77
541.491	693.109	2927.66	4825.91
543.13	695.206	2905.16	4748.12
544.768	697.303	2751.84	4754.82
546.406	699.4	2759.12	4805.41
548.045	701.497	2798.04	4765.24
549.683	703.594	2816.84	4929.73
551.322	705.692	2802.97	4826.22
552.96	707.789	2692.8	4713.38
554.598	709.886	2711.85	4899.35
556.237	711.983	2699.69	4760.51
557.875	714.08	2701.05	4713.05
559.514	716.177	2607.5	4912.51
561.152	718.275	2778.26	4763.85
562.79	720.372	2612.84	4805.44
564.429	722.469	2650.42	4795.38
566.067	724.566	2597.77	4892.95
567.706	726.663	2520.61	4765.87
569.344	728.76	2612.84	4693.37
570.982	730.857	2612.01	4814.15
572.621	732.955	2604.81	4836.03
574.259	735.052	2559.48	4798.08
575.898	737.149	2487.98	4711.71
577.536	739.246	2512.28	4640.09
579.174	741.343	2408.85	4669.71
580.813	743.44	2507.78	4692.04
582.451	745.538	2513.28	4562.83
584.09	747.635	2540.11	4661.35
585.728	749.732	2396.11	4783.64
587.366	751.829	2430.87	4654.72
589.005	753.926	2356.11	4613.24
590.643	756.023	2368.35	4618.46
592.282	758.12	2389.17	4639.45
593.92	760.218	2412.8	4757.86
595.558	762.315	2294.71	4615.87
597.197	764.412	2432.03	4738.11
598.835	766.509	2353.65	4642.07
600.474	768.606	2369.51	4621.53
602.112	770.703	2298.45	4831.57
603.75	772.801	2317.59	4718.73
605.389	774.898	2310.67	4633.77
607.027	776.995	2232.7	4552.64
608.666	779.092	2247.46	4561.18
610.304	781.189	2268.27	4726.41
611.942	783.286	2268.27	4712.38
613.581	785.383	2299.16	4706.7
615.219	787.481	2327.8	4706.37
616.858	789.578	2310.83	4575.39
618.496	791.675	2196.07	4682.37
620.134	793.772	2152.67	4629.43
621.773	795.869	2209.8	4586.34
623.411	797.966	2244.31	4561.86
625.05	800.063	2210.8	4558.33
626.688	802.161	2202.78	4514.35
628.326	804.258	2154.95	4582.69
629.965	806.355	2081.84	4629.8
631.603	808.452	2107.97	4519.53
633.242	810.549	2151.26	4594.91
634.88	812.646	2108.11	4606.26
636.518	814.744	2163.22	4570.8
638.157	816.841	1984.47	4566.12
639.795	818.938	2127.6	4598.89
641.434	821.035	2064.95	4531.14
643.072	823.132	2096.61	4439.66
644.71	825.229	2070.48	4501.07
646.349	827.326	2090.06	4461.62
647.987	829.424	2076.43	4568.51
649.626	831.521	2019.63	4597.33
651.264	833.618	2014.98	4620.85
652.902	835.715	1967.93	4625.16
654.541	837.812	1991.51	4516.35
656.179	839.909	2018.5	4531.46
657.818	842.007	1963.8	4648.76
659.456	844.104	2009.46	4463.19
661.094	846.201	2012.85	4562.15
662.733	848.298	1961.04	4696.04
664.371	850.395	1926.01	4675.04
666.01	852.492	1941.89	4552.32
667.648	854.589	1935.01	4388.62
669.286	856.687	1919.38	4479.67
670.925	858.784	1937.24	4550.64
672.563	860.881	1917.38	4377.07
674.202	862.978	1891.3	4600.98
675.84	865.075	1910.27	4487.31
677.478	867.172	1867.62	4416.59
679.117	869.27	1903.53	4583.37
680.755	871.367	1898.91	4407.8
682.394	873.464	1960.79	4539.75
684.032	875.561	1828.56	4576.81
685.67	877.658	1905.77	4593.35
687.309	879.755	1831.91	4452.11
688.947	881.852	1760.6	4441.91
690.586	883.95	1824.97	4513.3
692.224	886.047	1799.28	4368.83
693.862	888.144	1819.5	4385.53
695.501	890.241	1776.2	4453.11
697.139	892.338	1827.44	4475.89
698.778	894.435	1798.39	4414.35
700.416	896.532	1789.24	4433.55
702.054	898.63	1815.03	4387.46
703.693	900.727	1781.66	4539.39
705.331	902.824	1817.26	4453.73
706.97	904.921	1754.81	4473.46
708.608	907.018	1836.39	4475.15
710.246	909.115	1781.66	4413.42
711.885	911.213	1706.01	4471.4
713.523	913.31	1854.06	4369.45
715.162	915.407	1753.58	4490.58
716.8	917.504	1826.2	4404.02
718.438	919.601	1820.5	4376.37
720.077	921.698	1679.18	4445.04
721.715	923.795	1759.15	4439.28
723.354	925.893	1762.72	4488.31
724.992	927.99	1694.92	4473.14
726.63	930.087	1791.58	4503.44
728.269	932.184	1680.4	4363.91
729.907	934.281	1766.17	4466.88
731.546	936.378	1766.94	4272.17
733.184	938.476	1719.34	4270.87
734.822	940.573	1709.34	4371.14
736.461	942.67	1670.64	4458.62
738.099	944.767	1680.29	4435.28
739.738	946.864	1699.14	4285.61
741.376	948.961	1774.86	4567.16
743.014	951.058	1787.01	4280.56
744.653	953.156	1710.78	4358.16
746.291	955.253	1754.7	4458.11
747.93	957.35	1694.7	4368.92
749.568	959.447	1702.79	4397.08
751.206	961.544	1740.46	4455.36
752.845	963.641	1650.61	4374.15
754.483	965.738	1635.35	4337.39
756.122	967.836	1689.27	4316.41
757.76	969.933	1748.13	4303.38
759.398	972.03	1679.27	4444.29
761.037	974.127	1695.81	4302.28
762.675	976.224	1661.79	4354.24
764.314	978.321	1649.3	4313.6
765.952	980.419	1700.25	4451.86
767.59	982.516	1577.67	4333.17
769.229	984.613	1659.47	4377.29
770.867	986.71	1602.02	4362.82
772.506	988.807	1645.08	4443.4
774.144	990.904	1696.92	4383.84
775.782	993.001	1674.07	4226.27
777.421	995.099	1620.67	4289.56
779.059	997.196	1682.51	4408.56
780.698	999.293	1573.27	4370.22
782.336	1001.39	1641.66	4392.85
783.974	1003.49	1638.24	4358.07
785.613	1005.58	1650.4	4170.12
787.251	1007.68	1591.99	4279.16
788.89	1009.78	1587.48	4337.06
790.528	1011.88	1616.26	4223.62
792.166	1013.97	1623.98	4360.46
793.805	1016.07	1655.04	4324.53
795.443	1018.17	1624.09	4238.48
797.082	1020.26	1616.36	4299.68
798.72	1022.36	1583.18	4415.36
800.358	1024.46	1606.43	4251.27
801.997	1026.56	1565.56	4178.32
803.635	1028.65	1555.76	4332.14
805.274	1030.75	1545.67	4302.28
806.912	1032.85	1585.38	4246.6
808.55	1034.94	1565.56	4244.19
810.189	1037.04	1599.87	4303.28
811.827	1039.14	1595.2	4258.18
813.466	1041.24	1521.51	4153.22
815.104	1043.33	1563.46	4198.39
816.742	1045.43	1576.67	4259.77
818.381	1047.53	1565.46	4224.45
820.019	1049.62	1599.61	4216.33
821.658	1051.72	1540.37	4296.87
823.296	1053.82	1607.43	4140.01
824.934	1055.92	1577.57	4103.23
826.573	1058.01	1561.36	4233.93
828.211	1060.11	1576.47	4248.09
829.85	1062.21	1531.68	4168.82
831.488	1064.3	1574.27	4107.24
833.126	1066.4	1521.9	4155.06
834.765	1068.5	1536.18	4126.85
836.403	1070.6	1418.69	4199.39
838.042	1072.69	1479.87	4142.88
839.68	1074.79	1472.3	4164.95
841.318	1076.89	1525.1	4145.88
842.957	1078.98	1472.21	4105.38
844.595	1081.08	1537.98	4047.72
846.234	1083.18	1560.16	4082.36
847.872	1085.28	1517.51	4014.14
849.51	1087.37	1473.39	4185.62
851.149	1089.47	1531.68	4159.65
852.787	1091.57	1435.14	4161.5
854.426	1093.66	1464.74	4053.17
856.064	1095.76	1451.43	4122.83
857.702	1097.86	1476.87	4060.99
859.341	1099.96	1467.02	4165.69
860.979	1102.05	1513.02	4105.09
862.618	1104.15	1507.54	4118.25
864.256	1106.25	1449.43	4002.14
865.894	1108.34	1495.48	4145.46
867.533	1110.44	1501.87	4115.67
869.171	1112.54	1483.24	4115.25
870.81	1114.64	1476.87	4059.42
872.448	1116.73	1368.69	4046.88
874.086	1118.83	1423.14	4140.15
875.725	1120.93	1524.9	4077.83
877.363	1123.02	1382.74	4096.81
879.002	1125.12	1438.33	4058.83
880.64	1127.22	1413.6	4172.28
882.278	1129.32	1426.32	4040.59
883.917	1131.41	1399.25	4005.08
885.555	1133.51	1392.54	4147.89
887.194	1135.61	1438.6	3970.14
888.832	1137.7	1406.88	4061.39
890.47	1139.8	1428.69	4063.27
892.109	1141.9	1423.41	3925.36
893.747	1144	1359.1	3969.87
895.386	1146.09	1431.96	4028.66
897.024	1148.19	1427.59	3902.74
898.662	1150.29	1322.01	3973.15
900.301	1152.39	1365.43	3936
901.939	1154.48	1364.34	4074.52
903.578	1156.58	1429.59	4004.74
905.216	1158.68	1409.06	3949.47
906.854	1160.77	1404.88	3863.58
908.493	1162.87	1323.26	3983.91
910.131	1164.97	1449.43	3925.01
911.77	1167.07	1409.06	3919.65
913.408	1169.16	1401.7	3923.19
915.046	1171.26	1401.25	3793.75
916.685	1173.36	1413.33	3843.78
918.323	1175.45	1328.51	3988.85
919.962	1177.55	1333.94	3882.47
921.6	1179.65	1423.14	3897.58
923.238	1181.75	1429.87	3830.34
924.877	1183.84	1388.27	3865.99
926.515	1185.94	1363.17	3938.01
928.154	1188.04	1377.48	3906.2
929.792	1190.13	1321.92	3747.88
931.43	1192.23	1334.94	3872.19
933.069	1194.33	1393.78	3869.52
934.707	1196.43	1352.3	3773.79
936.346	1198.52	1364.43	3933.91
937.984	1200.62	1418.87	3863.52
939.622	1202.72	1328.77	3843.46
941.261	1204.81	1386.09	3919.84
942.899	1206.91	1329.51	3892.23
944.538	1209.01	1425.32	3775.56
946.176	1211.11	1386.01	3751.92
947.814	1213.2	1356.91	3766.29
949.453	1215.3	1360.08	3796.49
951.091	1217.4	1387.09	3695.09
952.73	1219.49	1362.34	3938.64
954.368	1221.59	1356.82	3805.16
956.006	1223.69	1329.6	3859.92
957.645	1225.79	1343.62	3878.27
959.283	1227.88	1367.69	3816.12
960.922	1229.98	1292.76	3730.75
962.56	1232.08	1319.84	3781.13
964.198	1234.17	1241.06	3665.75
965.837	1236.27	1302.59	3863.19
967.475	1238.37	1339.28	3724.96
969.114	1240.47	1334.28	3714.7
970.752	1242.56	1344.87	3823.54
972.39	1244.66	1340.53	3748.63
974.029	1246.76	1299.34	3759.93
975.667	1248.85	1302.5	3756.67
977.306	1250.95	1293.93	3782.13
978.944	1253.05	1357.74	3661.49
980.582	1255.15	1277.54	3764.48
982.221	1257.24	1302.51	3832.66
983.859	1259.34	1317.67	3719.99
985.498	1261.44	1247.37	3695.34
987.136	1263.53	1264.97	3722.41
988.774	1265.63	1264.8	3793.27
990.413	1267.73	1322.01	3669.01
992.051	1269.83	1276.54	3747.08
993.69	1271.92	1334.94	3766.52
995.328	1274.02	1267.89	3611.98
996.966	1276.12	1333.94	3705.36
998.605	1278.21	1316.67	3632.23
1000.24	1280.31	1236.59	3756.47
1001.88	1282.41	1289.84	3635.99
1003.52	1284.51	1267.89	3651.23
1005.16	1286.6	1271.05	3530.03
1006.8	1288.7	1264.57	3618.74
1008.44	1290.8	1217.11	3620.2
1010.07	1292.89	1296.09	3561.61
1011.71	1294.99	1280.94	3646.97
1013.35	1297.09	1250.69	3591.57
1014.99	1299.19	1275.38	3679.79
1016.63	1301.28	1237.74	3553.93
1018.27	1303.38	1239.82	3657.99
1019.9	1305.48	1228.19	3549.26
1021.54	1307.57	1224.73	3703.85
1023.18	1309.67	1228.96	3503.54
1024.82	1311.77	1237.66	3523.82
1026.46	1313.87	1138.74	3473.81
1028.1	1315.96	1151.68	3652.98
1029.73	1318.06	1209.72	3623.22
1031.37	1320.16	1203.19	3525.31
1033.01	1322.25	1207.42	3419.92
1034.65	1324.35	1173.08	3542.91
1036.29	1326.45	1207.42	3534.56
1037.93	1328.55	1206.42	3484.14
1039.56	1330.64	1180.6	3527.79
1041.2	1332.74	1237.9	3556.87
1042.84	1334.84	1215.19	3518.94
1044.48	1336.93	1240.98	3443.2
1046.12	1339.03	1227.88	3439.97
1047.76	1341.13	1194.73	3438.36
1049.4	1343.23	1178.6	3501.53
1051.03	1345.32	1169.93	3511.93
1052.67	1347.42	1155.97	3575.82
1054.31	1349.52	1146.39	3435.09
1055.95	1351.61	1193.5	3469.04
1057.59	1353.71	1222.57	3521.34
1059.23	1355.81	1132.31	3370.74
1060.86	1357.91	1083.02	3414.68
1062.5	1360	1167.71	3479.42
1064.14	1362.1	1144.03	3405.58
1065.78	1364.2	1077.75	3362.59
1067.42	1366.29	1177.3	3334.34
1069.06	1368.39	1203.19	3396.27
1070.69	1370.49	1137.6	3510.45
1072.33	1372.59	1123.81	3322.43
1073.97	1374.68	1147.39	3396.04
1075.61	1376.78	1189.35	3403.58
1077.25	1378.88	1087.36	3435.52
1078.89	1380.97	1111.89	3426.48
1080.52	1383.07	1190.28	3320.63
1082.16	1385.17	1116.31	3420.92
1083.8	1387.27	1110.82	3387.25
1085.44	1389.36	1100.26	3398.8
1087.08	1391.46	1086.29	3368.02
1088.72	1393.56	1117.31	3322.65
1090.36	1395.65	1092.77	3311.95
1091.99	1397.75	1109.96	3314.74
1093.63	1399.85	1087.36	3249.44
1095.27	1401.95	1081.95	3350.66
1096.91	1404.04	1123.74	3318.3
1098.55	1406.14	1169.93	3306.93
1100.19	1408.24	1091.71	3288.12
1101.82	1410.33	1093.71	3304.27
1103.46	1412.43	1027.69	3366.87
1105.1	1414.53	1083.02	3193.08
1106.74	1416.63	1139.81	3294.91
1108.38	1418.72	1068.14	3283.9
1110.02	1420.82	1050.13	3356.72
1111.65	1422.92	1087.29	3330.99
1113.29	1425.01	1079.88	3290.79
1114.93	1427.11	1074.68	3263.32
1116.57	1429.21	1091.64	3297.59
1118.21	1431.31	1089.57	3360.27
1119.85	1433.4	1040.6	3277.45
1121.48	1435.5	1064	3260.68
1123.12	1437.6	1084.16	3376.8
1124.76	1439.69	1122.67	3208.54
1126.4	1441.79	1058.67	3265.89
1128.04	1443.89	971.226	3276.67
1129.68	1445.99	1019.04	3329.56
1131.32	1448.08	1078.88	3232.92
1132.95	1450.18	1059.6	3238.67
1134.59	1452.28	1114.03	3258.77
1136.23	1454.37	1058.67	3071.69
1137.87	1456.47	1070.2	3303.7
1139.51	1458.57	1066.07	3233.61
1141.15	1460.67	1099.4	3167.61
1142.78	1462.76	1069.2	3269.67
1144.42	1464.86	1054.27	3224.03
1146.06	1466.96	1009.53	3238.02
1147.7	1469.05	1066	3093.37
1149.34	1471.15	1088.5	3198.94
1150.98	1473.25	1053.27	3270.1
1152.61	1475.35	1071.34	3276.44
1154.25	1477.44	1074.61	3172.76
1155.89	1479.54	1043.67	3247.68
1157.53	1481.64	1013.72	3197.44
1159.17	1483.74	1042.54	3129.35
1160.81	1485.83	1062.8	3150.82
1162.44	1487.93	1000.96	3116.82
1164.08	1490.03	1044.67	3252.97
1165.72	1492.12	995.774	3210.19
1167.36	1494.22	1029.69	3279.44
1169	1496.32	985.026	3175.9
1170.64	1498.42	1029.69	3140.84
1172.28	1500.51	1071.34	3151.18
1173.91	1502.61	1050	3249.88
1175.55	1504.71	1080.88	3228.17
1177.19	1506.8	1051.07	3174.26
1178.83	1508.9	1080.02	3307.6
1180.47	1511	1040.47	3099.08
1182.11	1513.1	991.399	3261.75
1183.74	1515.19	1010.6	3202.59
1185.38	1517.29	1030.95	3236.45
1187.02	1519.39	974.471	3266.67
1188.66	1521.48	1011.6	3197.94
1190.3	1523.58	1029.75	3140.27
1191.94	1525.68	969.287	3156.95
1193.57	1527.78	1020.24	3058.62
1195.21	1529.87	1029.69	3221.73
1196.85	1531.97	996.712	3131.94
1198.49	1534.07	992.461	3114.82
1200.13	1536.16	1017.98	3188.85
1201.77	1538.26	994.712	3141.9
1203.4	1540.36	1032.95	3097.83
1205.04	1542.46	1045.74	3181.7
1206.68	1544.55	994.649	3073.87
1208.32	1546.65	1005.22	3244.12
1209.96	1548.75	980.872	3124.77
1211.6	1550.84	995.649	3232.48
1213.24	1552.94	1040.34	3229.57
1214.87	1555.04	1024.37	3224.29
1216.51	1557.14	1033.95	3146.75
1218.15	1559.23	1062.8	3158.32
1219.79	1561.33	1002.09	3174.47
1221.43	1563.43	1061.93	3118.98
1223.07	1565.52	991.586	3171.76
1224.7	1567.62	965.982	3130.14
1226.34	1569.72	921.489	3226.95
1227.98	1571.82	1033.08	3228.26
1229.62	1573.91	970.165	3258.67
1231.26	1576.01	1027.62	3241.93
1232.9	1578.11	1064.87	3142.63
1234.53	1580.2	1008.47	3178.76
1236.17	1582.3	995.712	3225.21
1237.81	1584.4	1048.93	3084.95
1239.45	1586.5	1062.8	3086.78
1241.09	1588.59	923.721	3069.48
1242.73	1590.69	1012.72	3156.62
1244.36	1592.79	1010.6	3155.04
1246	1594.88	980.902	3303.16
1247.64	1596.98	946.84	3147.7
1249.28	1599.08	1005.22	3114.61
1250.92	1601.18	990.399	3119.45
1252.56	1603.27	1073.47	3119.4
1254.2	1605.37	1045.74	3024.04
1255.83	1607.47	1011.66	3093.99
1257.47	1609.56	1035.14	3088.99
1259.11	1611.66	1048	3038.3
1260.75	1613.76	1013.85	3236.7
1262.39	1615.86	995.774	3134.2
1264.03	1617.95	1003.15	3164.82
1265.66	1620.05	1041.6	3199.15
1267.3	1622.15	981.902	3141.05
1268.94	1624.24	1018.24	3103.92
1270.58	1626.34	997.775	3139.26
1272.22	1628.44	1031.82	3158.55
1273.86	1630.54	1010.61	3104.67
1275.49	1632.63	984.088	3237.89
1277.13	1634.73	1001.09	3113.07
1278.77	1636.83	981.902	3078.73
1280.41	1638.92	1011.79	3096.12
1282.05	1641.02	981.84	3224.38
1283.69	1643.12	944.84	3075.73
1285.32	1645.22	1055.27	3198.15
1286.96	1647.31	1010.72	3153.34
1288.6	1649.41	1038.28	3189.21
1290.24	1651.51	1037.15	3127.14
1291.88	1653.6	982.964	3133.36
1293.52	1655.7	944.78	3064.42
1295.16	1657.8	957.619	3042.71
1296.79	1659.9	980.779	3142.11
1298.43	1661.99	980.779	3146.48
1300.07	1664.09	997.774	3108.55
1301.71	1666.19	998.026	3001.79
1303.35	1668.28	1011.72	3050.15
1304.99	1670.38	976.594	3070.07
1306.62	1672.48	1008.41	2986.96
1308.26	1674.58	994.586	3124.46
1309.9	1676.67	975.471	3166.54
1311.54	1678.77	1030.82	3077.53
1313.18	1680.87	1027.62	3134.04
1314.82	1682.96	1047.87	3104.17
1316.45	1685.06	1054.27	3081.12
1318.09	1687.16	974.471	3165.97
1319.73	1689.26	1006.28	3091.62
1321.37	1691.35	1018.11	3076.32
1323.01	1693.45	962.921	3130.09
1324.65	1695.55	1012.79	3080.94
1326.28	1697.64	1021.3	3086.61
1327.92	1699.74	1013.85	3133.36
1329.56	1701.84	1011.98	3094.03
1331.2	1703.94	1018.04	3125.72
1332.84	1706.03	1008.47	3054.79
1334.48	1708.13	968.104	3049.96
1336.12	1710.23	1027.56	3092.41
1337.75	1712.32	934.131	3101.75
1339.39	1714.42	979.717	3011
1341.03	1716.52	990.399	3052.17
1342.67	1718.62	1037.21	3091.03
1344.31	1720.71	997.9	3118.24
1345.95	1722.81	1000.96	3045.32
1347.58	1724.91	998.837	3032.07
1349.22	1727	978.655	3095.45
1350.86	1729.1	1006.41	3044.36
1352.5	1731.2	983.964	3043.73
1354.14	1733.3	993.524	3060.8
1355.78	1735.39	997.837	3122.61
1357.41	1737.49	929.955	3090.65
1359.05	1739.59	981.902	3025.84
1360.69	1741.68	955.318	3101.13
1362.33	1743.78	1053.13	3071.69
1363.97	1745.88	1032.88	3075.32
1365.61	1747.98	1020.17	3139.26
1367.24	1750.07	975.471	3160.11
1368.88	1752.17	938.484	3037.09
1370.52	1754.27	1029.75	3138
1372.16	1756.36	994.962	3101.12
1373.8	1758.46	989.274	3015.23
1375.44	1760.56	1008.41	3132.62
1377.08	1762.66	1003.23	3111.35
1378.71	1764.75	988.337	2979.55
1380.35	1766.85	953.198	2997.17
1381.99	1768.95	1030.75	3115.65
1383.63	1771.04	980.902	3130.78
1385.27	1773.14	988.336	3004.19
1386.91	1775.24	979.717	3065.04
1388.54	1777.34	993.586	2992.76
1390.18	1779.43	974.471	3057.41
1391.82	1781.53	1011.79	3090.03
1393.46	1783.63	992.524	3036.09
1395.1	1785.72	1020.11	3040.11
1396.74	1787.82	973.348	2936.16
1398.37	1789.92	1045.67	2915.02
1400.01	1792.02	995.774	3113.56
1401.65	1794.11	1006.34	3090.37
1403.29	1796.21	986.088	3140
1404.93	1798.31	980.902	3104.04
1406.57	1800.4	974.41	3105.43
1408.2	1802.5	991.586	3127.98
1409.84	1804.6	993.524	3083.4
1411.48	1806.7	1019.11	3019.23
1413.12	1808.79	1039.28	3048.14
1414.76	1810.89	991.399	3086.61
1416.4	1812.99	958.558	3051.53
1418.04	1815.09	1009.47	3025.44
1419.67	1817.18	1007.41	3064.01
1421.31	1819.28	1004.15	3073.46
1422.95	1821.38	1042.54	3061.21
1424.59	1823.47	1043.54	3128.19
1426.23	1825.57	1002.09	3048.74
1427.87	1827.67	1012.72	3144.54
1429.5	1829.77	934.248	3032.08
1431.14	1831.86	952.258	3175.4
1432.78	1833.96	967.043	3099.25
1434.42	1836.06	982.964	3061.03
1436.06	1838.15	982.964	3126.56
1437.7	1840.25	995.98	2974.34
1439.33	1842.35	946.84	3103.71
1440.97	1844.45	1031.82	3030.05
1442.61	1846.54	983.088	3040.93
1444.25	1848.64	1046.87	2974.15
1445.89	1850.74	1020.17	3022.04
1447.53	1852.83	953.318	2995.37
1449.16	1854.93	1002.03	3051.17
1450.8	1857.03	1014.85	3021.03
1452.44	1859.13	955.378	3025.07
1454.08	1861.22	910.857	3062.85
1455.72	1863.32	970.226	3146.7
1457.36	1865.42	1009.47	2961.15
1459	1867.51	1031.95	3127.72
1460.63	1869.61	1004.15	3110.14
1462.27	1871.71	1010.53	3092.03
1463.91	1873.81	994.586	3014.81
1465.55	1875.9	1000.96	3057.2
1467.19	1878	1045.8	3028.86
1468.83	1880.1	1035.01	3094.66
1470.46	1882.19	1045.93	3035.09
1472.1	1884.29	1017.98	3103.46
1473.74	1886.39	1008.41	3037.91
1475.38	1888.49	962.8	3077.11
1477.02	1890.58	1043.6	3068.25
1478.66	1892.68	1047.93	3066.3
1480.29	1894.78	1044.6	3089.48
1481.93	1896.87	987.15	3180.34
1483.57	1898.97	1063.8	3042.91
1485.21	1901.07	1010.53	3081.36
1486.85	1903.17	959.559	3097.08
1488.49	1905.26	1042.54	2954.75
1490.12	1907.36	1025.56	3060.06
1491.76	1909.46	966.044	3117.61
1493.4	1911.55	998.026	3101.08
1495.04	1913.65	1051.13	3073.66
1496.68	1915.75	1023.3	3011.41
1498.32	1917.85	1060.6	3068.04
1499.96	1919.94	1006.28	3107.97
1501.59	1922.04	1049.93	3101.08
1503.23	1924.14	1034.08	3134.62
1504.87	1926.23	996.712	3120.88
1506.51	1928.33	1076.75	2876.79
1508.15	1930.43	1002.03	3046.16
1509.79	1932.53	973.471	3130.99
1511.42	1934.62	1023.43	3078.11
1513.06	1936.72	1052.07	3061.39
1514.7	1938.82	997.774	3082.98
1516.34	1940.91	1031.88	3150.4
1517.98	1943.01	1020.3	2994.97
1519.62	1945.11	1058.47	3014
1521.25	1947.21	1062.73	3128.93
1522.89	1949.3	1069.2	3155.19
1524.53	1951.4	1057.6	3103.71
1526.17	1953.5	1016.11	3031.07
1527.81	1955.59	1029.69	3155.89
1529.45	1957.69	1021.24	3015.41
1531.08	1959.79	1037.21	3064.62
1532.72	1961.89	1028.75	2984.75
1534.36	1963.98	1055.27	3097.45
1536	1966.08	1035.14	3125.35
1537.64	1968.18	1003.28	3050.76
1539.28	1970.27	1090.64	3109.02
1540.92	1972.37	1042.67	2939.16
1542.55	1974.47	1088.43	3107.09
1544.19	1976.57	1057.47	3124.03
1545.83	1978.66	1091.64	3127.14
1547.47	1980.76	1031.95	3059.41
1549.11	1982.86	1093.78	3076.77
1550.75	1984.95	1023.37	3157.98
1552.38	1987.05	1088.5	3138.63
1554.02	1989.15	991.399	3095.41
1555.66	1991.25	1001.03	3046.56
1557.3	1993.34	1029.75	3070.48
1558.94	1995.44	1028.75	3103.92
1560.58	1997.54	1029.75	3115.65
1562.21	1999.63	1075.61	2981.96
1563.85	2001.73	993.586	3052.15
1565.49	2003.83	1036.28	3075.28
1567.13	2005.93	1077.68	2976.15
1568.77	2008.02	1092.71	3087.99
1570.41	2010.12	1033.08	3025.25
1572.04	2012.22	977.594	2944.77
1573.68	2014.31	1038.47	3101.29
1575.32	2016.41	1069.34	3032.47
1576.96	2018.51	1053.13	3094.24
1578.6	2020.61	1048.93	3048.96
1580.24	2022.7	1100.26	3170.04
1581.88	2024.8	1006.41	2994.97
1583.51	2026.9	1054.2	2980.55
1585.15	2028.99	1013.85	3097.87
1586.79	2031.09	1028.69	3042.1
1588.43	2033.19	1069.27	3118.87
1590.07	2035.29	1083.22	3074.52
1591.71	2037.38	1054.4	3233.14
1593.34	2039.48	1068.14	3082.19
1594.98	2041.58	1026.69	3046.53
1596.62	2043.67	1038.47	3061.59
1598.26	2045.77	1096.98	2964.95
1599.9	2047.87	996.837	3064.01
1601.54	2049.97	1002.03	2941.77
1603.17	2052.06	987.212	3094.66
1604.81	2054.16	1020.11	3110.81
1606.45	2056.26	1028.75	3016.62
1608.09	2058.35	1043.74	3044.14
1609.73	2060.45	1011.66	3110.18
1611.37	2062.55	994.586	3093.83
1613	2064.65	1025.56	3078.11
1614.64	2066.74	1083.09	3153.82
1616.28	2068.84	1072.41	3090.24
1617.92	2070.94	1039.34	3128.67
1619.56	2073.03	1071.34	3015.63
1621.2	2075.13	1003.15	3091.65
1622.84	2077.23	1019.17	3110.93
1624.47	2079.33	1033.14	3036.48
1626.11	2081.42	987.212	3007.8
1627.75	2083.52	983.026	3014.42
1629.39	2085.62	1004.34	3030.69
1631.03	2087.71	1049	3075.35
1632.67	2089.81	995.837	3028.88
1634.3	2091.91	917.201	3023.45
1635.94	2094.01	1019.11	3044.75
1637.58	2096.1	984.088	3042.5
1639.22	2098.2	990.399	3010.8
1640.86	2100.3	1032.88	3037.33
1642.5	2102.39	1055.33	3053.97
1644.13	2104.49	1016.92	3031.46
1645.77	2106.59	1019.04	3016.62
1647.41	2108.69	1042.67	3065.86
1649.05	2110.78	973.41	3110.18
1650.69	2112.88	976.594	3085.99
1652.33	2114.98	992.522	3050.53
1653.96	2117.07	1018.11	3098.08
1655.6	2119.17	1082.09	3056.23
1657.24	2121.27	963.921	3141.9
1658.88	2123.37	953.198	3041.15
1660.52	2125.46	974.41	3125.82
1662.16	2127.56	925.722	3101.33
1663.8	2129.66	981.964	3117.87
1665.43	2131.76	947.959	3057.61
1667.07	2133.85	974.41	3132.04
1668.71	2135.95	927.897	3020.25
1670.35	2138.05	999.089	3081.15
1671.99	2140.14	970.165	3134.62
1673.63	2142.24	957.49	3085.68
1675.26	2144.34	962.921	3091.86
1676.9	2146.44	944.84	3055.2
1678.54	2148.53	988.212	3070.9
1680.18	2150.63	961.74	3018.65
1681.82	2152.73	910.857	3035.51
1683.46	2154.82	950.078	2997.98
1685.09	2156.92	927.955	3084.4
1686.73	2159.02	949.138	3120.5
1688.37	2161.12	873.952	3161.78
1690.01	2163.21	948.959	3125.72
1691.65	2165.31	925.777	2999.98
1693.29	2167.41	944.78	3048.58
1694.92	2169.5	900.288	3047.82
1696.56	2171.6	925.721	3071.31
1698.2	2173.7	959.619	3065.92
1699.84	2175.8	925.721	3151.09
1701.48	2177.89	923.547	3109.6
1703.12	2179.99	955.318	3120.08
1704.76	2182.09	915.143	3116.87
1706.39	2184.18	963.8	3112.18
1708.03	2186.28	931.013	3051.99
1709.67	2188.38	944.899	3098.29
1711.31	2190.48	931.013	3061.26
1712.95	2192.57	890.95	3119.5
1714.59	2194.67	883.393	3067.69
1716.22	2196.77	952.198	3187.28
1717.86	2198.86	917.201	3080.98
1719.5	2200.96	956.438	3096.33
1721.14	2203.06	947.899	3131.2
1722.78	2205.16	933.131	3074.11
1724.42	2207.25	897.175	3081.39
1726.05	2209.35	906.685	2986.56
1727.69	2211.45	975.532	3233.57
1729.33	2213.54	904.572	3073.25
1730.97	2215.64	881.338	2975.35
1732.61	2217.74	884.559	3118.66
1734.25	2219.84	928.838	3129.56
1735.88	2221.93	925.722	3070.48
1737.52	2224.03	892.951	3015.21
1739.16	2226.13	910.857	3115.24
1740.8	2228.22	943.839	3136.05
1742.44	2230.32	911.971	3169.1
1744.08	2232.42	915.086	3163.54
1745.72	2234.52	968.104	3161.51
1747.35	2236.61	904.522	3202.18
1748.99	2238.71	952.258	3146.18
1750.63	2240.81	950.018	2998.18
1752.27	2242.9	907.799	3138.63
1753.91	2245	904.515	3147.18
1755.55	2247.1	901.401	3111.44
1757.18	2249.2	852.869	3108.97
1758.82	2251.29	914.2	3071.34
1760.46	2253.39	881.282	3079.56
1762.1	2255.49	927.896	3123.55
1763.74	2257.58	899.288	3072.52
1765.38	2259.68	873.952	3043.55
1767.01	2261.78	904.571	2966.74
1768.65	2263.88	909.914	3015.83
1770.29	2265.97	905.628	3109.93
1771.93	2268.07	884.559	3061.42
1773.57	2270.17	888.727	3119.5
1775.21	2272.26	915.316	3044.34
1776.84	2274.36	966.983	3108.39
1778.48	2276.46	878.172	3075.28
1780.12	2278.56	899.344	2940.97
1781.76	2280.65	879.227	3091.24
1783.4	2282.75	899.288	3150.61
1785.04	2284.85	899.401	3040.73
1786.68	2286.94	885.56	2999.17
1788.31	2289.04	840.179	3064.55
1789.95	2291.14	853.922	3124.51
1791.59	2293.24	881.283	3128.98
1793.23	2295.33	832.931	3102.88
1794.87	2297.43	867.624	3132.83
1796.51	2299.53	865.461	3102.71
1798.14	2301.62	899.232	3076.14
1799.78	2303.72	905.685	3141.13
1801.42	2305.82	877.172	3158.04
1803.06	2307.92	844.654	3034.07
1804.7	2310.01	862.461	3036.48
1806.34	2312.11	853.915	3125.88
1807.97	2314.21	888.671	3080.94
1809.61	2316.3	888.782	3100.71
1811.25	2318.4	848.602	3103.38
1812.89	2320.5	834.969	3105.17
1814.53	2322.6	878.172	2986.76
1816.17	2324.69	847.602	3076.73
1817.8	2326.79	797.078	3036.68
1819.44	2328.89	838.074	3131.46
1821.08	2330.98	836.021	3102.17
1822.72	2333.08	852.815	3162.39
1824.36	2335.18	870.81	3151.61
1826	2337.28	847.655	3131.41
1827.64	2339.37	826.501	3005.6
1829.27	2341.47	799.178	3069.66
1830.91	2343.57	884.504	3085.27
1832.55	2345.66	870.8	2951.33
1834.19	2347.76	850.708	3122.55
1835.83	2349.86	858.083	3044.75
1837.47	2351.96	884.504	3125.14
1839.1	2354.05	842.284	3080.53
1840.74	2356.15	838.074	2975.14
1842.38	2358.25	772.998	3073.31
1844.02	2360.34	830.708	3114.23
1845.66	2362.44	830.76	3125.19
1847.3	2364.54	847.655	3015.63
1848.93	2366.64	843.39	2941.15
1850.57	2368.73	864.57	3098.5
1852.21	2370.83	812.833	3158.89
1853.85	2372.93	859.298	3062.65
1855.49	2375.02	824.449	3037.89
1857.13	2377.12	800.478	3155.31
1858.76	2379.22	842.284	3085.64
1860.4	2381.32	823.397	3187.28
1862.04	2383.41	814.986	3062.03
1863.68	2385.51	852.815	3087.4
1865.32	2387.61	790.83	2990.96
1866.96	2389.7	833.864	3102.75
1868.6	2391.8	786.681	3142.96
1870.23	2393.9	813.885	3170.68
1871.87	2396	811.783	3119.71
1873.51	2398.09	847.655	3046.78
1875.15	2400.19	819.294	3214.06
1876.79	2402.29	797.078	3074.76
1878.43	2404.38	817.037	3057.02
1880.06	2406.48	786.583	3024.46
1881.7	2408.58	774.046	3096.99
1883.34	2410.68	815.986	3226.69
1884.98	2412.77	814.935	3179.41
1886.62	2414.87	874.952	3067.28
1888.26	2416.97	784.534	3096.08
1889.89	2419.06	782.387	3056.2
1891.53	2421.16	794.979	3147.39
1893.17	2423.26	837.126	3115.82
1894.81	2425.36	813.885	2933.96
1896.45	2427.45	797.128	3018.21
1898.09	2429.55	781.485	3021.47
1899.72	2431.65	830.708	3015.63
1901.36	2433.74	785.583	3103.17
1903	2435.84	791.978	3103.13
1904.64	2437.94	812.834	3154.25
1906.28	2440.04	764.565	3113.6
1907.92	2442.13	803.479	3042.73
1909.56	2444.23	800.326	3039.11
1911.19	2446.33	806.53	3033.31
1912.83	2448.42	807.681	3131.99
1914.47	2450.52	828.708	3010.62
1916.11	2452.62	766.661	3029.06
1917.75	2454.72	799.178	3160.32
1919.39	2456.81	761.422	3024.06
1921.02	2458.91	784.583	3104.17
1922.66	2461.01	806.53	3058.44
1924.3	2463.11	805.479	2979.94
1925.94	2465.2	808.631	3151.58
1927.58	2467.3	818.14	3123.6
1929.22	2469.4	808.631	3063.42
1930.85	2471.49	785.583	2977.14
1932.49	2473.59	820.294	3223.9
1934.13	2475.69	742.623	3069.25
1935.77	2477.79	760.374	3129.46
1937.41	2479.88	768.757	2958.54
1939.05	2481.98	756.185	3121.87
1940.68	2484.08	787.682	3136.63
1942.32	2486.17	791.83	3109.81
1943.96	2488.27	773.046	3158.17
1945.6	2490.37	791.879	3199.51
1947.24	2492.47	792.929	3043.93
1948.88	2494.56	820.243	3014.62
1950.52	2496.66	742.623	3120.71
1952.15	2498.76	756.232	3142.48
1953.79	2500.85	796.028	2953.35
1955.43	2502.95	820.294	3195.8
1957.07	2505.05	794.979	3058.62
1958.71	2507.15	778.289	3014.61
1960.35	2509.24	793.929	3106.13
1961.98	2511.34	802.429	3092.66
1963.62	2513.44	772.949	3070.28
1965.26	2515.53	788.78	3114.65
1966.9	2517.63	768.757	3175.26
1968.54	2519.73	806.53	3170.32
1970.18	2521.83	825.552	3061.03
1971.81	2523.92	802.379	2995.37
1973.45	2526.02	767.757	3003.59
1975.09	2528.12	794.979	3165.75
1976.73	2530.21	791.879	3083.19
1978.37	2532.31	868.679	3208.32
1980.01	2534.41	814.986	3038.11
1981.64	2536.51	750.95	2988.36
1983.28	2538.6	775.095	3186.99
1984.92	2540.7	824.397	3126.98
1986.56	2542.8	747.809	3057.38
1988.2	2544.89	802.429	3075.35
1989.84	2546.99	746.809	3224.16
1991.48	2549.09	713.349	3047.16
1993.11	2551.19	771.949	3148.91
1994.75	2553.28	734.3	3066.65
1996.39	2555.38	795.078	3065.09
1998.03	2557.48	800.328	3074.73
1999.67	2559.57	830.76	3032.68
2001.31	2561.67	792.879	3083.19
2002.94	2563.77	766.709	3047.14
2004.58	2565.87	819.14	3137.74
2006.22	2567.96	737.53	3123.08
2007.86	2570.06	783.436	3080.36
2009.5	2572.16	785.632	3084.98
2011.14	2574.25	791.929	3038.93
2012.77	2576.35	820.191	3117.24
2014.41	2578.45	830.708	3079.73
2016.05	2580.55	818.191	3026.09
2017.69	2582.64	802.479	3109.39
2019.33	2584.74	803.429	3057.02
2020.97	2586.84	769.901	2952.74
2022.6	2588.93	765.613	3075.52
2024.24	2591.03	693.471	3076.18
2025.88	2593.13	755.185	3102.54
2027.52	2595.23	804.479	3060.41
2029.16	2597.32	797.128	2971.34
2030.8	2599.42	784.632	2930.97
2032.44	2601.52	792.943	3004.2
2034.07	2603.61	782.436	3008.99
2035.71	2605.71	785.583	3038.91
2037.35	2607.81	779.24	3201.23
2038.99	2609.91	856.083	3045.53
2040.63	2612	785.583	3132.2
2042.27	2614.1	834.917	3036.7
2043.9	2616.2	788.731	3079.6
2045.54	2618.29	791.88	3058.41
2047.18	2620.39	818.191	3099.29
2048.82	2622.49	803.429	3101.71
2050.46	2624.59	794.979	3230.57
2052.1	2626.68	770.949	3082.98
2053.73	2628.78	783.485	3100.67
2055.37	2630.88	764.613	3065.27
2057.01	2632.97	741.53	3070.9
2058.65	2635.07	783.436	3089.03
2060.29	2637.17	758.28	3123.82
2061.93	2639.27	753.232	3011
2063.56	2641.36	820.345	3085.82
2065.2	2643.46	763.613	3069.08
2066.84	2645.56	741.577	3115.07
2068.48	2647.65	787.735	3090.45
2070.12	2649.75	778.24	3171.9
2071.76	2651.85	754.232	3132.62
2073.4	2653.95	758.327	3147.18
2075.03	2656.04	720.753	3019.84
2076.67	2658.14	735.254	3092.2
2078.31	2660.24	763.66	3108.39
2079.95	2662.33	740.484	3160.62
2081.59	2664.43	752.091	3080.77
2083.23	2666.53	753.088	3080.22
2084.86	2668.63	753.091	2947.16
2086.5	2670.72	733.162	3031.46
2088.14	2672.82	745.809	3065.45
2089.78	2674.92	722.753	3025.26
2091.42	2677.01	729.025	3100.92
2093.06	2679.11	731.071	2964.32
2094.69	2681.21	762.47	3069.25
2096.33	2683.31	745.856	3065.06
2097.97	2685.4	743.669	3058.41
2099.61	2687.5	733.162	3082.77
2101.25	2689.6	709.127	3079.98
2102.89	2691.69	708.171	2994.45
2104.52	2693.79	778.192	3056
2106.16	2695.89	755.232	3217.07
2107.8	2697.99	741.53	3120.34
2109.44	2700.08	762.517	2965.53
2111.08	2702.18	751.044	3026.06
2112.72	2704.28	740.53	3092.83
2114.36	2706.37	749.903	3122.76
2115.99	2708.47	764.565	3055.59
2117.63	2710.57	751.997	3013.42
2119.27	2712.67	758.327	3162.24
2120.91	2714.76	723.843	3214.28
2122.55	2716.86	730.025	3143.11
2124.19	2718.96	719.573	3024.65
2125.82	2721.05	777.192	3052.97
2127.46	2723.15	722.708	2969.33
2129.1	2725.25	713.305	3162.9
2130.74	2727.35	741.53	3040.95
2132.38	2729.44	740.53	3113.86
2134.02	2731.54	745.763	3002.19
2135.65	2733.64	734.254	3135.78
2137.29	2735.73	742.623	3037.91
2138.93	2737.83	760.422	3094.66
2140.57	2739.93	739.438	3095.11
2142.21	2742.03	765.661	3161.47
2143.85	2744.12	787.731	3022.84
2145.48	2746.22	722.843	3053.17
2147.12	2748.32	696.644	3073.31
2148.76	2750.41	734.3	3161.9
2150.4	2752.51	745.809	3104.92
2152.04	2754.61	723.798	3058.62
2153.68	2756.71	757.25	3100.92
2155.32	2758.8	723.798	3159.96
2156.95	2760.9	673.704	3103.75
2158.59	2763	735.3	3064.45
2160.23	2765.09	691.514	3029.47
2161.87	2767.19	687.256	3123.66
2163.51	2769.29	699.781	3058
2165.15	2771.39	723.753	3078.94
2166.78	2773.48	708.083	2953.74
2168.42	2775.58	723.798	3077.15
2170.06	2777.68	748.903	3032.47
2171.7	2779.77	721.708	3089.75
2173.34	2781.87	733.208	3090.24
2174.98	2783.97	781.387	3081.15
2176.61	2786.07	762.517	3137.1
2178.25	2788.16	722.708	3065.45
2179.89	2790.26	730.025	3020.03
2181.53	2792.36	689.342	3126.77
2183.17	2794.46	717.528	3062.83
2184.81	2796.55	715.394	3131.99
2186.44	2798.65	702.951	3133.25
2188.08	2800.75	705.995	3165.97
2189.72	2802.84	734.299	3171.39
2191.36	2804.94	716.483	3119.29
2193	2807.04	755.138	3065.27
2194.64	2809.14	744.669	3182.84
2196.28	2811.23	696.645	3130.41
2197.91	2813.33	696.688	3106.39
2199.55	2815.43	704.039	3130.78
2201.19	2817.52	687.213	3130.62
2202.83	2819.62	759.375	3143.96
2204.47	2821.72	733.254	3123.29
2206.11	2823.82	701.819	3123.29
2207.74	2825.91	734.208	3102.96
2209.38	2828.01	699.775	3139.05
2211.02	2830.11	733.162	3170.19
2212.66	2832.2	674.746	3116.61
2214.3	2834.3	672.62	3120.5
2215.94	2836.4	708.127	3088.44
2217.57	2838.5	690.342	3160.92
2219.21	2840.59	681	3133.94
2220.85	2842.69	730.071	3097.49
2222.49	2844.79	715.438	3046.35
2224.13	2846.88	703.951	3090.69
2225.77	2848.98	664.286	3159.04
2227.4	2851.08	689.385	3068.72
2229.04	2853.18	694.558	3142.17
2230.68	2855.27	695.688	3094.66
2232.32	2857.37	695.558	3127.45
2233.96	2859.47	673.746	3076.49
2235.6	2861.56	659.08	3072.73
2237.24	2863.66	649.835	3136.89
2238.87	2865.76	719.618	3036.72
2240.51	2867.86	676.83	3046.57
2242.15	2869.95	724.934	3044.55
2243.79	2872.05	645.552	3164.18
2245.43	2874.15	685.127	3119.45
2247.07	2876.24	663.328	3195.72
2248.7	2878.34	663.286	3057.59
2250.34	2880.44	650.795	3063.83
2251.98	2882.54	625.801	3066.27
2253.62	2884.63	724.798	3152.55
2255.26	2886.73	623.723	3156.1
2256.9	2888.83	668.494	3124.19
2258.53	2890.92	661.204	3088.03
2260.17	2893.02	666.411	3185.13
2261.81	2895.12	664.328	3077.59
2263.45	2897.22	637.233	3139.05
2265.09	2899.31	657.039	3008.81
2266.73	2901.41	632.036	3095.62
2268.36	2903.51	673.745	3098.66
2270	2905.6	683.085	3157.95
2271.64	2907.7	627.918	3022.04
2273.28	2909.8	676.788	3044.73
2274.92	2911.9	646.633	3118.71
2276.56	2913.99	567.794	3068.83
2278.2	2916.09	620.684	3098.75
2279.83	2918.19	618.53	3016.21
2281.47	2920.28	603.998	2997.98
2283.11	2922.38	639.312	3065.86
2284.75	2924.48	558.444	3083.19
2286.39	2926.58	623.723	3058.59
2288.03	2928.67	623.723	3055.43
2289.66	2930.77	581.187	3068.89
2291.3	2932.87	579.151	3034.7
2292.94	2934.96	587.478	3104.97
2294.58	2937.06	599.848	3157.38
2296.22	2939.16	582.224	3075.32
2297.86	2941.26	579.187	3077.15
2299.49	2943.35	623.801	3024.26
2301.13	2945.45	598.811	3019.62
2302.77	2947.55	602.998	3120.92
2304.41	2949.64	588.478	3089.41
2306.05	2951.74	590.552	3050.97
2307.69	2953.84	607.111	3094.45
2309.32	2955.94	573.936	3110.85
2310.96	2958.03	617.53	3149.61
2312.6	2960.13	615.491	2993.57
2314.24	2962.23	613.376	2939.97
2315.88	2964.32	617.53	3040.11
2317.52	2966.42	608.163	3012.81
2319.16	2968.52	568.865	3111.56
2320.79	2970.62	570.83	3075.73
2322.43	2972.71	587.442	3069.9
2324.07	2974.81	559.478	3126.4
2325.71	2976.91	590.515	3133.2
2327.35	2979	567.794	3041.36
2328.99	2981.1	617.53	3024.44
2330.62	2983.2	555.305	3089.65
2332.26	2985.3	573.936	3138.84
2333.9	2987.39	563.583	3063.44
2335.54	2989.49	574.008	2981.75
2337.18	2991.59	521.203	3026.47
2338.82	2993.68	568.864	3096.87
2340.45	2995.78	604.035	3140.26
2342.09	2997.88	579.115	3014.42
2343.73	2999.98	567.723	3122.87
2345.37	3002.07	567.723	3162.9
2347.01	3004.17	539.795	3000.78
2348.65	3006.27	538.762	2971.54
2350.28	3008.36	551.27	3160.41
2351.92	3010.46	594.662	3049.78
2353.56	3012.56	586.405	3071.28
2355.2	3014.66	529.464	3035.33
2356.84	3016.75	538.762	2989.56
2358.48	3018.85	562.548	2991.56
2360.12	3020.95	527.464	3059.8
2361.75	3023.04	529.486	3031.46
2363.39	3025.14	555.374	3038.31
2365.03	3027.24	509.914	3079.65
2366.67	3029.34	549.099	3084.95
2368.31	3031.43	577.044	3052.97
2369.95	3033.53	523.333	2979.35
2371.58	3035.63	577.079	3109.18
2373.22	3037.72	526.431	3025.29
2374.86	3039.82	558.443	2965.94
2376.5	3041.92	514.074	2983.55
2378.14	3044.02	525.365	3056.43
2379.78	3046.11	538.795	2900.22
2381.41	3048.21	512.01	3000.38
2383.05	3050.31	549.134	3045.57
2384.69	3052.4	528.431	3040.13
2386.33	3054.5	572.901	2962.52
2387.97	3056.6	519.203	2926.99
2389.61	3058.7	529.529	3001.39
2391.24	3060.79	560.478	3005.39
2392.88	3062.89	516.042	2975.95
2394.52	3064.99	487.172	2985.55
2396.16	3067.08	527.398	2989.16
2397.8	3069.18	525.365	3032.47
2399.44	3071.28	539.829	3025.3
2401.08	3073.38	539.829	2950.56
2402.71	3075.47	496.446	3050.76
2404.35	3077.57	531.56	2871.59
2405.99	3079.67	511.946	2928.38
2407.63	3081.76	500.632	2993.77
2409.27	3083.86	545.997	2921.57
2410.91	3085.96	538.762	3020.63
2412.54	3088.06	547.065	3014.42
2414.18	3090.15	490.293	3089.44
2415.82	3092.25	538.862	2997.37
2417.46	3094.35	518.106	2982.95
2419.1	3096.44	515.042	3061.24
2420.74	3098.54	530.496	3021.24
2422.37	3100.64	517.074	3040.3
2424.01	3102.74	540.963	3049.37
2425.65	3104.83	514.042	3063.01
2427.29	3106.93	533.596	3109.14
2428.93	3109.03	482.022	3022.85
2430.57	3111.12	524.3	3057.41
2432.2	3113.22	497.508	3062.24
2433.84	3115.32	525.333	2950.94
2435.48	3117.42	543.93	2931.96
2437.12	3119.51	526.365	3071.69
2438.76	3121.61	500.632	2981.55
2440.4	3123.71	540.862	3099.5
2442.04	3125.81	511.946	3032.68
2443.67	3127.9	463.495	3064.62
2445.31	3130	528.464	3033.48
2446.95	3132.1	499.539	3055.79
2448.59	3134.19	545.998	3028.69
2450.23	3136.29	543.997	3036.51
2451.87	3138.39	521.203	3073.69
2453.5	3140.49	512.946	2910.04
2455.14	3142.58	523.3	3008.4
2456.78	3144.68	478.932	3010.6
2458.42	3146.78	461.494	3057.82
2460.06	3148.87	508.914	2954.32
2461.7	3150.97	530.497	3119.71
2463.33	3153.07	510.978	3043.93
2464.97	3155.17	516.042	3039.3
2466.61	3157.26	487.232	3040.75
2468.25	3159.36	520.203	2980.55
2469.89	3161.46	526.365	3057.18
2471.53	3163.55	504.725	3035.7
2473.16	3165.65	507.82	3048.17
2474.8	3167.75	473.843	3098.7
2476.44	3169.85	481.022	3009
2478.08	3171.94	509.851	2974.35
2479.72	3174.04	541.862	2984.55
2481.36	3176.14	471.785	3038.72
2483	3178.23	489.293	3002.57
2484.63	3180.33	518.138	2987.16
2486.27	3182.43	537.762	3035.09
2487.91	3184.53	505.757	3134.94
2489.55	3186.62	527.398	3106.59
2491.19	3188.72	522.268	2967.74
2492.83	3190.82	509.883	3134.99
2494.46	3192.91	478.932	2988.96
2496.1	3195.01	530.497	2950.36
2497.74	3197.11	495.507	3002.78

## Sheet: g
Sputter Time (s)	Depth (nm)	Intensity (Raw, Poisson Corrected)	Intensity (Raw, Poisson Corrected)
0.8192	1.04858	5728.68	2.0011
2.4576	3.14573	60485.7	12.0066
4.096	5.24288	95424.8	35.0437
5.7344	7.34003	95074.5	48.0793
7.3728	9.43718	96414.2	76.1801
9.0112	11.5343	95783	115.405
10.6496	13.6315	96627.8	107.371
12.288	15.7286	95855.2	106.344
13.9264	17.8258	99368.6	124.487
15.5648	19.9229	102476	139.602
17.2032	22.0201	99295.3	143.637
18.8416	24.1172	97133.3	157.767
20.48	26.2144	96512.1	170.909
22.1184	28.3116	96103.2	157.776
23.7568	30.4087	95556.4	177.974
25.3952	32.5059	96006.4	188.087
27.0336	34.603	97200.3	209.344
28.672	36.7002	98089.7	224.573
30.3104	38.7973	97416.1	241.82
31.9488	40.8945	99858.7	255.021
33.5872	42.9916	99845.7	237.775
35.2256	45.0888	97707.8	267.166
36.864	47.1859	96425	257.084
38.5024	49.2831	96501.5	299.762
40.1408	51.3802	97280.8	276.368
41.7792	53.4774	97415.5	273.35
43.4176	55.5745	98991.8	319.186
45.056	57.6717	99640.8	326.327
46.6944	59.7688	98028.9	342.62
48.3328	61.866	98295.9	378.382
49.9712	63.9631	99667.1	356.88
51.6096	66.0603	98957.1	358.979
53.248	68.1574	99089.7	360.013
54.8864	70.2546	99090.4	372.196
56.5248	72.3517	99703.9	387.619
58.1632	74.4489	98197.4	411.242
59.8016	76.546	100116	393.789
61.44	78.6432	101708	408.089
63.0784	80.7404	98808.1	412.293
64.7168	82.8375	98610.1	421.477
66.3552	84.9347	99471	427.662
67.9936	87.0318	100536	421.424
69.632	89.129	97826.8	436.852
71.2704	91.2261	98570.9	410.166
72.9088	93.3233	100290	444.016
74.5472	95.4204	98102.5	496.538
76.1856	97.5176	96922.2	458.437
77.824	99.6147	99620.9	440.015
79.4624	101.712	100552	453.351
81.1008	103.809	100567	424.503
82.7392	105.906	101982	452.239
84.3776	108.003	100334	483.171
86.016	110.1	102885	478.992
87.6544	112.198	97716.3	504.851
89.2928	114.295	98196	536.728
90.9312	116.392	99213.7	520.267
92.5696	118.489	99991.2	468.813
94.208	120.586	98580.1	536.862
95.8464	122.683	97310.8	524.398
97.4848	124.781	96573.4	548.27
99.1232	126.878	96215.5	528.562
100.762	128.975	98364.8	490.384
102.4	131.072	97729.2	556.409
104.038	133.169	102174	497.6
105.677	135.266	98520.9	528.595
107.315	137.363	97238.3	559.583
108.954	139.461	95762.7	552.442
110.592	141.558	96671.5	552.408
112.23	143.655	96282.8	562.653
113.869	145.752	96453.6	550.304
115.507	147.849	97412.4	575.008
117.146	149.946	97069.1	577.187
118.784	152.044	97152.8	593.662
120.422	154.141	96521.7	567.794
122.061	156.238	95907.5	572.22
123.699	158.335	96701.8	571.936
125.338	160.432	96085.7	602.11
126.976	162.529	96207.3	567.864
128.614	164.626	96014.6	559.582
130.253	166.724	96119.3	582.332
131.891	168.821	95921.8	551.202
133.53	170.918	97087.3	598.997
135.168	173.015	96014	567.864
136.806	175.112	96331.9	559.583
138.445	177.209	95782.8	579.187
140.083	179.306	96402.4	615.453
141.722	181.404	95970.2	578.187
143.36	183.501	96043.7	585.369
144.998	185.598	95957.2	567.759
146.637	187.695	96043.8	597.997
148.275	189.792	96146.7	590.662
149.914	191.889	96369.8	594.884
151.552	193.987	96511.7	580.438
153.19	196.084	96783.8	551.305
154.829	198.181	95835.5	615.759
156.467	200.278	96811.8	560.687
158.106	202.375	96007.5	640.432
159.744	204.472	95708.7	601.072
161.382	206.569	95866.5	574.043
163.021	208.667	96600.6	586.588
164.659	210.764	96187.9	600.998
166.298	212.861	96688.5	615.641
167.936	214.958	96806.8	577.151
169.574	217.055	96415.4	592.664
171.213	219.152	96763.4	592.699
172.851	221.25	96842.1	537.795
174.49	223.347	96068	598.997
176.128	225.444	96638.8	601.11
177.766	227.541	96267.1	591.699
179.405	229.638	95921.2	592.81
181.043	231.735	96412.8	567.794
182.682	233.832	96578.7	607.413
184.32	235.93	95557	584.478
185.958	238.027	96289.1	560.583
187.597	240.124	96151.2	579.223
189.235	242.221	95822.9	594.773
190.874	244.318	96299.6	581.476
192.512	246.415	96075.4	563.618
194.15	248.513	95775.5	578.187
195.789	250.61	96003.3	594.736
197.427	252.707	96412.6	615.645
199.066	254.804	95907.9	587.478
200.704	256.901	101877	536.828
202.342	258.998	97654.6	590.625
203.981	261.095	98913.7	557.374
205.619	263.193	100104	580.222
207.258	265.29	96024.5	604.11
208.896	267.387	96897.4	589.478
210.534	269.484	99609.6	549.236
212.173	271.581	98427.1	595.848
213.811	273.678	98764.1	610.376
215.45	275.775	98023.1	566.759
217.088	277.873	97347.5	571.005
218.726	279.97	99749.5	588.515
220.365	282.067	96506.7	586.478
222.003	284.164	99884.9	588.478
223.642	286.261	100387	529.595
225.28	288.358	97216.3	587.624
226.918	290.456	97832.8	579.221
228.557	292.553	103937	594.884
230.195	294.65	98828	596.848
231.834	296.747	96042.2	548.167
233.472	298.844	98062.9	582.513
235.11	300.941	98538.1	581.26
236.749	303.038	97505.9	579.259
238.387	305.136	102332	559.698
240.026	307.233	100338	544.065
241.664	309.33	99876.5	536.728
243.302	311.427	99947.5	565.758
244.941	313.524	99053.3	552.305
246.579	315.621	101530	561.583
248.218	317.719	97650	577.222
249.856	319.816	98444.9	582.26
251.494	321.913	99116.3	590.552
253.133	324.01	100159	543.964
254.771	326.107	99850.7	545.065
256.41	328.204	103834	572.947
258.048	330.301	98006.1	511.98
259.686	332.399	101100	564.688
261.325	334.496	100921	580.332
262.963	336.593	98765.8	543.997
264.602	338.69	99071.2	578.259
266.24	340.787	99814.9	516.106
267.878	342.884	100323	552.271
269.517	344.982	99335.1	546.065
271.155	347.079	99349.5	578.115
272.794	349.176	100807	533.662
274.432	351.273	97133.5	546.235
276.07	353.37	101692	557.478
277.709	355.467	101485	585.442
279.347	357.564	100065	579.331
280.986	359.662	99909.9	547.133
282.624	361.759	98278.7	530.595
284.262	363.856	97897.7	561.583
285.901	365.953	99516	526.529
287.539	368.05	98104.4	545.099
289.178	370.147	102347	555.512
290.816	372.244	96751.6	566.794
292.454	374.342	97223	583.436
294.093	376.439	97214.6	573.043
295.731	378.536	96289.3	542.964
297.37	380.633	99688.4	577.223
299.008	382.73	98001.9	575.054
300.646	384.827	97293.2	559.478
302.285	386.925	98158.2	570.9
303.923	389.022	97926.3	538.896
305.562	391.119	98773.2	557.443
307.2	393.216	97221	545.065
308.838	395.313	97427.1	606.224
310.477	397.41	96410.9	537.795
312.115	399.507	95829	524.398
313.754	401.605	98640.7	569.865
315.392	403.702	98725.9	569.83
317.03	405.799	98369.8	550.168
318.669	407.896	98983.7	561.653
320.307	409.993	96997.9	563.758
321.946	412.09	98813.3	547.099
323.584	414.188	97016.4	569.829
325.222	416.285	98497.9	538.795
326.861	418.382	97382.8	567.865
328.499	420.479	96210.8	532.596
330.138	422.576	96039.6	540.829
331.776	424.673	96497.9	542.93
333.414	426.77	96788.4	576.294
335.053	428.868	97233.5	490.354
336.691	430.965	96460.7	537.895
338.33	433.062	98423.5	543.098
339.968	435.159	96368.1	561.618
341.606	437.256	96882.8	539.896
343.245	439.353	98124.1	535.662
344.883	441.45	96126.3	524.365
346.522	443.548	96431.1	520.3
348.16	445.645	96634.8	573.043
349.798	447.742	96799.2	514.074
351.437	449.839	96630.7	548.134
353.075	451.936	95953.8	548.099
354.714	454.033	95659.3	535.795
356.352	456.131	96518.8	547.065
357.99	458.228	96376.4	548.133
359.629	460.325	96195	520.203
361.267	462.422	96133.8	554.339
362.906	464.519	96500.4	502.725
364.544	466.616	95373.2	516.106
366.182	468.713	95756.1	549.202
367.821	470.811	95974.8	534.662
369.459	472.908	96593.4	570.006
371.098	475.005	95985.4	551.373
372.736	477.102	96433.8	537.762
374.374	479.199	96937.1	507.914
376.013	481.296	96551.7	522.268
377.651	483.394	96872.2	550.168
379.29	485.491	96858.2	508.978
380.928	487.588	96392	527.562
382.566	489.685	96000.2	528.464
384.205	491.782	96257.3	553.305
385.843	493.879	95778.9	556.408
387.482	495.976	96631.8	518.138
389.12	498.074	95580.3	543.031
390.758	500.171	96702.1	502.723
392.397	502.268	96301.9	518.235
394.035	504.365	96350.8	587.588
395.674	506.462	96385.2	532.562
397.312	508.559	96369.4	508.883
398.95	510.657	96440.5	522.3
400.589	512.754	96597.1	514.074
402.227	514.851	96489.5	477.021
403.866	516.948	96229.3	566.829
405.504	519.045	96210.5	547.235
407.142	521.142	97359.6	539.929
408.781	523.239	96323.6	505.725
410.419	525.337	96399.8	501.663
412.058	527.434	96233.1	498.662
413.696	529.531	96821.7	504.882
415.334	531.628	96257.9	510.946
416.973	533.725	96521.3	541.03
418.611	535.822	96713.6	479.021
420.25	537.919	96487.9	553.339
421.888	540.017	96091.4	539.862
423.526	542.114	95980.4	511.01
425.165	544.211	95239.7	494.384
426.803	546.308	96506	517.171
428.442	548.405	96084.6	564.793
430.08	550.502	95733.5	584.441
431.718	552.6	97704.5	525.365
433.357	554.697	96137.7	503.663
434.995	556.794	96006.3	534.763
436.634	558.891	97195.4	494.446
438.272	560.988	96406.5	530.58
439.91	563.085	96050.2	524.333
441.549	565.182	96075.5	531.595
443.187	567.28	97055.4	518.17
444.826	569.377	95568.9	517.138
446.464	571.474	96440.4	522.235
448.102	573.571	96319.9	502.663
449.741	575.668	95658.2	535.728
451.379	577.765	95589.3	536.828
453.018	579.863	96562.4	536.755
454.656	581.96	96062.7	536.729
456.294	584.057	99414.2	497.538
457.933	586.154	96923.2	501.632
459.571	588.251	101002	498.569
461.21	590.348	96860.7	522.277
462.848	592.445	96192.4	526.482
464.486	594.543	95458.7	574.079
466.125	596.64	96398.9	517.169
467.763	598.737	96958.1	511.946
469.402	600.834	99434.4	550.236
471.04	602.931	95985	530.652
472.678	605.028	97957.1	502.694
474.317	607.126	96298.8	499.569
475.955	609.223	96361.6	531.694
477.594	611.32	95614.9	538.929
479.232	613.417	95917.7	509.946
480.87	615.514	96790.9	498.508
482.509	617.611	96800.9	510.883
484.147	619.708	95970.7	511.978
485.786	621.806	96754.9	509.852
487.424	623.903	96148.9	483.161
489.062	626	96434	510.009
490.701	628.097	96151.8	496.477
492.339	630.194	96029.7	473.814
493.978	632.291	96484	508.945
495.616	634.388	96885.5	526.398
497.254	636.486	97777.1	501.632
498.893	638.583	99243.5	500.694
500.531	640.68	96355.7	517.17
502.17	642.777	95710.2	520.267
503.808	644.874	96879.7	506.788
505.446	646.971	96301.2	530.595
507.085	649.069	97765.8	541.93
508.723	651.166	96597.9	499.539
510.362	653.263	97300.2	483.051
512	655.36	96096.6	482.081
513.638	657.457	98589.3	538.862
515.277	659.554	97581.2	490.384
516.915	661.651	97601.4	527.398
518.554	663.749	96586.7	492.354
520.192	665.846	97112.7	530.562
521.83	667.943	96525.2	484.118
523.469	670.04	95749.1	492.354
525.107	672.137	96315.3	516.106
526.746	674.234	96605.5	504.788
528.384	676.332	96917.1	518.139
530.022	678.429	96840.4	540.93
531.661	680.526	95835.4	506.757
533.299	682.623	96349.8	528.529
534.938	684.72	96334.4	546.065
536.576	686.817	96835.5	512.01
538.214	688.914	96705.1	487.232
539.853	691.012	100506	495.568
541.491	693.109	101623	476.932
543.13	695.206	102862	511.978
544.768	697.303	97767.8	501.663
546.406	699.4	100993	536.695
548.045	701.497	98888.6	540.997
549.683	703.594	98484.5	480.015
551.322	705.692	99955.2	504.819
552.96	707.789	101972	530.628
554.598	709.886	100731	523.365
556.237	711.983	98851.3	518.203
557.875	714.08	99364.7	499.662
559.514	716.177	99406.7	503.694
561.152	718.275	98924.3	514.138
562.79	720.372	99442.3	522.3
564.429	722.469	99149.4	521.3
566.067	724.566	98486.9	549.168
567.706	726.663	98611	528.562
569.344	728.76	99650.4	504.694
570.982	730.857	98230.3	532.629
572.621	732.955	99584.1	565.759
574.259	735.052	100489	545.099
575.898	737.149	98735.4	515.106
577.536	739.246	97878.8	535.695
579.174	741.343	99639.3	539.963
580.813	743.44	97407.6	523.365
582.451	745.538	97577.3	536.762
584.09	747.635	99657.4	577.115
585.728	749.732	99403.9	575.043
587.366	751.829	99163.3	536.728
589.005	753.926	98361.8	575.008
590.643	756.023	97735.8	582.296
592.282	758.12	97914.1	527.496
593.92	760.218	96700.4	541.997
595.558	762.315	97148.5	508.883
597.197	764.412	97503.4	545.997
598.835	766.509	96749.2	538.795
600.474	768.606	96462.3	507.851
602.112	770.703	97521.2	551.202
603.75	772.801	97125.3	548.201
605.389	774.898	96983.8	550.168
607.027	776.995	96451.5	578.187
608.666	779.092	98824.6	537.762
610.304	781.189	99220.2	552.305
611.942	783.286	96741.7	540.981
613.581	785.383	96610.7	530.497
615.219	787.481	98228.3	599.96
616.858	789.578	98314	595.734
618.496	791.675	98008	569.9
620.134	793.772	96759.1	577.151
621.773	795.869	97460.1	588.625
623.411	797.966	96477.8	600.885
625.05	800.063	96224.5	571.972
626.688	802.161	97277.2	578.187
628.326	804.258	98884.9	578.17
629.965	806.355	98307.1	523.333
631.603	808.452	96654.4	533.596
633.242	810.549	97753.7	619.684
634.88	812.646	96613.9	577.151
636.518	814.744	97051.2	526.529
638.157	816.841	98286	577.079
639.795	818.938	98532	563.688
641.434	821.035	96717.3	548.099
643.072	823.132	97354.9	588.478
644.71	825.229	98553	546.031
646.349	827.326	95910.3	544.031
647.987	829.424	96322.7	518.169
649.626	831.521	97132.5	555.339
651.264	833.618	96769.3	607.186
652.902	835.715	96949.5	579.115
654.541	837.812	96178.9	573.936
656.179	839.909	96234	576.043
657.818	842.007	96325.5	582.332
659.456	844.104	95982.5	563.758
661.094	846.201	96445.2	580.223
662.733	848.298	96722.9	598.885
664.371	850.395	96077.8	565.864
666.01	852.492	96357.3	593.699
667.648	854.589	95896.5	541.997
669.286	856.687	95845.9	544.031
670.925	858.784	95989.3	598.921
672.563	860.881	96141.4	597.848
674.202	862.978	97243	580.187
675.84	865.075	96453.5	585.369
677.478	867.172	97177.4	605.111
679.117	869.27	95839.8	550.168
680.755	871.367	97632.8	597.848
682.394	873.464	97271	594.662
684.032	875.561	96534.6	607.262
685.67	877.658	96568.1	567.794
687.309	879.755	98118	599.96
688.947	881.852	96662.1	606.186
690.586	883.95	96443.5	606.224
692.224	886.047	96273.4	638.392
693.862	888.144	96415.2	582.296
695.501	890.241	96331.9	638.431
697.139	892.338	97862.8	633.269
698.778	894.435	96805	650.835
700.416	896.532	95833.9	637.233
702.054	898.63	97008.4	676.983
703.693	900.727	95902.5	693.471
705.331	902.824	96184.1	659.204
706.97	904.921	96670.2	668.494
708.608	907.018	95593.7	685.295
710.246	909.115	96535.6	673.662
711.885	911.213	96612	671.631
713.523	913.31	96574.3	747.043
715.162	915.407	95849.2	742.669
716.8	917.504	96480	718.66
718.438	919.601	96572.3	742.669
720.077	921.698	96580.5	729.07
721.715	923.795	96234.7	744.669
723.354	925.893	96269.1	776.337
724.992	927.99	95846.3	758.469
726.63	930.087	96781	829.656
728.269	932.184	96095.8	806.63
729.907	934.281	96528.9	803.479
731.546	936.378	95870.7	854.976
733.184	938.476	95748.7	863.515
734.822	940.573	95861.5	880.539
736.461	942.67	95932.8	873.952
738.099	944.767	96136.9	941.776
739.738	946.864	96178.8	864.732
741.376	948.961	95815.6	951.138
743.014	951.058	96846.9	934.248
744.653	953.156	96297.8	966.043
746.291	955.253	95632.2	958.679
747.93	957.35	96877.2	1038.36
749.568	959.447	96607	1089.64
751.206	961.544	96504.4	1108.96
752.845	963.641	95982.1	1091.05
754.483	965.738	95907.2	1079.22
756.122	967.836	98046.4	1167.71
757.76	969.933	95508.5	1195.88
759.398	972.03	97227.9	1264.73
761.037	974.127	96939.1	1222.88
762.675	976.224	96045.7	1266.81
764.314	978.321	96362.1	1323.17
765.952	980.419	95693.2	1340.87
767.59	982.516	100808	1323.09
769.229	984.613	95987	1408.88
770.867	986.71	96361	1430.32
772.506	988.807	96641.1	1475.77
774.144	990.904	98357.4	1496.48
775.782	993.001	101057	1498.77
777.421	995.099	96225.6	1574.57
779.059	997.196	95926.1	1663
780.698	999.293	97171.3	1611.05
782.336	1001.39	96316.5	1682.83
783.974	1003.49	97553.8	1724.11
785.613	1005.58	97221.6	1735.12
787.251	1007.68	96791.3	1908.39
788.89	1009.78	96560.2	1889.18
790.528	1011.88	96513.1	1938.51
792.166	1013.97	96133.4	1898.27
793.805	1016.07	96198.6	2048.34
795.443	1018.17	96777.1	2072.16
797.082	1020.26	98322.4	2183.63
798.72	1022.36	96398.4	2200.35
800.358	1024.46	96329.8	2220.1
801.997	1026.56	99248.1	2274.02
803.635	1028.65	97066.5	2417.6
805.274	1030.75	97920.8	2506.78
806.912	1032.85	96327.7	2578.2
808.55	1034.94	96092.8	2648.59
810.189	1037.04	98132.9	2676.84
811.827	1039.14	97320.1	2707.13
813.466	1041.24	100493	2836.05
815.104	1043.33	99677.8	3050.9
816.742	1045.43	96557.4	2965.57
818.381	1047.53	99920.5	3069.57
820.019	1049.62	98768.3	3198.78
821.658	1051.72	100086	3296.35
823.296	1053.82	97465.5	3390.58
824.934	1055.92	100601	3478.63
826.573	1058.01	99410.3	3602.06
828.211	1060.11	101100	3611.02
829.85	1062.21	99287.2	3682.26
831.488	1064.3	101199	3839.55
833.126	1066.4	99513.4	4026.76
834.765	1068.5	98971.4	3975.4
836.403	1070.6	99069.9	4207.33
838.042	1072.69	98842.8	4174.8
839.68	1074.79	99549	4392.77
841.318	1076.89	98147.9	4564.01
842.957	1078.98	99524.8	4640.52
844.595	1081.08	102544	4707.38
846.234	1083.18	101016	4998.59
847.872	1085.28	98838	4929.17
849.51	1087.37	100282	5356.43
851.149	1089.47	97706.3	5477.39
852.787	1091.57	99247.1	5567.27
854.426	1093.66	100295	5763.36
856.064	1095.76	99451.8	5925.72
857.702	1097.86	100552	6170.84
859.341	1099.96	99013.6	6221.51
860.979	1102.05	98900	6403.78
862.618	1104.15	99766.2	6673.18
864.256	1106.25	101677	6804.04
865.894	1108.34	99542	7061.53
867.533	1110.44	97686.8	7311.72
869.171	1112.54	97840.2	7560.51
870.81	1114.64	99876.1	7861.4
872.448	1116.73	101455	7890.15
874.086	1118.83	99223.7	8218.01
875.725	1120.93	96616.4	8620.13
877.363	1123.02	98459.8	8516.78
879.002	1125.12	97388	8850.13
880.64	1127.22	99501.1	9170.24
882.278	1129.32	97143.5	9401.22
883.917	1131.41	98705.1	9626.3
885.555	1133.51	96844	9910.77
887.194	1135.61	97199.3	9978.2
888.832	1137.7	97290.5	10460.7
890.47	1139.8	96203	10727.5
892.109	1141.9	96592.3	10900.5
893.747	1144	96280.6	11197.2
895.386	1146.09	96301.4	11251.8
897.024	1148.19	95707.5	11395.6
898.662	1150.29	95757.1	11866.8
900.301	1152.39	95276.8	12452.2
901.939	1154.48	95814.1	12253.5
903.578	1156.58	95577.5	12700
905.216	1158.68	97652.5	13030.5
906.854	1160.77	97072.9	13131.4
908.493	1162.87	96289.1	13362.3
910.131	1164.97	97641.3	13834.5
911.77	1167.07	96906.5	14099.4
913.408	1169.16	96761.9	13877.5
915.046	1171.26	99500.1	14514.6
916.685	1173.36	97210.7	14558
918.323	1175.45	98870.1	14784.9
919.962	1177.55	96554.2	15062.6
921.6	1179.65	96336.1	15032.5
923.238	1181.75	95507.4	15025.4
924.877	1183.84	95670.2	15416.3
926.515	1185.94	95686.8	15785.4
928.154	1188.04	95816.9	16044.9
929.792	1190.13	95611.5	15836.3
931.43	1192.23	96114.9	16249
933.069	1194.33	95976.1	16619.2
934.707	1196.43	95960.1	16493.6
936.346	1198.52	98051.4	16454.7
937.984	1200.62	97334.4	16949.4
939.622	1202.72	96983.3	16812.1
941.261	1204.81	96253.7	17083.7
942.899	1206.91	96765.2	17018.3
944.538	1209.01	97060.9	17035
946.176	1211.11	95793.5	16968
947.814	1213.2	95558.1	17481.4
949.453	1215.3	94874.8	17233.2
951.091	1217.4	96311.6	17202.6
952.73	1219.49	96706.6	17212.9
954.368	1221.59	97494.5	17151.4
956.006	1223.69	95261.3	17202.2
957.645	1225.79	96076.7	17462.8
959.283	1227.88	96236.3	17228.8
960.922	1229.98	95716.2	17186.8
962.56	1232.08	95018.1	16895.3
964.198	1234.17	93780.3	17292.4
965.837	1236.27	94539.9	17473.6
967.475	1238.37	95092.2	16948.2
969.114	1240.47	94581.3	17032
970.752	1242.56	95421.7	16963.3
972.39	1244.66	94510.4	16867.3
974.029	1246.76	93919.4	16642
975.667	1248.85	92856	16773.2
977.306	1250.95	93400.5	16799.1
978.944	1253.05	91979.8	16560.6
980.582	1255.15	92369.9	16477.9
982.221	1257.24	92303.8	16875.9
983.859	1259.34	90212.5	16548.8
985.498	1261.44	91367.9	16484.4
987.136	1263.53	91059.2	16218.4
988.774	1265.63	90256	16412.6
990.413	1267.73	89115.1	16067.9
992.051	1269.83	88974.5	15969.7
993.69	1271.92	87300.4	16134.8
995.328	1274.02	86679.8	16181.1
996.966	1276.12	85068.7	16365.2
998.605	1278.21	85180.4	15784.8
1000.24	1280.31	85402.8	15944.6
1001.88	1282.41	82107.2	16111.3
1003.52	1284.51	82590.2	15966.7
1005.16	1286.6	80247.5	16120.1
1006.8	1288.7	79205.7	15718.9
1008.44	1290.8	78062.4	16100.7
1010.07	1292.89	74721.7	16059.6
1011.71	1294.99	74826.4	15925.7
1013.35	1297.09	75620.6	15588.1
1014.99	1299.19	71061.2	15599.9
1016.63	1301.28	68440.3	15726.4
1018.27	1303.38	68576.4	15633
1019.9	1305.48	67548	15350.5
1021.54	1307.57	68222	15554.7
1023.18	1309.67	64360.1	15591.7
1024.82	1311.77	62541.4	15656.9
1026.46	1313.87	62399.4	15365.9
1028.1	1315.96	61325	15440.5
1029.73	1318.06	59668.4	15181.1
1031.37	1320.16	60799.2	15470.2
1033.01	1322.25	58705.3	14956.5
1034.65	1324.35	58456.2	15246.6
1036.29	1326.45	56358.8	14802.5
1037.93	1328.55	54283.6	14931.1
1039.56	1330.64	56258.4	15008
1041.2	1332.74	54303.2	15004.5
1042.84	1334.84	54247.1	14863.9
1044.48	1336.93	51997.3	14562.8
1046.12	1339.03	52093.3	14307.3
1047.76	1341.13	52120.4	14347.3
1049.4	1343.23	51292.1	14357.1
1051.03	1345.32	49595.6	14464.9
1052.67	1347.42	49569	14393.6
1054.31	1349.52	48967.3	14131.4
1055.95	1351.61	48525.3	14504.7
1057.59	1353.71	47379.9	13993
1059.23	1355.81	47556.3	14218.6
1060.86	1357.91	47007.3	14057.3
1062.5	1360	46451.4	14157.9
1064.14	1362.1	45991.4	13727.9
1065.78	1364.2	45933.3	13467.5
1067.42	1366.29	44426.9	13475.3
1069.06	1368.39	44082.8	13659
1070.69	1370.49	43198.3	13395.8
1072.33	1372.59	43330.6	13398.3
1073.97	1374.68	42511.9	13010.1
1075.61	1376.78	41967.2	12969.3
1077.25	1378.88	41965.2	13036.7
1078.89	1380.97	40566.2	13146.1
1080.52	1383.07	41028	12663.9
1082.16	1385.17	41043.3	12972.1
1083.8	1387.27	39864.5	12808.6
1085.44	1389.36	40150.1	12972.1
1087.08	1391.46	39985.3	12425.8
1088.72	1393.56	39214.2	12340
1090.36	1395.65	38621.3	12354.9
1091.99	1397.75	38514.9	12471.9
1093.63	1399.85	38120.6	12221.1
1095.27	1401.95	36990	12260.6
1096.91	1404.04	37293	12257.7
1098.55	1406.14	36699.6	12002.2
1100.19	1408.24	35641.1	11857.9
1101.82	1410.33	36484.8	11930.7
1103.46	1412.43	35268.3	11754
1105.1	1414.53	34986.5	11865.3
1106.74	1416.63	34803.2	11523.7
1108.38	1418.72	34391.9	11667.9
1110.02	1420.82	34412.4	11620.2
1111.65	1422.92	34135.8	11519.6
1113.29	1425.01	34074.6	11321.5
1114.93	1427.11	33270.9	11424.8
1116.57	1429.21	32767.9	11423.8
1118.21	1431.31	32526.9	11135.5
1119.85	1433.4	32409.5	11027.3
1121.48	1435.5	31652.2	10992.9
1123.12	1437.6	31824.8	10753.8
1124.76	1439.69	31322.2	10855.6
1126.4	1441.79	30974.7	10977.3
1128.04	1443.89	30921.2	10825.1
1129.68	1445.99	30613.7	10828.2
1131.32	1448.08	30166.2	10990.8
1132.95	1450.18	30128.4	10837
1134.59	1452.28	29641.9	10489.4
1136.23	1454.37	29517	10465.6
1137.87	1456.47	28910.1	10469.5
1139.51	1458.57	29400.3	10435.6
1141.15	1460.67	28823.8	10424.9
1142.78	1462.76	27928.6	10473.9
1144.42	1464.86	28305.4	10024.2
1146.06	1466.96	27639.6	10135
1147.7	1469.05	27678.4	10123.9
1149.34	1471.15	27238.1	10247.7
1150.98	1473.25	26789.8	10081.3
1152.61	1475.35	26624.1	10167.4
1154.25	1477.44	26454.3	10207.5
1155.89	1479.54	26817.3	10156.4
1157.53	1481.64	25799.9	9988.12
1159.17	1483.74	25955.1	10012.1
1160.81	1485.83	25694.6	10184.2
1162.44	1487.93	25477.5	9853.98
1164.08	1490.03	24916.7	9719.66
1165.72	1492.12	24925	9736.61
1167.36	1494.22	24358.7	9705.83
1169	1496.32	24183	9628.49
1170.64	1498.42	24448.4	9747.5
1172.28	1500.51	23854.6	9684.27
1173.91	1502.61	23903.9	9504.54
1175.55	1504.71	23452.1	9657.36
1177.19	1506.8	23492.4	9575.69
1178.83	1508.9	22910.3	9416.81
1180.47	1511	22739.1	9570.86
1182.11	1513.1	22650.3	9586.48
1183.74	1515.19	22251.4	9358.68
1185.38	1517.29	22176.8	9371.09
1187.02	1519.39	21872.7	9543.38
1188.66	1521.48	21949.7	9451.28
1190.3	1523.58	21693.2	9367.63
1191.94	1525.68	21398.2	9275.05
1193.57	1527.78	20879.7	9246.75
1195.21	1529.87	20574.9	9311.15
1196.85	1531.97	20601.5	8952.74
1198.49	1534.07	20211.7	9105
1200.13	1536.16	20424.1	9085.24
1201.77	1538.26	20185.2	9097.27
1203.4	1540.36	19746.9	8898.75
1205.04	1542.46	19665.6	8910.72
1206.68	1544.55	19544.8	8703.23
1208.32	1546.65	19327.3	8650.2
1209.96	1548.75	19035.1	8877.35
1211.6	1550.84	18703.8	8527.39
1213.24	1552.94	18583.2	8432.92
1214.87	1555.04	18206	8540.88
1216.51	1557.14	18212.1	8474.21
1218.15	1559.23	18229.4	8569.27
1219.79	1561.33	17993.7	8473.18
1221.43	1563.43	17776.1	8349.34
1223.07	1565.52	17536.1	8314.04
1224.7	1567.62	17454.6	8510.92
1226.34	1569.72	17077.9	8461.42
1227.98	1571.82	16928.2	8305.43
1229.62	1573.91	16629.9	8149.86
1231.26	1576.01	16733.4	8340.68
1232.9	1578.11	16585.8	8157.04
1234.53	1580.2	16320.9	7806.86
1236.17	1582.3	15778	8145.86
1237.81	1584.4	15857.6	8033.16
1239.45	1586.5	15588.2	8042.98
1241.09	1588.59	15320	7977.37
1242.73	1590.69	15635.5	7802.41
1244.36	1592.79	15276.2	7861.26
1246	1594.88	15047.6	7838.38
1247.64	1596.98	14725.9	7786.34
1249.28	1599.08	14629.9	7762.18
1250.92	1601.18	14668.6	7688.69
1252.56	1603.27	14676.9	7596.72
1254.2	1605.37	13944.6	7632.34
1255.83	1607.47	14199.7	7593.71
1257.47	1609.56	14065.9	7470.34
1259.11	1611.66	13820.9	7391.74
1260.75	1613.76	13616.2	7516.71
1262.39	1615.86	13464	7377.59
1264.03	1617.95	13263.5	7376.02
1265.66	1620.05	13165.2	7368.16
1267.3	1622.15	13378.6	7286.21
1268.94	1624.24	12989.6	7287.26
1270.58	1626.34	12636.8	7241.77
1272.22	1628.44	12710.2	7226.86
1273.86	1630.54	12562.2	7087.79
1275.49	1632.63	12290.8	7099.02
1277.13	1634.73	12150.6	7175.21
1278.77	1636.83	12201.6	6997.23
1280.41	1638.92	11969.1	7077.77
1282.05	1641.02	11808.8	7187.39
1283.69	1643.12	11728.8	6950.03
1285.32	1645.22	11663.5	7130.34
1286.96	1647.31	11619.7	6965.82
1288.6	1649.41	11360.5	6667.19
1290.24	1651.51	11337.5	6799.1
1291.88	1653.6	11285.6	6833.64
1293.52	1655.7	11397.6	6733.05
1295.16	1657.8	10939.8	6761.28
1296.79	1659.9	10847.4	6674.22
1298.43	1661.99	10757.5	6759.8
1300.07	1664.09	10596.6	6804.25
1301.71	1666.19	10600.9	6537.81
1303.35	1668.28	10290.3	6744.14
1304.99	1670.38	10253	6475.26
1306.62	1672.48	10100.5	6663.69
1308.26	1674.58	10011.1	6458.36
1309.9	1676.67	10036	6386.76
1311.54	1678.77	9943.27	6496.55
1313.18	1680.87	9881.66	6501.48
1314.82	1682.96	9671.76	6420.29
1316.45	1685.06	9683.59	6427.18
1318.09	1687.16	9485.32	6378.18
1319.73	1689.26	9289.21	6296.79
1321.37	1691.35	9336.12	6437.01
1323.01	1693.45	9151.25	6321.58
1324.65	1695.55	9258.02	6207.62
1326.28	1697.64	9035.78	6257.66
1327.92	1699.74	8981.78	6161.03
1329.56	1701.84	9171.75	6203.69
1331.2	1703.94	8959.03	6161.14
1332.84	1706.03	8682.42	6258.31
1334.48	1708.13	8822.63	6136.25
1336.12	1710.23	8774.85	6191.99
1337.75	1712.32	8551.09	6006.79
1339.39	1714.42	8541.98	6087.5
1341.03	1716.52	8328.08	6071.52
1342.67	1718.62	8235.85	6048.63
1344.31	1720.71	8382.04	6060.89
1345.95	1722.81	8297.5	6038.17
1347.58	1724.91	8080.83	6052.77
1349.22	1727	7972.08	5954.17
1350.86	1729.1	7940.56	5934.45
1352.5	1731.2	7762.12	5826.03
1354.14	1733.3	7812.92	6047.29
1355.78	1735.39	7568.45	6015.79
1357.41	1737.49	7502.85	5848.63
1359.05	1739.59	7605	5803.73
1360.69	1741.68	7412.04	5803.2
1362.33	1743.78	7593.87	5942.21
1363.97	1745.88	7383.76	5842.33
1365.61	1747.98	7278.49	5703.32
1367.24	1750.07	7182.52	5852.06
1368.88	1752.17	7000.58	5834.6
1370.52	1754.27	7160.38	5579.64
1372.16	1756.36	6848.47	5678.88
1373.8	1758.46	6950.58	5569.97
1375.44	1760.56	6758.57	5779.66
1377.08	1762.66	6694.74	5699.15
1378.71	1764.75	6680.69	5752.66
1380.35	1766.85	6659.15	5695.64
1381.99	1768.95	6712.29	5589.28
1383.63	1771.04	6550.88	5678.12
1385.27	1773.14	6620.15	5503.35
1386.91	1775.24	6447.8	5603.75
1388.54	1777.34	6417.7	5382.82
1390.18	1779.43	6323.23	5554.07
1391.82	1781.53	6284.02	5587.87
1393.46	1783.63	6097.75	5431.42
1395.1	1785.72	6127.35	5502.55
1396.74	1787.82	6087.6	5454.35
1398.37	1789.92	5991.61	5455.16
1400.01	1792.02	5957.54	5483.74
1401.65	1794.11	5945.66	5414.34
1403.29	1796.21	5831.05	5438.62
1404.93	1798.31	5781.43	5405.1
1406.57	1800.4	5825.77	5474.74
1408.2	1802.5	5680.01	5318.71
1409.84	1804.6	5732.1	5339.27
1411.48	1806.7	5669.53	5296.29
1413.12	1808.79	5740.94	5189.51
1414.76	1810.89	5615.72	5437.01
1416.4	1812.99	5587.74	5226.94
1418.04	1815.09	5361.44	5274.21
1419.67	1817.18	5425.56	5249.65
1421.31	1819.28	5289.84	5264.06
1422.95	1821.38	5305.05	5309.94
1424.59	1823.47	5341.42	5312.09
1426.23	1825.57	5275.28	5260.43
1427.87	1827.67	5092.13	5379.76
1429.5	1829.77	5038.99	5332.88
1431.14	1831.86	5066.86	5289.32
1432.78	1833.96	5117.08	5305.02
1434.42	1836.06	4966.76	5146.93
1436.06	1838.15	4926.16	5321.24
1437.7	1840.25	4967.69	5104.91
1439.33	1842.35	4868.48	5064.46
1440.97	1844.45	4723.39	5177.65
1442.61	1846.54	4810.01	5204.02
1444.25	1848.64	4792.58	5122.06
1445.89	1850.74	4665.11	5272.07
1447.53	1852.83	4679.41	5197.14
1449.16	1854.93	4697.05	5023.21
1450.8	1857.03	4723.72	5088.05
1452.44	1859.13	4534.32	4951.74
1454.08	1861.22	4547.88	5000.73
1455.72	1863.32	4497.79	4977.57
1457.36	1865.42	4485.95	5096.25
1459	1867.51	4454.05	5060.92
1460.63	1869.61	4464.55	4990.57
1462.27	1871.71	4360.5	4945.55
1463.91	1873.81	4207.51	4950.45
1465.55	1875.9	4346.45	4913.96
1467.19	1878	4145.28	4949.51
1468.83	1880.1	4181.09	4971.2
1470.46	1882.19	4103.4	4979.99
1472.1	1884.29	4087.42	4902.7
1473.74	1886.39	4025.92	4828.02
1475.38	1888.49	4232.51	5005.31
1477.02	1890.58	4063.33	4996.86
1478.66	1892.68	4044.68	4802.11
1480.29	1894.78	4033.88	4944.33
1481.93	1896.87	4042	5004.66
1483.57	1898.97	4017.53	4922.07
1485.21	1901.07	3948.11	4960.71
1486.85	1903.17	3892.48	4850.91
1488.49	1905.26	3805.45	5015.78
1490.12	1907.36	3749.51	4863.7
1491.76	1909.46	3900.09	4976.99
1493.4	1911.55	3786.01	4929.79
1495.04	1913.65	3773.94	4890.68
1496.68	1915.75	3732.17	4891.56
1498.32	1917.85	3643.74	4934.9
1499.96	1919.94	3677.5	4914.66
1501.59	1922.04	3681.76	4843.86
1503.23	1924.14	3544.12	4744.47
1504.87	1926.23	3587.36	4952.22
1506.51	1928.33	3545.6	4747.82
1508.15	1930.43	3588.12	4787.35
1509.79	1932.53	3506.91	4881.15
1511.42	1934.62	3574.18	4838.67
1513.06	1936.72	3474.98	4854.54
1514.7	1938.82	3498.25	4827.05
1516.34	1940.91	3489.53	4821.58
1517.98	1943.01	3408.12	4774.6
1519.62	1945.11	3388.89	4884.59
1521.25	1947.21	3274.13	4851.19
1522.89	1949.3	3439.33	4711.38
1524.53	1951.4	3355.26	4763.85
1526.17	1953.5	3355.72	4865.82
1527.81	1955.59	3293.24	4889.3
1529.45	1957.69	3271.02	4783.29
1531.08	1959.79	3304.02	4898.09
1532.72	1961.89	3215.38	4882.15
1534.36	1963.98	3157.85	4747.13
1536	1966.08	3144.15	4856.95
1537.64	1968.18	3146.37	4936.91
1539.28	1970.27	3163.7	4656.02
1540.92	1972.37	3080.63	4724.74
1542.55	1974.47	3073.39	4862.93
1544.19	1976.57	3051.69	4761.9
1545.83	1978.66	2998.96	4838.04
1547.47	1980.76	3044.46	4636.74
1549.11	1982.86	3120.3	4819.53
1550.75	1984.95	3122.93	4770.9
1552.38	1987.05	3060.33	4704.37
1554.02	1989.15	2953.99	4679.36
1555.66	1991.25	3016.99	4676.37
1557.3	1993.34	2993.76	4691.04
1558.94	1995.44	2904.16	4816.55
1560.58	1997.54	2927.06	4681.02
1562.21	1999.63	2991.36	4774.32
1563.85	2001.73	2893.8	4891.9
1565.49	2003.83	2965.17	4761.21
1567.13	2005.93	2789.74	4661.71
1568.77	2008.02	2841.99	4671.72
1570.41	2010.12	2886.25	4738.79
1572.04	2012.22	2828.91	4902.1
1573.68	2014.31	2798.04	4807.21
1575.32	2016.41	2717.39	4681.37
1576.96	2018.51	2691.62	4817.21
1578.6	2020.61	2777.89	4701.69
1580.24	2022.7	2700.05	4771.24
1581.88	2024.8	2687.08	4807.46
1583.51	2026.9	2682.64	4780.62
1585.15	2028.99	2680.19	4717.39
1586.79	2031.09	2711.67	4730.76
1588.43	2033.19	2615.01	4762.84
1590.07	2035.29	2711.86	4676.69
1591.71	2037.38	2621.4	4723.73
1593.34	2039.48	2494.63	4753.84
1594.98	2041.58	2596.6	4716.39
1596.62	2043.67	2583.54	4707.04
1598.26	2045.77	2500.46	4757.51
1599.9	2047.87	2492.31	4855.95
1601.54	2049.97	2487.98	4648.07
1603.17	2052.06	2517.94	4682.04
1604.81	2054.16	2527.44	4754.54
1606.45	2056.26	2493.8	4836.38
1608.09	2058.35	2399.74	4650.04
1609.73	2060.45	2405.37	4801.79
1611.37	2062.55	2479.67	4799.07
1613	2064.65	2446.96	4616.78
1614.64	2066.74	2345.26	4767.23
1616.28	2068.84	2438.99	4761.52
1617.92	2070.94	2404.69	4770.83
1619.56	2073.03	2444.8	4771.3
1621.2	2075.13	2395.95	4597.3
1622.84	2077.23	2341.8	4642.78
1624.47	2079.33	2319.89	4742.46
1626.11	2081.42	2382.22	4807.8
1627.75	2083.52	2400.58	4776.62
1629.39	2085.62	2330.11	4726.42
1631.03	2087.71	2285.66	4641.78
1632.67	2089.81	2346.41	4654.75
1634.3	2091.91	2267.12	4765.87
1635.94	2094.01	2273.87	4601.25
1637.58	2096.1	2254.49	4674.36
1639.22	2098.2	2290.96	4679.02
1640.86	2100.3	2300.46	4693.35
1642.5	2102.39	2195.92	4870.67
1644.13	2104.49	2284.36	4810.86
1645.77	2106.59	2302.62	4873.37
1647.41	2108.69	2249.76	4720.73
1649.05	2110.78	2218.1	4802.11
1650.69	2112.88	2177.64	4734.1
1652.33	2114.98	2223.68	4908.55
1653.96	2117.07	2205.22	4724.41
1655.6	2119.17	2205.07	4726.41
1657.24	2121.27	2216.52	4750.8
1658.88	2123.37	2152.53	4752.5
1660.52	2125.46	2159.51	4766.53
1662.16	2127.56	2149.11	4680.7
1663.8	2129.66	2114.83	4748.8
1665.43	2131.76	2168.5	4729.75
1667.07	2133.85	2166.37	4660.36
1668.71	2135.95	2093.19	4670.05
1670.35	2138.05	2091.06	4665.7
1671.99	2140.14	2119.49	4667.06
1673.63	2142.24	1993.51	4732.44
1675.26	2144.34	2157.23	4656.71
1676.9	2146.44	1994.77	4636.77
1678.54	2148.53	1998.28	4739.11
1680.18	2150.63	2091.06	4582.63
1681.82	2152.73	2092.19	4599.25
1683.46	2154.82	2067.46	4760.86
1685.09	2156.92	2068.62	4586.6
1686.73	2159.02	2087.79	4680.02
1688.37	2161.12	2080.24	4685.69
1690.01	2163.21	1983.6	4593.29
1691.65	2165.31	2033.21	4592.23
1693.29	2167.41	2028.74	4615.19
1694.92	2169.5	1967.81	4750.84
1696.56	2171.6	2027.55	4618.15
1698.2	2173.7	1952.15	4585.31
1699.84	2175.8	1947.28	4772.92
1701.48	2177.89	1909.39	4670.04
1703.12	2179.99	1894.54	4580.27
1704.76	2182.09	1936.26	4629.41
1706.39	2184.18	1956.79	4613.49
1708.03	2186.28	1923.88	4500.38
1709.67	2188.38	1934.88	4653.05
1711.31	2190.48	1929.51	4705.71
1712.95	2192.57	1824.97	4702.7
1714.59	2194.67	1817.38	4540.94
1716.22	2196.77	1885.56	4685.68
1717.86	2198.86	1903.9	4593.23
1719.5	2200.96	1830.56	4531.05
1721.14	2203.06	1897.92	4565.8
1722.78	2205.16	1848.59	4534.06
1724.42	2207.25	1854.18	4461.31
1726.05	2209.35	1844.1	4532.05
1727.69	2211.45	1883.44	4445.54
1729.33	2213.54	1884.56	4675.7
1730.97	2215.64	1851.82	4567.16
1732.61	2217.74	1873.23	4564.4
1734.25	2219.84	1846.46	4515.62
1735.88	2221.93	1837.27	4538.36
1737.52	2224.03	1814.26	4710.38
1739.16	2226.13	1826.2	4701.7
1740.8	2228.22	1855.42	4642.06
1742.44	2230.32	1821.85	4548.2
1744.08	2232.42	1811.91	4599.38
1745.72	2234.52	1857.65	4643.42
1747.35	2236.61	1833.91	4680.03
1748.99	2238.71	1786.12	4715.72
1750.63	2240.81	1781.55	4621.13
1752.27	2242.9	1814.03	4581.66
1753.91	2245	1855.3	4594.26
1755.55	2247.1	1741.46	4699.03
1757.18	2249.2	1774.86	4590.7
1758.82	2251.29	1775.97	4643.06
1760.46	2253.39	1812.79	4569.8
1762.1	2255.49	1820.61	4709.71
1763.74	2257.58	1836.15	4533.7
1765.38	2259.68	1827.32	4659.35
1767.01	2261.78	1724.67	4627.8
1768.65	2263.88	1803.74	4446.16
1770.29	2265.97	1705.9	4549.28
1771.93	2268.07	1785.01	4547.6
1773.57	2270.17	1764.83	4603.52
1775.21	2272.26	1773.74	4517.07
1776.84	2274.36	1751.36	4565.08
1778.48	2276.46	1686.94	4490.52
1780.12	2278.56	1719.34	4518.9
1781.76	2280.65	1820.62	4509.56
1783.4	2282.75	1706.01	4668.4
1785.04	2284.85	1740.34	4650.4
1786.68	2286.94	1720.56	4567.15
1788.31	2289.04	1726.34	4518.9
1789.95	2291.14	1766.06	4573.1
1791.59	2293.24	1700.36	4561.43
1793.23	2295.33	1784.78	4458.5
1794.87	2297.43	1701.47	4582.34
1796.51	2299.53	1678.29	4562.43
1798.14	2301.62	1647.3	4653.72
1799.78	2303.72	1666.11	4469.14
1801.42	2305.82	1697.14	4715.39
1803.06	2307.92	1692.81	4627.8
1804.7	2310.01	1671.75	4656.39
1806.34	2312.11	1689.27	4605.93
1807.97	2314.21	1702.69	4623.81
1809.61	2316.3	1679.62	4530.73
1811.25	2318.4	1732.67	4588.31
1812.89	2320.5	1701.47	4496.11
1814.53	2322.6	1611.74	4603.2
1816.17	2324.69	1614.26	4639.43
1817.8	2326.79	1670.43	4588.93
1819.44	2328.89	1624.09	4615.85
1821.08	2330.98	1636.14	4644.74
1822.72	2333.08	1683.73	4430.58
1824.36	2335.18	1671.54	4674.17
1826	2337.28	1635.03	4539.26
1827.64	2339.37	1609.53	4530.97
1829.27	2341.47	1593.2	4584.95
1830.91	2343.57	1629.51	4536.98
1832.55	2345.66	1642.77	4492.84
1834.19	2347.76	1579.77	4608.53
1835.83	2349.86	1658.36	4578.39
1837.47	2351.96	1649.4	4652.06
1839.1	2354.05	1620.88	4654.73
1840.74	2356.15	1602.91	4626.14
1842.38	2358.25	1627.3	4539.02
1844.02	2360.34	1584.28	4646.74
1845.66	2362.44	1648.4	4640.76
1847.3	2364.54	1578.77	4605.25
1848.93	2366.64	1638.45	4565.12
1850.57	2368.73	1606.22	4522.22
1852.21	2370.83	1638.35	4634.08
1853.85	2372.93	1592.99	4505.56
1855.49	2375.02	1567.96	4520.76
1857.13	2377.12	1576.67	4573.38
1858.76	2379.22	1534.78	4571.41
1860.4	2381.32	1558.86	4621.17
1862.04	2383.41	1599.71	4524.41
1863.68	2385.51	1561.06	4729.08
1865.32	2387.61	1550.36	4528.78
1866.96	2389.7	1518.51	4493.79
1868.6	2391.8	1608.53	4591.23
1870.23	2393.9	1626.19	4669.68
1871.87	2396	1590.89	4503.97
1873.51	2398.09	1569.96	4570.48
1875.15	2400.19	1574.27	4561.83
1876.79	2402.29	1527	4525.45
1878.43	2404.38	1517.22	4482.56
1880.06	2406.48	1556.76	4556.82
1881.7	2408.58	1572.17	4642.44
1883.34	2410.68	1538.23	4527.41
1884.98	2412.77	1595.2	4620.48
1886.62	2414.87	1543.47	4511.89
1888.26	2416.97	1554.56	4601.98
1889.89	2419.06	1498.58	4606.18
1891.53	2421.16	1511.64	4557.9
1893.17	2423.26	1551.17	4603.55
1894.81	2425.36	1568.86	4615.57
1896.45	2427.45	1445.15	4498.38
1898.09	2429.55	1488.81	4546.19
1899.72	2431.65	1476.77	4435.03
1901.36	2433.74	1463.55	4570.41
1903	2435.84	1561.06	4558.86
1904.64	2437.94	1521.8	4454.42
1906.28	2440.04	1508.64	4706.71
1907.92	2442.13	1487.72	4646.08
1909.56	2444.23	1487.62	4596.27
1911.19	2446.33	1455.99	4598.89
1912.83	2448.42	1523	4579.07
1914.47	2450.52	1476.68	4530.1
1916.11	2452.62	1457.99	4563.08
1917.75	2454.72	1507.44	4495.58
1919.39	2456.81	1494.39	4494.21
1921.02	2458.91	1506.25	4552.32
1922.66	2461.01	1408.14	4538.26
1924.3	2463.11	1502.96	4501.28
1925.94	2465.2	1401.5	4439.04
1927.58	2467.3	1517.41	4471.65
1929.22	2469.4	1453.71	4639.43
1930.85	2471.49	1444.88	4698.03
1932.49	2473.59	1374.11	4517.74
1934.13	2475.69	1416.51	4578.07
1935.77	2477.79	1431.87	4590.94
1937.41	2479.88	1451.43	4474.6
1939.05	2481.98	1420.96	4450.35
1940.68	2484.08	1454.71	4520.63
1942.32	2486.17	1438.6	4429.65
1943.96	2488.27	1416.51	4520.58
1945.6	2490.37	1415.6	4502.07
1947.24	2492.47	1408.14	4477.04
1948.88	2494.56	1414.51	4564.47
1950.52	2496.66	1396.89	4342.7
1952.15	2498.76	1419.96	4450.23
1953.79	2500.85	1413.42	4531.74
1955.43	2502.95	1418.69	4589.59
1957.07	2505.05	1374.13	4567.44
1958.71	2507.15	1415.51	4361.6
1960.35	2509.24	1407.88	4506.29
1961.98	2511.34	1404.52	4387.85
1963.62	2513.44	1430.76	4510.13
1965.26	2515.53	1415.42	4480.62
1966.9	2517.63	1418.78	4548.92
1968.54	2519.73	1337.28	4565.19
1970.18	2521.83	1429.87	4487.89
1971.81	2523.92	1350.22	4543.03
1973.45	2526.02	1418.96	4456.43
1975.09	2528.12	1376.3	4520.49
1976.73	2530.21	1335.02	4557.54
1978.37	2532.31	1411.15	4482.53
1980.01	2534.41	1419.87	4501.38
1981.64	2536.51	1369.95	4499.12
1983.28	2538.6	1366.52	4490.52
1984.92	2540.7	1376.39	4490.89
1986.56	2542.8	1378.39	4424.15
1988.2	2544.89	1333.85	4483.62
1989.84	2546.99	1339.45	4391.92
1991.48	2549.09	1364.43	4466.63
1993.11	2551.19	1356.73	4502.07
1994.75	2553.28	1360.08	4503.33
1996.39	2555.38	1413.33	4537.34
1998.03	2557.48	1358.91	4518.21
1999.67	2559.57	1369.86	4394.78
2001.31	2561.67	1324.18	4367.91
2002.94	2563.77	1372.04	4573.74
2004.58	2565.87	1363.17	4521.13
2006.22	2567.96	1349.05	4444.96
2007.86	2570.06	1330.68	4469.14
2009.5	2572.16	1338.53	4523.18
2011.14	2574.25	1348.22	4604.55
2012.77	2576.35	1411.06	4471.7
2014.41	2578.45	1352.48	4537.07
2016.05	2580.55	1427.41	4605.55
2017.69	2582.64	1359.99	4554.61
2019.33	2584.74	1386.02	4571.7
2020.97	2586.84	1364.26	4582.37
2022.6	2588.93	1353.39	4514.57
2024.24	2591.03	1379.57	4582.01
2025.88	2593.13	1298.34	4481.04
2027.52	2595.23	1343.79	4618.15
2029.16	2597.32	1315.42	4449.98
2030.8	2599.42	1361.17	4525.82
2032.44	2601.52	1402.34	4463.88
2034.07	2603.61	1396.89	4338.79
2035.71	2605.71	1350.22	4513.89
2037.35	2607.81	1300.34	4425.85
2038.99	2609.91	1332.94	4542.03
2040.63	2612	1309	4520.17
2042.27	2614.1	1298.09	4526.13
2043.9	2616.2	1310.09	4425.16
2045.54	2618.29	1348.13	4503.94
2047.18	2620.39	1353.48	4650.37
2048.82	2622.49	1343.7	4470.57
2050.46	2624.59	1293.84	4554.57
2052.1	2626.68	1316.5	4600.95
2053.73	2628.78	1377.3	4685.03
2055.37	2630.88	1333.94	4498.38
2057.01	2632.97	1312.18	4479.67
2058.65	2635.07	1366.52	4562.79
2060.29	2637.17	1352.39	4422.22
2061.93	2639.27	1287.35	4426.64
2063.56	2641.36	1307.09	4561.47
2065.2	2643.46	1347.96	4462.63
2066.84	2645.56	1342.53	4498.8
2068.48	2647.65	1287.27	4356.37
2070.12	2649.75	1339.28	4404.41
2071.76	2651.85	1289.76	4471.4
2073.4	2653.95	1302.51	4484.25
2075.03	2656.04	1351.48	4601.87
2076.67	2658.14	1308.92	4606.18
2078.31	2660.24	1304.84	4571.45
2079.95	2662.33	1309	4476.78
2081.59	2664.43	1292.84	4458.68
2083.23	2666.53	1299.26	4438.9
2084.86	2668.63	1282.94	4627.45
2086.5	2670.72	1401.34	4485.51
2088.14	2672.82	1269.05	4512.52
2089.78	2674.92	1337.11	4510.2
2091.42	2677.01	1299.42	4448.16
2093.06	2679.11	1353.39	4445.41
2094.69	2681.21	1309.09	4535.02
2096.33	2683.31	1286.19	4498.22
2097.97	2685.4	1257.09	4576.68
2099.61	2687.5	1355.82	4396.69
2101.25	2689.6	1275.46	4366.89
2102.89	2691.69	1339.53	4522.41
2104.52	2693.79	1298.09	4482.62
2106.16	2695.89	1261.33	4604.9
2107.8	2697.99	1287.34	4533.1
2109.44	2700.08	1296.17	4605.85
2111.08	2702.18	1408.97	4408.11
2112.72	2704.28	1273.21	4377.6
2114.36	2706.37	1332.85	4555.17
2115.99	2708.47	1295.93	4533.93
2117.63	2710.57	1342.62	4427.09
2119.27	2712.67	1331.77	4380.22
2120.91	2714.76	1339.53	4453.29
2122.55	2716.86	1245.14	4632.13
2124.19	2718.96	1340.45	4491.89
2125.82	2721.05	1232.27	4565.19
2127.46	2723.15	1277.78	4534.33
2129.1	2725.25	1331.77	4468.02
2130.74	2727.35	1298.09	4463.56
2132.38	2729.44	1302.59	4529.1
2134.02	2731.54	1340.45	4656.05
2135.65	2733.64	1347.96	4677.36
2137.29	2735.73	1323.09	4499.85
2138.93	2737.83	1290.68	4622.53
2140.57	2739.93	1288.35	4469.71
2142.21	2742.03	1288.43	4505.97
2143.85	2744.12	1280.78	4479.04
2145.48	2746.22	1283.19	4482.93
2147.12	2748.32	1320.01	4601.22
2148.76	2750.41	1281.03	4514.26
2150.4	2752.51	1274.38	4530.14
2152.04	2754.61	1341.7	4588.64
2153.68	2756.71	1303.51	4505.44
2155.32	2758.8	1273.38	4581.33
2156.95	2760.9	1265.68	4469.95
2158.59	2763	1288.6	4397.86
2160.23	2765.09	1331.85	4483.94
2161.87	2767.19	1243.14	4464.07
2163.51	2769.29	1277.7	4382.22
2165.15	2771.39	1220.34	4501.8
2166.78	2773.48	1298.17	4580.98
2168.42	2775.58	1331.68	4519.67
2170.06	2777.68	1296.01	4550.96
2171.7	2779.77	1261.41	4536.06
2173.34	2781.87	1261.65	4499.33
2174.98	2783.97	1275.46	4578.72
2176.61	2786.07	1286.43	4585.63
2178.25	2788.16	1273.21	4459.99
2179.89	2790.26	1293.76	4340
2181.53	2792.36	1286.27	4456.87
2183.17	2794.46	1347.05	4545.23
2184.81	2796.55	1345.81	4541.67
2186.44	2798.65	1286.43	4578.71
2188.08	2800.75	1232.19	4444.6
2189.72	2802.84	1297.01	4555.57
2191.36	2804.94	1300.34	4467.77
2193	2807.04	1275.38	4474.15
2194.64	2809.14	1267.89	4527.09
2196.28	2811.23	1262.57	4425.33
2197.91	2813.33	1248.61	4503.02
2199.55	2815.43	1280.86	4570.74
2201.19	2817.52	1237.67	4421.77
2202.83	2819.62	1280.94	4478.41
2204.47	2821.72	1254.93	4434.41
2206.11	2823.82	1278.7	4638.76
2207.74	2825.91	1306	4494.79
2209.38	2828.01	1238.66	4421.22
2211.02	2830.11	1240.82	4433.58
2212.66	2832.2	1261.49	4426.26
2214.3	2834.3	1234.35	4617.87
2215.94	2836.4	1231.12	4382.84
2217.57	2838.5	1237.59	4532.06
2219.21	2840.59	1225.81	4481.62
2220.85	2842.69	1246.3	4291.77
2222.49	2844.79	1183.9	4469.77
2224.13	2846.88	1184.9	4543.99
2225.77	2848.98	1258.25	4259.66
2227.4	2851.08	1269.97	4636.08
2229.04	2853.18	1291.6	4475.29
2230.68	2855.27	1225.81	4384.76
2232.32	2857.37	1242.06	4403.4
2233.96	2859.47	1296.17	4536.02
2235.6	2861.56	1286.27	4589.58
2237.24	2863.66	1246.22	4466.82
2238.87	2865.76	1303.55	4498.38
2240.51	2867.86	1202.04	4375.29
2242.15	2869.95	1272.3	4496.53
2243.79	2872.05	1208.78	4492.16
2245.43	2874.15	1268.97	4487.26
2247.07	2876.24	1252.77	4520.85
2248.7	2878.34	1255.93	4436.21
2250.34	2880.44	1240.9	4550.52
2251.98	2882.54	1204.49	4415.97
2253.62	2884.63	1184.98	4541.26
2255.26	2886.73	1218.19	4482.67
2256.9	2888.83	1221.57	4438.66
2258.53	2890.92	1184.9	4461.5
2260.17	2893.02	1170.86	4520.58
2261.81	2895.12	1273.38	4270.25
2263.45	2897.22	1171.93	4484.68
2265.09	2899.31	1264.65	4438.91
2266.73	2901.41	1240.9	4573.74
2268.36	2903.51	1239.98	4433.58
2270	2905.6	1184.83	4413.35
2271.64	2907.7	1196.81	4433.1
2273.28	2909.8	1210.72	4479.62
2274.92	2911.9	1203.11	4563.51
2276.56	2913.99	1220.34	4528.37
2278.2	2916.09	1244.14	4360.6
2279.83	2918.19	1185.9	4503.07
2281.47	2920.28	1264.57	4573.42
2283.11	2922.38	1252.69	4518.63
2284.75	2924.48	1221.57	4556.93
2286.39	2926.58	1189.13	4507.76
2288.03	2928.67	1194.58	4450.04
2289.66	2930.77	1225.73	4587.28
2291.3	2932.87	1271.13	4576.42
2292.94	2934.96	1224.73	4431.03
2294.58	2937.06	1171.93	4458.12
2296.22	2939.16	1231.12	4365.52
2297.86	2941.26	1226.81	4418.91
2299.49	2943.35	1156.97	4503.75
2301.13	2945.45	1228.96	4392.46
2302.77	2947.55	1153.68	4457.81
2304.41	2949.64	1209.65	4662.71
2306.05	2951.74	1222.5	4504.65
2307.69	2953.84	1151.68	4410.27
2309.32	2955.94	1136.67	4464.45
2310.96	2958.03	1183.9	4451.85
2312.6	2960.13	1167.86	4512.3
2314.24	2962.23	1145.17	4390.23
2315.88	2964.32	1183.83	4430.09
2317.52	2966.42	1155.9	4395.21
2319.16	2968.52	1141.88	4592.32
2320.79	2970.62	1138.67	4531.1
2322.43	2972.71	1188.13	4392.62
2324.07	2974.81	1159.12	4434.65
2325.71	2976.91	1212.95	4407.8
2327.35	2979	1124.74	4463.25
2328.99	2981.1	1221.57	4526.77
2330.62	2983.2	1155.97	4397.63
2332.26	2985.3	1204.19	4497.16
2333.9	2987.39	1189.2	4513.3
2335.54	2989.49	1164.49	4479.04
2337.18	2991.59	1105.54	4609.54
2338.82	2993.68	1182.98	4419.53
2340.45	2995.78	1168.85	4357.46
2342.09	2997.88	1205.26	4422.7
2343.73	2999.98	1186.98	4443.54
2345.37	3002.07	1125.81	4518.22
2347.01	3004.17	1162.34	4440.84
2348.65	3006.27	1162.34	4448.41
2350.28	3008.36	1132.38	4562.83
2351.92	3010.46	1162.34	4471.34
2353.56	3012.56	1148.39	4426.08
2355.2	3014.66	1156.27	4469.71
2356.84	3016.75	1139.74	4300.18
2358.48	3018.85	1154.75	4343.83
2360.12	3020.95	1193.43	4532.38
2361.75	3023.04	1160.27	4424.85
2363.39	3025.14	1122.67	4365.14
2365.03	3027.24	1204.34	4344.92
2366.67	3029.34	1116.24	4501
2368.31	3031.43	1146.24	4316.82
2369.95	3033.53	1187.05	4654.39
2371.58	3035.63	1083.16	4552.57
2373.22	3037.72	1173.01	4409.18
2374.86	3039.82	1173.08	4519.27
2376.5	3041.92	1138.74	4380.07
2378.14	3044.02	1152.61	4485.94
2379.78	3046.11	1108.68	4427.16
2381.41	3048.21	1193.5	4562.54
2383.05	3050.31	1155.9	4340.09
2384.69	3052.4	1127.95	4465.45
2386.33	3054.5	1100.19	4438.39
2387.97	3056.6	1146.17	4603.23
2389.61	3058.7	1149.39	4439.77
2391.24	3060.79	1114.03	4475.17
2392.88	3062.89	1142.96	4416.59
2394.52	3064.99	1109.75	4490.52
2396.16	3067.08	1171.93	4482.3
2397.8	3069.18	1068.2	4394.08
2399.44	3071.28	1194.5	4408.11
2401.08	3073.38	1124.74	4420.39
2402.71	3075.47	1097.02	4472.77
2404.35	3077.57	1092.71	4511.93
2405.99	3079.67	1119.38	4360.68
2407.63	3081.76	1124.74	4427.09
2409.27	3083.86	1136.67	4550.6
2410.91	3085.96	1139.88	4409.8
2412.54	3088.06	1092.64	4404.64
2414.18	3090.15	1186.98	4475.41
2415.82	3092.25	1126.88	4456.36
2417.46	3094.35	1094.84	4509.98
2419.1	3096.44	1107.67	4378.22
2420.74	3098.54	1092.64	4438.15
2422.37	3100.64	1145.24	4604.88
2424.01	3102.74	1163.48	4412.5
2425.65	3104.83	1159.12	4507.66
2427.29	3106.93	1144.1	4453.05
2428.93	3109.03	1031.88	4482.99
2430.57	3111.12	1118.31	4540.39
2432.2	3113.22	1094.84	4296.37
2433.84	3115.32	1086.29	4552.93
2435.48	3117.42	1060.67	4486.37
2437.12	3119.51	1141.96	4405.49
2438.76	3121.61	1122.67	4489.47
2440.4	3123.71	1109.98	4419.77
2442.04	3125.81	1121.52	4564.76
2443.67	3127.9	1095.98	4483.99
2445.31	3130	1099.19	4470.89
2446.95	3132.1	1084.29	4438.22
2448.59	3134.19	1070.27	4364.3
2450.23	3136.29	1122.67	4401.48
2451.87	3138.39	1106.68	4520.44
2453.5	3140.49	1093.87	4380.53
2455.14	3142.58	1148.46	4519.87
2456.78	3144.68	1056.4	4535.02
2458.42	3146.78	1052.13	4393.93
2460.06	3148.87	1092.64	4422.46
2461.7	3150.97	1143.24	4368.05
2463.33	3153.07	1101.33	4435.59
2464.97	3155.17	1147.24	4537.34
2466.61	3157.26	1172.01	4389.15
2468.25	3159.36	1089.5	4648.08
2469.89	3161.46	1051	4369.36
2471.53	3163.55	1113.03	4344.01
2473.16	3165.65	1107.68	4591.64
2474.8	3167.75	1127.95	4451.85
2476.44	3169.85	1107.68	4492.89
2478.08	3171.94	1063.8	4326.44
2479.72	3174.04	1116.24	4456.93
2481.36	3176.14	1031.88	4418.05
2483	3178.23	1070.27	4583.34
2484.63	3180.33	1070.27	4533.02
2486.27	3182.43	1098.19	4428.23
2487.91	3184.53	1090.57	4371.84
2489.55	3186.62	1107.61	4427.64
2491.19	3188.72	1049.93	4419.29
2492.83	3190.82	1058.6	4469.89
2494.46	3192.91	1114.17	4508.66
2496.1	3195.01	1088.36	4399.86
2497.74	3197.11	1107.68	4399.86
