# Supplementary material for: Rapid synthesis of micron-thick flexible graphite films via non-equilibrium carbon flux engineering
Source: Nat Commun. 2026 Feb 28;17:3280. doi: 10.1038/s41467-026-70028-8 (PMC13066362; doi:10.1038/s41467-026-70028-8)
Supplement: Supplementary file 3 — Source data [file 41467_2026_70028_MOESM3_ESM.zip › Source Data files/Figure 3.xlsx]

## Sheet: c-I
											ID 0086-0001-1977-0222
						Date
							2024-08-22 13:40:00
						File
							4.sdf
						Original image
							Image size
							562.907	µm	×	562.907	µm
							1022	pix	×	1022	pix
						1st processed image
							Image size
							562.907	µm	×	562.907	µm
							1022	pix	×	1022	pix
							Line X pos			150.366	µm
							Line Y pos			449.995	µm
							Line Height			1.19984	nm
							Rect X size			454.953	µm
							Rect Y size			465.418	µm
						2nd processed image
							Image size
							454.953	µm	×	465.418	µm
							500	pix	×	512	pix
							⊿X			71.8825	µm
							⊿Y			279.978	µm
							⊿L			289.058	µm
							⊿H			1478.13	nm
							⊿fL			145.443	µm
							Hmax			10027.2	nm
							Hmin			-979.228	nm
						3D Roughness (1st processed image)
							Segment			562.907	µm
							Sa			540.132	nm
							Sq			889.24	nm
							Sz			11006.5	nm
						3D Roughness (2nd processed image)
							Segment			454.953	µm
							Sa			838.615	nm
							Sq			1324.97	nm
							Sz			11006.5	nm
						2D Roughness
							λc			25	µm
							Ra			41.1073	nm
							Rq			61.8358	nm
							Rz			236.941	nm
						Profile
							⊿D			113.056	µm
							⊿H			1045.2	nm
							Angle			0.529684	°
							R			0	µm
							Width of cursor			9.05605	µm
							Orange			8.58369	nm
							Blue			598.712	nm
							⊿H2			590.129	nm
							⊿flD			192.982	µm
							⊿flL			192.982	µm
							⊿flH			0	nm

## Sheet: c-II
												ID 0086-0001-1977-0222
							Date
								2024-09-12 16:32:34
							File
								4.sdf
							Original image
								Image size
								562.907	µm	×	562.907	µm
								1022	pix	×	1022	pix
							1st processed image
								Image size
								562.907	µm	×	562.907	µm
								1022	pix	×	1022	pix
								Line X pos			118.42	µm
								Line Y pos			205.995	µm
								Line Height			2194.49	nm
								Rect X size			535.919	µm
								Rect Y size			480.289	µm
							2nd processed image
								Image size
								535.919	µm	×	480.289	µm
								512	pix	×	458	pix
								⊿X			199.923	µm
								⊿Y			41.9466	µm
								⊿L			204.276	µm
								⊿H			2004.36	nm
								⊿fL			152.057	µm
								Hmax			4457.61	nm
								Hmin			-4867.87	nm
							3D Roughness (1st processed image)
								Segment			562.907	µm
								Sa			738.609	nm
								Sq			938.422	nm
								Sz			10277.8	nm
							3D Roughness (2nd processed image)
								Segment			535.919	µm
								Sa			938.569	nm
								Sq			1314.3	nm
								Sz			7696.77	nm
							2D Roughness
								λc			25	µm
								Ra			43.7687	nm
								Rq			66.2354	nm
								Rz			260.265	nm
							Profile
								⊿D			69.0675	µm
								⊿H			2201.44	nm
								Angle			1.82562	°
								R			0	µm
								Width of cursor			10.4048	µm
								Orange			15.0215	nm
								Blue			600.858	nm
								⊿H2			585.837	nm
								⊿flD			136.379	µm
								⊿flL			136.379	µm
								⊿flH			0	nm

## Sheet: c-III
												ID 0086-0001-1977-0222
							Date
								2024-09-12 16:38:23
							File
								6.sdf
							Original image
								Image size
								562.907	µm	×	562.907	µm
								1022	pix	×	1022	pix
							1st processed image
								Image size
								562.907	µm	×	562.907	µm
								1022	pix	×	1022	pix
								Line X pos			118.42	µm
								Line Y pos			205.995	µm
								Line Height			1771.18	nm
								Rect X size			535.919	µm
								Rect Y size			510.582	µm
							2nd processed image
								Image size
								535.919	µm	×	510.582	µm
								512	pix	×	487	pix
								⊿X			303.548	µm
								⊿Y			16.7748	µm
								⊿L			304.011	µm
								⊿H			3059.13	nm
								⊿fL			161.457	µm
								Hmax			7025.12	nm
								Hmin			-1850.35	nm
							3D Roughness (1st processed image)
								Segment			562.907	µm
								Sa			826.184	nm
								Sq			1052.57	nm
								Sz			9185.59	nm
							3D Roughness (2nd processed image)
								Segment			535.919	µm
								Sa			1423.07	nm
								Sq			1903.99	nm
								Sz			8525.79	nm
							2D Roughness
								λc			25	µm
								Ra			24.5069	nm
								Rq			32.7703	nm
								Rz			123.748	nm
							Profile
								⊿D			158.539	µm
								⊿H			3114.54	nm
								Angle			1.12545	°
								R			0	µm
								Width of cursor			10.4293	µm
								Orange			8.58369	nm
								Blue			592.275	nm
								⊿H2			583.691	nm
								⊿flD			202.964	µm
								⊿flL			202.964	µm
								⊿flH			0	nm

## Sheet: c-IV
												ID 0086-0001-1977-0222
							Date
								2024-09-13 15:25:45
							File
								8.sdf
							Original image
								Image size
								562.907	µm	×	562.907	µm
								1022	pix	×	1022	pix
							1st processed image
								Image size
								562.907	µm	×	562.907	µm
								1022	pix	×	1022	pix
								Line X pos			347.548	µm
								Line Y pos			487.449	µm
								Line Height			0	nm
								Rect X size			531.512	µm
								Rect Y size			541.427	µm
							2nd processed image
								Image size
								531.512	µm	×	541.427	µm
								502	pix	×	512	pix
								⊿X			109.055	µm
								⊿Y			445.196	µm
								⊿L			458.359	µm
								⊿H			4246.13	nm
								⊿fL			169.196	µm
								Hmax			9854.46	nm
								Hmin			-3017.11	nm
							3D Roughness (1st processed image)
								Segment			562.907	µm
								Sa			730.207	nm
								Sq			955.319	nm
								Sz			13897.2	nm
							3D Roughness (2nd processed image)
								Segment			531.512	µm
								Sa			1806.24	nm
								Sq			2535.93	nm
								Sz			12818.6	nm
							2D Roughness
								λc			25	µm
								Ra			39.2945	nm
								Rq			49.4408	nm
								Rz			176.941	nm
							Profile
								⊿D			300.1	µm
								⊿H			3892.22	nm
								Angle			-0.743069	°
								R			0	µm
								Width of cursor			10.546	µm
								Orange			17.1674	nm
								Blue			596.567	nm
								⊿H2			579.399	nm
								⊿flD			306.01	µm
								⊿flL			306.01	µm
								⊿flH			0	nm

## Sheet: c-V
												ID 0086-0001-1977-0222
							Date
								2025-12-02 17:13:06
							File
								1.sdf
							Original image
								Image size
								562.907	µm	×	562.907	µm
								1022	pix	×	1022	pix
							1st processed image
								Image size
								562.907	µm	×	562.907	µm
								1022	pix	×	1022	pix
								Line X pos			281.454	µm
								Line Y pos			295.223	µm
								Line Height			51789.6	nm
								Rect X size			561.806	µm
								Rect Y size			561.806	µm
							2nd processed image
								Image size
								561.806	µm	×	561.806	µm
								1024	pix	×	1024	pix
								⊿X			198.058	µm
								⊿Y			276.514	µm
								⊿L			340.128	µm
								⊿H			4061.18	nm
								⊿fL			374.72	µm
								Hmax			55326.2	nm
								Hmin			46670.2	nm
							3D Roughness (1st processed image)
								Segment			562.907	µm
								Sa			1107.02	nm
								Sq			1408.8	nm
								Sz			8655.96	nm
							3D Roughness (2nd processed image)
								Segment			561.806	µm
								Sa			49633.1	nm
								Sq			49677.7	nm
								Sz			101996	nm
							2D Roughness
								λc			25	µm
								Ra			142.191	nm
								Rq			189.65	nm
								Rz			741.273	nm
							Profile
								⊿D			297.713	µm
								⊿H			5465.77	nm
								Angle			-1.05179	°
								R			0	µm
								Width of cursor			0.547406	µm
								Orange			300.429	nm
								Blue			597.997	nm
								⊿H2			297.568	nm
								⊿flD			227.021	µm
								⊿flL			227.021	µm
								⊿flH			0	nm

## Sheet: d-I
File	4.sdf
No.	X	Z
	µm	nm
1	0	1.54976
2	0.414718	1.78739
3	0.829435	1.93309
4	1.24415	2.05029
5	1.65887	2.1013
6	2.07359	2.0528
7	2.48831	1.98403
8	2.90302	1.90802
9	3.31774	1.82216
10	3.73246	1.74369
11	4.14718	1.66682
12	4.56189	1.62655
13	4.97661	1.63765
14	5.39133	1.71224
15	5.80605	1.84039
16	6.22076	1.997
17	6.63548	2.10444
18	7.0502	2.1398
19	7.46492	2.17634
20	7.87964	2.23033
21	8.29435	2.27625
22	8.70907	2.30651
23	9.12379	2.34069
24	9.53851	2.42434
25	9.95322	2.54125
26	10.3679	2.68804
27	10.7827	2.86956
28	11.1974	2.95439
29	11.6121	2.96888
30	12.0268	2.96108
31	12.4415	2.92767
32	12.8562	2.92755
33	13.271	2.96918
34	13.6857	3.02481
35	14.1004	3.09286
36	14.5151	3.15028
37	14.9298	3.17023
38	15.3446	3.16785
39	15.7593	3.11742
40	16.174	3.03378
41	16.5887	2.93535
42	17.0034	2.83125
43	17.4181	2.77374
44	17.8329	2.73459
45	18.2476	2.67894
46	18.6623	2.65227
47	19.077	2.68538
48	19.4917	2.71222
49	19.9064	2.68378
50	20.3212	2.48732
51	20.7359	2.12561
52	21.1506	1.72533
53	21.5653	1.31316
54	21.98	1.00272
55	22.3948	0.834319
56	22.8095	0.771722
57	23.2242	0.986349
58	23.6389	1.32526
59	24.0536	1.73294
60	24.4683	2.14505
61	24.8831	2.42037
62	25.2978	2.55767
63	25.7125	2.56507
64	26.1272	2.44956
65	26.5419	2.3083
66	26.9566	2.18416
67	27.3714	2.05952
68	27.7861	1.96807
69	28.2008	1.90481
70	28.6155	1.83299
71	29.0302	1.7194
72	29.445	1.59889
73	29.8597	1.51341
74	30.2744	1.44314
75	30.6891	1.37146
76	31.1038	1.28793
77	31.5185	1.14803
78	31.9333	0.941378
79	32.348	0.764454
80	32.7627	0.706591
81	33.1774	0.717038
82	33.5921	0.82602
83	34.0068	1.01433
84	34.4216	1.13963
85	34.8363	1.17871
86	35.251	1.14731
87	35.6657	1.02537
88	36.0804	0.947724
89	36.4952	0.956688
90	36.9099	1.02323
91	37.3246	1.13768
92	37.7393	1.19604
93	38.154	1.16467
94	38.5687	1.13389
95	38.9835	1.1173
96	39.3982	1.13952
97	39.8129	1.20171
98	40.2276	1.2408
99	40.6423	1.25852
100	41.057	1.29611
101	41.4718	1.31793
102	41.8865	1.30773
103	42.3012	1.25248
104	42.7159	1.19721
105	43.1306	1.16
106	43.5454	1.12071
107	43.9601	1.09641
108	44.3748	1.04425
109	44.7895	0.966636
110	45.2042	0.863371
111	45.6189	0.726852
112	46.0337	0.529816
113	46.4484	0.342377
114	46.8631	0.194212
115	47.2778	0.00282399
116	47.6925	-0.214036
117	48.1072	-0.389915
118	48.522	-0.531773
119	48.9367	-0.488219
120	49.3514	-0.298951
121	49.7661	-0.134819
122	50.1808	-0.0880012
123	50.5956	-0.0974174
124	51.0103	-0.24532
125	51.425	-0.382425
126	51.8397	-0.302538
127	52.2544	-0.134667
128	52.6691	0.0808224
129	53.0839	0.316135
130	53.4986	0.456351
131	53.9133	0.557805
132	54.328	0.631778
133	54.7427	0.51076
134	55.1574	0.259698
135	55.5722	-0.15826
136	55.9869	-0.760654
137	56.4016	-1.22196
138	56.8163	-1.47817
139	57.231	-1.58932
140	57.6458	-1.37804
141	58.0605	-1.02505
142	58.4752	-0.514125
143	58.8899	0.027301
144	59.3046	0.152414
145	59.7193	-0.00565992
146	60.1341	-0.155841
147	60.5488	-0.474532
148	60.9635	-0.972861
149	61.3782	-1.3965
150	61.7929	-2.0285
151	62.2076	-2.97438
152	62.6224	-3.5007
153	63.0371	-3.72328
154	63.4518	-3.89263
155	63.8665	-3.7666
156	64.2812	-3.57867
157	64.696	-3.08243
158	65.1107	-2.23711
159	65.5254	-1.46755
160	65.9401	-1.04588
161	66.3548	-1.27739
162	66.7695	-2.44912
163	67.1843	-4.05086
164	67.599	-5.8954
165	68.0137	-7.43832
166	68.4284	-8.0676
167	68.8431	-8.04561
168	69.2578	-7.82894
169	69.6726	-7.01677
170	70.0873	-6.10946
171	70.502	-5.62251
172	70.9167	-4.81304
173	71.3314	-3.53469
174	71.7462	-2.4766
175	72.1609	-1.66067
176	72.5756	-1.0777
177	72.9903	-0.767709
178	73.405	-0.524085
179	73.8197	-0.379367
180	74.2345	-0.316032
181	74.6492	-0.277278
182	75.0639	-0.268473
183	75.4786	-0.248908
184	75.8933	-0.216775
185	76.308	-0.138394
186	76.7228	0.00300609
187	77.1375	0.201184
188	77.5522	0.441231
189	77.9669	0.654973
190	78.3816	0.776246
191	78.7964	0.838013
192	79.2111	0.874064
193	79.6258	0.882144
194	80.0405	0.841675
195	80.4552	0.76501
196	80.8699	0.611332
197	81.2847	0.386114
198	81.6994	0.191295
199	82.1141	0.0242512
200	82.5288	-0.104526
201	82.9435	-0.153649
202	83.3582	-0.139364
203	83.773	-0.141066
204	84.1877	-0.125959
205	84.6024	-0.0455741
206	85.0171	0.0224858
207	85.4318	0.112832
208	85.8466	0.252958
209	86.2613	0.368595
210	86.676	0.572895
211	87.0907	0.873719
212	87.5054	1.12152
213	87.9201	1.33891
214	88.3349	1.49406
215	88.7496	1.52932
216	89.1643	1.50946
217	89.579	1.46405
218	89.9937	1.45634
219	90.4084	1.45801
220	90.8232	1.42744
221	91.2379	1.42534
222	91.6526	1.48316
223	92.0673	1.56546
224	92.482	1.65621
225	92.8968	1.74366
226	93.3115	1.79875
227	93.7262	1.81398
228	94.1409	1.76975
229	94.5556	1.7044
230	94.9703	1.67524
231	95.3851	1.71568
232	95.7998	1.77704
233	96.2145	1.8453
234	96.6292	1.87553
235	97.0439	1.89477
236	97.4586	1.9574
237	97.8734	2.07873
238	98.2881	2.21791
239	98.7028	2.26523
240	99.1175	2.19366
241	99.5322	1.86168
242	99.947	1.38767
243	100.362	0.918588
244	100.776	0.315083
245	101.191	-0.257659
246	101.606	-0.806615
247	102.021	-1.39515
248	102.435	-1.77245
249	102.85	-2.2047
250	103.265	-2.55463
251	103.679	-2.95934
252	104.094	-3.46889
253	104.509	-3.64756
254	104.924	-4.06177
255	105.338	-4.60687
256	105.753	-5.03538
257	106.168	-5.98319
258	106.582	-7.10152
259	106.997	-8.20188
260	107.412	-9.53338
261	107.827	-10.8799
262	108.241	-12.123
263	108.656	-13.2354
264	109.071	-13.8161
265	109.485	-13.8544
266	109.9	-13.6123
267	110.315	-13.2819
268	110.73	-13.1905
269	111.144	-13.4909
270	111.559	-13.6132
271	111.974	-13.2523
272	112.388	-12.1841
273	112.803	-10.6578
274	113.218	-9.09609
275	113.633	-7.82152
276	114.047	-6.94773
277	114.462	-6.4428
278	114.877	-5.97367
279	115.292	-5.5182
280	115.706	-5.28165
281	116.121	-4.93226
282	116.536	-4.5934
283	116.95	-4.55184
284	117.365	-4.51156
285	117.78	-4.47715
286	118.195	-4.47216
287	118.609	-4.34977
288	119.024	-3.9963
289	119.439	-3.59602
290	119.853	-3.24723
291	120.268	-2.80494
292	120.683	-2.51769
293	121.098	-2.29761
294	121.512	-2.15041
295	121.927	-2.01072
296	122.342	-1.79345
297	122.756	-1.44912
298	123.171	-0.947761
299	123.586	-0.282658
300	124.001	0.426044
301	124.415	0.93123
302	124.83	1.27791
303	125.245	1.40266
304	125.659	1.35895
305	126.074	1.27755
306	126.489	1.21175
307	126.904	1.16356
308	127.318	1.41423
309	127.733	1.78207
310	128.148	2.22777
311	128.562	2.67564
312	128.977	2.87186
313	129.392	3.02832
314	129.807	3.0997
315	130.221	3.19845
316	130.636	3.52651
317	131.051	3.9162
318	131.465	4.37432
319	131.88	4.82148
320	132.295	5.13793
321	132.71	5.28077
322	133.124	5.15958
323	133.539	4.79141
324	133.954	4.29168
325	134.369	3.68939
326	134.783	3.16571
327	135.198	2.79253
328	135.613	2.46962
329	136.027	2.32995
330	136.442	2.20487
331	136.857	1.90772
332	137.272	1.67877
333	137.686	1.37961
334	138.101	0.871107
335	138.516	0.525347
336	138.93	0.203338
337	139.345	0.158994
338	139.76	0.800986
339	140.175	1.39504
340	140.589	1.91905
341	141.004	2.33898
342	141.419	2.44357
343	141.833	2.46444
344	142.248	2.43687
345	142.663	2.36404
346	143.078	2.11044
347	143.492	1.62145
348	143.907	1.2695
349	144.322	1.08991
350	144.736	1.06693
351	145.151	1.19694
352	145.566	1.67378
353	145.981	2.13515
354	146.395	2.29405
355	146.81	2.22049
356	147.225	1.97347
357	147.639	1.6858
358	148.054	1.43899
359	148.469	0.954238
360	148.884	0.274903
361	149.298	-0.37221
362	149.713	-0.794619
363	150.128	-0.944699
364	150.543	-0.85952
365	150.957	-0.718629
366	151.372	-0.431441
367	151.787	-0.214916
368	152.201	-0.275992
369	152.616	-0.524249
370	153.031	-1.26516
371	153.446	-2.05062
372	153.86	-2.2454
373	154.275	-1.97992
374	154.69	-1.28862
375	155.104	-0.470742
376	155.519	0.152947
377	155.934	0.619019
378	156.349	0.707044
379	156.763	0.537869
380	157.178	0.171898
381	157.593	-0.615932
382	158.007	-1.56188
383	158.422	-2.58729
384	158.837	-3.64789
385	159.252	-4.32642
386	159.666	-4.67082
387	160.081	-4.62473
388	160.496	-4.24268
389	160.91	-3.53814
390	161.325	-2.68494
391	161.74	-1.89095
392	162.155	-1.05922
393	162.569	-0.401992
394	162.984	-0.00287831
395	163.399	0.436116
396	163.813	0.60287
397	164.228	0.377195
398	164.643	-0.0739022
399	165.058	-0.637271
400	165.472	-0.983855
401	165.887	-1.22669
402	166.302	-1.44139
403	166.716	-1.39519
404	167.131	-1.53605
405	167.546	-1.79364
406	167.961	-1.84556
407	168.375	-1.81928
408	168.79	-1.25988
409	169.205	-0.0705093
410	169.62	1.65148
411	170.034	3.26464
412	170.449	4.40898
413	170.864	5.20512
414	171.278	5.49553
415	171.693	5.14834
416	172.108	4.4426
417	172.523	3.35045
418	172.937	2.11813
419	173.352	1.8471
420	173.767	2.04225
421	174.181	-2.35513
422	174.596	-15.1374
423	175.011	2.56075
424	175.426	144.656
425	175.84	364.627
426	176.255	539.205
427	176.67	698.091
428	177.084	907.772
429	177.499	1093.41
430	177.914	1248.39
431	178.329	1358.01
432	178.743	1422.01
433	179.158	1447.78
434	179.573	1435.54
435	179.987	1428.56
436	180.402	1445.76
437	180.817	1474.18
438	181.232	1503.65
439	181.646	1534.89
440	182.061	1542.01
441	182.476	1437.33
442	182.89	1233.05
443	183.305	1010.99
444	183.72	788.989
445	184.135	605.847
446	184.549	508.34
447	184.964	450.482
448	185.379	400.32
449	185.794	378.293
450	186.208	385.093
451	186.623	415.738
452	187.038	478.393
453	187.452	572.101
454	187.867	686.513
455	188.282	815.235
456	188.697	909.645
457	189.111	945.612
458	189.526	962.426
459	189.941	972.18
460	190.355	975.527
461	190.77	967.58
462	191.185	947.136
463	191.6	943.411
464	192.014	954.096
465	192.429	962.902
466	192.844	983.934
467	193.258	1004.85
468	193.673	1013.03
469	194.088	1015.06
470	194.503	1014.24
471	194.917	1011.18
472	195.332	1004.23
473	195.747	994.565
474	196.161	981.852
475	196.576	984.171
476	196.991	993.089
477	197.406	986.639
478	197.82	989.751
479	198.235	1018.28
480	198.65	1032.37
481	199.064	1032.38
482	199.479	1031.15
483	199.894	1027.77
484	200.309	1023.54
485	200.723	1040.58
486	201.138	1093.62
487	201.553	1141.75
488	201.967	1152.39
489	202.382	1159.22
490	202.797	1164.97
491	203.212	1169.85
492	203.626	1160.81
493	204.041	1138.22
494	204.456	1114.94
495	204.871	1079.65
496	205.285	1048.73
497	205.7	1032.15
498	206.115	1026.11
499	206.529	1023.33
500	206.944	1020.59
501	207.359	1022.52
502	207.774	1025.89
503	208.188	1021.86
504	208.603	1008.57
505	209.018	991.221
506	209.432	981.75
507	209.847	989.585
508	210.262	1012.99
509	210.677	1042.11
510	211.091	1059.35
511	211.506	1062.71
512	211.921	1063.51
513	212.335	1069.17
514	212.75	1074.85
515	213.165	1073.19
516	213.58	1065.54
517	213.994	1048.25
518	214.409	1021.22
519	214.824	999.821
520	215.238	1002.56
521	215.653	1033.17
522	216.068	1071.53
523	216.483	1095.5
524	216.897	1107.52
525	217.312	1102.66
526	217.727	1085.62
527	218.141	1065.93
528	218.556	1049.05
529	218.971	1041.36
530	219.386	1043.64
531	219.8	1055.22
532	220.215	1067.34
533	220.63	1067.17
534	221.045	1060.65
535	221.459	1048.03
536	221.874	1030.08
537	222.289	1013.39
538	222.703	1006.22
539	223.118	1008.43
540	223.533	1014.2
541	223.948	1019.83
542	224.362	1034.73
543	224.777	1040.93
544	225.192	1029.66
545	225.606	1019.17
546	226.021	1013.45
547	226.436	1014.54
548	226.851	1031.08
549	227.265	1050.28
550	227.68	1061.42
551	228.095	1063.18
552	228.509	1060.73
553	228.924	1057.67
554	229.339	1056.34
555	229.754	1062.93
556	230.168	1068.74
557	230.583	1070.09
558	230.998	1068.14
559	231.412	1056.41
560	231.827	1036.5
561	232.242	1018.65
562	232.657	1006.31
563	233.071	1000.88
564	233.486	1000.05
565	233.901	1003.27
566	234.315	1010.35
567	234.73	1015.44
568	235.145	1007.56
569	235.56	1001.2
570	235.974	1015.26
571	236.389	1040.15
572	236.804	1052.5
573	237.218	1062.18
574	237.633	1081.49
575	238.048	1096.04
576	238.463	1106.66
577	238.877	1121.47
578	239.292	1127.92
579	239.707	1121.42
580	240.122	1114.51
581	240.536	1108.65
582	240.951	1106.68
583	241.366	1107.67
584	241.78	1109.24
585	242.195	1111.69
586	242.61	1114.77
587	243.025	1117.1
588	243.439	1118.92
589	243.854	1120.75
590	244.269	1122.73
591	244.683	1124.05
592	245.098	1125.03
593	245.513	1126.16
594	245.928	1124.82
595	246.342	1122.45
596	246.757	1130.16
597	247.172	1142.79
598	247.586	1158.17
599	248.001	1168.44
600	248.416	1152.21
601	248.831	1131.05
602	249.245	1120.87
603	249.66	1104.07
604	250.075	1078.56
605	250.489	1050.91
606	250.904	1028.28
607	251.319	1007.34
608	251.734	992.615
609	252.148	984.415
610	252.563	977.713
611	252.978	972.61
612	253.392	971.657
613	253.807	976.917
614	254.222	980.638
615	254.637	965.912
616	255.051	945.551
617	255.466	931.109
618	255.881	912.219
619	256.296	887.056
620	256.71	869.678
621	257.125	863.21
622	257.54	869.276
623	257.954	885.645
624	258.369	898.72
625	258.784	911.164
626	259.199	931.003
627	259.613	964.54
628	260.028	1015.89
629	260.443	1059.42
630	260.857	1097
631	261.272	1125.74
632	261.687	1139.24
633	262.102	1147
634	262.516	1155.85
635	262.931	1164.61
636	263.346	1172.15
637	263.76	1178.98
638	264.175	1183.5
639	264.59	1187.12
640	265.005	1190.46
641	265.419	1192.4
642	265.834	1189.33
643	266.249	1184.55
644	266.663	1182.75
645	267.078	1183.62
646	267.493	1181.9
647	267.908	1178.98
648	268.322	1176.3
649	268.737	1172.45
650	269.152	1169.81
651	269.566	1167.9
652	269.981	1164.94
653	270.396	1161.65
654	270.811	1159.23
655	271.225	1158.72
656	271.64	1161.86
657	272.055	1173.9
658	272.469	1195.4
659	272.884	1209.98
660	273.299	1211.77
661	273.714	1211.51
662	274.128	1227.39
663	274.543	1250.45
664	274.958	1260.64
665	275.373	1265.28
666	275.787	1261.2
667	276.202	1248.99
668	276.617	1232.02
669	277.031	1209.89
670	277.446	1188.51
671	277.861	1168.69
672	278.276	1164.63
673	278.69	1175.42
674	279.105	1171.81
675	279.52	1168.77
676	279.934	1179.66
677	280.349	1187.04
678	280.764	1196.09
679	281.179	1214.02
680	281.593	1236.65
681	282.008	1260.75
682	282.423	1281.56
683	282.837	1294.94
684	283.252	1299.04
685	283.667	1308.91
686	284.082	1330.18
687	284.496	1361.42
688	284.911	1391.72
689	285.326	1413.8
690	285.74	1427.45
691	286.155	1432.46
692	286.57	1438.69
693	286.985	1445.94
694	287.399	1450.9
695	287.814	1460.16
696	288.229	1472.1
697	288.643	1483.2
698	289.058	1495.57

## Sheet: d-II
File	4.sdf
No.	X	Z
	µm	nm
1	0	-2.01974
2	0.293079	-1.9676
3	0.586158	-1.90904
4	0.879236	-1.8524
5	1.17232	-1.80001
6	1.46539	-1.75045
7	1.75847	-1.71401
8	2.05155	-1.69
9	2.34463	-1.68081
10	2.63771	-1.69641
11	2.93079	-1.73383
12	3.22387	-1.78452
13	3.51695	-1.83432
14	3.81002	-1.86722
15	4.1031	-1.90553
16	4.39618	-1.96541
17	4.68926	-2.03591
18	4.98234	-2.10398
19	5.27542	-2.18548
20	5.5685	-2.28173
21	5.86158	-2.37284
22	6.15465	-2.42919
23	6.44773	-2.41384
24	6.74081	-2.36334
25	7.03389	-2.30585
26	7.32697	-2.21744
27	7.62005	-2.09529
28	7.91313	-1.96864
29	8.20621	-1.85362
30	8.49928	-1.76763
31	8.79236	-1.70772
32	9.08544	-1.66536
33	9.37852	-1.65158
34	9.6716	-1.66749
35	9.96468	-1.69862
36	10.2578	-1.74515
37	10.5508	-1.80907
38	10.8439	-1.88267
39	11.137	-1.95242
40	11.4301	-2.01302
41	11.7232	-2.06639
42	12.0162	-2.11202
43	12.3093	-2.15065
44	12.6024	-2.17764
45	12.8955	-2.18281
46	13.1885	-2.17948
47	13.4816	-2.17469
48	13.7747	-2.16569
49	14.0678	-2.14509
50	14.3609	-2.10863
51	14.6539	-2.06714
52	14.947	-2.02033
53	15.2401	-1.96493
54	15.5332	-1.89312
55	15.8263	-1.80658
56	16.1193	-1.71511
57	16.4124	-1.61762
58	16.7055	-1.50432
59	16.9986	-1.38665
60	17.2916	-1.27347
61	17.5847	-1.16198
62	17.8778	-1.05013
63	18.1709	-0.93687
64	18.464	-0.828996
65	18.757	-0.727747
66	19.0501	-0.614793
67	19.3432	-0.478611
68	19.6363	-0.334668
69	19.9294	-0.190633
70	20.2224	-0.0549056
71	20.5155	0.0754768
72	20.8086	0.197539
73	21.1017	0.307481
74	21.3947	0.403485
75	21.6878	0.496104
76	21.9809	0.585104
77	22.274	0.668157
78	22.5671	0.759255
79	22.8601	0.867781
80	23.1532	0.996046
81	23.4463	1.13292
82	23.7394	1.26344
83	24.0325	1.38685
84	24.3255	1.50276
85	24.6186	1.60068
86	24.9117	1.68269
87	25.2048	1.74814
88	25.4979	1.79925
89	25.7909	1.84694
90	26.084	1.8958
91	26.3771	1.93993
92	26.6702	1.97534
93	26.9632	2.00223
94	27.2563	2.02641
95	27.5494	2.05485
96	27.8425	2.08288
97	28.1356	2.10685
98	28.4286	2.1354
99	28.7217	2.17854
100	29.0148	2.24164
101	29.3079	2.3174
102	29.601	2.39867
103	29.894	2.48369
104	30.1871	2.56234
105	30.4802	2.63237
106	30.7733	2.69293
107	31.0663	2.74153
108	31.3594	2.77836
109	31.6525	2.80979
110	31.9456	2.85198
111	32.2387	2.90594
112	32.5317	2.96299
113	32.8248	3.02034
114	33.1179	3.08811
115	33.411	3.16451
116	33.7041	3.24772
117	33.9971	3.33056
118	34.2902	3.40638
119	34.5833	3.48032
120	34.8764	3.5557
121	35.1695	3.63148
122	35.4625	3.7086
123	35.7556	3.79487
124	36.0487	3.88003
125	36.3418	3.95911
126	36.6348	4.03095
127	36.9279	4.08996
128	37.221	2.06456
129	37.5141	-2.2519
130	37.8072	-6.61657
131	38.1002	-11.4214
132	38.3933	-17.8781
133	38.6864	-28.1884
134	38.9795	-42.6323
135	39.2726	-57.5604
136	39.5656	-64.0617
137	39.8587	-61.6732
138	40.1518	-49.3312
139	40.4449	-30.4101
140	40.7379	-15.3051
141	41.031	-3.69959
142	41.3241	1.65616
143	41.6172	3.21588
144	41.9103	4.16195
145	42.2033	4.51178
146	42.4964	4.56777
147	42.7895	4.63484
148	43.0826	4.70961
149	43.3757	4.78195
150	43.6687	4.90459
151	43.9618	5.15747
152	44.2549	5.45327
153	44.548	5.44405
154	44.841	1.03996
155	45.1341	-6.52803
156	45.4272	-19.4421
157	45.7203	-34.9764
158	46.0134	-53.2805
159	46.3064	-78.7484
160	46.5995	-103.134
161	46.8926	-120.537
162	47.1857	-117.52
163	47.4788	-100.99
164	47.7718	-76.0369
165	48.0649	-50.8158
166	48.358	-29.1367
167	48.6511	-11.9617
168	48.9442	-1.01619
169	49.2372	4.62001
170	49.5303	5.97269
171	49.8234	5.49656
172	50.1165	5.11292
173	50.4095	4.9882
174	50.7026	4.96838
175	50.9957	4.93755
176	51.2888	4.9034
177	51.5819	4.86389
178	51.8749	4.82065
179	52.168	4.78448
180	52.4611	4.74955
181	52.7542	4.71552
182	53.0473	4.69106
183	53.3403	4.67532
184	53.6334	4.67158
185	53.9265	4.68143
186	54.2196	4.68033
187	54.5126	4.66438
188	54.8057	4.63411
189	55.0988	4.57861
190	55.3919	4.49715
191	55.685	4.43993
192	55.978	4.43179
193	56.2711	4.49295
194	56.5642	3.61633
195	56.8573	-1.39414
196	57.1504	-10.6975
197	57.4434	-24.5287
198	57.7365	-40.6877
199	58.0296	-57.0818
200	58.3227	-74.6367
201	58.6158	-97.002
202	58.9088	-119.871
203	59.2019	-143.222
204	59.495	-161.734
205	59.7881	-172.966
206	60.0811	-172.052
207	60.3742	-163.132
208	60.6673	-149.485
209	60.9604	-137.856
210	61.2535	-128.52
211	61.5465	-116.137
212	61.8396	-97.1428
213	62.1327	-76.8689
214	62.4258	-58.161
215	62.7189	-47.8605
216	63.0119	-48.7304
217	63.305	-58.4718
218	63.5981	-73.2563
219	63.8912	-89.57
220	64.1842	-109.298
221	64.4773	-129.99
222	64.7704	-150.776
223	65.0635	-163.92
224	65.3566	-165.242
225	65.6496	-158.226
226	65.9427	-141.912
227	66.2358	-125.942
228	66.5289	-108.285
229	66.822	-90.0006
230	67.115	-77.4935
231	67.4081	-64.4416
232	67.7012	-57.0044
233	67.9943	-52.3948
234	68.2874	-49.6781
235	68.5804	-44.1553
236	68.8735	-31.0674
237	69.1666	-14.9282
238	69.4597	-1.43454
239	69.7527	5.1203
240	70.0458	6.17985
241	70.3389	5.69712
242	70.632	5.10763
243	70.9251	4.49795
244	71.2181	4.02239
245	71.5112	3.59882
246	71.8043	3.23987
247	72.0974	2.93571
248	72.3905	2.67324
249	72.6835	2.43121
250	72.9766	2.21795
251	73.2697	2.0339
252	73.5628	1.87551
253	73.8558	1.74187
254	74.1489	1.60472
255	74.442	1.45015
256	74.7351	1.29786
257	75.0282	1.14718
258	75.3212	1.00149
259	75.6143	0.869056
260	75.9074	0.761635
261	76.2005	0.701748
262	76.4936	0.68085
263	76.7866	0.677099
264	77.0797	0.693235
265	77.3728	0.731619
266	77.6659	0.772367
267	77.9589	0.804516
268	78.252	0.815984
269	78.5451	0.819308
270	78.8382	0.832624
271	79.1313	0.846829
272	79.4243	0.853561
273	79.7174	0.851522
274	80.0105	0.841408
275	80.3036	0.823326
276	80.5967	0.804652
277	80.8897	0.780093
278	81.1828	0.751072
279	81.4759	0.712194
280	81.769	0.650554
281	82.0621	0.569543
282	82.3551	0.480226
283	82.6482	0.379053
284	82.9413	0.261629
285	83.2344	0.130836
286	83.5274	0.00307862
287	83.8205	-0.117501
288	84.1136	-0.238833
289	84.4067	-0.367406
290	84.6998	-0.504535
291	84.9928	-0.638834
292	85.2859	-0.768163
293	85.579	-0.904631
294	85.8721	-1.04604
295	86.1652	-1.18947
296	86.4582	-1.3393
297	86.7513	-1.48865
298	87.0444	-1.64026
299	87.3375	-1.79567
300	87.6305	-1.94838
301	87.9236	-2.10244
302	88.2167	-2.26573
303	88.5098	-2.43131
304	88.8029	-2.59453
305	89.0959	-2.65437
306	89.389	-2.59563
307	89.6821	-2.60332
308	89.9752	-3.86014
309	90.2683	-8.70167
310	90.5613	-15.2795
311	90.8544	-23.0729
312	91.1475	-30.4776
313	91.4406	-40.6624
314	91.7337	-58.1541
315	92.0267	-79.6189
316	92.3198	-100.681
317	92.6129	-114.704
318	92.906	-119.506
319	93.199	-120.4
320	93.4921	-120.867
321	93.7852	-122.031
322	94.0783	-120.931
323	94.3714	-116.49
324	94.6644	-110.82
325	94.9575	-104.318
326	95.2506	-100.121
327	95.5437	-95.9546
328	95.8368	-93.7839
329	96.1298	-98.9035
330	96.4229	-114.093
331	96.716	-134.458
332	97.0091	-157.034
333	97.3021	-173.116
334	97.5952	-185.595
335	97.8883	-190.839
336	98.1814	-185.263
337	98.4745	-170.071
338	98.7675	-141.214
339	99.0606	-94.2188
340	99.3537	-23.8694
341	99.6468	81.5801
342	99.9399	197.091
343	100.233	330.492
344	100.526	453.415
345	100.819	559.444
346	101.112	676.816
347	101.405	762.736
348	101.698	861.956
349	101.991	954.358
350	102.284	1022.45
351	102.578	1077.66
352	102.871	1103.23
353	103.164	1119.16
354	103.457	1133.41
355	103.75	1142.9
356	104.043	1147.87
357	104.336	1153.52
358	104.629	1160.62
359	104.922	1166.79
360	105.215	1170.85
361	105.508	1170.48
362	105.801	1166.56
363	106.095	1156.55
364	106.388	1144.93
365	106.681	1137.01
366	106.974	1139.91
367	107.267	1148.79
368	107.56	1160.19
369	107.853	1175.76
370	108.146	1192.32
371	108.439	1206.8
372	108.732	1214.06
373	109.025	1214.75
374	109.318	1212.63
375	109.611	1213.68
376	109.905	1216.05
377	110.198	1219.86
378	110.491	1228.15
379	110.784	1242.57
380	111.077	1266.13
381	111.37	1301.88
382	111.663	1345.87
383	111.956	1393.95
384	112.249	1436.81
385	112.542	1463.31
386	112.835	1477.03
387	113.128	1482.24
388	113.421	1489.44
389	113.715	1506.75
390	114.008	1536.48
391	114.301	1570.17
392	114.594	1610.28
393	114.887	1653.79
394	115.18	1690.41
395	115.473	1725.48
396	115.766	1749.02
397	116.059	1767.73
398	116.352	1782.75
399	116.645	1791.15
400	116.938	1797.08
401	117.232	1802.24
402	117.525	1807.69
403	117.818	1812.33
404	118.111	1815.04
405	118.404	1818.46
406	118.697	1825.28
407	118.99	1835.18
408	119.283	1844.86
409	119.576	1851.14
410	119.869	1854.42
411	120.162	1861.17
412	120.455	1870.12
413	120.748	1878.21
414	121.042	1882.06
415	121.335	1886.66
416	121.628	1896.45
417	121.921	1911.52
418	122.214	1924.31
419	122.507	1934.58
420	122.8	1944.08
421	123.093	1957.13
422	123.386	1967.72
423	123.679	1970.68
424	123.972	1966.06
425	124.265	1958.53
426	124.558	1948.96
427	124.852	1937.37
428	125.145	1927.18
429	125.438	1920.23
430	125.731	1918.17
431	126.024	1917.83
432	126.317	1917.97
433	126.61	1918.77
434	126.903	1923.52
435	127.196	1928.89
436	127.489	1933.36
437	127.782	1936.44
438	128.075	1940.15
439	128.368	1949.61
440	128.662	1961.93
441	128.955	1973.93
442	129.248	1980.76
443	129.541	1986.56
444	129.834	1998.36
445	130.127	2015.54
446	130.42	2034.7
447	130.713	2051.91
448	131.006	2065.45
449	131.299	2076
450	131.592	2080.8
451	131.885	2081.72
452	132.179	2081.93
453	132.472	2082.91
454	132.765	2084.22
455	133.058	2083.62
456	133.351	2088.94
457	133.644	2094.68
458	133.937	2099.92
459	134.23	2103.38
460	134.523	2108.5
461	134.816	2118.07
462	135.109	2128.71
463	135.402	2142.32
464	135.695	2155.38
465	135.989	2171.42
466	136.282	2187.92
467	136.575	2201.45
468	136.868	2212.01
469	137.161	2217.11
470	137.454	2218.89
471	137.747	2220.89
472	138.04	2223.57
473	138.333	2225.65
474	138.626	2226.34
475	138.919	2229.82
476	139.212	2237.16
477	139.505	2245.08
478	139.799	2245.82
479	140.092	2239.34
480	140.385	2230.25
481	140.678	2224.45
482	140.971	2218.98
483	141.264	2209.47
484	141.557	2197.79
485	141.85	2186.54
486	142.143	2181.79
487	142.436	2182.12
488	142.729	2182.92
489	143.022	2183.22
490	143.316	2183.96
491	143.609	2187.02
492	143.902	2190.4
493	144.195	2190.76
494	144.488	2189.44
495	144.781	2188.53
496	145.074	2193.75
497	145.367	2202.79
498	145.66	2211.86
499	145.953	2218.05
500	146.246	2220.76
501	146.539	2221.48
502	146.832	2222.45
503	147.126	2223.18
504	147.419	2224.97
505	147.712	2224.94
506	148.005	2224.9
507	148.298	2223.49
508	148.591	2221.08
509	148.884	2216.6
510	149.177	2209.82
511	149.47	2204.78
512	149.763	2202.94
513	150.056	2200.16
514	150.349	2200.15
515	150.642	2196.55
516	150.936	2192.84
517	151.229	2192.44
518	151.522	2193.6
519	151.815	2199.78
520	152.108	2206.97
521	152.401	2213.87
522	152.694	2223.7
523	152.987	2238.22
524	153.28	2255.59
525	153.573	2274.33
526	153.866	2288.1
527	154.159	2298.59
528	154.453	2305.14
529	154.746	2309.36
530	155.039	2312.16
531	155.332	2313.89
532	155.625	2314.39
533	155.918	2310.44
534	156.211	2304.2
535	156.504	2298.76
536	156.797	2295.5
537	157.09	2294.16
538	157.383	2291.98
539	157.676	2291.85
540	157.969	2289.86
541	158.263	2289.54
542	158.556	2283.74
543	158.849	2272.29
544	159.142	2262.34
545	159.435	2253.27
546	159.728	2254.27
547	160.021	2260.78
548	160.314	2265.55
549	160.607	2267.04
550	160.9	2257.26
551	161.193	2241.41
552	161.486	2224.74
553	161.779	2213.89
554	162.073	2211.55
555	162.366	2212.56
556	162.659	2211.24
557	162.952	2209.38
558	163.245	2208.07
559	163.538	2208.4
560	163.831	2210.38
561	164.124	2210.7
562	164.417	2214.26
563	164.71	2218.84
564	165.003	2225.55
565	165.296	2233.24
566	165.589	2240.16
567	165.883	2245.57
568	166.176	2251.88
569	166.469	2260.03
570	166.762	2267.48
571	167.055	2273.15
572	167.348	2275
573	167.641	2272.77
574	167.934	2268.6
575	168.227	2263.43
576	168.52	2256.75
577	168.813	2249.4
578	169.106	2242.73
579	169.4	2232.07
580	169.693	2218.85
581	169.986	2208.1
582	170.279	2200.4
583	170.572	2200.59
584	170.865	2204.49
585	171.158	2206.94
586	171.451	2206.66
587	171.744	2205.44
588	172.037	2202.43
589	172.33	2199.58
590	172.623	2205.94
591	172.916	2216.57
592	173.21	2229.75
593	173.503	2241.36
594	173.796	2244.11
595	174.089	2247.24
596	174.382	2251.52
597	174.675	2253.57
598	174.968	2255.82
599	175.261	2257.45
600	175.554	2258.63
601	175.847	2258.82
602	176.14	2256.66
603	176.433	2252.37
604	176.726	2249.28
605	177.02	2247.54
606	177.313	2249.02
607	177.606	2253.46
608	177.899	2262.06
609	178.192	2274.96
610	178.485	2293.16
611	178.778	2309.38
612	179.071	2322.79
613	179.364	2325.37
614	179.657	2312.09
615	179.95	2290.79
616	180.243	2263.22
617	180.537	2241.3
618	180.83	2227.5
619	181.123	2219.83
620	181.416	2213.33
621	181.709	2209.53
622	182.002	2208.47
623	182.295	2206.19
624	182.588	2203.8
625	182.881	2199.48
626	183.174	2191.7
627	183.467	2185.67
628	183.76	2179.78
629	184.053	2174.34
630	184.347	2172.83
631	184.64	2172.21
632	184.933	2172.25
633	185.226	2173.83
634	185.519	2175.89
635	185.812	2179.28
636	186.105	2182.15
637	186.398	2178.7
638	186.691	2167.44
639	186.984	2147.26
640	187.277	2130.1
641	187.57	2118.8
642	187.863	2112.43
643	188.157	2107.32
644	188.45	2098.81
645	188.743	2091.38
646	189.036	2087.79
647	189.329	2081.41
648	189.622	2073.77
649	189.915	2064.92
650	190.208	2060.26
651	190.501	2057.1
652	190.794	2056.55
653	191.087	2054.65
654	191.38	2054.86
655	191.674	2057.38
656	191.967	2061.22
657	192.26	2064.88
658	192.553	2065.35
659	192.846	2063.57
660	193.139	2061.63
661	193.432	2060.01
662	193.725	2052.14
663	194.018	2033.34
664	194.311	2011.84
665	194.604	1995.97
666	194.897	1988.87
667	195.19	1987.79
668	195.484	1983.85
669	195.777	1984.41
670	196.07	1992.05
671	196.363	2003.95
672	196.656	2015
673	196.949	2023.42
674	197.242	2029.43
675	197.535	2036.16
676	197.828	2039.88
677	198.121	2043.21
678	198.414	2043.88
679	198.707	2043.83
680	199	2044.45
681	199.294	2044.91
682	199.587	2047.66
683	199.88	2050.99
684	200.173	2054.11
685	200.466	2060.25
686	200.759	2066.06
687	201.052	2070.04
688	201.345	2067.94
689	201.638	2060.47
690	201.931	2051.12
691	202.224	2042.03
692	202.517	2030
693	202.811	2014.67
694	203.104	1997.75
695	203.397	1983.39
696	203.69	1974.5
697	203.983	1967.58
698	204.276	1962.62

## Sheet: d-III
File	6.sdf
No.	X	Z
	µm	nm
1	0	1.46743
2	0.43617	1.5458
3	0.872341	1.6023
4	1.30851	1.64865
5	1.74468	1.67912
6	2.18085	1.67532
7	2.61702	1.67298
8	3.05319	1.6821
9	3.48936	1.68105
10	3.92553	1.66501
11	4.3617	1.65031
12	4.79788	1.5981
13	5.23405	1.54659
14	5.67022	1.50628
15	6.10639	1.46625
16	6.54256	1.39647
17	6.97873	1.33241
18	7.4149	1.26206
19	7.85107	1.17624
20	8.28724	1.09701
21	8.72341	1.02949
22	9.15958	0.974602
23	9.59575	0.937513
24	10.0319	0.911528
25	10.4681	0.873004
26	10.9043	0.833767
27	11.3404	0.789205
28	11.7766	0.752499
29	12.2128	0.724049
30	12.6489	0.699658
31	13.0851	0.698534
32	13.5213	0.657141
33	13.9575	0.581601
34	14.3936	0.516516
35	14.8298	0.447206
36	15.266	0.364289
37	15.7021	0.328836
38	16.1383	0.322839
39	16.5745	0.319445
40	17.0106	0.318415
41	17.4468	0.330054
42	17.883	0.328646
43	18.3192	0.293775
44	18.7553	0.269327
45	19.1915	0.247274
46	19.6277	0.231814
47	20.0638	0.235262
48	20.5	0.244068
49	20.9362	0.215533
50	21.3724	0.179393
51	21.8085	0.114707
52	22.2447	0.0302929
53	22.6809	-0.0582478
54	23.117	-0.139818
55	23.5532	-0.220752
56	23.9894	-0.282976
57	24.4255	-0.316322
58	24.8617	-0.325053
59	25.2979	-0.339484
60	25.7341	-0.365436
61	26.1702	-0.415773
62	26.6064	-0.479053
63	27.0426	-0.533343
64	27.4787	-0.585314
65	27.9149	-0.612362
66	28.3511	-0.610671
67	28.7873	-0.607104
68	29.2234	-0.574915
69	29.6596	-0.543349
70	30.0958	-0.528049
71	30.5319	-0.519916
72	30.9681	-0.519873
73	31.4043	-0.569759
74	31.8404	-0.653058
75	32.2766	-0.786562
76	32.7128	-0.936823
77	33.149	-1.07772
78	33.5851	-1.20614
79	34.0213	-1.27683
80	34.4575	-1.28607
81	34.8936	-1.26193
82	35.3298	-1.19207
83	35.766	-1.08273
84	36.2022	-0.974541
85	36.6383	-0.856727
86	37.0745	-0.741123
87	37.5107	-0.646468
88	37.9468	-0.554439
89	38.383	-0.469417
90	38.8192	-0.390603
91	39.2553	-0.342038
92	39.6915	-0.283372
93	40.1277	-0.231334
94	40.5639	-0.184709
95	41	-0.133321
96	41.4362	-0.0854004
97	41.8724	-0.0202488
98	42.3085	0.0687533
99	42.7447	0.167402
100	43.1809	0.259623
101	43.617	0.334529
102	44.0532	0.37016
103	44.4894	0.399951
104	44.9256	0.395618
105	45.3617	0.390086
106	45.7979	0.375313
107	46.2341	0.35314
108	46.6702	0.341562
109	47.1064	0.337087
110	47.5426	0.334922
111	47.9788	0.33933
112	48.4149	0.340765
113	48.8511	0.329823
114	49.2873	0.320752
115	49.7234	0.292736
116	50.1596	0.229134
117	50.5958	0.160133
118	51.0319	0.0868947
119	51.4681	-0.00287473
120	51.9043	-0.0856884
121	52.3405	-0.146449
122	52.7766	-0.187761
123	53.2128	-0.214509
124	53.649	-0.218291
125	54.0851	-0.211538
126	54.5213	-0.190575
127	54.9575	-0.166788
128	55.3937	-0.162588
129	55.8298	-0.189959
130	56.266	-0.216351
131	56.7022	-0.294114
132	57.1383	-0.36443
133	57.5745	-0.365667
134	58.0107	-0.33891
135	58.4468	-0.279614
136	58.883	-0.159447
137	59.3192	-0.0539526
138	59.7554	0.0173816
139	60.1915	0.0743085
140	60.6277	0.0797411
141	61.0639	0.0367327
142	61.5	-0.01359
143	61.9362	-0.0840021
144	62.3724	-0.174456
145	62.8086	-0.260817
146	63.2447	-0.367624
147	63.6809	-0.48003
148	64.1171	-0.593056
149	64.5532	-0.688728
150	64.9894	-0.769048
151	65.4256	-0.848252
152	65.8617	-0.933071
153	66.2979	-1.03121
154	66.7341	-1.19307
155	67.1703	-1.38719
156	67.6064	-1.54453
157	68.0426	-1.69358
158	68.4788	-1.77002
159	68.9149	-1.75575
160	69.3511	-1.74183
161	69.7873	-1.74811
162	70.2234	-1.71307
163	70.6596	-1.67298
164	71.0958	-1.58381
165	71.532	-1.42873
166	71.9681	-1.26103
167	72.4043	-1.09546
168	72.8405	-0.943671
169	73.2766	-0.824441
170	73.7128	-0.708094
171	74.149	-0.587722
172	74.5852	-0.486642
173	75.0213	-0.37766
174	75.4575	-0.269703
175	75.8937	-0.164301
176	76.3298	-0.0278643
177	76.766	0.126651
178	77.2022	0.249025
179	77.6383	0.339365
180	78.0745	0.430898
181	78.5107	0.46251
182	78.9469	0.459634
183	79.383	0.43213
184	79.8192	0.342231
185	80.2554	0.238003
186	80.6915	0.151939
187	81.1277	0.0457107
188	81.5639	-0.0426662
189	82.0001	-0.076113
190	82.4362	-0.110855
191	82.8724	-0.152642
192	83.3086	-0.187491
193	83.7447	-0.22284
194	84.1809	-0.253275
195	84.6171	-0.26989
196	85.0532	-0.272626
197	85.4894	-0.316877
198	85.9256	-0.419944
199	86.3618	-0.520975
200	86.7979	-0.668186
201	87.2341	-0.802174
202	87.6703	-0.791865
203	88.1064	-0.693461
204	88.5426	-0.577402
205	88.9788	-0.358204
206	89.415	-0.122358
207	89.8511	0.0497781
208	90.2873	0.218458
209	90.7235	0.395323
210	91.1596	0.529223
211	91.5958	0.65734
212	92.032	0.74831
213	92.4681	0.819716
214	92.9043	0.895744
215	93.3405	0.957941
216	93.7767	1.0137
217	94.2128	1.05795
218	94.649	1.10183
219	95.0852	1.11954
220	95.5213	1.08373
221	95.9575	1.00442
222	96.3937	0.919274
223	96.8298	0.808385
224	97.266	0.7255
225	97.7022	0.672964
226	98.1384	0.637896
227	98.5745	0.592561
228	99.0107	0.545347
229	99.4469	0.467917
230	99.883	0.392278
231	100.319	0.315824
232	100.755	0.285582
233	101.192	0.267029
234	101.628	0.271977
235	102.064	0.263868
236	102.5	0.267476
237	102.936	0.249308
238	103.372	0.238563
239	103.809	0.239846
240	104.245	0.251094
241	104.681	0.257814
242	105.117	0.271137
243	105.553	0.288705
244	105.989	0.300454
245	106.426	0.313417
246	106.862	0.303719
247	107.298	0.313991
248	107.734	0.316718
249	108.17	0.311578
250	108.606	0.296438
251	109.043	0.262628
252	109.479	0.211783
253	109.915	0.101836
254	110.351	-0.00855567
255	110.787	-0.0575184
256	111.223	-0.0919766
257	111.66	-0.101262
258	112.096	-0.0551589
259	112.532	-0.0254957
260	112.968	-0.0466887
261	113.404	-0.0868168
262	113.84	-0.16893
263	114.277	-0.28831
264	114.713	-0.42862
265	115.149	-0.580627
266	115.585	-0.708201
267	116.021	-0.827083
268	116.458	-0.953612
269	116.894	-1.05482
270	117.33	-1.12444
271	117.766	-1.19283
272	118.202	-1.25659
273	118.638	-1.31527
274	119.075	-1.37055
275	119.511	-1.42538
276	119.947	-1.49341
277	120.383	-1.54727
278	120.819	-1.58648
279	121.255	-1.63877
280	121.692	-1.6615
281	122.128	-1.677
282	122.564	-1.69743
283	123	-1.71472
284	123.436	-1.73729
285	123.872	-1.77317
286	124.309	-1.81041
287	124.745	-1.8513
288	125.181	-1.89022
289	125.617	-1.93567
290	126.053	-2.01016
291	126.489	-2.08714
292	126.926	-2.17725
293	127.362	-2.28123
294	127.798	-2.37578
295	128.234	-2.45087
296	128.67	-2.51458
297	129.106	-2.55444
298	129.543	-2.58127
299	129.979	-2.628
300	130.415	-2.68519
301	130.851	-2.76054
302	131.287	-2.83599
303	131.723	-2.88514
304	132.16	-2.92353
305	132.596	-2.95543
306	133.032	-2.98293
307	133.468	-3.01482
308	133.904	-3.05503
309	134.341	-3.09484
310	134.777	-3.15561
311	135.213	-3.21086
312	135.649	-3.25936
313	136.085	-3.32921
314	136.521	-3.39595
315	136.958	-3.45346
316	137.394	-3.51439
317	137.83	-3.57551
318	138.266	-3.63447
319	138.702	-3.68598
320	139.138	-3.7231
321	139.575	-3.74983
322	140.011	-3.78118
323	140.447	-3.81391
324	140.883	-3.88445
325	141.319	-3.96356
326	141.755	-4.0059
327	142.192	-4.03853
328	142.628	-4.10466
329	143.064	-4.17397
330	143.5	-4.25415
331	143.936	-4.39199
332	144.372	-4.5246
333	144.809	-4.65442
334	145.245	-4.79579
335	145.681	-4.92413
336	146.117	-5.04707
337	146.553	-5.16251
338	146.989	-5.23601
339	147.426	-5.30302
340	147.862	-5.35888
341	148.298	-5.39707
342	148.734	-5.43745
343	149.17	-5.46695
344	149.606	-5.50215
345	150.043	-5.51768
346	150.479	-5.50006
347	150.915	-5.47933
348	151.351	-5.46304
349	151.787	-5.40537
350	152.224	-5.37921
351	152.66	-5.40953
352	153.096	-5.48375
353	153.532	-5.61248
354	153.968	-5.79875
355	154.404	-5.95268
356	154.841	-6.03512
357	155.277	-6.1279
358	155.713	-6.21285
359	156.149	-6.31582
360	156.585	-6.43709
361	157.021	-6.556
362	157.458	-6.63712
363	157.894	-6.70577
364	158.33	-6.74282
365	158.766	-6.79279
366	159.202	-6.83765
367	159.638	-6.89723
368	160.075	-6.96476
369	160.511	-7.0853
370	160.947	-7.64187
371	161.383	-8.53855
372	161.819	-9.34941
373	162.255	-17.5729
374	162.692	-27.0895
375	163.128	-34.0241
376	163.564	-46.1396
377	164	-61.3404
378	164.436	-70.3345
379	164.872	-77.7722
380	165.309	-82.0154
381	165.745	-81.185
382	166.181	-80.8808
383	166.617	-93.8499
384	167.053	-102.339
385	167.489	-103.65
386	167.926	-100.353
387	168.362	-76.463
388	168.798	-17.0347
389	169.234	45.7977
390	169.67	121.874
391	170.106	244.828
392	170.543	339.254
393	170.979	362.848
394	171.415	406.816
395	171.851	442.028
396	172.287	453.029
397	172.724	456.116
398	173.16	461.394
399	173.596	461.226
400	174.032	457.79
401	174.468	472.152
402	174.904	495.137
403	175.341	531.947
404	175.777	558.033
405	176.213	576.342
406	176.649	610.278
407	177.085	641.021
408	177.521	670.062
409	177.958	708.672
410	178.394	808.727
411	178.83	959.299
412	179.266	1119.46
413	179.702	1276.57
414	180.138	1431.17
415	180.575	1531.94
416	181.011	1550.93
417	181.447	1597.94
418	181.883	1635.53
419	182.319	1652.98
420	182.755	1663.18
421	183.192	1682.69
422	183.628	1732.64
423	184.064	1855.77
424	184.5	2006.69
425	184.936	2127.49
426	185.372	2196.96
427	185.809	2237.34
428	186.245	2258.91
429	186.681	2275.31
430	187.117	2298.72
431	187.553	2347.03
432	187.989	2402.96
433	188.426	2453.58
434	188.862	2527.69
435	189.298	2625.96
436	189.734	2721.91
437	190.17	2778.04
438	190.607	2808.81
439	191.043	2837.63
440	191.479	2847.47
441	191.915	2859.26
442	192.351	2861.81
443	192.787	2883.37
444	193.224	2933.66
445	193.66	2982.44
446	194.096	3033.23
447	194.532	3080.21
448	194.968	3095.86
449	195.404	3118.97
450	195.841	3148.48
451	196.277	3179.28
452	196.713	3225.33
453	197.149	3279.76
454	197.585	3328.3
455	198.021	3353.22
456	198.458	3366.97
457	198.894	3379.63
458	199.33	3386.6
459	199.766	3402.13
460	200.202	3381.86
461	200.638	3347.17
462	201.075	3295.68
463	201.511	3237.71
464	201.947	3207.59
465	202.383	3199.26
466	202.819	3175.33
467	203.255	3173.04
468	203.692	3154.54
469	204.128	3138.68
470	204.564	3136.29
471	205	3119.88
472	205.436	3106.23
473	205.872	3121.02
474	206.309	3137.87
475	206.745	3156.87
476	207.181	3159.69
477	207.617	3162.29
478	208.053	3152.83
479	208.489	3135.8
480	208.926	3126.37
481	209.362	3131.08
482	209.798	3140.41
483	210.234	3144.43
484	210.67	3142.05
485	211.107	3133.35
486	211.543	3121.09
487	211.979	3104.08
488	212.415	3092.52
489	212.851	3066.12
490	213.287	3050.81
491	213.724	3037.74
492	214.16	3027.51
493	214.596	3019.15
494	215.032	3032.3
495	215.468	3047.28
496	215.904	3051.48
497	216.341	3049.72
498	216.777	3046.29
499	217.213	3032.61
500	217.649	3015.15
501	218.085	3005.32
502	218.521	2991.55
503	218.958	2975.22
504	219.394	2960.03
505	219.83	2955.62
506	220.266	2958.49
507	220.702	2964.14
508	221.138	2971.03
509	221.575	2990.13
510	222.011	3015.92
511	222.447	3043.85
512	222.883	3062.69
513	223.319	3078.43
514	223.755	3096.09
515	224.192	3105.54
516	224.628	3110.59
517	225.064	3122.06
518	225.5	3126.09
519	225.936	3131.44
520	226.372	3148.04
521	226.809	3160.6
522	227.245	3179.68
523	227.681	3217.07
524	228.117	3253.85
525	228.553	3268.53
526	228.99	3272.8
527	229.426	3269.19
528	229.862	3251.67
529	230.298	3233.97
530	230.734	3218.6
531	231.17	3213.39
532	231.607	3205.4
533	232.043	3195.53
534	232.479	3188.52
535	232.915	3187.57
536	233.351	3182.92
537	233.787	3180.26
538	234.224	3174.11
539	234.66	3165.73
540	235.096	3165.48
541	235.532	3166.2
542	235.968	3165.74
543	236.404	3165.29
544	236.841	3165.98
545	237.277	3165.25
546	237.713	3145.2
547	238.149	3117.9
548	238.585	3107.69
549	239.021	3125.35
550	239.458	3136.21
551	239.894	3150.15
552	240.33	3166.28
553	240.766	3177.65
554	241.202	3183.45
555	241.638	3179.94
556	242.075	3179.15
557	242.511	3184.3
558	242.947	3198.37
559	243.383	3213.92
560	243.819	3228.74
561	244.255	3232.9
562	244.692	3241.46
563	245.128	3251.42
564	245.564	3255.8
565	246	3256.88
566	246.436	3264.97
567	246.872	3264.29
568	247.309	3258.8
569	247.745	3247.39
570	248.181	3228.85
571	248.617	3204.15
572	249.053	3198.55
573	249.49	3196.18
574	249.926	3201.63
575	250.362	3210.36
576	250.798	3219.74
577	251.234	3222.13
578	251.67	3224.02
579	252.107	3224.37
580	252.543	3216.54
581	252.979	3198.04
582	253.415	3159.92
583	253.851	3116.68
584	254.287	3073.75
585	254.724	3039.02
586	255.16	3002.74
587	255.596	2974.56
588	256.032	2953.71
589	256.468	2956.3
590	256.904	2970.89
591	257.341	2985.62
592	257.777	2997.14
593	258.213	3007.47
594	258.649	3008.3
595	259.085	3013.17
596	259.521	3022.76
597	259.958	3037.19
598	260.394	3051.38
599	260.83	3062.9
600	261.266	3069.71
601	261.702	3075.02
602	262.138	3080.59
603	262.575	3087.22
604	263.011	3091.28
605	263.447	3100.16
606	263.883	3107.56
607	264.319	3109.9
608	264.755	3113.25
609	265.192	3119.51
610	265.628	3126.4
611	266.064	3138.61
612	266.5	3148.81
613	266.936	3153.29
614	267.373	3149.18
615	267.809	3138.73
616	268.245	3124.38
617	268.681	3116.37
618	269.117	3112.05
619	269.553	3107.96
620	269.99	3107.92
621	270.426	3113.76
622	270.862	3112.35
623	271.298	3109.74
624	271.734	3102.78
625	272.17	3097.03
626	272.607	3099.26
627	273.043	3099.42
628	273.479	3092.49
629	273.915	3094.93
630	274.351	3102.97
631	274.787	3113.95
632	275.224	3116.91
633	275.66	3109.82
634	276.096	3105.32
635	276.532	3103.88
636	276.968	3097.79
637	277.404	3089.63
638	277.841	3081.56
639	278.277	3072.12
640	278.713	3062.82
641	279.149	3053.17
642	279.585	3045.66
643	280.021	3040.07
644	280.458	3035.56
645	280.894	3036.34
646	281.33	3046.41
647	281.766	3064.02
648	282.202	3088.03
649	282.638	3108.78
650	283.075	3118.93
651	283.511	3119.27
652	283.947	3122.72
653	284.383	3135.68
654	284.819	3147.92
655	285.256	3159.06
656	285.692	3171.19
657	286.128	3177.84
658	286.564	3159.99
659	287	3139.37
660	287.436	3130.27
661	287.873	3132.05
662	288.309	3130.7
663	288.745	3140.76
664	289.181	3149.13
665	289.617	3159.12
666	290.053	3171.73
667	290.49	3182.89
668	290.926	3179.91
669	291.362	3179.21
670	291.798	3167.28
671	292.234	3155.55
672	292.67	3146.28
673	293.107	3148.2
674	293.543	3136.58
675	293.979	3133.03
676	294.415	3136.98
677	294.851	3152.2
678	295.287	3164.31
679	295.724	3177.27
680	296.16	3187.56
681	296.596	3189.15
682	297.032	3187.73
683	297.468	3183.04
684	297.904	3183.26
685	298.341	3174.05
686	298.777	3172.21
687	299.213	3159.25
688	299.649	3142.66
689	300.085	3137.27
690	300.521	3138.66
691	300.958	3136.4
692	301.394	3131.52
693	301.83	3124.83
694	302.266	3114.08
695	302.702	3104.11
696	303.138	3091.73
697	303.575	3084.17
698	304.011	3079.4

## Sheet: d-IV
File	8.sdf
No.	X	Z
	µm	nm
1	0	4091.02
2	0.657617	4139.99
3	1.31523	4169.02
4	1.97285	4144.7
5	2.63047	4106.08
6	3.28808	4078.03
7	3.9457	4086.64
8	4.60332	4103.65
9	5.26094	4099.33
10	5.91855	4100.89
11	6.57617	4091.53
12	7.23379	4070.81
13	7.8914	4011.73
14	8.54902	3942.26
15	9.20664	3895.33
16	9.86425	3875.61
17	10.5219	3868.09
18	11.1795	3856.71
19	11.8371	3856.47
20	12.4947	3874.9
21	13.1523	3909.87
22	13.81	3937.05
23	14.4676	3900.2
24	15.1252	3823.97
25	15.7828	3766.1
26	16.4404	3726.16
27	17.098	3691.75
28	17.7557	3678.14
29	18.4133	3674.27
30	19.0709	3683.96
31	19.7285	3673.83
32	20.3861	3655.72
33	21.0437	3604.97
34	21.7014	3562.79
35	22.359	3540.23
36	23.0166	3521
37	23.6742	3483.83
38	24.3318	3437.97
39	24.9894	3418.19
40	25.6471	3414.96
41	26.3047	3414.48
42	26.9623	3418.65
43	27.6199	3415.85
44	28.2775	3408.37
45	28.9351	3403.04
46	29.5928	3396.22
47	30.2504	3398.06
48	30.908	3381.93
49	31.5656	3387.58
50	32.2232	3374.05
51	32.8808	3356.24
52	33.5385	3347.95
53	34.1961	3362.89
54	34.8537	3383.48
55	35.5113	3365.86
56	36.1689	3310.32
57	36.8265	3221.52
58	37.4842	3156.09
59	38.1418	3130.15
60	38.7994	3117.59
61	39.457	3124.37
62	40.1146	3136.63
63	40.7723	3158.25
64	41.4299	3175.44
65	42.0875	3175.67
66	42.7451	3200.32
67	43.4027	3246.93
68	44.0603	3287.48
69	44.718	3338.61
70	45.3756	3379.32
71	46.0332	3421.83
72	46.6908	3501.34
73	47.3484	3583.11
74	48.006	3638.48
75	48.6637	3677.74
76	49.3213	3706.71
77	49.9789	3732.61
78	50.6365	3790.52
79	51.2941	3852.97
80	51.9517	3870.94
81	52.6094	3880.5
82	53.267	3866.97
83	53.9246	3830.87
84	54.5822	3809.39
85	55.2398	3793.89
86	55.8974	3775.26
87	56.5551	3747.64
88	57.2127	3721.98
89	57.8703	3703.74
90	58.5279	3720.94
91	59.1855	3743.61
92	59.8431	3764.55
93	60.5008	3792.08
94	61.1584	3811.4
95	61.816	3822.84
96	62.4736	3825.14
97	63.1312	3815.44
98	63.7888	3803.05
99	64.4465	3767.99
100	65.1041	3727.31
101	65.7617	3700.72
102	66.4193	3698.25
103	67.0769	3723.25
104	67.7345	3737.45
105	68.3922	3741.21
106	69.0498	3743.55
107	69.7074	3742.33
108	70.365	3759.49
109	71.0226	3791.69
110	71.6802	3814.01
111	72.3379	3834.77
112	72.9955	3869.9
113	73.6531	3900.08
114	74.3107	3929.58
115	74.9683	3913.32
116	75.6259	3907.84
117	76.2836	3898.6
118	76.9412	3896.07
119	77.5988	3877.5
120	78.2564	3855.08
121	78.914	3859.05
122	79.5717	3880.91
123	80.2293	3900.75
124	80.8869	3910.51
125	81.5445	3891.14
126	82.2021	3876.2
127	82.8597	3884.45
128	83.5174	3884.25
129	84.175	3887.02
130	84.8326	3897.4
131	85.4902	3908.07
132	86.1478	3901.38
133	86.8054	3889.88
134	87.4631	3865.38
135	88.1207	3857.05
136	88.7783	3879.18
137	89.4359	3917.18
138	90.0935	3925.34
139	90.7511	3911.96
140	91.4088	3879.41
141	92.0664	3872.03
142	92.724	3877.02
143	93.3816	3889.85
144	94.0392	3896.98
145	94.6968	3897.03
146	95.3545	3900.91
147	96.0121	3904.87
148	96.6697	3876.36
149	97.3273	3852.28
150	97.9849	3822.68
151	98.6425	3793.28
152	99.3002	3789.85
153	99.9578	3770.94
154	100.615	3762.82
155	101.273	3761.24
156	101.931	3760.98
157	102.588	3765.04
158	103.246	3778.74
159	103.903	3765.32
160	104.561	3733.78
161	105.219	3695.96
162	105.876	3663.47
163	106.534	3629.09
164	107.192	3604.73
165	107.849	3599.7
166	108.507	3568.53
167	109.164	3536.26
168	109.822	3498.37
169	110.48	3453.37
170	111.137	3404.16
171	111.795	3377.52
172	112.452	3333.01
173	113.11	3292.49
174	113.768	3257.5
175	114.425	3198.37
176	115.083	3116.81
177	115.741	3030.1
178	116.398	2944.54
179	117.056	2876.54
180	117.713	2832.64
181	118.371	2842.92
182	119.029	2843.36
183	119.686	2788.26
184	120.344	2722.89
185	121.002	2710.08
186	121.659	2710.94
187	122.317	2708.81
188	122.974	2722.27
189	123.632	2748.53
190	124.29	2799.81
191	124.947	2858.42
192	125.605	2930.73
193	126.262	2989.48
194	126.92	3019.25
195	127.578	3123.37
196	128.235	3272.3
197	128.893	3396.13
198	129.551	3483.22
199	130.208	3539.77
200	130.866	3585.44
201	131.523	3605.46
202	132.181	3622.73
203	132.839	3655.86
204	133.496	3622.64
205	134.154	3558.36
206	134.811	3544.63
207	135.469	3545.13
208	136.127	3565.3
209	136.784	3567.48
210	137.442	3548.36
211	138.1	3512.66
212	138.757	3466.72
213	139.415	3421.64
214	140.072	3349.17
215	140.73	3308.96
216	141.388	3308.11
217	142.045	3318.1
218	142.703	3329.35
219	143.36	3333.89
220	144.018	3316.34
221	144.676	3294.54
222	145.333	3269.6
223	145.991	3258.12
224	146.649	3272.62
225	147.306	3283.19
226	147.964	3295.37
227	148.621	3297.99
228	149.279	3272.42
229	149.937	3264.79
230	150.594	3268.1
231	151.252	3265.9
232	151.91	3252.26
233	152.567	3226.38
234	153.225	3193.56
235	153.882	3161.39
236	154.54	3115.67
237	155.198	3055.18
238	155.855	2983.09
239	156.513	2941.71
240	157.17	2900.11
241	157.828	2830.28
242	158.486	2786.52
243	159.143	2760.01
244	159.801	2761.96
245	160.459	2765.16
246	161.116	2770.6
247	161.774	2760.62
248	162.431	2741.74
249	163.089	2734.54
250	163.747	2729.86
251	164.404	2693.33
252	165.062	2642.02
253	165.719	2597.94
254	166.377	2544.78
255	167.035	2507.61
256	167.692	2492.9
257	168.35	2484.75
258	169.008	2480.07
259	169.665	2470.57
260	170.323	2480.31
261	170.98	2489.18
262	171.638	2460.31
263	172.296	2410.45
264	172.953	2386.62
265	173.611	2383.43
266	174.268	2395.01
267	174.926	2391.72
268	175.584	2381.17
269	176.241	2366.42
270	176.899	2349.7
271	177.557	2327.81
272	178.214	2306.31
273	178.872	2287.98
274	179.529	2272.65
275	180.187	2279.7
276	180.845	2283.44
277	181.502	2274.46
278	182.16	2261.48
279	182.818	2240.86
280	183.475	2230.97
281	184.133	2236.44
282	184.79	2261.41
283	185.448	2279.91
284	186.106	2265.15
285	186.763	2247.65
286	187.421	2209.62
287	188.078	2165.2
288	188.736	2129.98
289	189.394	2127.66
290	190.051	2133.75
291	190.709	2151.1
292	191.367	2164
293	192.024	2167.96
294	192.682	2165.36
295	193.339	2169.83
296	193.997	2189.64
297	194.655	2207.68
298	195.312	2201.62
299	195.97	2199.66
300	196.627	2242.95
301	197.285	2266.52
302	197.943	2256.55
303	198.6	2237.14
304	199.258	2216.5
305	199.916	2184.55
306	200.573	2159.67
307	201.231	2138.23
308	201.888	2123.08
309	202.546	2115.2
310	203.204	2117.78
311	203.861	2119.38
312	204.519	2103.15
313	205.176	2079.44
314	205.834	2057.79
315	206.492	2052.36
316	207.149	2053.36
317	207.807	2057.85
318	208.465	2035.93
319	209.122	1988.59
320	209.78	1939.22
321	210.437	1907.99
322	211.095	1878.2
323	211.753	1847.43
324	212.41	1812.77
325	213.068	1762.7
326	213.726	1643.61
327	214.383	1506.22
328	215.041	1448.12
329	215.698	1446.55
330	216.356	1499.97
331	217.014	1535.25
332	217.671	1568.63
333	218.329	1608.27
334	218.986	1659.37
335	219.644	1687.9
336	220.302	1658.47
337	220.959	1623.86
338	221.617	1575.36
339	222.275	1539.17
340	222.932	1525.2
341	223.59	1525.94
342	224.247	1574.56
343	224.905	1595.78
344	225.563	1604.91
345	226.22	1615.6
346	226.878	1607.72
347	227.535	1584.49
348	228.193	1566.99
349	228.851	1567.12
350	229.508	1543.92
351	230.166	1543.98
352	230.824	1561.82
353	231.481	1561.94
354	232.139	1534.11
355	232.796	1488.86
356	233.454	1424.03
357	234.112	1380.3
358	234.769	1354.61
359	235.427	1364.28
360	236.084	1395.15
361	236.742	1424.16
362	237.4	1447.32
363	238.057	1461.1
364	238.715	1457.1
365	239.373	1490.1
366	240.03	1499.11
367	240.688	1504.57
368	241.345	1503.69
369	242.003	1494.52
370	242.661	1485.44
371	243.318	1493.24
372	243.976	1516.3
373	244.634	1518.42
374	245.291	1513.56
375	245.949	1499.27
376	246.606	1464.36
377	247.264	1416.08
378	247.922	1394.86
379	248.579	1408.91
380	249.237	1425.65
381	249.894	1437.81
382	250.552	1449.23
383	251.21	1464.49
384	251.867	1468.65
385	252.525	1468.9
386	253.183	1471.08
387	253.84	1467.29
388	254.498	1455.9
389	255.155	1448.92
390	255.813	1446.45
391	256.471	1432.73
392	257.128	1402.44
393	257.786	1380
394	258.443	1363.89
395	259.101	1371.99
396	259.759	1366.56
397	260.416	1366.41
398	261.074	1384.24
399	261.732	1395.51
400	262.389	1384.96
401	263.047	1349.82
402	263.704	1319.36
403	264.362	1300.1
404	265.02	1308.28
405	265.677	1344.71
406	266.335	1377.29
407	266.992	1426.46
408	267.65	1489.96
409	268.308	1537.19
410	268.965	1555.8
411	269.623	1579.8
412	270.281	1591.7
413	270.938	1598.27
414	271.596	1569.95
415	272.253	1526.96
416	272.911	1491.02
417	273.569	1467.01
418	274.226	1460.2
419	274.884	1451.3
420	275.541	1451.65
421	276.199	1451.94
422	276.857	1447.92
423	277.514	1416.92
424	278.172	1364.7
425	278.83	1304.97
426	279.487	1264.29
427	280.145	1257.67
428	280.802	1259
429	281.46	1201.84
430	282.118	1127.91
431	282.775	1039.69
432	283.433	960.022
433	284.091	800.264
434	284.748	533.677
435	285.406	309.191
436	286.063	187.364
437	286.721	22.0707
438	287.379	-70.2366
439	288.036	-88.4542
440	288.694	-75.4445
441	289.351	-65.888
442	290.009	-41.1509
443	290.667	-24.9196
444	291.324	-14.5772
445	291.982	2.9623
446	292.64	20.5058
447	293.297	23.5179
448	293.955	30.0253
449	294.612	33.5033
450	295.27	40.9174
451	295.928	44.2496
452	296.585	48.8326
453	297.243	44.9837
454	297.9	54.04
455	298.558	53.3007
456	299.216	52.3823
457	299.873	47.2922
458	300.531	39.6378
459	301.189	38.2693
460	301.846	42.6845
461	302.504	45.1219
462	303.161	45.8698
463	303.819	37.0651
464	304.477	32.9857
465	305.134	27.5666
466	305.792	35.5685
467	306.449	61.4197
468	307.107	75.2916
469	307.765	74.7299
470	308.422	73.3504
471	309.08	70.8718
472	309.738	61.6062
473	310.395	54.3986
474	311.053	61.0796
475	311.71	63.1303
476	312.368	56.5287
477	313.026	53.9412
478	313.683	50.4457
479	314.341	49.1922
480	314.999	34.2291
481	315.656	27.41
482	316.314	10.9118
483	316.971	4.14476
484	317.629	4.44377
485	318.287	2.70501
486	318.944	-1.05794
487	319.602	8.61261
488	320.259	26.8516
489	320.917	30.9376
490	321.575	31.7419
491	322.232	28.8721
492	322.89	26.3189
493	323.548	32.3629
494	324.205	35.0328
495	324.863	42.1833
496	325.52	45.876
497	326.178	47.7796
498	326.836	48.3665
499	327.493	47.8028
500	328.151	46.8678
501	328.808	45.9305
502	329.466	45.1565
503	330.124	44.4121
504	330.781	44.1634
505	331.439	41.3977
506	332.097	35.2452
507	332.754	37.9815
508	333.412	40.6615
509	334.069	39.9411
510	334.727	39.2499
511	335.385	38.5378
512	336.042	37.8576
513	336.7	37.2398
514	337.357	36.6257
515	338.015	35.9843
516	338.673	35.3477
517	339.33	34.7501
518	339.988	34.2775
519	340.646	33.863
520	341.303	33.5121
521	341.961	33.2154
522	342.618	32.8729
523	343.276	32.4229
524	343.934	31.8212
525	344.591	31.1244
526	345.249	30.41
527	345.907	29.7018
528	346.564	29.0538
529	347.222	28.51
530	347.879	26.2256
531	348.537	24.1384
532	349.195	19.6352
533	349.852	15.728
534	350.51	11.5391
535	351.167	8.78233
536	351.825	-7.54128
537	352.483	-13.3069
538	353.14	-15.8403
539	353.798	-20.2876
540	354.456	-27.9528
541	355.113	-29.4304
542	355.771	-25.4891
543	356.428	-20.8995
544	357.086	-9.70719
545	357.744	11.2474
546	358.401	18.1917
547	359.059	10.1943
548	359.716	-4.59613
549	360.374	-11.4097
550	361.032	-18.8604
551	361.689	-23.0256
552	362.347	-25.921
553	363.005	-34.0332
554	363.662	-41.9795
555	364.32	-37.2618
556	364.977	-23.836
557	365.635	-6.25264
558	366.293	6.60715
559	366.95	-1.37062
560	367.608	-11.7809
561	368.265	-16.7796
562	368.923	-24.4264
563	369.581	-33.218
564	370.238	-41.2644
565	370.896	-47.9091
566	371.554	-47.6603
567	372.211	-48.3801
568	372.869	-39.7596
569	373.526	-26.811
570	374.184	-20.3881
571	374.842	-2.81131
572	375.499	5.12278
573	376.157	7.99264
574	376.815	7.97802
575	377.472	7.64518
576	378.13	7.38381
577	378.787	7.13158
578	379.445	6.80341
579	380.103	6.4596
580	380.76	6.06739
581	381.418	5.66327
582	382.075	5.28803
583	382.733	4.9452
584	383.391	4.64218
585	384.048	4.4186
586	384.706	4.19745
587	385.364	-3.4378
588	386.021	-15.7874
589	386.679	-28.9724
590	387.336	-25.9968
591	387.994	-16.8327
592	388.652	-2.01128
593	389.309	3.55284
594	389.967	3.02621
595	390.624	2.98809
596	391.282	0.64039
597	391.94	-6.19818
598	392.597	-15.272
599	393.255	-12.8722
600	393.913	-8.41007
601	394.57	-3.53998
602	395.228	1.54537
603	395.885	1.42456
604	396.543	1.24447
605	397.201	1.01165
606	397.858	0.805514
607	398.516	0.587302
608	399.173	0.377379
609	399.831	0.345916
610	400.489	0.307223
611	401.146	0.268702
612	401.804	0.205247
613	402.462	0.0971411
614	403.119	-0.0644091
615	403.777	-0.259999
616	404.434	-0.471998
617	405.092	-0.649756
618	405.75	-0.762612
619	406.407	-0.814854
620	407.065	-0.883082
621	407.723	-0.98576
622	408.38	-1.11483
623	409.038	-1.25888
624	409.695	-1.41087
625	410.353	-1.56638
626	411.011	-1.69798
627	411.668	-1.78474
628	412.326	-1.83312
629	412.983	-1.86138
630	413.641	-1.84619
631	414.299	-1.76637
632	414.956	-1.60376
633	415.614	-1.4304
634	416.272	-1.27557
635	416.929	-1.14332
636	417.587	-1.0178
637	418.244	-0.94379
638	418.902	-0.917121
639	419.56	-0.910777
640	420.217	-0.898489
641	420.875	-0.869893
642	421.532	-0.837467
643	422.19	-0.832755
644	422.848	-0.853378
645	423.505	-0.934778
646	424.163	-1.01038
647	424.821	-1.02701
648	425.478	-0.953426
649	426.136	-0.933889
650	426.793	-0.970251
651	427.451	-0.993447
652	428.109	-0.972577
653	428.766	-0.932494
654	429.424	-0.919407
655	430.081	-0.977977
656	430.739	-1.08944
657	431.397	-1.22491
658	432.054	-1.38796
659	432.712	-1.55639
660	433.37	-1.62918
661	434.027	-1.6103
662	434.685	-1.52816
663	435.342	-1.41635
664	436	-1.41726
665	436.658	-1.47754
666	437.315	-1.47868
667	437.973	-1.51976
668	438.631	-1.55897
669	439.288	-1.62381
670	439.946	-1.72343
671	440.603	-1.78035
672	441.261	-1.70887
673	441.919	-1.59206
674	442.576	-1.48922
675	443.234	-1.42169
676	443.891	-1.41924
677	444.549	-1.49537
678	445.207	-1.5804
679	445.864	-1.60645
680	446.522	-1.53802
681	447.18	-1.41934
682	447.837	-1.24263
683	448.495	-1.03727
684	449.152	-0.860293
685	449.81	-0.765878
686	450.468	-0.697503
687	451.125	-0.63884
688	451.783	-0.63061
689	452.44	-0.604291
690	453.098	-0.616997
691	453.756	-0.703003
692	454.413	-0.764433
693	455.071	-0.866964
694	455.729	-0.981207
695	456.386	-1.08455
696	457.044	-1.1911
697	457.701	-1.22306
698	458.359	-1.0595

## Sheet: d-V
File	1.sdf
No.	X	Z
	µm	nm
1	0	50995
2	0.404433	51322.4
3	0.808866	51189.9
4	1.2133	50580.3
5	1.61773	50583.6
6	2.02216	50630.3
7	2.4266	50944.8
8	2.83103	51231.1
9	3.23546	51416.7
10	3.63989	51341.5
11	4.04433	51287.3
12	4.44876	51170.7
13	4.85319	51097.4
14	5.25763	51110.6
15	5.66206	51299.1
16	6.06649	51271.2
17	6.47092	51400.9
18	6.87536	51433.2
19	7.27979	51414.7
20	7.68422	51440
21	8.08866	51488.3
22	8.49309	51587.5
23	8.89752	51750.5
24	9.30195	51812.4
25	9.70639	51757.7
26	10.1108	51699.1
27	10.5153	51946.9
28	10.9197	52050.8
29	11.3241	52012.6
30	11.7286	52034.9
31	12.133	52056.4
32	12.5374	52076.5
33	12.9418	52096.2
34	13.3463	52115.2
35	13.7507	52134
36	14.1551	52153
37	14.5596	52171.4
38	14.964	52189.8
39	15.3684	52208.2
40	15.7729	52226.4
41	16.1773	52244.4
42	16.5817	52262.5
43	16.9862	52280.3
44	17.3906	52297.3
45	17.795	52314.1
46	18.1995	52330.6
47	18.6039	52346.5
48	19.0083	52362.2
49	19.4128	52377.4
50	19.8172	52391.8
51	20.2216	52403.8
52	20.6261	52414.4
53	21.0305	52422.3
54	21.4349	52428
55	21.8394	52432.1
56	22.2438	52434.9
57	22.6482	52437.2
58	23.0527	52439.3
59	23.4571	52441.3
60	23.8615	52442.9
61	24.266	52444.4
62	24.6704	52445.9
63	25.0748	52447.3
64	25.4793	52448.5
65	25.8837	52449.5
66	26.2881	52450.4
67	26.6926	52451.4
68	27.097	52452.2
69	27.5014	52453
70	27.9059	52453.7
71	28.3103	52454.2
72	28.7147	52454.5
73	29.1192	52454.7
74	29.5236	52454.3
75	29.928	52453.4
76	30.3325	52452.2
77	30.7369	52450.5
78	31.1413	52448.7
79	31.5458	52446.3
80	31.9502	52443.9
81	32.3546	52441.7
82	32.7591	52439.4
83	33.1635	52436.9
84	33.5679	52433.9
85	33.9724	52431.1
86	34.3768	52428.7
87	34.7812	52426.2
88	35.1857	52423.4
89	35.5901	52420.5
90	35.9945	52417.7
91	36.3989	52415.3
92	36.8034	52412.8
93	37.2078	52409.9
94	37.6122	52406.8
95	38.0167	52404.2
96	38.4211	52401.9
97	38.8255	52399.4
98	39.23	52396.7
99	39.6344	52393.8
100	40.0388	52391.1
101	40.4433	52388.5
102	40.8477	52385.6
103	41.2521	52382.6
104	41.6566	52379.7
105	42.061	52377
106	42.4654	52374.3
107	42.8699	52371.3
108	43.2743	52368.3
109	43.6787	52365.6
110	44.0832	52363
111	44.4876	52360.2
112	44.892	52356.9
113	45.2965	52353.7
114	45.7009	52350.9
115	46.1053	52348.2
116	46.5098	52345.1
117	46.9142	52341.9
118	47.3186	52338.6
119	47.7231	52335.4
120	48.1275	52331.8
121	48.5319	52327.4
122	48.9364	52322.6
123	49.3408	52309.3
124	49.7452	52182.3
125	50.1497	52029.6
126	50.5541	52021
127	50.9585	52032.2
128	51.363	52005
129	51.7674	51441.1
130	52.1718	50969.9
131	52.5763	51036.6
132	52.9807	51049.6
133	53.3851	51045.5
134	53.7896	51043
135	54.194	51041.5
136	54.5984	51040.5
137	55.0029	51039.9
138	55.4073	51039.4
139	55.8117	51039.2
140	56.2162	51039.1
141	56.6206	51039.2
142	57.025	51039.5
143	57.4295	51039.8
144	57.8339	51040.5
145	58.2383	51041.3
146	58.6428	51042.4
147	59.0472	51043.7
148	59.4516	51045.1
149	59.8561	51046.7
150	60.2605	51048.3
151	60.6649	51050.1
152	61.0693	51051.9
153	61.4738	51053.8
154	61.8782	51055.9
155	62.2826	51057.8
156	62.6871	51059.8
157	63.0915	51061.8
158	63.4959	51063.9
159	63.9004	51066
160	64.3048	51068.2
161	64.7092	51070.4
162	65.1137	51072.7
163	65.5181	51074.9
164	65.9225	51077.1
165	66.327	51079.3
166	66.7314	51081.5
167	67.1358	51083.8
168	67.5403	51086.1
169	67.9447	51088.5
170	68.3491	51090.7
171	68.7536	51093
172	69.158	51095.3
173	69.5624	51097.6
174	69.9669	51099.8
175	70.3713	51102
176	70.7757	51104.1
177	71.1802	51106.3
178	71.5846	51108.5
179	71.989	51110.5
180	72.3935	51112.5
181	72.7979	51114.3
182	73.2023	51116.1
183	73.6068	51117.7
184	74.0112	51119.1
185	74.4156	51120.4
186	74.8201	51121.6
187	75.2245	51122.8
188	75.6289	51123.9
189	76.0334	51124.9
190	76.4378	51125.7
191	76.8422	51126.4
192	77.2467	51127.2
193	77.6511	51128.3
194	78.0555	51129.9
195	78.46	51131.2
196	78.8644	51129.8
197	79.2688	51127.7
198	79.6733	51126.5
199	80.0777	51126
200	80.4821	51124.7
201	80.8866	51122.3
202	81.291	51119.6
203	81.6954	51116.7
204	82.0999	51113.4
205	82.5043	51109.2
206	82.9087	51104.4
207	83.3132	51099.5
208	83.7176	51095.1
209	84.122	51091.5
210	84.5264	51088.2
211	84.9309	51086
212	85.3353	51085
213	85.7397	51085.4
214	86.1442	51087.9
215	86.5486	51091.4
216	86.953	51096.6
217	87.3575	51102.5
218	87.7619	51108.9
219	88.1663	51115.8
220	88.5708	51123
221	88.9752	51130.5
222	89.3796	51138.3
223	89.7841	51146.4
224	90.1885	51154.6
225	90.5929	51163
226	90.9974	51171.7
227	91.4018	51180.5
228	91.8062	51189.4
229	92.2107	51198.3
230	92.6151	51207.4
231	93.0195	51216.5
232	93.424	51225.7
233	93.8284	51235.1
234	94.2328	51244.4
235	94.6373	51253.9
236	95.0417	51263.4
237	95.4461	51273
238	95.8506	51282.7
239	96.255	51292.4
240	96.6594	51302.1
241	97.0639	51311.9
242	97.4683	51321.8
243	97.8727	51331.7
244	98.2772	51341.5
245	98.6816	51351.2
246	99.086	51360.9
247	99.4905	51370.3
248	99.8949	51379.5
249	100.299	51388.1
250	100.704	51396.3
251	101.108	51403.2
252	101.513	51405.8
253	101.917	51387.5
254	102.321	51568.3
255	102.726	51848
256	103.13	51887.9
257	103.535	51892.4
258	103.939	51893.5
259	104.344	51897
260	104.748	51900.5
261	105.153	51903.8
262	105.557	51906.6
263	105.961	51916.1
264	106.366	51921.1
265	106.77	51903.1
266	107.175	51879
267	107.579	51878
268	107.984	51968.7
269	108.388	52016.1
270	108.792	52113.3
271	109.197	52165.8
272	109.601	52173.4
273	110.006	52267.1
274	110.41	52097.5
275	110.815	51801
276	111.219	51907.4
277	111.623	51954
278	112.028	51943.7
279	112.432	51931.3
280	112.837	51922.8
281	113.241	51916.8
282	113.646	51912.8
283	114.05	51909.1
284	114.454	51905.6
285	114.859	51902.4
286	115.263	51895.4
287	115.668	51900.3
288	116.072	51885.8
289	116.477	51857.6
290	116.881	51743.6
291	117.286	51745.2
292	117.69	51762.6
293	118.094	51752.4
294	118.499	51758.1
295	118.903	51744.1
296	119.308	51673.5
297	119.712	51586.3
298	120.117	51664.5
299	120.521	51691.8
300	120.925	51694.9
301	121.33	51765.1
302	121.734	51775.3
303	122.139	51898.2
304	122.543	51922.6
305	122.948	51976
306	123.352	51936.9
307	123.756	51930.3
308	124.161	51882.8
309	124.565	51829.4
310	124.97	51769.3
311	125.374	51856.5
312	125.779	51969
313	126.183	51798
314	126.587	51732.7
315	126.992	51757.4
316	127.396	51760.7
317	127.801	51751.8
318	128.205	51744.6
319	128.61	51735.8
320	129.014	51684.6
321	129.418	51520.9
322	129.823	51325.3
323	130.227	51063
324	130.632	50937
325	131.036	50890.5
326	131.441	50898.2
327	131.845	50898.2
328	132.25	50888.4
329	132.654	50877.2
330	133.058	50867.4
331	133.463	50845.5
332	133.867	50811.2
333	134.272	50749.6
334	134.676	50666.2
335	135.081	50607.6
336	135.485	50329.4
337	135.889	50030.4
338	136.294	49819.9
339	136.698	49705.9
340	137.103	49717.3
341	137.507	49798.3
342	137.912	49850
343	138.316	49819.9
344	138.72	49782.3
345	139.125	49636.5
346	139.529	49544.7
347	139.934	49632.7
348	140.338	49725.4
349	140.743	49597.6
350	141.147	49435.2
351	141.551	49474.5
352	141.956	49472.1
353	142.36	49417.2
354	142.765	49382.3
355	143.169	49444.5
356	143.574	49384.7
357	143.978	49312.2
358	144.382	49175.2
359	144.787	49147.9
360	145.191	49175.6
361	145.596	49201.9
362	146	49172.2
363	146.405	48931.3
364	146.809	48759.6
365	147.214	48765.5
366	147.618	48983.5
367	148.022	49083.4
368	148.427	48835.1
369	148.831	48558.3
370	149.236	48486.4
371	149.64	48476.3
372	150.045	48511.6
373	150.449	48629.8
374	150.853	48670.9
375	151.258	48626.7
376	151.662	48495.7
377	152.067	48327.5
378	152.471	48264.6
379	152.876	48249.5
380	153.28	48230.2
381	153.684	48213.3
382	154.089	48198.2
383	154.493	48185.1
384	154.898	48172.7
385	155.302	48154.5
386	155.707	48175.8
387	156.111	48286.5
388	156.515	48411.9
389	156.92	48443
390	157.324	48427.9
391	157.729	48427.1
392	158.133	48432.7
393	158.538	48467
394	158.942	48330.7
395	159.347	47858.4
396	159.751	47942.5
397	160.155	48363.6
398	160.56	48813.3
399	160.964	49071.9
400	161.369	49288.5
401	161.773	49393.6
402	162.178	49467
403	162.582	49661.4
404	162.986	49893
405	163.391	50117.8
406	163.795	50268.8
407	164.2	50451.5
408	164.604	50435.4
409	165.009	50314.9
410	165.413	50220.9
411	165.817	50266.4
412	166.222	50371
413	166.626	50197.6
414	167.031	50030.2
415	167.435	50256.1
416	167.84	50420.8
417	168.244	50382.1
418	168.648	50302.7
419	169.053	50101.2
420	169.457	49645.5
421	169.862	49335.3
422	170.266	49268.6
423	170.671	49411.2
424	171.075	49417.5
425	171.479	49392
426	171.884	49574.8
427	172.288	49918
428	172.693	50232.2
429	173.097	50514.7
430	173.502	50894.5
431	173.906	51213.5
432	174.311	51475
433	174.715	51429.1
434	175.119	51340
435	175.524	51247.3
436	175.928	51343.9
437	176.333	51424.4
438	176.737	51457.7
439	177.142	51677.9
440	177.546	51953.6
441	177.95	51909.2
442	178.355	52040.5
443	178.759	51698.2
444	179.164	51432.7
445	179.568	50966.9
446	179.973	50614.7
447	180.377	50276.6
448	180.781	49999.5
449	181.186	49771.5
450	181.59	49597.4
451	181.995	49385.3
452	182.399	49217.2
453	182.804	49048.5
454	183.208	48919.5
455	183.612	48903.6
456	184.017	48873.6
457	184.421	48804.2
458	184.826	48821.2
459	185.23	48577.5
460	185.635	48305
461	186.039	48223.6
462	186.444	48291.2
463	186.848	48426.7
464	187.252	48686.8
465	187.657	48911.5
466	188.061	48971.7
467	188.466	49048
468	188.87	48990.4
469	189.275	48905.8
470	189.679	48797.7
471	190.083	48305.8
472	190.488	47831.6
473	190.892	47819.5
474	191.297	47886.2
475	191.701	47988.8
476	192.106	48059.7
477	192.51	48117.8
478	192.914	48178.7
479	193.319	48229.7
480	193.723	48225.2
481	194.128	48205.2
482	194.532	48177.3
483	194.937	48031.2
484	195.341	47904.1
485	195.745	47858.5
486	196.15	47855.5
487	196.554	47895.3
488	196.959	47776
489	197.363	47658
490	197.768	47612.8
491	198.172	47544.4
492	198.576	47407.4
493	198.981	47414.1
494	199.385	47447.3
495	199.79	47439.1
496	200.194	47395
497	200.599	47309.6
498	201.003	47296.9
499	201.408	47104.2
500	201.812	46765
501	202.216	46821.5
502	202.621	46970.4
503	203.025	47005.6
504	203.43	46991.9
505	203.834	46983.8
506	204.239	46893
507	204.643	46741.7
508	205.047	46739
509	205.452	46758.1
510	205.856	46840
511	206.261	47015.5
512	206.665	47250
513	207.07	47251.6
514	207.474	47447.2
515	207.878	47410.3
516	208.283	47324.8
517	208.687	47261.4
518	209.092	47353.4
519	209.496	47411
520	209.901	47360.9
521	210.305	47411.9
522	210.709	47152.4
523	211.114	46843
524	211.518	46773.7
525	211.923	46931.2
526	212.327	47023.5
527	212.732	46986.8
528	213.136	46986.2
529	213.541	46978.4
530	213.945	46979.3
531	214.349	46973.3
532	214.754	46956.5
533	215.158	46909.4
534	215.563	46965.1
535	215.967	47298.8
536	216.372	47356.2
537	216.776	47323.8
538	217.18	47589
539	217.585	47517.1
540	217.989	47371.7
541	218.394	47530.2
542	218.798	47663.5
543	219.203	47696.2
544	219.607	47672.3
545	220.011	47674.6
546	220.416	47703.6
547	220.82	47882.4
548	221.225	48099.3
549	221.629	48327.1
550	222.034	48394.8
551	222.438	48419.2
552	222.842	48516.9
553	223.247	48561.2
554	223.651	48501.2
555	224.056	48343.6
556	224.46	48329.4
557	224.865	48342.3
558	225.269	48352.5
559	225.673	48361.2
560	226.078	48368.7
561	226.482	48376.7
562	226.887	48385.1
563	227.291	48393.5
564	227.696	48403.3
565	228.1	48412.7
566	228.505	48422.4
567	228.909	48431.9
568	229.313	48441.3
569	229.718	48452.7
570	230.122	48465
571	230.527	48476.6
572	230.931	48486.8
573	231.336	48493.5
574	231.74	48498.3
575	232.144	48524.5
576	232.549	48659.7
577	232.953	48762.9
578	233.358	48701.4
579	233.762	48454.8
580	234.167	48498.8
581	234.571	48384.4
582	234.975	48368.5
583	235.38	48324.3
584	235.784	48133.1
585	236.189	48156.3
586	236.593	48180.1
587	236.998	48178.8
588	237.402	48292.6
589	237.806	48460.6
590	238.211	48382.8
591	238.615	48211.9
592	239.02	48207.6
593	239.424	47823.9
594	239.829	47391.8
595	240.233	47876
596	240.637	47998.2
597	241.042	47994.4
598	241.446	47835.2
599	241.851	47481.4
600	242.255	47342.4
601	242.66	47341
602	243.064	47352.2
603	243.469	47321.5
604	243.873	47205.1
605	244.277	47228.7
606	244.682	47220.7
607	245.086	47096.5
608	245.491	47094.1
609	245.895	47100.7
610	246.3	47104.8
611	246.704	47107.5
612	247.108	47109
613	247.513	47109.7
614	247.917	47110.1
615	248.322	47109.8
616	248.726	47109.2
617	249.131	47108.4
618	249.535	47107.6
619	249.939	47106.8
620	250.344	47106.4
621	250.748	47105.9
622	251.153	47105.3
623	251.557	47104.6
624	251.962	47103.7
625	252.366	47103.1
626	252.77	47102.4
627	253.175	47101.7
628	253.579	47101.1
629	253.984	47100.5
630	254.388	47099.7
631	254.793	47098.9
632	255.197	47097.8
633	255.602	47096.9
634	256.006	47096
635	256.41	47095.3
636	256.815	47094.3
637	257.219	47093.1
638	257.624	47092.1
639	258.028	47091.6
640	258.433	47091.2
641	258.837	47090.9
642	259.241	47090
643	259.646	47089.2
644	260.05	47088.5
645	260.455	47087.9
646	260.859	47087.4
647	261.264	47086.8
648	261.668	47086.1
649	262.072	47085.2
650	262.477	47084.5
651	262.881	47084
652	263.286	47083.5
653	263.69	47083
654	264.095	47082.4
655	264.499	47081.8
656	264.903	47081.2
657	265.308	47080.9
658	265.712	47080.6
659	266.117	47080.4
660	266.521	47079.9
661	266.926	47079.3
662	267.33	47078.2
663	267.734	47076.7
664	268.139	47075.1
665	268.543	47073.4
666	268.948	47071.7
667	269.352	47069.4
668	269.757	47066.7
669	270.161	47063.6
670	270.566	47061.2
671	270.97	47058.8
672	271.374	47057.6
673	271.779	47055.8
674	272.183	47054
675	272.588	47052.3
676	272.992	47052.1
677	273.397	47054.2
678	273.801	47055.8
679	274.205	47056.6
680	274.61	47056.8
681	275.014	47057.1
682	275.419	47058
683	275.823	47058.7
684	276.228	47058.9
685	276.632	47058.5
686	277.036	47058
687	277.441	47057.5
688	277.845	47057.2
689	278.25	47056.9
690	278.654	47056.4
691	279.059	47055.8
692	279.463	47054.8
693	279.867	47053.8
694	280.272	47052.8
695	280.676	47051.4
696	281.081	47049.9
697	281.485	47048.9
698	281.89	47047.9
699	282.294	47046.9
700	282.699	47044.7
701	283.103	47041.5
702	283.507	47038.9
703	283.912	47036.3
704	284.316	47034.7
705	284.721	47034.4
706	285.125	47035.2
707	285.53	47035.8
708	285.934	47036.1
709	286.338	47035.5
710	286.743	47035
711	287.147	47033.3
712	287.552	47031.2
713	287.956	47028.4
714	288.361	47025.2
715	288.765	47021.7
716	289.169	47018.3
717	289.574	47013.8
718	289.978	47005
719	290.383	46983.7
720	290.787	47063.2
721	291.192	47203.5
722	291.596	47241.8
723	292	47264.9
724	292.405	47255.1
725	292.809	47252.5
726	293.214	47252
727	293.618	47264.6
728	294.023	47253
729	294.427	47269.3
730	294.831	47208.2
731	295.236	47086.4
732	295.64	47037.7
733	296.045	47006.6
734	296.449	47015
735	296.854	47017.8
736	297.258	47018.1
737	297.663	47017.3
738	298.067	47016.3
739	298.471	47015.4
740	298.876	47014.7
741	299.28	47013.9
742	299.685	47013.2
743	300.089	47012.5
744	300.494	47011.7
745	300.898	47011.3
746	301.302	47010.8
747	301.707	47009.7
748	302.111	47008.3
749	302.516	47006
750	302.92	47003.3
751	303.325	47000.7
752	303.729	46998.7
753	304.133	46997.8
754	304.538	46996.1
755	304.942	46994.1
756	305.347	46992.8
757	305.751	46991.2
758	306.156	46989.4
759	306.56	46988.8
760	306.964	46987.6
761	307.369	46988.5
762	307.773	46990.7
763	308.178	46992
764	308.582	46992.6
765	308.987	46991.5
766	309.391	46991.2
767	309.796	46986.1
768	310.2	46984.9
769	310.604	46980.4
770	311.009	46985
771	311.413	46984.3
772	311.818	46986.3
773	312.222	46990.8
774	312.627	46991.8
775	313.031	46992.4
776	313.435	46992.6
777	313.84	46992.7
778	314.244	46992.7
779	314.649	46992.4
780	315.053	46992
781	315.458	46991.2
782	315.862	46990.4
783	316.266	46989.6
784	316.671	46989
785	317.075	46988.4
786	317.48	46987.9
787	317.884	46987.3
788	318.289	46986.2
789	318.693	46985
790	319.097	46983.9
791	319.502	46983.2
792	319.906	46982.5
793	320.311	46981.9
794	320.715	46981
795	321.12	46980.4
796	321.524	46979.9
797	321.928	46979.3
798	322.333	46978.6
799	322.737	46977.8
800	323.142	46976.8
801	323.546	46975.8
802	323.951	46975
803	324.355	46974.2
804	324.76	46973.7
805	325.164	46973
806	325.568	46972.4
807	325.973	46972
808	326.377	46971.6
809	326.782	46971.1
810	327.186	46970.8
811	327.591	46970.7
812	327.995	46970.2
813	328.399	46969.3
814	328.804	46967.7
815	329.208	46966.1
816	329.613	46964.2
817	330.017	46961.8
818	330.422	46959.1
819	330.826	46955
820	331.23	46950.6
821	331.635	46945.8
822	332.039	46944.3
823	332.444	46944
824	332.848	46946.3
825	333.253	46948.3
826	333.657	46949.3
827	334.061	46949.8
828	334.466	46949.8
829	334.87	46949.2
830	335.275	46948.5
831	335.679	46947.8
832	336.084	46947.9
833	336.488	46948.5
834	336.892	46948.8
835	337.297	46948.5
836	337.701	46947.7
837	338.106	46946.5
838	338.51	46945.1
839	338.915	46943.2
840	339.319	46940.9
841	339.724	46938.6
842	340.128	46936.3

[truncated: 2 more sheets: e, f]
