# Supplementary material for: Rapid synthesis of micron-thick flexible graphite films via non-equilibrium carbon flux engineering
Source: Nat Commun. 2026 Feb 28;17:3280. doi: 10.1038/s41467-026-70028-8 (PMC13066362; doi:10.1038/s41467-026-70028-8)
Supplement: Supplementary file 3 — Source data [file 41467_2026_70028_MOESM3_ESM.zip › Source Data files/Figure 4.xlsx]

## Sheet: c
	A4-Gr/Ni		A9-Kish G		A10-天然单晶石墨		A7-HOPG-ZYB		A8-HOPG-B
	A4-Gr/Ni		A9-Kish G		A10-天然单晶石墨		A7-HOPG-ZYB		A8-HOPG-B
26.0001	476	26	28	26	30	26	410	26	632
26.0201	459	26.01	22	26.01	34	26.02	439	26.02	661
26.0401	428	26.02	29	26.02	28	26.04	434	26.04	785
26.0601	496	26.03	37	26.03	38	26.06	510	26.06	899
26.0801	475	26.04	34	26.04	27	26.08	541	26.08	1051
26.1001	521	26.05	39	26.05	35	26.1	696	26.1	1391
26.1201	535	26.06	26	26.06	44	26.12	879	26.12	1665
26.1401	523	26.07	37	26.07	36	26.14	1180	26.14	2037
26.1601	506	26.08	41	26.08	27	26.16	1533	26.16	2424
26.1801	519	26.09	32	26.09	26	26.18	1943	26.18	3025
26.2001	535	26.1	33	26.1	25	26.2	2661	26.2	3730
26.2201	561	26.11	36	26.11	39	26.22	3456	26.22	4784
26.2401	551	26.12	27	26.12	44	26.24	4672	26.24	6168
26.2601	557	26.13	34	26.13	39	26.26	6343	26.26	8178
26.2801	666	26.14	33	26.14	32	26.28	8824	26.28	11146
26.3001	693	26.15	38	26.15	38	26.3	12271	26.3	15890
26.3201	733	26.16	50	26.16	44	26.32	17575	26.32	27354
26.3401	829	26.17	40	26.17	35	26.34	32204	26.34	42328
26.3601	902	26.18	43	26.18	46	26.36	56240	26.36	74232
26.3801	1229	26.19	48	26.19	39	26.38	107404	26.38	131948
26.4001	1612	26.2	36	26.2	44	26.4	237268	26.4	297980
26.4201	2494	26.21	47	26.21	52	26.42	425950	26.42	514008
26.4401	3509	26.22	49	26.22	48	26.44	597818	26.44	721540
26.4601	5257	26.23	38	26.23	49	26.46	712956	26.46	868539
26.4801	7206	26.24	49	26.24	51	26.48	772074	26.48	930843
26.5001	7983	26.25	59	26.25	60	26.5	767472	26.5	954650
26.5201	8364	26.26	61	26.26	56	26.52	761985	26.52	934118
26.5401	8442	26.27	55	26.27	55	26.54	737294	26.54	918453
26.5601	8144	26.28	38	26.28	62	26.56	700212	26.56	861016
26.5801	7775	26.29	56	26.29	61	26.58	627819	26.58	771543
26.6001	7148	26.3	64	26.3	70	26.6	474006	26.6	577905
26.6201	6135	26.31	64	26.31	63	26.62	278952	26.62	353204
26.6401	4659	26.32	70	26.32	80	26.64	104866	26.64	164698
26.6601	2773	26.33	83	26.33	80	26.66	33567	26.66	55187
26.6801	1330	26.34	90	26.34	98	26.68	9349	26.68	22363
26.7001	849	26.35	103	26.35	121	26.7	4615	26.7	10506
26.7201	644	26.36	147	26.36	150	26.72	2857	26.72	6581
26.7401	551	26.37	174	26.37	190	26.74	2040	26.74	4441
26.7601	548	26.38	247	26.38	218	26.76	1546	26.76	3336
26.7801	498	26.39	334	26.39	334	26.78	1211	26.78	2631
26.8001	557	26.4	413	26.4	446	26.8	978	26.8	2083
26.8201	508	26.41	721	26.41	629	26.82	849	26.82	1645
26.8401	510	26.42	1070	26.42	1103	26.84	713	26.84	1404
26.8601	474	26.43	1814	26.43	1800	26.86	614	26.86	1300
26.8801	437	26.44	3504	26.44	2680	26.88	585	26.88	1113
26.9001	433	26.45	6869	26.45	4046	26.9	510	26.9	955
26.9201	482	26.46	12861	26.46	6518	26.92	523	26.92	896
26.9401	479	26.47	19309	26.47	10833	26.94	474	26.94	792
26.9601	450	26.48	22562	26.48	16540	26.96	423	26.96	733
26.9801	461	26.49	24202	26.49	19875	26.98	414	26.98	713
27.0001	477	26.5	24636	26.5	20887	27	399	27	597
		26.51	24510	26.51	21498
		26.52	24310	26.52	21695
		26.53	24498	26.53	21291
		26.54	24566	26.54	21272
		26.55	24519	26.55	21528
		26.56	24605	26.56	21561
		26.57	24619	26.57	21248
		26.58	24467	26.58	21294
		26.59	24142	26.59	21048
		26.6	24237	26.6	21003
		26.61	24043	26.61	20657
		26.62	22924	26.62	20209
		26.63	21300	26.63	18865
		26.64	17812	26.64	17336
		26.65	11421	26.65	15337
		26.66	5406	26.66	11073
		26.67	2249	26.67	5617
		26.68	935	26.68	2062
		26.69	568	26.69	893
		26.7	343	26.7	461
		26.71	206	26.71	306
		26.72	173	26.72	246
		26.73	164	26.73	189
		26.74	125	26.74	174
		26.75	116	26.75	155
		26.76	92	26.76	117
		26.77	76	26.77	94
		26.78	67	26.78	107
		26.79	51	26.79	83
		26.8	57	26.8	91
		26.81	53	26.81	65
		26.82	69	26.82	67
		26.83	41	26.83	67
		26.84	56	26.84	78
		26.85	45	26.85	69
		26.86	56	26.86	47
		26.87	37	26.87	54
		26.88	44	26.88	48
		26.89	40	26.89	47
		26.9	37	26.9	44
		26.91	34	26.91	44
		26.92	47	26.92	47
		26.93	41	26.93	42
		26.94	36	26.94	41
		26.95	39	26.95	36
		26.96	41	26.96	42
		26.97	42	26.97	35
		26.98	35	26.98	41
		26.99	44	26.99	42
		27	44	27	29

## Sheet: e
173.706
165.792
193.636
178.889
195.513
202.38
202.921
188.095
163.19
203.875
222.316
196.721
173.959
169.261
124.703
101.735
116.816
128.284
152.834
176.413
183.36
199.742
210.93
226.139
250.988
233.299
237.125
262.581
227.97
228.546
236.262
229.233
257.364
276.264
295.783
340.367
391.557
370.744
371.728
416.483
378.943
391.837
401.148
373.214
374.618
326.935
337.535
389.759
424.368
429.647
495.032
497.897
484.617
540.399
539.162
519.636
582.981
683.296
696.311
667.438
706.79
721.642
796.568
903.644
996.145
1001.54
1177.51
1293.14
1465.63
1735.29
1931.28
1955.61
2145.27
2427.46
2967.09
3667.29
4426.33
5372.82
7152.68
10133.1
14516.2
20958.2
26630.1
29394.8
28479.8
26736.8
21063.5
14361.7
9776.03
6862.51
4887.88
3677.47
2918.49
2535.52
2234.18
2044.92
1833.2
1642.96
1492.39
1271.27
1100.35
1009.4
1033.46
1020.13
820.172
849.29
834.449
774.093
724.742
688.158
632.567
607.226
522.925
501.701
521.223
499.045
449.443
382.445
411.397
406.028
434.331
411.882
384.595
417.451
381.153
344.154
300.139
317.874
326.899
301.528
258.432
252.092
210.913
181.956
190.061
241.889
242.847
263.076
238.445
205.347
235.464
274.396
208.904
153.835
221.099
222.029
178.177
143.515
167.261
181.841
181.171
144.751
134.767
138.659
149.145
103.981
103.368
81.1383
101.364
153.297
176.489
150.697
197.633
181.341
159.551
131.623
122.308
131.942
121.435
100.711
86.6028
86.2451
110.58
119.531
124.274
110.271
92.0093
89.4727
109.065
82.8363
93.3805
83.9831
97.1791
122.541
111.629
92.5078
80.508
77.3208
76.8336
91.3905
48.6561
52.2636
42.3632
46.5113
58.3103
65.8456
73.1773
65.269
57.7964
59.2019
73.0152
89.0702
79.8704
114.637
93.8394
75.6315
65.8542
84.5332
102.364
99.4157
99.7506
88.347
90.3231
71.6347
66.6278
67.9578
64.247
66.6109
57.4171
81.7977
84.2701
91.1732
140.277
117.417
118.285
98.6555
63.0282
75.5492
52.8492
57.5182
70.8469
89.7398
89.7296
96.7185
81.6684
60.4725
43.7475
38.2765
67.9498
40.4533
19.4925
43.7983
26.3278
45.0329
55.5177
62.5084
51.4944
41.7195
58.9947
93.0985
92.8442
65.6888
42.4163
34.94
36.8212
41.1566
51.6611
49.3349
47.2399
37.4932
33.7124
30.3401
23.0296
23.1212
27.4377
21.2607
53.6175
55.5593
43.7531
30.7746
29.9472
43.1463
58.6451
62.597
99.895
87.7644
80.7372
69.7529
66.351
103.389
89.4472
50.1739
59.3933
46.4025
29.5626
19.2858
40.4657
51.543
65.2282
61.0027
30.822
24.6332
30.7108
59.4908
50.1838
36.2665
26.4755
28.3855
46.5061
37.6129
32.5444
28.6888
34.305
30.1171
30.8948
58.8602
51.2914
25.273
8.58396
18.1083
28.7319
25.3228
29.2987
25.2486
20.486
27.2959
18.3371
23.0266
36.7183
42.573
23.4461
17.4527
27.8067
35.3873
50.5317
51.0259
31.6905
17.6733
29.6532
17.5244
17.2452
50.9836
73.2632
58.0308
27.0933
31.9169
27.6151
21.192
17.4478
32.707
23.3964
34.1285
43.6608
62.6115
97.6383
88.8648
61.3372
47.0988
42.3843
42.9232
30.1221
26.3992
62.7879
50.5858
36.4646
31.826
39.5357
22.2941
17.5076
26.5558
22.096
31.164
49.9609
35.3249
20.4044
21.4932
42.2231
57.9491
58.9999
47.4362
13.7912
52.5687
43.5773
59.9232
65.1817
37.047
29.757
26.2803
27.1895
35.3449
72.2341
65.5193
70.8545
54.0534
69.0716
60.7945
35.5338
43.4966
33.5061
50.7804
36.7953
28.2299
30.3588
20.8218
32.1056
40.5286
33.4396
20.5855
27.6467
25.7024
25.8701
22.1239
28.5046
44.6463
39.4523
35.9274
36.8142
48.0582
51.5205
61.7802
23.6145
29.262
37.7563
11.1207
23.1659
32.2725
43.0946
54.0934
32.1732
9.67042
31.0393
31.2337
15.795
22.672
51.7302
35.8819
46.1213
28.0687
16.8148
19.4573
26.2363
24.6729
12.7105
29.8489
39.6998
10.2792
24.7007
34.3445
41.9699
31.6337
29.9955
16.06
14.6182
28.052
14.4919
24.0258
33.587
44.7953
87.1948
48.7576
47.9149
50.5813
69.8164
55.9093
42.1437
37.9875
18.4309
19.0015
27.0273
46.5388
65.2815
29.201
28.4569
50.6736
75.3917
72.1629
55.4945
29.4497
6.03942
11.623
13.8817
20.5367
21.8186
23.9203
18.6932
21.2871
8.84343
12.3618
50.7852
74.6984
40.8533
37.9602
28.5786
13.6045
18.8142
23.2485
18.4052
17.3141
29.2691
41.8499
32.3201
32.9225
27.67
6.19502
10.2713
36.6702
42.121
36.1014
44.658
52.4291
21.3372
21.1575
25.4773
53.6589
50.0108
44.5988
33.0096
11.0436
17.5504
36.8543
42.2123
32.4518
26.9023
36.5554
42.2174
66.2053
83.2788
50.8933
31.8404
37.7036
27.4331
13.1199
7.17026
34.5567
41.3477
41.0845
55.9231
67.4227
43.0931
19.6693
15.5763
-4.35575
17.9046
64.8181
45.895
32.0529
47.8897
40.6722
55.9163
45.2337
27.8678
21.8041
19.6617
26.197
38.4661
43.1563
58.1516
49.7482
44.8083
46.0905
28.3914
20.5354
16.8821
22.4627
29.679
22.2047
31.0605
54.7089
58.5025
52.1158
66.2361
63.3474
42.3783
20.5354
32.0831
18.1381
21.2026
45.6602
53.8651
66.1
60.5034
39.3866
7.48633
32.5869
46.0701
29.7011
12.7786
16.4187
10.55
17.738
19.5829
24.6941
30.7813
60.3183
59.7658
38.3394
46.3536
35.737
37.2544
33.3268
12.3483
14.4209
17.9339
1.82137
17.7633
32.2084
37.5115
22.9946
34.6364
-1.55611
19.12
18.4861
29.5939
32.141
38.9232
25.8481
41.9662
29.8176
27.0161
27.8774
16.3469
15.3844
6.46652
32.3527
70.8146
49.3797
59.2546
56.8211
45.4038
48.4894
55.7178
54.1284
32.7167
9.73874
17.0101
21.1883
45.2666
44.0549
41.4331
20.3401
15.0961
15.2256
22.4452
29.9564
35.3203
35.7825
32.17
41.8193
57.445
57.1808
61.2184
63.1571
58.4019
37.8108
11.0967
10.3387
16.4557
29.6505
27.9478
26.1248
23.2102
23.4233
31.2453
37.2698
26.5396
25.2868
20.8609
34.9045
57.7432
78.472
50.8719
30.8733
32.898
25.2089
39.8603
35.8203
49.81
39.1348
27.8546
40.9976
53.0825
63.3634
41.3712
15.8827
21.0509
22.8017
24.1337
39.3419
23.1254
26.7182
22.1253
32.4195
49.4622
45.5301
36.2687
23.3926
27.5644
32.7462
52.2503
84.7747
77.7615
64.4216
55.639
58.4334
36.0322
34.815
67.6885
26.2456
15.3582
35.9966
44.3292
34.6444
38.6239
32.8601
32.2142
31.4091
47.9067
56.9715
59.0152
66.5942
69.796
41.314
42.5543
46.4046
39.3741
23.2577
47.8665
54.86
32.7658
56.1684
85.632
67.0438
54.2832
90.1461
116.841
74.4702
27.2708
29.4318
29.5282
46.2249
41.0151
45.0435
55.11
58.9735
61.9163
115.048
85.8223
93.4778
72.7393
87.3499
105.413
97.9879
100.143
104.804
92.368
96.1355
115.712
141.574
127.549
116.587
103.972
94.341
97.9428
76.6865
71.6737
51.9514
51.7164
60.499
72.9419
78.9389
57.7678
71.5552
62.2904
77.8478
90.637
99.17
116.325
145.125
195.256
211.497
144.793
140.317
153.795
158.028
203.021
182.7
164.469
172.85
188.626
197.671
214.381
241.894
244.28
231.783
282.352
340.732
388.297
439.924
454.647
512.332
644.938
852.802
1072.97
1327.18
1635.82
1690.79
1869.6
2092.79
2298.25
2553.39
3268.98
4427.55
5207.14
5138.22
4527.55
3539.06
2405.26
1605.43
1179.32
852.078
696.748
618.225
523.124
462.449
405.027
397.869
383.874
385.262
351.821
329.574
257.816
225.453
204.88
164.888
156.087
190.602
197.884
185.686
139.793
123.547
136.239
146.766
147.502
119.4
145.223
162.811
136.018
125.944
97.5103
70.8072
67.9793
95.2632
108.35
98.2361
78.392
91.1147
113.852
119.455
113.937
96.1736
90.7024
86.6322
88.8989
77.3075
83.1667
83.6268
70.3571
69.1148
68.7908
77.7817
63.113
55.8866
83.4974
69.2172
63.013
31.3682
58.8956
50.6848
72.9047
90.8081
93.4107
59.5357
49.6355
40.8833
22.8356
38.6111
58.8151
49.4127
45.8563
39.6257
44.8554
38.2217
54.3838
78.9764
86.1845
60.16
48.4651
44.6632
42.2215
31.3276
15.4177
34.9558
22.9346
69.5463
65.4471
59.4418
57.5435
62.946
81.7466
51.6638
71.5692
88.8837
110.163
99.4455
64.7347
38.5479
43.2206
67.8469
67.4633
64.5788
57.648
44.5708
34.2339
46.439
41.2947
30.937
30.2683
50.0256
10.0165
25.9388
29.0721
48.2588
70.2391
76.1579
56.4765
56.6159
42.9992
32.4042
48.5826
74.622
47.3326
54.5715
60.3617
65.2234
50.1578
47.6264
37.232
45.1784
46.1082
29.6297
27.5128
32.1697
39.129
26.9943
23.3274
22.0523
33.4769
28.3072
54.3045
67.6184
43.4411
42.1892
30.6966
42.8043
45.1281
38.7626
40.5396
47.99
56.764
71.1453
86.5802
92.1624
83.715
65.8356
44.8346
56.2927
45.9803
35.2978
26.7277
41.0044
23.7959
21.8011
32.6644
60.2757
58.9889
35.4622
67.9445
68.6752
43.4595
44.2046
54.2811
38.249
46.4931
35.4317
36.9139
44.9005
40.4641
42.8108
43.4158
40.3388
18.3998
15.0455
31.2107
42.7091
23.2983
37.0989
39.3389
48.8767
34.8968
23.8052
12.3359
12.0787
17.7693
38.7671
30.9331
17.9031
8.76746
18.7189
1.6814
7.71051
22.8669
23.8816
17.8219
31.6761
30.469
26.9276
17.8768
23.7027
22.9751
20.465
43.7367
29.0303
31.212
23.9936
33.596
39.465
28.9055
23.708
21.3184
13.7921
25.1548
24.339
21.6993
29.204
57.2782
32.4428
21.2722
20.0244
10.4859
14.3131
15.8662
17.3422
30.4
35.2805
42.7676
48.6095
38.9827
17.1252
60.7313
55.453
35.1821
53.8714
53.2232
38.7387
35.7057
45.8608
42.7062
48.4474
45.8787
50.9017
53.5543
35.14
50.1947
37.3347
30.583
39.8498
40.4979
56.6203
55.7647
52.8605
35.0857
28.3524
51.0353
27.8495
29.5653
37.296
46.8489
54.5264
53.0554
76.5241
50.3666
40.4507
30.1028
18.135
31.1508
34.4306
29.9326
46.1643
42.6825
53.7854
41.1086
32.2242
23.6262
17.5663
39.7864
51.0983
55.6739
48.5438
47.4144
37.8871
34.3394
26.8628
34.4036
50.3731
46.4469
47.3686
18.4281
5.42707
33.3034
45.88
62.2994
59.9886
32.9079
35.5153
51.5965
50.7153
40.0159
38.039
46.2758
46.6221
45.5473
28.6416
33.7511
29.713
41.6339
44.2611
25.2082
37.6456
40.5633
43.853
32.0069
24.1462
10.0712
3.13272
16.3361
27.7275
35.1597
45.8269
79.4613
122.96
121.894
65.4804
56.8106
47.9002
38.8524
57.4794
51.1857
58.8386
44.8632
43.1491
28.7391
4.57136
9.08674
38.0429
34.4083
55.3728
58.586
39.0923
34.9063
29.3946
23.1685
23.239
8.72291
32.4563
46.8055
22.3577
53.6102
58.2885
52.2872
18.03
9.94804
27.3111
23.1294
25.7067
18.8126
19.3399
28.0498
56.8238
24.3063
40.4981
30.9793
18.8833
7.27807
30.6649
40.6647
47.9773
39.5529
32.5357
19.0538
29.5435
16.5315
9.06608
20.4389
35.5936
31.2276
30.6876
44.3695
40.1142
30.002
47.7787
40.9541
23.0996
20.1453
55.016
53.9361
30.7109
25.1279
35.6748
39.212
27.2808
25.4182
10.4693
33.9624
49.6434
43.8196
47.0352
33.4604
55.5046
41.6564
43.4004
59.3099
72.7547
72.6903
61.8448
24.1631
36.0969
38.6169
32.4943
30.9747
48.5839
79.5954
54.0423
51.9262
49.5413
42.7976
34.8258
35.4886
27.1955
42.196
40.3513
48.1882
35.1309
32.1072
33.8254
37.8455
27.1018
34.2962
52.9525
64.7343
63.0359
35.3239
24.2981
23.4151
38.328
57.2945
28.2434
10.6545
35.6723
43.9905
48.2931
41.0706
34.6227
33.5207
50.1578
30.5498
33.3924
24.9203
15.4207
28.0612
15.268
25.9478
42.0417
33.6274
40.6635
31.7404
53.2357
54.5377
25.9758
38.1079
46.8613
17.1291
27.4046
1.52753
30.371
30.6223
19.8372
23.4942
4.54641
11.5305
23.9641
41.0774
38.5916
33.8703
34.913
47.3135
42.539
36.6785
25.4428
34.1454
28.6728
33.0275
30.7629
70.973
37.3744
31.5971
30.6981
24.6951
36.1408
29.2937
29.2144
50.9188
51.5261
63.5633
47.0862
37.1948
30.2054
35.6335
36.5227
40.4106
36.8408
43.3865
32.5232
29.095
21.5568
16.1435
14.8588
23.4638
12.0816
31.5102
19.7139
8.23147
29.5327
55.618
70.9318
38.2916
29.9625
37.2828
43.9211
47.3979
42.5268
43.8102
34.595
19.2572
27.4387
40.8156
45.2436
32.9163
71.0857
50.336
46.3433
30.7851
34.9322
44.2786
29.7056
38.4182
33.2731
47.6047
18.7739
18.9319
31.5676
24.2372
51.4872
51.1786
41.1499
24.5593
29.0719
45.5057
42.72
48.748
85.9257
66.1671
52.2484
47.2286
70.8502
66.14
61.9592
32.7693
21.3048
8.5295
11.8644
-6.3714
4.67919
17.7767
33.7857
45.2202
41.9232
36.8153
34.8625
48.9119
61.4517
44.3097
37.7358
44.8093
42.2646
62.0822
64.9722
58.07
50.9353
52.7638
50.0046
28.8658
28.3651
28.4951
47.8546
58.0692
31.2186
31.0703
35.5916
35.1513
39.3384
36.4758
27.3394
52.7486
25.4745
30.3083
37.5051
36.7776
39.8145
33.1406
43.3219
42.0341
28.2152
38.2946
55.0121
36.204
57.3634
56.8988
56.6615
51.0858
44.4449
40.9256
53.5635
55.7051
30.9862
39.7716
45.8618
39.2211
23.2422
31.4829
28.6574
23.9362
19.9476
43.3673
60.4124
65.8207
32.4758
35.0237
45.6889
46.4988
43.1257
50.1856
44.7774
56.771
46.7103
52.9673
65.138
90.2484
81.6824
50.7548
55.7629
58.6876
48.7114
52.8744
84.3704
93.463
83.892
52.9166
65.3846
119.617
148.012
130.666
111.016
115.812
143.837
144.186
112.479
108.67
72.4446
69.5472
83.3044
83.5156
67.8748
81.9458
84.0583
111.567
122.608
127.69
148.852
160.919
152.787
159.51
155.923
144.643
129.447
148.939
181.435
247.161
294.342
366.93
328.795
293.477
268.632
272.138
282.613
409.039
464.209
509.48
650.281
799.027
985.292
1161.42
1150.83
1096.75
1207.21
1495.41
1966.57
2461.16
3207.02
4141.56
5190.41
5934.64
5705.87
4449.31
2812.01
1782.26
1179.04
879.445
718.166
567.403
529.925
401.191
379.828
351.349
325.389
330.331
347.756
282.658
262.872
250.444
203.721
176.476
186.012
155.744
129.738
133.009
121.839
118.628
124.369
139.552
115.188
89.7193
86.9547
84.945
87.9369
102.74
114.057
83.6464
75.8793
78.978
75.8765
70.1461
64.9593
57.2179
81.3227
76.8261
76.0643
84.4495
82.4534
85.0692
43.2887
70.2946
70.0387
53.9661
45.605
60.2047
46.7846
74.9409
88.8135
63.9056
48.8804
47.3102
62.3369
81.9373
97.0727
91.3058
69.555
54.1843
40.0797
34.2753
51.5915
44.6524
51.1021
57.3243
61.3333
58.9393
43.459
68.6274
53.8109
40.0366
29.734
50.0121
72.0709
58.8411
64.5011
58.0553
50.7918
59.0078
46.0301
40.7582
24.3938
34.7335
29.2317
49.4152
22.5437
59.3436
56.044
45.5682
66.8254
80.8326
66.4077
58.7577
40.2951
52.6652
56.6657
53.6355
26.8656
39.1717
24.6625
40.9649
48.0926
40.6488
16.1146
23.3466
31.59
30.8091
16.6207
15.6369
-5.58194
14.344
-2.57399
16.8383
51.2229
58.3104
56.3036
33.9237
45.6305
34.0321
18.9659
22.1313
44.2253
46.6542
23.7878
11.2499
4.22465
14.7974
9.81033
8.76899
20.5084
29.6119
32.957
50.0948
50.7342
57.1668
58.1498
69.6916
68.3561
68.1435
68.2873
42.0201
49.669
45.2969
44.9084
23.1681
4.15658
16.1492
27.7243
12.8045
21.6271
26.0592
21.5821
35.5051
41.9735
36.8396
29.9324
16.5583
48.5976
72.4063
82.7358
102.902
72.7323
32.9299
8.70515
11.4507
0.50319
6.83813
14.4058
37.0966
40.8002
49.0704
45.0939
30.1563
45.1182
26.1417
13.2511
9.40674
17.4851
23.6098
48.4614
58.4797
39.2365
34.5634
30.29
18.0115
33.0127
34.7987
46.9739
62.9156
74.0518
52.2308
44.6201
49.5201
38.9562
42.4847
48.5738
55.1597
45.0409
16.7663
23.5281
32.238
41.9362
59.7584
40.0701
32.293
25.897
41.5125
44.1678
46.2854
26.5465
27.2521
30.5758
26.8729
20.0456
14.0093
54.5222
37.2858
51.9199
49.0698
55.6045
68.3132
65.8841
44.0059
18.0104
9.13051
44.7465
61.562
67.0799
74.9153
61.9097
40.3807
34.416
29.9744
11.3176
24.8969
30.1318
25.3286
31.9017
26.0389
16.8502
13.0169
9.81928
22.3286
14.0008
29.032
24.8241
20.8183
28.6432
7.87943
39.8961
45.8588
59.941
53.7349
25.6572
32.5421
2.65849
12.9636
20.6362
20.2464
23.4247
37.4563
39.0707
20.6691
43.9771
25.1056
21.5571
15.9679
24.2579
44.0317
27.4246
49.271
36.5168
9.10139
14.9744
-11.2701
19.6015
10.2217
19.1177
26.4854
39.7184
38.7345
43.0836
21.0932
19.4821
34.031
47.8531
30.4037
18.6915
27.5711
32.4826
30.3187
36.8144
35.2341
36.4505
38.0982
32.2986
24.5664
28.3739
37.9949
29.4509
28.5097
26.5727
23.5397
36.614
35.1105
24.8124
18.1914
-9.98653
6.95233
29.2137
34.0393
48.5612
23.0432
32.2088
7.28141
8.55725
10.9942
14.5645
31.4173
23.9656
10.8106
25.807
40.3
37.9023
25.1542
29.8547
32.0772
22.8997
43.8449
46.8035
20.4654
15.6052
20.798
8.00775
13.5743
27.1562
26.7773
18.0827
22.4332
20.605
25.0013
38.0863
31.2335
46.6159
51.3155
35.3664
36.5682
52.5615
52.8999
26.1348
16.0281
21.5558
6.47321
4.26293
34.7393
65.2918
75.2499
52.3961
35.8719
26.6399
40.7791
48.4854
51.6965
41.768
38.5677
14.2769
19.1152
26.7353
22.0991
30.4284
42.5615
17.0925
1.87461
20.1256
32.1934
21.2698
5.55831
-0.737
30.957
43.2573
28.0545
27.1095
31.4547
26.0419
24.5871
18.1742
13.9724
23.3392
34.3136
32.8033
22.7212
16.2559
13.2028
13.1747
21.9366
20.6386
3.2351
17.9487
33.389
18.9867
37.7297
44.7788
49.0729
53.5506
57.5744
72.5606
50.7121
55.1161
56.4424
39.9478
14.8843
23.7004
31.4499
45.1823
55.2831
39.4749
17.2219
23.3327
50.6011
55.7438
32.8535
40.4743
37.6324
51.62
39.2138
15.9162
22.6765
29.0922
25.6224
33.417
13.4822
8.5472
22.3346
27.1841
20.3872
11.493
21.9567
49.4316
46.4085
38.5878
31.542
15.7662
29.2249
91.4814
49.675
55.6643
51.7976
34.4
27.3688
37.4191
28.6965
30.5873
25.3816
29.4332
40.4692
61.5142
18.3268
36.5421
36.182
29.0605
33.9447
39.0717
66.6218
75.2219
58.7895
50.9737
48.2782
52.2139
56.355
57.1444
35.7203
59.1887
[truncated: 433 more rows]

## Sheet: i
	Delay time	#NAME?
	ps
s	ps	data	fit	-0.05	0.05
2.07202e-10	207.202	4.495	4.48939	4.41919	4.54993
2.199e-10	219.9	4.48843	4.48068	4.41046	4.54113
2.33376e-10	233.376	4.47763	4.48449	4.41409	4.54508
2.47678e-10	247.678	4.48904	4.47063	4.40028	4.53107
2.62857e-10	262.857	4.47571	4.4603	4.38996	4.52065
2.78965e-10	278.965	4.44963	4.45897	4.38851	4.5194
2.96061e-10	296.061	4.44575	4.45573	4.3852	4.51623
3.14205e-10	314.205	4.43971	4.44828	4.37773	4.50878
3.33461e-10	333.461	4.42063	4.43943	4.36888	4.49992
3.53896e-10	353.896	4.4074	4.43091	4.36037	4.49141
3.75584e-10	375.584	4.40034	4.42266	4.35212	4.48319
3.98602e-10	398.602	4.41107	4.41293	4.34244	4.4735
4.23029e-10	423.029	4.3805	4.3995	4.32911	4.46005
4.48954e-10	448.954	4.39692	4.3869	4.31661	4.44746
4.76468e-10	476.468	4.39363	4.38223	4.31195	4.44298
5.05667e-10	505.667	4.36833	4.36758	4.29745	4.42836
5.36656e-10	536.656	4.36074	4.35884	4.28881	4.41979
5.69545e-10	569.545	4.35359	4.34293	4.27311	4.40393
6.04448e-10	604.448	4.34586	4.33474	4.26504	4.39598
6.41491e-10	641.491	4.3	4.32249	4.25299	4.38393
6.80804e-10	680.804	4.28796	4.30818	4.23894	4.3698
7.22526e-10	722.526	4.26134	4.29429	4.22533	4.35615
7.66805e-10	766.805	4.26546	4.27956	4.21092	4.34168
8.13798e-10	813.798	4.24163	4.26074	4.19251	4.32308
8.6367e-10	863.67	4.21327	4.24678	4.17893	4.30948
9.16599e-10	916.599	4.19864	4.22788	4.16052	4.2909
9.72771e-10	972.771	4.20229	4.21317	4.14628	4.27665
1.03239e-09	1032.39	4.19984	4.19547	4.12913	4.25939
1.09565e-09	1095.65	4.19775	4.17598	4.11027	4.24037
1.1628e-09	1162.8	4.17396	4.15376	4.08877	4.21861
1.23406e-09	1234.06	4.12318	4.13593	4.07166	4.20142
1.30969e-09	1309.69	4.09377	4.11209	4.04868	4.17814
1.38995e-09	1389.95	4.10288	4.08977	4.02726	4.15649
1.47513e-09	1475.13	4.06349	4.06752	4.00598	4.13499
1.56553e-09	1565.53	4.07196	4.04545	3.98496	4.11376
1.66147e-09	1661.47	4.04671	4.0196	3.96027	4.08872
1.7633e-09	1763.3	4.02254	3.99358	3.93549	4.0636
1.87136e-09	1871.36	4.01887	3.96807	3.91131	4.03911
1.98604e-09	1986.04	3.94298	3.93821	3.8829	4.0102
2.10775e-09	2107.75	3.9081	3.90919	3.85542	3.98227
2.23692e-09	2236.92	3.88506	3.88118	3.82904	3.95549
2.37401e-09	2374.01	3.87639	3.84841	3.79804	3.92389
2.5195e-09	2519.5	3.8306	3.81685	3.76834	3.89364
2.6739e-09	2673.9	3.78763	3.78433	3.73779	3.86251
2.83777e-09	2837.77	3.72699	3.74992	3.70548	3.82953
3.01168e-09	3011.68	3.70994	3.71394	3.67172	3.79502
3.19624e-09	3196.24	3.66758	3.67725	3.63736	3.75988
3.39212e-09	3392.12	3.633	3.63907	3.60163	3.7233
3.6e-09	3600	3.584	3.59914	3.56425	3.68499

## Sheet: j
Delay time	#NAME?
ps
	data	fit	-0.05	0.05
207.202	2.01209	2.02115	1.9846	2.03833
219.9	2.01632	2.01703	1.98056	2.03421
233.376	2.011	2.01857	1.9821	2.03579
247.678	2	2.01204	1.97569	2.02925
262.857	2.003	2.00714	1.97089	2.02435
278.965	2.011	2.0063	1.97009	2.02355
296.061	1.99385	2.00456	1.9684	2.02184
314.205	1.999	2.00089	1.96482	2.01818
333.461	1.998	1.99658	1.96061	2.01389
353.896	1.98216	1.99241	1.95653	2.00973
375.584	1.987	1.98834	1.95256	2.00568
398.602	1.976	1.9836	1.94793	2.00096
423.029	1.978	1.97719	1.94167	1.99457
448.954	1.969	1.97113	1.93574	1.98852
476.468	1.95112	1.96853	1.93323	1.98596
505.667	1.95184	1.96154	1.92641	1.97899
536.656	1.958	1.95708	1.92208	1.97457
569.545	1.93873	1.94951	1.91468	1.96701
604.448	1.95429	1.94522	1.91053	1.96277
641.491	1.91975	1.93915	1.90462	1.95673
680.804	1.92805	1.93216	1.89782	1.94978
722.526	1.91452	1.92532	1.89118	1.94298
766.805	1.92011	1.91809	1.88415	1.93579
813.798	1.8912	1.90912	1.87542	1.92685
863.67	1.87997	1.90212	1.86864	1.91991
916.599	1.891	1.89306	1.85984	1.9109
972.771	1.86571	1.88567	1.85268	1.90357
1032.39	1.87828	1.877	1.84428	1.89497
1095.65	1.86155	1.86758	1.83515	1.8856
1162.8	1.85109	1.85703	1.82492	1.87512
1234.06	1.83712	1.84817	1.81636	1.86635
1309.69	1.80961	1.83691	1.80547	1.85517
1389.95	1.81509	1.82622	1.79513	1.84456
1475.13	1.79518	1.8155	1.78479	1.83395
1565.53	1.80159	1.80481	1.77449	1.82337
1661.47	1.80709	1.79264	1.76275	1.81132
1763.3	1.76522	1.78039	1.75095	1.79919
1871.36	1.74871	1.76829	1.73931	1.78723
1986.04	1.73275	1.75457	1.7261	1.77365
2107.75	1.72053	1.74114	1.7132	1.76038
2236.92	1.71682	1.72804	1.70065	1.74747
2374.01	1.7035	1.71326	1.68647	1.73287
2519.5	1.69319	1.69888	1.67271	1.71872
2673.9	1.66496	1.68417	1.65865	1.70424
2837.77	1.65651	1.66882	1.644	1.68914
3011.68	1.65746	1.65296	1.62887	1.67356
3196.24	1.64458	1.63689	1.61357	1.65778
3392.12	1.622	1.62036	1.59786	1.64158
3600	1.6153	1.60331	1.58167	1.62489

## Sheet: k
	Ʌ∥		±Ʌ∥	Ʌ⊥		±Ʌ⊥
HOPG-ZYB	1490	0.1	149	8.5	0.11	0.935
Natural G	904	0.12	108.48	8	0.14	1.12
Kish G	1362	0.13	177.06	8.57	0.12	1.0284
G/Ni	1314	0.14	183.96	7.51	0.09	0.6759
