# Supplementary material for: Rapid synthesis of micron-thick flexible graphite films via non-equilibrium carbon flux engineering
Source: Nat Commun. 2026 Feb 28;17:3280. doi: 10.1038/s41467-026-70028-8 (PMC13066362; doi:10.1038/s41467-026-70028-8)
Supplement: Supplementary file 3 — Source data [file 41467_2026_70028_MOESM3_ESM.zip › Source Data files/Figure S1.xlsx]

## Sheet: b
Time	Current	Temperature
0	23.3746	709.721
0.1	8.95198	709.495
0.2	183.064	709.721
0.3	259.201	709.721
0.4	267.294	709.721
0.5	267.429	709.495
0.6	266.48	709.495
0.7	265.576	709.721
0.8	265.033	709.721
0.9	264.897	709.495
1	264.671	709.495
1.1	264.536	826.82
1.2	264.807	839.724
1.3	264.671	952.509
1.4	264.671	969.187
1.5	264.536	1164.86
1.6	264.536	1178.22
1.7	264.4	1201.49
1.8	264.445	1268.4
1.9	264.31	1296.11
2	264.445	1316.79
2.1	264.536	1334.1
2.2	264.536	1369.23
2.3	264.445	1401.46
2.4	264.445	1421.6
2.5	264.4	1460.24
2.6	264.264	1478.37
2.7	264.31	1509.52
2.8	264.31	1518.43
2.9	264.174	1550.66
3	264.219	1559.79
3.1	264.219	1585.7
3.2	264.129	1586.38
3.3	264.084	1611.25
3.4	264.219	1611.93
3.5	264.219	1631.59
3.6	264.264	1632.05
3.7	264.4	1646.97
3.8	264.355	1647.64
3.9	264.4	1660.76
4	264.49	1661.21
4.1	264.581	1671.61
4.2	264.581	1671.83
4.3	264.671	1680.2
4.4	264.807	1680.42
4.5	264.897	1686.75
4.6	264.988	1686.75
4.7	264.762	1691.95
4.8	264.807	1691.95
4.9	264.762	1696.02
5	7.27914	1699.02
5.1	0	1695.57
5.2	0	1695.34
5.3	0	1606.73
5.4	0	1600.4
5.5	0	1512.91
5.6	0	1506.36
5.7	0	1437.63
5.8	0	1430.17
5.9	0	1372.76
6	0	1364.84
6.1	0	1315.56
6.2	0	1309.23
6.3	0	1267.41
6.4	0	1259.95
6.5	0	1221.52
6.6	0	1216.1
6.7	0	1183.99
6.8	0	1177.21
6.9	0	1147.83
7	0	1139.46
7.1	0	1113.92
7.2	0	1106.23
7.3	0	1084.08
7.4	0	1075.49
7.5	0	1056.5
7.6	0	1048.36
7.7	0	1031.4
7.8	0	1020.55
7.9	0	1005.86
8	0	996.817
8.1	0	985.966
8.2	0	974.437
8.3	0	963.812
8.4	0	953.187
8.5	0	945.049
8.6	0	933.746
8.7	0	927.869
8.8	0	914.983
8.9	0	908.427
9	0	896.672
9.1	0	891.021
9.2	0	879.718
9.3	0	877.005
9.4	0	862.989
9.5	0	861.859
9.6	0	847.391
9.7	0	846.261
9.8	0	832.471
9.9	0	832.245
10	0	818.229
10.1	0	818.229
10.2	0	803.988
10.3	0	803.988
10.4	0	791.328
10.5	0	791.328
10.6	0	778.669
10.7	0	778.443
10.8	0	766.462
10.9	0	766.236
11	0	754.481
11.1	0	754.481
11.2	0	743.63
11.3	0	743.404
11.4	0	732.101
11.5	0	732.101
11.6	0	721.702
11.7	0	721.476
11.8	0	710.625
11.9	0	710.399
12	0	709.721
12.1	0	709.721
12.2	0	709.495
12.3	0	709.495
12.4	0	709.721
12.5	0	709.721
12.6	0	709.721
12.7	0	709.721
12.8	0	709.947
12.9	0	709.947
13	0	709.721
