# Supplementary material for: Rapid synthesis of micron-thick flexible graphite films via non-equilibrium carbon flux engineering
Source: Nat Commun. 2026 Feb 28;17:3280. doi: 10.1038/s41467-026-70028-8 (PMC13066362; doi:10.1038/s41467-026-70028-8)
Supplement: Supplementary file 3 — Source data [file 41467_2026_70028_MOESM3_ESM.zip › Source Data files/Figure S10.xlsx]

## Sheet: a-I
												ID 0086-0001-1977-0222
							Date
								2024-09-12 15:41:29
							File
								5.sdf
							Original image
								Image size
								562.907	µm	×	562.907	µm
								1022	pix	×	1022	pix
							1st processed image
								Image size
								562.907	µm	×	562.907	µm
								1022	pix	×	1022	pix
								Line X pos			311.747	µm
								Line Y pos			118.42	µm
								Line Height			-0.901676	nm
								Rect X size			498.465	µm
								Rect Y size			424.659	µm
							2nd processed image
								Image size
								498.465	µm	×	424.659	µm
								512	pix	×	436	pix
								⊿X			17.5242	µm
								⊿Y			199.668	µm
								⊿L			200.435	µm
								⊿H			1693.51	nm
								⊿fL			135.384	µm
								Hmax			7331.32	nm
								Hmin			-609.822	nm
							3D Roughness (1st processed image)
								Segment			562.907	µm
								Sa			664.555	nm
								Sq			898.292	nm
								Sz			20297.5	nm
							3D Roughness (2nd processed image)
								Segment			498.465	µm
								Sa			1283.27	nm
								Sq			2036.96	nm
								Sz			7941.14	nm
							2D Roughness
								λc			25	µm
								Ra			22.625	nm
								Rq			27.9737	nm
								Rz			101.96	nm
							Profile
								⊿D			127.497	µm
								⊿H			917.059	nm
								Angle			0.412108	°
								R			0	µm
								Width of cursor			9.68874	µm
								Orange			15.0215	nm
								Blue			599.785	nm
								⊿H2			584.764	nm
								⊿flD			133.815	µm
								⊿flL			133.815	µm
								⊿flH			0	nm

## Sheet: a-II
												ID 0086-0001-1977-0222
							Date
								2024-09-12 16:16:03
							File
								7.sdf
							Original image
								Image size
								562.907	µm	×	562.907	µm
								1022	pix	×	1022	pix
							1st processed image
								Image size
								562.907	µm	×	562.907	µm
								1022	pix	×	1022	pix
								Line X pos			118.42	µm
								Line Y pos			442.835	µm
								Line Height			5475.69	nm
								Rect X size			495.16	µm
								Rect Y size			478.637	µm
							2nd processed image
								Image size
								495.16	µm	×	478.637	µm
								512	pix	×	494	pix
								⊿X			280.462	µm
								⊿Y			34.8804	µm
								⊿L			282.623	µm
								⊿H			3848.26	nm
								⊿fL			152.117	µm
								Hmax			6902.57	nm
								Hmin			-518.989	nm
							3D Roughness (1st processed image)
								Segment			562.907	µm
								Sa			1060.21	nm
								Sq			1325.76	nm
								Sz			7421.56	nm
							3D Roughness (2nd processed image)
								Segment			495.16	µm
								Sa			2119.02	nm
								Sq			3007.22	nm
								Sz			7421.56	nm
							2D Roughness
								λc			25	µm
								Ra			50.1024	nm
								Rq			86.2152	nm
								Rz			408.862	nm
							Profile
								⊿D			93.1278	µm
								⊿H			2003.91	nm
								Angle			1.23269	°
								R			0	µm
								Width of cursor			9.63455	µm
								Orange			17.1674	nm
								Blue			596.567	nm
								⊿H2			579.399	nm
								⊿flD			188.685	µm
								⊿flL			188.685	µm
								⊿flH			0	nm

## Sheet: a-III
												ID 0086-0001-1977-0222
							Date
								2024-09-13 14:39:03
							File
								7.sdf
							Original image
								Image size
								562.907	µm	×	562.907	µm
								1022	pix	×	1022	pix
							1st processed image
								Image size
								562.907	µm	×	562.907	µm
								1022	pix	×	1022	pix
								Line X pos			116.767	µm
								Line Y pos			58.9345	µm
								Line Height			0	nm
								Rect X size			503.973	µm
								Rect Y size			521.598	µm
							2nd processed image
								Image size
								503.973	µm	×	521.598	µm
								494	pix	×	512	pix
								⊿X			244.845	µm
								⊿Y			211.899	µm
								⊿L			323.806	µm
								⊿H			3125.65	nm
								⊿fL			162.999	µm
								Hmax			5267.23	nm
								Hmin			-3184.66	nm
							3D Roughness (1st processed image)
								Segment			562.907	µm
								Sa			618.46	nm
								Sq			779.486	nm
								Sz			8451.89	nm
							3D Roughness (2nd processed image)
								Segment			503.973	µm
								Sa			1056.91	nm
								Sq			1387.46	nm
								Sz			8435.46	nm
							2D Roughness
								λc			25	µm
								Ra			36.9185	nm
								Rq			47.2795	nm
								Rz			188.331	nm
							Profile
								⊿D			233.808	µm
								⊿H			3011.42	nm
								Angle			0.737922	°
								R			0	µm
								Width of cursor			10.1506	µm
								Orange			8.58369	nm
								Blue			592.275	nm
								⊿H2			583.691	nm
								⊿flD			216.18	µm
								⊿flL			216.18	µm
								⊿flH			0	nm

## Sheet: a-IV
												ID 0086-0001-1977-0222
							Date
								2024-09-13 15:37:43
							File
								11.sdf
							Original image
								Image size
								562.907	µm	×	562.907	µm
								1022	pix	×	1022	pix
							1st processed image
								Image size
								562.907	µm	×	562.907	µm
								1022	pix	×	1022	pix
								Line X pos			345.896	µm
								Line Y pos			496.813	µm
								Line Height			0	nm
								Rect X size			501.219	µm
								Rect Y size			460.46	µm
							2nd processed image
								Image size
								501.219	µm	×	460.46	µm
								512	pix	×	470	pix
								⊿X			76.3576	µm
								⊿Y			268.439	µm
								⊿L			279.087	µm
								⊿H			4262.7	nm
								⊿fL			143.037	µm
								Hmax			5163.48	nm
								Hmin			-2810.91	nm
							3D Roughness (1st processed image)
								Segment			562.907	µm
								Sa			967.035	nm
								Sq			1258.19	nm
								Sz			14426	nm
							3D Roughness (2nd processed image)
								Segment			501.219	µm
								Sa			1036.52	nm
								Sq			1522.05	nm
								Sz			7974.39	nm
							2D Roughness
								λc			25	µm
								Ra			28.358	nm
								Rq			36.149	nm
								Rz			136.541	nm
							Profile
								⊿D			172.33	µm
								⊿H			4019.16	nm
								Angle			-1.33603	°
								R			0	µm
								Width of cursor			9.75413	µm
								Orange			17.1674	nm
								Blue			596.567	nm
								⊿H2			579.399	nm
								⊿flD			186.325	µm
								⊿flL			186.325	µm
								⊿flH			0	nm

## Sheet: a-V
												ID 0086-0001-1977-0222
							Date
								2024-09-13 16:02:32
							File
								3.sdf
							Original image
								Image size
								562.907	µm	×	562.907	µm
								1022	pix	×	1022	pix
							1st processed image
								Image size
								562.907	µm	×	562.907	µm
								1022	pix	×	1022	pix
								Line X pos			437.327	µm
								Line Y pos			367.377	µm
								Line Height			0	nm
								Rect X size			392.162	µm
								Rect Y size			315.052	µm
							2nd processed image
								Image size
								392.162	µm	×	315.052	µm
								512	pix	×	411	pix
								⊿X			245.102	µm
								⊿Y			30.662	µm
								⊿L			247.012	µm
								⊿H			5547.76	nm
								⊿fL			98.8849	µm
								Hmax			9772.08	nm
								Hmin			-14310.5	nm
							3D Roughness (1st processed image)
								Segment			562.907	µm
								Sa			4924.6	nm
								Sq			6590.37	nm
								Sz			184625	nm
							3D Roughness (2nd processed image)
								Segment			392.162	µm
								Sa			1414.98	nm
								Sq			2104.87	nm
								Sz			18193	nm
							2D Roughness
								λc			25	µm
								Ra			96.5123	nm
								Rq			123.028	nm
								Rz			503.624	nm
							Profile
								⊿D			201.007	µm
								⊿H			5072.39	nm
								Angle			1.44555	°
								R			0	µm
								Width of cursor			7.63307	µm
								Orange			17.1674	nm
								Blue			596.567	nm
								⊿H2			579.399	nm
								⊿flD			164.911	µm
								⊿flL			164.911	µm
								⊿flH			0	nm

## Sheet: b-I
File	5.sdf
No.	X	Z
	µm	nm
1	0	-0.107808
2	0.287568	-0.161893
3	0.575137	-0.144185
4	0.862705	-0.0993681
5	1.15027	-0.0378548
6	1.43784	0.176791
7	1.72541	0.340552
8	2.01298	0.463237
9	2.30055	0.524463
10	2.58812	0.515967
11	2.87568	0.430447
12	3.16325	0.299008
13	3.45082	0.125591
14	3.73839	-0.0952259
15	4.02596	-0.392977
16	4.31353	-0.660042
17	4.6011	-0.876104
18	4.88866	-1.16131
19	5.17623	-1.45998
20	5.4638	-1.76148
21	5.75137	-1.78736
22	6.03894	-1.72092
23	6.32651	-1.65435
24	6.61408	-1.694
25	6.90164	-1.72109
26	7.18921	-1.76734
27	7.47678	-1.85456
28	7.76435	-2.33907
29	8.05192	-2.90864
30	8.33949	-3.43447
31	8.62705	-3.57312
32	8.91462	-3.57778
33	9.20219	-3.54511
34	9.48976	-3.37128
35	9.77733	-2.77426
36	10.0649	-2.10652
37	10.3525	-1.48232
38	10.64	-0.986273
39	10.9276	-0.528926
40	11.2152	-0.0982797
41	11.5027	0.141921
42	11.7903	0.215197
43	12.0779	0.246362
44	12.3654	0.215238
45	12.653	0.0934486
46	12.9406	-0.0259742
47	13.2282	-0.123892
48	13.5157	-0.224577
49	13.8033	-0.351468
50	14.0909	-0.469191
51	14.3784	-0.51306
52	14.666	-0.59074
53	14.9536	-0.724852
54	15.2411	-0.894615
55	15.5287	-1.06707
56	15.8163	-1.22224
57	16.1038	-1.39515
58	16.3914	-1.5318
59	16.679	-1.54996
60	16.9665	-1.48632
61	17.2541	-1.35497
62	17.5417	-1.10245
63	17.8292	-0.85143
64	18.1168	-0.595441
65	18.4044	-0.413099
66	18.692	-0.268957
67	18.9795	-0.16445
68	19.2671	-0.13392
69	19.5547	-0.15435
70	19.8422	-0.157312
71	20.1298	-0.16573
72	20.4174	-0.175706
73	20.7049	-0.183083
74	20.9925	-0.196904
75	21.2801	-0.209308
76	21.5676	-0.261716
77	21.8552	-0.315573
78	22.1428	-0.408568
79	22.4303	-0.516123
80	22.7179	-0.605146
81	23.0055	-0.673023
82	23.293	-0.700146
83	23.5806	-0.643991
84	23.8682	-0.519859
85	24.1558	-0.331334
86	24.4433	-0.191324
87	24.7309	-0.0767627
88	25.0185	0.0342476
89	25.306	0.104871
90	25.5936	0.111268
91	25.8812	0.0883229
92	26.1687	0.0950171
93	26.4563	0.198221
94	26.7439	0.289022
95	27.0314	0.34736
96	27.319	0.383729
97	27.6066	0.404415
98	27.8941	0.378765
99	28.1817	0.247878
100	28.4693	0.0537443
101	28.7568	-0.134671
102	29.0444	-0.368306
103	29.332	-0.690962
104	29.6196	-1.03365
105	29.9071	-1.34783
106	30.1947	-1.46226
107	30.4823	-1.54163
108	30.7698	-1.63046
109	31.0574	-1.63995
110	31.345	-1.56449
111	31.6325	-1.46009
112	31.9201	-1.3326
113	32.2077	-1.29252
114	32.4952	-1.24807
115	32.7828	-1.1641
116	33.0704	-1.08528
117	33.3579	-1.0338
118	33.6455	-0.987101
119	33.9331	-0.965869
120	34.2207	-0.955656
121	34.5082	-0.984763
122	34.7958	-1.06536
123	35.0834	-1.1507
124	35.3709	-1.17069
125	35.6585	-1.18136
126	35.9461	-1.20387
127	36.2336	-1.2322
128	36.5212	-1.25011
129	36.8088	-1.26485
130	37.0963	-1.28445
131	37.3839	-1.31045
132	37.6715	-1.33062
133	37.959	-1.35481
134	38.2466	-1.39178
135	38.5342	-1.41744
136	38.8217	-1.40723
137	39.1093	-1.40717
138	39.3969	-1.42971
139	39.6845	-1.45929
140	39.972	-1.50834
141	40.2596	-1.61369
142	40.5472	-1.76584
143	40.8347	-1.96737
144	41.1223	-2.12495
145	41.4099	-2.27437
146	41.6974	-2.4791
147	41.985	-2.66177
148	42.2726	-2.71788
149	42.5601	-2.70184
150	42.8477	-2.61701
151	43.1353	-2.56142
152	43.4228	-2.49819
153	43.7104	-2.40415
154	43.998	-2.32842
155	44.2855	-2.30165
156	44.5731	-2.29276
157	44.8607	-2.27951
158	45.1483	-2.27981
159	45.4358	-2.30962
160	45.7234	-2.36404
161	46.011	-2.43233
162	46.2985	-2.5054
163	46.5861	-2.59798
164	46.8737	-2.73051
165	47.1612	-2.83493
166	47.4488	-2.87311
167	47.7364	-2.99388
168	48.0239	-3.21134
169	48.3115	-3.40634
170	48.5991	-3.61887
171	48.8866	-4.00767
172	49.1742	-4.4952
173	49.4618	-5.02096
174	49.7493	-5.33967
175	50.0369	-5.62822
176	50.3245	-5.96885
177	50.6121	-6.26297
178	50.8996	-6.20262
179	51.1872	-6.02275
180	51.4748	-5.66869
181	51.7623	-5.19297
182	52.0499	-4.57193
183	52.3375	-3.90517
184	52.625	-3.32782
185	52.9126	-2.86656
186	53.2002	-2.45136
187	53.4877	-2.10119
188	53.7753	-1.85029
189	54.0629	-1.65685
190	54.3504	-1.47812
191	54.638	-1.38786
192	54.9256	-1.36821
193	55.2132	-1.36225
194	55.5007	-1.34138
195	55.7883	-1.35251
196	56.0759	-1.39649
197	56.3634	-1.46228
198	56.651	-1.52115
199	56.9386	-1.62947
200	57.2261	-1.77425
201	57.5137	-1.92526
202	57.8013	-2.02275
203	58.0888	-2.14276
204	58.3764	-2.26271
205	58.664	-2.21364
206	58.9515	-2.03707
207	59.2391	-1.8403
208	59.5267	-1.717
209	59.8142	-1.61513
210	60.1018	-1.46989
211	60.3894	-1.33807
212	60.677	-1.27267
213	60.9645	-1.22888
214	61.2521	-1.15081
215	61.5397	-1.08768
216	61.8272	-1.03334
217	62.1148	-0.989092
218	62.4024	-0.915478
219	62.6899	-0.83026
220	62.9775	-0.753891
221	63.2651	-0.694888
222	63.5526	-0.646623
223	63.8402	-0.630353
224	64.1278	-0.640022
225	64.4153	-0.68551
226	64.7029	-0.801547
227	64.9905	-0.939428
228	65.278	-1.10519
229	65.5656	-1.27816
230	65.8532	-1.45968
231	66.1408	-1.63579
232	66.4283	-1.80868
233	66.7159	-1.81321
234	67.0035	-1.7808
235	67.291	-1.63864
236	67.5786	-1.44485
237	67.8662	-1.21041
238	68.1537	-0.933767
239	68.4413	-0.654921
240	68.7289	-0.425103
241	69.0164	-0.187562
242	69.304	0.00588565
243	69.5916	0.158782
244	69.8791	0.29703
245	70.1667	0.44256
246	70.4543	0.594773
247	70.7419	0.748878
248	71.0294	0.914538
249	71.317	1.09655
250	71.6046	1.29848
251	71.8921	1.48724
252	72.1797	1.65777
253	72.4673	1.81348
254	72.7548	1.95442
255	73.0424	2.08004
256	73.33	2.18832
257	73.6175	2.29128
258	73.9051	2.38652
259	74.1927	2.45021
260	74.4802	2.49479
261	74.7678	2.53172
262	75.0554	2.5723
263	75.3429	2.60949
264	75.6305	2.65131
265	75.9181	2.73022
266	76.2057	2.85598
267	76.4932	3.01887
268	76.7808	3.21384
269	77.0684	3.46512
270	77.3559	3.75507
271	77.6435	4.03259
272	77.9311	4.30256
273	78.2186	4.56787
274	78.5062	4.82764
275	78.7938	5.05501
276	79.0813	5.22867
277	79.3689	5.37456
278	79.6565	5.50679
279	79.944	5.61348
280	80.2316	5.71533
281	80.5192	5.85061
282	80.8067	5.99698
283	81.0943	6.14682
284	81.3819	6.27367
285	81.6695	6.40599
286	81.957	6.5606
287	82.2446	6.70032
288	82.5322	6.82023
289	82.8197	6.94654
290	83.1073	7.14043
291	83.3949	7.40031
292	83.6824	7.66074
293	83.97	7.89489
294	84.2576	8.10094
295	84.5451	8.27323
296	84.8327	8.40407
297	85.1203	8.48985
298	85.4078	8.55512
299	85.6954	8.63393
300	85.983	8.71584
301	86.2705	8.79628
302	86.5581	8.90024
303	86.8457	9.06063
304	87.1333	9.23224
305	87.4208	9.40415
306	87.7084	9.57026
307	87.996	9.73108
308	88.2835	9.96082
309	88.5711	10.1978
310	88.8587	10.3696
311	89.1462	10.5081
312	89.4338	10.6763
313	89.7214	10.831
314	90.0089	10.8787
315	90.2965	10.8922
316	90.5841	10.9183
317	90.8716	10.9852
318	91.1592	11.0194
319	91.4468	11.014
320	91.7344	11.0907
321	92.0219	11.2928
322	92.3095	11.473
323	92.5971	11.6548
324	92.8846	11.9714
325	93.1722	12.324
326	93.4598	12.7011
327	93.7473	13.0739
328	94.0349	13.4843
329	94.3225	13.9098
330	94.61	14.2896
331	94.8976	14.5566
332	95.1852	14.8315
333	95.4727	15.0567
334	95.7603	15.163
335	96.0479	15.2267
336	96.3354	15.2789
337	96.623	15.3897
338	96.9106	15.4999
339	97.1982	15.5985
340	97.4857	15.7196
341	97.7733	15.9294
342	98.0609	16.1405
343	98.3484	16.3112
344	98.636	16.4552
345	98.9236	16.5619
346	99.2111	16.6528
347	99.4987	16.5817
348	99.7863	16.3837
349	100.074	16.214
350	100.361	16.0979
351	100.649	15.8667
352	100.937	15.7758
353	101.224	15.7703
354	101.512	16.0199
355	101.799	16.3449
356	102.087	16.6266
357	102.374	17.0002
358	102.662	17.5959
359	102.95	18.1795
360	103.237	18.8213
361	103.525	19.5438
362	103.812	20.21
363	104.1	20.867
364	104.387	21.3765
365	104.675	21.8013
366	104.963	22.2177
367	105.25	22.5847
368	105.538	22.8907
369	105.825	23.1803
370	106.113	23.4826
371	106.4	23.7957
372	106.688	24.1188
373	106.975	24.4625
374	107.263	24.7828
375	107.551	25.1141
376	107.838	25.4472
377	108.126	25.7485
378	108.413	26.0102
379	108.701	26.2523
380	108.988	26.4735
381	109.276	26.7198
382	109.564	26.9713
383	109.851	27.2528
384	110.139	27.5318
385	110.426	27.8603
386	110.714	28.2736
387	111.001	28.679
388	111.289	29.0667
389	111.577	29.3748
390	111.864	29.618
391	112.152	29.8412
392	112.439	30.0091
393	112.727	30.1179
394	113.014	30.2335
395	113.302	30.3538
396	113.59	30.5807
397	113.877	30.8085
398	114.165	31.0691
399	114.452	31.3151
400	114.74	31.6455
401	115.027	31.9967
402	115.315	32.379
403	115.603	32.8274
404	115.89	33.3636
405	116.178	33.9686
406	116.465	34.6955
407	116.753	35.4048
408	117.04	36.102
409	117.328	36.7334
410	117.616	37.3417
411	117.903	37.9528
412	118.191	38.4898
413	118.478	38.9603
414	118.766	39.4324
415	119.053	39.9413
416	119.341	40.4301
417	119.628	40.8771
418	119.916	41.3209
419	120.204	41.7911
420	120.491	42.3003
421	120.779	42.8139
422	121.066	43.4036
423	121.354	44.0602
424	121.641	44.7503
425	121.929	45.4509
426	122.217	46.1801
427	122.504	46.9202
428	122.792	47.6471
429	123.079	48.2936
430	123.367	48.9059
431	123.654	49.4967
432	123.942	50.0593
433	124.23	50.5811
434	124.517	51.0794
435	124.805	51.5798
436	125.092	52.0741
437	125.38	52.5635
438	125.667	53.0533
439	125.955	53.5329
440	126.243	53.8935
441	126.53	53.2955
442	126.818	52.0976
443	127.105	51.0051
444	127.393	66.0345
445	127.68	108.852
446	127.968	153.725
447	128.256	203.059
448	128.543	240.454
449	128.831	279.252
450	129.118	325.337
451	129.406	365.742
452	129.693	413.169
453	129.981	468.966
454	130.269	522.243
455	130.556	557.706
456	130.844	603.472
457	131.131	649.647
458	131.419	697.264
459	131.706	732.415
460	131.994	754.037
461	132.282	780.646
462	132.569	814.038
463	132.857	835.685
464	133.144	848.536
465	133.432	860.052
466	133.719	865.973
467	134.007	873.111
468	134.294	880.548
469	134.582	887.805
470	134.87	897.883
471	135.157	916.329
472	135.445	942.758
473	135.732	978.523
474	136.02	1019.45
475	136.307	1058.23
476	136.595	1102.05
477	136.883	1138.48
478	137.17	1182.53
479	137.458	1219.69
480	137.745	1255.52
481	138.033	1291.52
482	138.32	1317.45
483	138.608	1343.94
484	138.896	1360.14
485	139.183	1369.37
486	139.471	1382.19
487	139.758	1397.35
488	140.046	1412.73
489	140.333	1428.58
490	140.621	1433.6
491	140.909	1432.63
492	141.196	1431.88
493	141.484	1427.7
494	141.771	1428.77
495	142.059	1433.51
496	142.346	1439.69
497	142.634	1446.83
498	142.922	1452.37
499	143.209	1454.62
500	143.497	1454.79
501	143.784	1452.51
502	144.072	1444.4
503	144.359	1432.68
504	144.647	1421.14
505	144.935	1411.18
506	145.222	1403.07
507	145.51	1387.72
508	145.797	1371.13
509	146.085	1351.75
510	146.372	1341.14
511	146.66	1327.45
512	146.948	1314.96
513	147.235	1297.42
514	147.523	1277.07
515	147.81	1253.45
516	148.098	1233.2
517	148.385	1211.52
518	148.673	1184.32
519	148.96	1154.06
520	149.248	1122.03
521	149.536	1098.34
522	149.823	1079.02
523	150.111	1063.99
524	150.398	1053.61
525	150.686	1048.84
526	150.973	1046.25
527	151.261	1042.87
528	151.549	1035.88
529	151.836	1028.04
530	152.124	1021.89
531	152.411	1014.58
532	152.699	1004.55
533	152.986	990.8
534	153.274	977.78
535	153.562	968.537
536	153.849	963.734
537	154.137	958.949
538	154.424	954.072
539	154.712	948.967
540	154.999	944.407
541	155.287	935.208
542	155.575	926.132
543	155.862	918.88
544	156.15	915.546
545	156.437	914.757
546	156.725	914.821
547	157.012	910.113
548	157.3	907.626
549	157.588	910.593
550	157.875	919.708
551	158.163	935.18
552	158.45	939.463
553	158.738	927.219
554	159.025	910.131
555	159.313	894.742
556	159.601	889.276
557	159.888	893.242
558	160.176	895.815
559	160.463	899.448
560	160.751	905.167
561	161.038	910.975
562	161.326	918.553
563	161.613	923.219
564	161.901	924.648
565	162.189	923.97
566	162.476	923.004
567	162.764	923.151
568	163.051	924.255
569	163.339	926.346
570	163.626	927.827
571	163.914	928.942
572	164.202	928.013
573	164.489	924.357
574	164.777	920.039
575	165.064	917.733
576	165.352	910.162
577	165.639	901.718
578	165.927	895.427
579	166.215	896.109
580	166.502	904.813
581	166.79	914.464
582	167.077	922.727
583	167.365	939.673
584	167.652	965.229
585	167.94	992.445
586	168.228	1012.41
587	168.515	1023.95
588	168.803	1028.44
589	169.09	1030.14
590	169.378	1024.15
591	169.665	1015.21
592	169.953	1003.1
593	170.241	992.946
594	170.528	985.136
595	170.816	977.147
596	171.103	971.251
597	171.391	965.083
598	171.678	958.708
599	171.966	952.97
600	172.254	946.995
601	172.541	948.841
602	172.829	957.294
603	173.116	964.756
604	173.404	972.457
605	173.691	986.127
606	173.979	1002.94
607	174.267	1022.51
608	174.554	1033.82
609	174.842	1045.89
610	175.129	1073.17
611	175.417	1101.95
612	175.704	1125.85
613	175.992	1128.54
614	176.279	1125.57
615	176.567	1122.38
616	176.855	1123.57
617	177.142	1118.7
618	177.43	1115.29
619	177.717	1113.17
620	178.005	1118.98
621	178.292	1125.83
622	178.58	1131.63
623	178.868	1135.24
624	179.155	1139.37
625	179.443	1142.39
626	179.73	1148.98
627	180.018	1156.8
628	180.305	1163.68
629	180.593	1171.91
630	180.881	1173.07
631	181.168	1172.45
632	181.456	1169.89
633	181.743	1163.05
634	182.031	1157.63
635	182.318	1156.4
636	182.606	1157.25
637	182.894	1169.28
638	183.181	1189.46
639	183.469	1211
640	183.756	1227.72
641	184.044	1234.12
642	184.331	1233.45
643	184.619	1240.02
644	184.907	1246.19
645	185.194	1251.97
646	185.482	1259.54
647	185.769	1263.12
648	186.057	1263.73
649	186.344	1256.36
650	186.632	1258.3
651	186.92	1264.34
652	187.207	1275.43
653	187.495	1281.89
654	187.782	1284.67
655	188.07	1287.72
656	188.357	1289.05
657	188.645	1286.58
658	188.933	1284.08
659	189.22	1281.05
660	189.508	1279.06
661	189.795	1277.31
662	190.083	1275.59
663	190.37	1274.9
664	190.658	1275.92
665	190.945	1277
666	191.233	1277.31
667	191.521	1279.27
668	191.808	1284.08
669	192.096	1287.67
670	192.383	1291
671	192.671	1293.21
672	192.958	1296.49
673	193.246	1301.23
674	193.534	1302.65
675	193.821	1303.58
676	194.109	1301.48
677	194.396	1293.58
678	194.684	1288.77
679	194.971	1286.36
680	195.259	1295.84
681	195.547	1306.21
682	195.834	1312.79
683	196.122	1320.58
684	196.409	1334.62
685	196.697	1353.51
686	196.984	1377.37
687	197.272	1407.57
688	197.56	1442.58
689	197.847	1478.3
690	198.135	1515.42
691	198.422	1551.02
692	198.71	1589.09
693	198.997	1630.99
694	199.285	1668.29
695	199.573	1696.29
696	199.86	1721.98
697	200.148	1742.66
698	200.435	1774.31

## Sheet: b-II
File	7.sdf
No.	X	Z
	µm	nm
1	0	-1.4156
2	0.405484	-1.38333
3	0.810968	-1.32838
4	1.21645	-1.2664
5	1.62194	-1.18765
6	2.02742	-1.09358
7	2.43291	-1.01422
8	2.83839	-0.951041
9	3.24387	-0.910865
10	3.64936	-0.904983
11	4.05484	-0.925287
12	4.46033	-0.972551
13	4.86581	-1.07478
14	5.27129	-1.17098
15	5.67678	-1.22912
16	6.08226	-1.26043
17	6.48775	-1.25746
18	6.89323	-1.12806
19	7.29872	-0.987996
20	7.7042	-0.881209
21	8.10968	-0.779875
22	8.51517	-0.710631
23	8.92065	-0.670336
24	9.32614	-0.630814
25	9.73162	-0.614297
26	10.1371	-0.59862
27	10.5426	-0.571722
28	10.9481	-0.556211
29	11.3536	-0.5353
30	11.759	-0.5086
31	12.1645	-0.479234
32	12.57	-0.431908
33	12.9755	-0.366796
34	13.381	-0.315615
35	13.7865	-0.264576
36	14.1919	-0.217103
37	14.5974	-0.177868
38	15.0029	-0.132286
39	15.4084	-0.073079
40	15.8139	-0.0210446
41	16.2194	0.019339
42	16.6249	0.0527061
43	17.0303	0.0858375
44	17.4358	0.1308
45	17.8413	0.172226
46	18.2468	0.214596
47	18.6523	0.254747
48	19.0578	0.301982
49	19.4632	0.349056
50	19.8687	0.397153
51	20.2742	0.449596
52	20.6797	0.503979
53	21.0852	0.555855
54	21.4907	0.603369
55	21.8961	0.651377
56	22.3016	0.706115
57	22.7071	0.77014
58	23.1126	0.849379
59	23.5181	0.942348
60	23.9236	1.03432
61	24.3291	1.1132
62	24.7345	1.18695
63	25.14	1.24847
64	25.5455	1.28002
65	25.951	1.29968
66	26.3565	1.30465
67	26.762	1.27644
68	27.1674	1.21221
69	27.5729	1.12458
70	27.9784	1.01056
71	28.3839	0.878202
72	28.7894	0.757725
73	29.1949	0.643749
74	29.6003	0.552091
75	30.0058	0.486377
76	30.4113	0.452341
77	30.8168	0.439923
78	31.2223	0.441189
79	31.6278	0.45757
80	32.0333	0.518911
81	32.4387	0.568259
82	32.8442	0.596603
83	33.2497	0.64437
84	33.6552	0.693909
85	34.0607	0.738179
86	34.4662	0.808444
87	34.8716	0.861786
88	35.2771	0.897606
89	35.6826	0.93768
90	36.0881	0.960174
91	36.4936	0.973832
92	36.8991	0.998774
93	37.3045	1.01667
94	37.71	1.01874
95	38.1155	1.00014
96	38.521	0.957713
97	38.9265	0.890523
98	39.332	0.810965
99	39.7375	0.73754
100	40.1429	0.672838
101	40.5484	0.585059
102	40.9539	0.514039
103	41.3594	0.443496
104	41.7649	0.352648
105	42.1704	0.265117
106	42.5758	0.191022
107	42.9813	0.129869
108	43.3868	0.106296
109	43.7923	0.118265
110	44.1978	0.154854
111	44.6033	0.204957
112	45.0087	0.251876
113	45.4142	0.310818
114	45.8197	0.350648
115	46.2252	0.397068
116	46.6307	0.443173
117	47.0362	0.473588
118	47.4417	0.502328
119	47.8471	0.542452
120	48.2526	0.570162
121	48.6581	0.607793
122	49.0636	0.635579
123	49.4691	0.648585
124	49.8746	0.637418
125	50.28	0.592629
126	50.6855	0.590129
127	51.091	0.602272
128	51.4965	0.605226
129	51.902	0.619874
130	52.3075	0.654873
131	52.7129	0.67746
132	53.1184	0.709704
133	53.5239	0.765552
134	53.9294	0.827315
135	54.3349	0.884493
136	54.7404	0.939075
137	55.1459	0.987014
138	55.5513	1.01718
139	55.9568	1.05633
140	56.3623	1.08745
141	56.7678	1.08526
142	57.1733	1.06117
143	57.5788	1.01333
144	57.9842	0.952642
145	58.3897	0.862795
146	58.7952	0.746317
147	59.2007	0.6077
148	59.6062	0.467222
149	60.0117	0.308952
150	60.4171	0.158295
151	60.8226	0.0169641
152	61.2281	-0.0783974
153	61.6336	-0.142625
154	62.0391	-0.164223
155	62.4446	-0.147417
156	62.8501	-0.111417
157	63.2555	-0.0698336
158	63.661	-0.0156712
159	64.0665	0.020206
160	64.472	0.0322087
161	64.8775	0.0412291
162	65.283	0.0247189
163	65.6884	-0.00260987
164	66.0939	-0.0175277
165	66.4994	-0.0312229
166	66.9049	-0.0412093
167	67.3104	-0.0144264
168	67.7159	0.0360951
169	68.1213	0.124962
170	68.5268	0.243141
171	68.9323	0.364213
172	69.3378	0.459027
173	69.7433	0.558291
174	70.1488	0.627135
175	70.5543	0.681628
176	70.9597	0.738898
177	71.3652	0.777604
178	71.7707	0.793991
179	72.1762	0.811909
180	72.5817	0.812419
181	72.9872	0.81488
182	73.3926	0.829913
183	73.7981	0.836972
184	74.2036	0.831043
185	74.6091	0.811812
186	75.0146	0.783904
187	75.4201	0.731302
188	75.8255	0.635733
189	76.231	0.531472
190	76.6365	0.411191
191	77.042	0.2864
192	77.4475	0.180646
193	77.853	0.101749
194	78.2585	0.0491372
195	78.6639	0.0171262
196	79.0694	0.00332168
197	79.4749	-0.00807776
198	79.8804	-0.0220424
199	80.2859	-0.0505958
200	80.6914	-0.0982191
201	81.0968	-0.185883
202	81.5023	-0.297876
203	81.9078	-0.393223
204	82.3133	-0.456612
205	82.7188	-0.489762
206	83.1243	-0.477252
207	83.5297	-0.45636
208	83.9352	-0.434725
209	84.3407	-0.404468
210	84.7462	-0.369712
211	85.1517	-0.339842
212	85.5572	-0.309992
213	85.9627	-0.276162
214	86.3681	-0.235323
215	86.7736	-0.196419
216	87.1791	-0.139838
217	87.5846	-0.0765198
218	87.9901	-0.0267055
219	88.3956	0.019357
220	88.801	0.0769871
221	89.2065	0.110421
222	89.612	0.135486
223	90.0175	0.175872
224	90.423	0.230461
225	90.8285	0.261631
226	91.2339	0.269216
227	91.6394	0.260689
228	92.0449	0.233111
229	92.4504	0.160909
230	92.8559	0.0885728
231	93.2614	0.0389287
232	93.6669	0.0138659
233	94.0723	0.105048
234	94.4778	0.251355
235	94.8833	0.393472
236	95.2888	0.51588
237	95.6943	0.601472
238	96.0998	0.618144
239	96.5052	0.611816
240	96.9107	0.583387
241	97.3162	0.540273
242	97.7217	0.494875
243	98.1272	0.451399
244	98.5327	0.411406
245	98.9381	0.390386
246	99.3436	0.390987
247	99.7491	0.424042
248	100.155	0.505605
249	100.56	0.62691
250	100.966	0.766473
251	101.371	0.910269
252	101.777	1.05566
253	102.182	1.18977
254	102.588	1.31544
255	102.993	1.4018
256	103.398	1.47174
257	103.804	1.50564
258	104.209	1.53042
259	104.615	1.55823
260	105.02	1.57755
261	105.426	1.58357
262	105.831	1.60168
263	106.237	1.61735
264	106.642	1.63909
265	107.048	1.68691
266	107.453	1.74138
267	107.859	1.80531
268	108.264	1.86674
269	108.67	1.91871
270	109.075	1.99589
271	109.481	2.11452
272	109.886	2.26461
273	110.292	2.43795
274	110.697	2.60958
275	111.103	2.76838
276	111.508	2.90222
277	111.914	3.02032
278	112.319	3.11167
279	112.725	3.18214
280	113.13	3.21598
281	113.536	3.24618
282	113.941	3.25409
283	114.347	3.29445
284	114.752	3.33041
285	115.158	3.34813
286	115.563	3.34227
287	115.968	3.33724
288	116.374	3.31967
289	116.779	3.31106
290	117.185	3.32353
291	117.59	3.34629
292	117.996	3.38113
293	118.401	3.4439
294	118.807	3.52519
295	119.212	3.62554
296	119.618	3.71789
297	120.023	3.81044
298	120.429	3.91275
299	120.834	4.00405
300	121.24	4.07482
301	121.645	4.1489
302	122.051	4.22306
303	122.456	4.30117
304	122.862	4.40514
305	123.267	4.53076
306	123.673	4.63612
307	124.078	4.71438
308	124.484	4.74939
309	124.889	4.75001
310	125.295	4.72481
311	125.7	4.67324
312	126.106	4.60817
313	126.511	4.52373
314	126.917	4.43063
315	127.322	4.32995
316	127.728	4.22219
317	128.133	4.10177
318	128.538	3.98801
319	128.944	3.88789
320	129.349	3.82373
321	129.755	3.75691
322	130.16	3.67758
323	130.566	3.5955
324	130.971	3.50919
325	131.377	3.4285
326	131.782	3.36539
327	132.188	3.29797
328	132.593	3.23171
329	132.999	3.17554
330	133.404	3.10975
331	133.81	3.03587
332	134.215	2.97145
333	134.621	2.94826
334	135.026	2.93052
335	135.432	2.94337
336	135.837	2.98144
337	136.243	3.0194
338	136.648	3.04776
339	137.054	3.10334
340	137.459	3.14653
341	137.865	3.18325
342	138.27	3.22968
343	138.676	3.28144
344	139.081	3.33104
345	139.487	3.41888
346	139.892	3.57767
347	140.298	3.93967
348	140.703	3.2476
349	141.109	-4.70236
350	141.514	-15.485
351	141.919	-28.5552
352	142.325	-39.9717
353	142.73	-41.7328
354	143.136	-41.958
355	143.541	-48.3907
356	143.947	-55.8228
357	144.352	-56.9758
358	144.758	-57.8149
359	145.163	-58.9985
360	145.569	-63.0455
361	145.974	-60.6858
362	146.38	-52.7708
363	146.785	-40.2969
364	147.191	-29.5836
365	147.596	-14.5528
366	148.002	5.20107
367	148.407	57.8906
368	148.813	144.843
369	149.218	296.39
370	149.624	501.885
371	150.029	726.18
372	150.435	856.049
373	150.84	977.361
374	151.246	1026.15
375	151.651	1079.36
376	152.057	1119.57
377	152.462	1359.96
378	152.868	1794.46
379	153.273	2379.39
380	153.679	2776.31
381	154.084	2980.43
382	154.489	3057.87
383	154.895	3083.6
384	155.3	3103.13
385	155.706	3061.9
386	156.111	2977.2
387	156.517	2841.58
388	156.922	2532.35
389	157.328	2220.53
390	157.733	2014.76
391	158.139	1893.24
392	158.544	1828.98
393	158.95	1849.73
394	159.355	1901.68
395	159.761	1969.78
396	160.166	2027.24
397	160.572	2073.58
398	160.977	2106.25
399	161.383	2127.93
400	161.788	2131.15
401	162.194	2135.83
402	162.599	2136.59
403	163.005	2131.72
404	163.41	2122.97
405	163.816	2110.05
406	164.221	2093.42
407	164.627	2084.78
408	165.032	2081.49
409	165.438	2091.03
410	165.843	2105.32
411	166.249	2116.23
412	166.654	2113.99
413	167.059	2103.84
414	167.465	2092.38
415	167.87	2071.22
416	168.276	2042.55
417	168.681	2027.58
418	169.087	2021.32
419	169.492	2015.32
420	169.898	2024.13
421	170.303	2037.4
422	170.709	2031.26
423	171.114	2025.13
424	171.52	2023.05
425	171.925	2014.77
426	172.331	2005.39
427	172.736	1997.62
428	173.142	1985.57
429	173.547	1968.46
430	173.953	1949.43
431	174.358	1930.42
432	174.764	1916.33
433	175.169	1903.38
434	175.575	1898.82
435	175.98	1911.83
436	176.386	1942.92
437	176.791	1971.51
438	177.197	2000.58
439	177.602	2054.82
440	178.008	2114.95
441	178.413	2142.48
442	178.819	2124.96
443	179.224	2090.57
444	179.63	2054.43
445	180.035	2016.18
446	180.44	1961.77
447	180.846	1924.6
448	181.251	1938.65
449	181.657	1957.38
450	182.062	1965.86
451	182.468	1964.72
452	182.873	1967.62
453	183.279	1978.95
454	183.684	1988.97
455	184.09	1986.67
456	184.495	1988.06
457	184.901	1992.13
458	185.306	1987.33
459	185.712	1976.06
460	186.117	1975.03
461	186.523	1978.82
462	186.928	1983.35
463	187.334	1989.7
464	187.739	1999.73
465	188.145	2014.71
466	188.55	2027.27
467	188.956	2035.45
468	189.361	2042.8
469	189.767	2052.51
470	190.172	2058.77
471	190.578	2067.28
472	190.983	2075.02
473	191.389	2078.95
474	191.794	2088.57
475	192.2	2099.79
476	192.605	2105.08
477	193.01	2121.02
478	193.416	2135.64
479	193.821	2143.68
480	194.227	2155.65
481	194.632	2162.05
482	195.038	2159.01
483	195.443	2151.66
484	195.849	2123.92
485	196.254	2072.67
486	196.66	2013.66
487	197.065	1954.05
488	197.471	1919.83
489	197.876	1907.69
490	198.282	1908.35
491	198.687	1924.57
492	199.093	1951.46
493	199.498	1973.15
494	199.904	1985.46
495	200.309	1989.38
496	200.715	1983.89
497	201.12	1974.65
498	201.526	1959.8
499	201.931	1955.47
500	202.337	1956.51
501	202.742	1953.59
502	203.148	1949.63
503	203.553	1951.87
504	203.959	1951.3
505	204.364	1953.54
506	204.77	1956.42
507	205.175	1959.32
508	205.58	1972.43
509	205.986	1990.62
510	206.391	1999.77
511	206.797	2011.39
512	207.202	2024.4
513	207.608	2030.25
514	208.013	2023.68
515	208.419	2003.65
516	208.824	1964.4
517	209.23	1903.43
518	209.635	1859.09
519	210.041	1842.44
520	210.446	1836.1
521	210.852	1834.56
522	211.257	1839.92
523	211.663	1842.34
524	212.068	1845.81
525	212.474	1857.72
526	212.879	1874.05
527	213.285	1891.63
528	213.69	1908.36
529	214.096	1927.66
530	214.501	1941.34
531	214.907	1944.06
532	215.312	1942.71
533	215.718	1941.9
534	216.123	1938.11
535	216.529	1928.55
536	216.934	1917.83
537	217.34	1912.59
538	217.745	1906.8
539	218.151	1883.15
540	218.556	1855.64
541	218.961	1841.67
542	219.367	1831.87
543	219.772	1820.2
544	220.178	1806.78
545	220.583	1794.72
546	220.989	1793.46
547	221.394	1801.8
548	221.8	1814.88
549	222.205	1817.7
550	222.611	1823.06
551	223.016	1830.53
552	223.422	1836.72
553	223.827	1835.23
554	224.233	1831.11
555	224.638	1828.72
556	225.044	1829.97
557	225.449	1827.44
558	225.855	1822.68
559	226.26	1825.12
560	226.666	1827.71
561	227.071	1829.43
562	227.477	1832.61
563	227.882	1831.22
564	228.288	1829.51
565	228.693	1837.64
566	229.099	1853.38
567	229.504	1869.03
568	229.91	1903.33
569	230.315	1942.39
570	230.721	1961.07
571	231.126	1964.91
572	231.531	1966.22
573	231.937	1962.28
574	232.342	1951.55
575	232.748	1945.15
576	233.153	1944.59
577	233.559	1946.49
578	233.964	1947.99
579	234.37	1946.3
580	234.775	1936.35
581	235.181	1924.04
582	235.586	1914.54
583	235.992	1906.8
584	236.397	1902.22
585	236.803	1902.97
586	237.208	1908.22
587	237.614	1917.95
588	238.019	1930.63
589	238.425	1944.74
590	238.83	1958.52
591	239.236	1967.21
592	239.641	1977.91
593	240.047	1990.88
594	240.452	2002.61
595	240.858	2017.78
596	241.263	2037.79
597	241.669	2047.48
598	242.074	2045.7
599	242.48	2050.46
600	242.885	2059.05
601	243.291	2062.44
602	243.696	2075.05
603	244.101	2083.41
604	244.507	2079.09
605	244.912	2071.66
606	245.318	2067.57
607	245.723	2063.95
608	246.129	2060.89
609	246.534	2059.66
610	246.94	2059.37
611	247.345	2060.32
612	247.751	2066.26
613	248.156	2072.37
614	248.562	2080.92
615	248.967	2098.36
616	249.373	2121.72
617	249.778	2149.44
618	250.184	2186.77
619	250.589	2250.17
620	250.995	2334.65
621	251.4	2424.94
622	251.806	2497.64
623	252.211	2534.54
624	252.617	2556.61
625	253.022	2577.24
626	253.428	2612.39
627	253.833	2659.78
628	254.239	2698.09
629	254.644	2741.22
630	255.05	2796.16
631	255.455	2849.36
632	255.861	2902.3
633	256.266	2969.39
634	256.672	3024.16
635	257.077	3058.31
636	257.482	3098.53
637	257.888	3138.48
638	258.293	3165.34
639	258.699	3189.65
640	259.104	3210.87
641	259.51	3221.74
642	259.915	3240.29
643	260.321	3265.09
644	260.726	3284.56
645	261.132	3299.59
646	261.537	3313
647	261.943	3324.17
648	262.348	3353.72
649	262.754	3394.42
650	263.159	3429.26
651	263.565	3458.68
652	263.97	3472.69
653	264.376	3469.52
654	264.781	3470.59
655	265.187	3487.46
656	265.592	3519.65
657	265.998	3574.74
658	266.403	3625.12
659	266.809	3661.11
660	267.214	3685.97
661	267.62	3700.36
662	268.025	3709.33
663	268.431	3728.15
664	268.836	3746.06
665	269.242	3753.58
666	269.647	3756.29
667	270.052	3755.48
668	270.458	3745.57
669	270.863	3740.84
670	271.269	3742.34
671	271.674	3745.49
672	272.08	3754.6
673	272.485	3777.52
674	272.891	3799.12
675	273.296	3802.17
676	273.702	3802.49
677	274.107	3799.28
678	274.513	3780.57
679	274.918	3762.63
680	275.324	3750.2
681	275.729	3741.4
682	276.135	3732.18
683	276.54	3725.79
684	276.946	3716.29
685	277.351	3703.8
686	277.757	3692.97
687	278.162	3690.17
688	278.568	3692.05
689	278.973	3692.47
690	279.379	3695.14
691	279.784	3693.38
692	280.19	3694.45
693	280.595	3696.82
694	281.001	3695.63
695	281.406	3697.15
696	281.812	3696.4
697	282.217	3685.01
698	282.622	3683.67

## Sheet: b-III
File	7.sdf
No.	X	Z
	µm	nm
1	0	0.820099
2	0.464571	0.81289
3	0.929142	0.798588
4	1.39371	0.794733
5	1.85828	0.821311
6	2.32286	0.870225
7	2.78743	0.921173
8	3.252	0.975261
9	3.71657	1.05212
10	4.18114	1.15717
11	4.64571	1.27184
12	5.11028	1.38813
13	5.57485	1.50429
14	6.03943	1.60092
15	6.504	1.68802
16	6.96857	1.76532
17	7.43314	1.81303
18	7.89771	1.86365
19	8.36228	1.9282
20	8.82685	2.03389
21	9.29142	2.14923
22	9.756	2.2631
23	10.2206	2.37808
24	10.6851	2.47814
25	11.1497	2.57229
26	11.6143	2.6241
27	12.0789	2.6628
28	12.5434	2.69431
29	13.008	2.70231
30	13.4726	2.71069
31	13.9371	2.68657
32	14.4017	2.63441
33	14.8663	2.67234
34	15.3308	2.76424
35	15.7954	2.9274
36	16.26	3.09164
37	16.7246	3.20388
38	17.1891	3.27006
39	17.6537	3.30001
40	18.1183	3.28383
41	18.5828	3.21909
42	19.0474	3.11145
43	19.512	2.97772
44	19.9766	2.86264
45	20.4411	2.77584
46	20.9057	2.71354
47	21.3703	2.67432
48	21.8348	2.6558
49	22.2994	2.66506
50	22.764	2.69751
51	23.2286	2.74717
52	23.6931	2.80262
53	24.1577	2.84373
54	24.6223	2.85438
55	25.0868	2.84439
56	25.5514	2.8214
57	26.016	2.80666
58	26.4806	2.80139
59	26.9451	2.76614
60	27.4097	2.69522
61	27.8743	2.60015
62	28.3388	2.50558
63	28.8034	2.40473
64	29.268	2.30756
65	29.7326	2.21868
66	30.1971	2.1463
67	30.6617	2.11232
68	31.1263	2.08896
69	31.5908	2.098
70	32.0554	2.12704
71	32.52	2.13186
72	32.9846	2.1116
73	33.4491	2.0817
74	33.9137	2.03838
75	34.3783	1.98475
76	34.8428	1.88448
77	35.3074	1.74931
78	35.772	1.62018
79	36.2366	1.50032
80	36.7011	1.39766
81	37.1657	1.33196
82	37.6303	1.28602
83	38.0948	1.26592
84	38.5594	1.27754
85	39.024	1.29591
86	39.4886	1.29461
87	39.9531	1.30949
88	40.4177	1.31858
89	40.8823	1.33957
90	41.3468	1.32597
91	41.8114	1.27547
92	42.276	1.20104
93	42.7405	1.1284
94	43.2051	1.08198
95	43.6697	1.05615
96	44.1343	1.08278
97	44.5988	1.16988
98	45.0634	1.26443
99	45.528	1.36808
100	45.9925	1.42818
101	46.4571	1.45132
102	46.9217	1.4726
103	47.3863	1.49475
104	47.8508	1.51608
105	48.3154	1.51473
106	48.78	1.48979
107	49.2445	1.46928
108	49.7091	1.45379
109	50.1737	1.44994
110	50.6383	1.43788
111	51.1028	1.41235
112	51.5674	1.38024
113	52.032	1.34761
114	52.4965	1.32047
115	52.9611	1.2972
116	53.4257	1.28324
117	53.8903	1.28484
118	54.3548	1.29478
119	54.8194	1.29227
120	55.284	1.31743
121	55.7485	1.38359
122	56.2131	1.44496
123	56.6777	1.50633
124	57.1423	1.5756
125	57.6068	1.64874
126	58.0714	1.75638
127	58.536	1.84322
128	59.0005	1.93259
129	59.4651	1.99623
130	59.9297	2.0316
131	60.3943	2.05592
132	60.8588	2.07018
133	61.3234	2.07541
134	61.788	2.0841
135	62.2525	2.10887
136	62.7171	2.1492
137	63.1817	2.21271
138	63.6463	2.27701
139	64.1108	2.31351
140	64.5754	2.31804
141	65.04	2.29512
142	65.5045	2.26789
143	65.9691	2.27879
144	66.4337	2.31074
145	66.8983	2.34111
146	67.3628	2.38193
147	67.8274	2.4455
148	68.292	2.53936
149	68.7565	2.65609
150	69.2211	2.74624
151	69.6857	2.80079
152	70.1503	2.80946
153	70.6148	2.76361
154	71.0794	2.67776
155	71.544	2.56243
156	72.0085	2.45305
157	72.4731	2.33573
158	72.9377	2.2273
159	73.4022	2.10626
160	73.8668	1.95677
161	74.3314	1.79452
162	74.796	1.64496
163	75.2605	1.52679
164	75.7251	1.40759
165	76.1897	1.31065
166	76.6542	1.246
167	77.1188	1.2089
168	77.5834	1.16236
169	78.048	1.1218
170	78.5125	1.071
171	78.9771	1.01859
172	79.4417	0.977304
173	79.9062	0.955547
174	80.3708	0.948136
175	80.8354	0.94521
176	81.3	0.954113
177	81.7645	0.971668
178	82.2291	0.988157
179	82.6937	1.01877
180	83.1582	1.03431
181	83.6228	1.04452
182	84.0874	1.01561
183	84.552	0.973516
184	85.0165	0.915773
185	85.4811	0.85608
186	85.9457	0.784892
187	86.4102	0.731994
188	86.8748	0.699431
189	87.3394	0.674976
190	87.804	0.644829
191	88.2685	0.620196
192	88.7331	0.622711
193	89.1977	0.609646
194	89.6622	0.526165
195	90.1268	0.323707
196	90.5914	-0.293513
197	91.056	1.05786
198	91.5205	4.49462
199	91.9851	12.0139
200	92.4497	27.1949
201	92.9142	69.3515
202	93.3788	110.679
203	93.8434	151.733
204	94.308	175.994
205	94.7725	185.416
206	95.2371	178.962
207	95.7017	165.265
208	96.1662	165.878
209	96.6308	196.05
210	97.0954	239.58
211	97.56	237.798
212	98.0245	250.087
213	98.4891	301.545
214	98.9537	330.599
215	99.4182	332.722
216	99.8828	322.496
217	100.347	304.805
218	100.812	299.37
219	101.277	318.854
220	101.741	363.214
221	102.206	425.94
222	102.67	518.926
223	103.135	623.004
224	103.599	684.42
225	104.064	746.096
226	104.529	746.338
227	104.993	682.689
228	105.458	610.668
229	105.922	548.655
230	106.387	524.292
231	106.851	507.001
232	107.316	506.227
233	107.781	514.565
234	108.245	513.152
235	108.71	539.038
236	109.174	572.258
237	109.639	585.149
238	110.103	602.577
239	110.568	605.383
240	111.033	620.092
241	111.497	633.899
242	111.962	648.771
243	112.426	677.024
244	112.891	740.295
245	113.355	784.395
246	113.82	800.22
247	114.285	827.414
248	114.749	852.06
249	115.214	854.581
250	115.678	858.599
251	116.143	882.273
252	116.607	964.109
253	117.072	1059.27
254	117.537	1147.21
255	118.001	1196.24
256	118.466	1230.45
257	118.93	1245.38
258	119.395	1239.08
259	119.859	1237.18
260	120.324	1254.88
261	120.789	1288.66
262	121.253	1318.34
263	121.718	1339.18
264	122.182	1380.33
265	122.647	1423.34
266	123.111	1459.64
267	123.576	1488.36
268	124.041	1497.04
269	124.505	1492.88
270	124.97	1485.85
271	125.434	1486.83
272	125.899	1492.8
273	126.363	1495.1
274	126.828	1525.95
275	127.293	1560.99
276	127.757	1578.85
277	128.222	1588.77
278	128.686	1595.46
279	129.151	1602.52
280	129.615	1607.51
281	130.08	1610.21
282	130.545	1617.97
283	131.009	1624.62
284	131.474	1609.68
285	131.938	1587.76
286	132.403	1560.23
287	132.867	1547.17
288	133.332	1539.67
289	133.797	1538.22
290	134.261	1547.52
291	134.726	1571.7
292	135.19	1594.25
293	135.655	1594.68
294	136.119	1577.37
295	136.584	1557.08
296	137.049	1542.37
297	137.513	1538.2
298	137.978	1531.12
299	138.442	1528.52
300	138.907	1558.78
301	139.371	1593.66
302	139.836	1620.75
303	140.301	1644.87
304	140.765	1644.93
305	141.23	1634.38
306	141.694	1631.13
307	142.159	1626.38
308	142.623	1616.63
309	143.088	1606.45
310	143.552	1596.49
311	144.017	1581.81
312	144.482	1571.88
313	144.946	1553.71
314	145.411	1530.15
315	145.875	1526.61
316	146.34	1544.78
317	146.804	1568.49
318	147.269	1603.06
319	147.734	1629.56
320	148.198	1634.37
321	148.663	1621.38
322	149.127	1606.93
323	149.592	1580.69
324	150.056	1551.97
325	150.521	1552.91
326	150.986	1563.17
327	151.45	1561.54
328	151.915	1555.49
329	152.379	1557
330	152.844	1550.21
331	153.308	1537.52
332	153.773	1525.74
333	154.238	1512.06
334	154.702	1493.59
335	155.167	1464.94
336	155.631	1445.11
337	156.096	1405.77
338	156.56	1369.31
339	157.025	1329.27
340	157.49	1307.71
341	157.954	1297.08
342	158.419	1297.97
343	158.883	1303.38
344	159.348	1300.89
345	159.812	1326.01
346	160.277	1389.69
347	160.742	1427.77
348	161.206	1426.08
349	161.671	1404.76
350	162.135	1364.96
351	162.6	1327
352	163.064	1290.1
353	163.529	1265.33
354	163.994	1251.08
355	164.458	1243.12
356	164.923	1228.3
357	165.387	1214.86
358	165.852	1190.66
359	166.316	1164.76
360	166.781	1137.13
361	167.246	1125.11
362	167.71	1118.42
363	168.175	1133.54
364	168.639	1153.2
365	169.104	1186.38
366	169.568	1233.7
367	170.033	1277.51
368	170.498	1318.22
369	170.962	1337.74
370	171.427	1349.17
371	171.891	1362.66
372	172.356	1377.79
373	172.82	1380.58
374	173.285	1370.94
375	173.75	1352.12
376	174.214	1344.07
377	174.679	1340.76
378	175.143	1335.51
379	175.608	1330.57
380	176.072	1310.74
381	176.537	1280.24
382	177.002	1249.11
383	177.466	1242.18
384	177.931	1268.29
385	178.395	1292.3
386	178.86	1292.39
387	179.324	1295.26
388	179.789	1285.15
389	180.254	1245.04
390	180.718	1187.67
391	181.183	1152.46
392	181.647	1134.17
393	182.112	1129.92
394	182.576	1132.37
395	183.041	1139.43
396	183.506	1165.07
397	183.97	1208.8
398	184.435	1237.51
399	184.899	1251.45
400	185.364	1270.27
401	185.828	1279.17
402	186.293	1273.61
403	186.758	1282.45
404	187.222	1291.91
405	187.687	1291.35
406	188.151	1286.31
407	188.616	1284.17
408	189.08	1286.55
409	189.545	1297.14
410	190.01	1310.55
411	190.474	1330.13
412	190.939	1348.69
413	191.403	1353.48
414	191.868	1349.85
415	192.332	1337.18
416	192.797	1336.79
417	193.262	1354.54
418	193.726	1379.88
419	194.191	1396.49
420	194.655	1402.87
421	195.12	1402.75
422	195.584	1402.36
423	196.049	1405.52
424	196.514	1402.03
425	196.978	1388.28
426	197.443	1382.18
427	197.907	1374.23
428	198.372	1384.68
429	198.836	1394.33
430	199.301	1398.57
431	199.766	1415.38
432	200.23	1443.28
433	200.695	1478.52
434	201.159	1492.13
435	201.624	1512.64
436	202.088	1541.09
437	202.553	1559.09
438	203.018	1566.48
439	203.482	1560.95
440	203.947	1553.39
441	204.411	1520.03
442	204.876	1486.4
443	205.34	1472.1
444	205.805	1476.44
445	206.27	1473.29
446	206.734	1480.38
447	207.199	1492.74
448	207.663	1455.99
449	208.128	1435.3
450	208.592	1429.78
451	209.057	1451
452	209.522	1466.5
453	209.986	1466.94
454	210.451	1490.09
455	210.915	1508.29
456	211.38	1501.4
457	211.844	1478.89
458	212.309	1472.66
459	212.774	1471.79
460	213.238	1467.39
461	213.703	1456.01
462	214.167	1450.74
463	214.632	1447.13
464	215.096	1438.44
465	215.561	1421.61
466	216.026	1410.91
467	216.49	1402.63
468	216.955	1411.82
469	217.419	1452.12
470	217.884	1502.82
471	218.348	1554.9
472	218.813	1586.14
473	219.278	1621.59
474	219.742	1660.2
475	220.207	1693.35
476	220.671	1722.16
477	221.136	1735.13
478	221.6	1734.6
479	222.065	1746.06
480	222.53	1784.5
481	222.994	1849.04
482	223.459	1924.69
483	223.923	1983.59
484	224.388	2029.04
485	224.852	2059.62
486	225.317	2070.57
487	225.782	2059.61
488	226.246	2056.19
489	226.711	2083.48
490	227.175	2128.21
491	227.64	2156.3
492	228.104	2155.81
493	228.569	2165.6
494	229.034	2199.68
495	229.498	2256.09
496	229.963	2336.12
497	230.427	2440.89
498	230.892	2542.97
499	231.356	2663.88
500	231.821	2733.03
501	232.286	2715.28
502	232.75	2693.81
503	233.215	2753.49
504	233.679	2843.99
505	234.144	2910.31
506	234.608	2982.82
507	235.073	3035.16
508	235.538	3044.96
509	236.002	3053.26
510	236.467	3013.55
511	236.931	2873.99
512	237.396	2705.17
513	237.86	2588.63
514	238.325	2493.85
515	238.79	2464.79
516	239.254	2546.62
517	239.719	2624.77
518	240.183	2691.56
519	240.648	2707.6
520	241.112	2686.77
521	241.577	2662.13
522	242.042	2635.73
523	242.506	2610.98
524	242.971	2575.2
525	243.435	2546.7
526	243.9	2522.04
527	244.364	2521.26
528	244.829	2538.41
529	245.294	2563.31
530	245.758	2589.81
531	246.223	2627.05
532	246.687	2656.39
533	247.152	2673.57
534	247.616	2688.69
535	248.081	2710.29
536	248.546	2736.02
537	249.01	2754.34
538	249.475	2757.8
539	249.939	2756.95
540	250.404	2757.8
541	250.868	2761.78
542	251.333	2765.24
543	251.798	2776.12
544	252.262	2795.06
545	252.727	2814.31
546	253.191	2826.14
547	253.656	2846.54
548	254.12	2877.52
549	254.585	2900.8
550	255.05	2921.3
551	255.514	2932.15
552	255.979	2937.55
553	256.443	2936.91
554	256.908	2943.2
555	257.372	2956.98
556	257.837	2978.56
557	258.302	2999.38
558	258.766	3027.62
559	259.231	3031.73
560	259.695	3035.7
561	260.16	3037.49
562	260.624	3033.24
563	261.089	3038.36
564	261.554	3056.1
565	262.018	3072.52
566	262.483	3090.5
567	262.947	3117.41
568	263.412	3136.61
569	263.876	3139.51
570	264.341	3135.95
571	264.806	3137.89
572	265.27	3144.97
573	265.735	3143.97
574	266.199	3139.17
575	266.664	3129.88
576	267.128	3117.02
577	267.593	3113.17
578	268.058	3112.11
579	268.522	3103.06
580	268.987	3095.57
581	269.451	3085.51
582	269.916	3076.35
583	270.38	3067.98
584	270.845	3056.91
585	271.31	3052.51
586	271.774	3045.71
587	272.239	3035.32
588	272.703	3023.23
589	273.168	3016.39
590	273.632	3012.67
591	274.097	3011.5
592	274.562	3013.23
593	275.026	3018.34
594	275.491	3018.66
595	275.955	3011.34
596	276.42	2998.96
597	276.884	3001.1
598	277.349	3012.73
599	277.814	3018.48
600	278.278	3007.27
601	278.743	2999.48
602	279.207	2987.82
603	279.672	3000.1
604	280.136	3023.89
605	280.601	3027.62
606	281.066	3016.49
607	281.53	3002.6
608	281.995	2998.18
609	282.459	3013.84
610	282.924	3034.41
611	283.388	3051.62
612	283.853	3064.17
613	284.318	3065.83
614	284.782	3060.62
615	285.247	3065.95
616	285.711	3090.9
617	286.176	3116.98
618	286.64	3143.83
619	287.105	3148.47
620	287.57	3123.82
621	288.034	3107.85
622	288.499	3104.81
623	288.963	3096.97
624	289.428	3096.08
625	289.892	3104.06
626	290.357	3108.45
627	290.822	3112.51
628	291.286	3103.45
629	291.751	3098.64
630	292.215	3088.43
631	292.68	3070.78
632	293.144	3057.17
633	293.609	3042.48
634	294.074	3022.43
635	294.538	3016.63
636	295.003	3046.11
637	295.467	3096.68
638	295.932	3147.19
639	296.396	3165.78
640	296.861	3176.61
641	297.326	3180.73
642	297.79	3177.59
643	298.255	3175.74
644	298.719	3171.81
645	299.184	3162.73
646	299.648	3138.08
647	300.113	3110.94
648	300.578	3078.19
649	301.042	3059.06
650	301.507	3080.41
651	301.971	3123.74
652	302.436	3186.99
653	302.9	3241.33
654	303.365	3264.95
655	303.83	3270.74
656	304.294	3287.2
657	304.759	3303.95
658	305.223	3318.31
659	305.688	3334.21
660	306.152	3335.42
661	306.617	3328.89
662	307.082	3312.3
663	307.546	3295.27
664	308.011	3292.56
665	308.475	3299.55
666	308.94	3301.27
667	309.404	3302.27
668	309.869	3304.07
669	310.334	3297.3
670	310.798	3275.88
671	311.263	3266.75
672	311.727	3277.39
673	312.192	3286.35
674	312.656	3264.03
675	313.121	3228.4
676	313.586	3184.7
677	314.05	3142.49
678	314.515	3124.19
679	314.979	3117.4
680	315.444	3114.66
681	315.908	3131.37
682	316.373	3160.89
683	316.838	3183.66
684	317.302	3195.19
685	317.767	3196.87
686	318.231	3193.2
687	318.696	3193.21
688	319.16	3197.25
689	319.625	3200.66
690	320.09	3199.99
691	320.554	3199.07
692	321.019	3201.59
693	321.483	3214.86
694	321.948	3234.29
695	322.412	3246.97
696	322.877	3250.6
697	323.342	3254.18
698	323.806	3262.35

## Sheet: b-IV
File	11.sdf
No.	X	Z
	µm	nm
1	0	4229.32
2	0.400412	4228.01
3	0.800825	4227.72
4	1.20124	4229.83
5	1.60165	4222.76
6	2.00206	4214.79
7	2.40247	4214.82
8	2.80289	4222.12
9	3.2033	4232.96
10	3.60371	4239.07
11	4.00412	4244.4
12	4.40454	4245.09
13	4.80495	4245.01
14	5.20536	4248.18
15	5.60577	4251.7
16	6.00619	4257.1
17	6.4066	4263.17
18	6.80701	4267.43
19	7.20742	4271.37
20	7.60783	4273.27
21	8.00825	4274.4
22	8.40866	4281.65
23	8.80907	4291.75
24	9.20948	4298.56
25	9.6099	4305.52
26	10.0103	4310.38
27	10.4107	4316.14
28	10.8111	4328.55
29	11.2115	4339.18
30	11.612	4351.17
31	12.0124	4368.36
32	12.4128	4387.5
33	12.8132	4403.02
34	13.2136	4414.49
35	13.614	4421.91
36	14.0144	4429.09
37	14.4148	4426.3
38	14.8153	4412.17
39	15.2157	4397.5
40	15.6161	4394.22
41	16.0165	4390.69
42	16.4169	4381.5
43	16.8173	4367.93
44	17.2177	4355.88
45	17.6181	4350.86
46	18.0186	4355.96
47	18.419	4370.43
48	18.8194	4392.36
49	19.2198	4423.84
50	19.6202	4454.87
51	20.0206	4474.53
52	20.421	4474.03
53	20.8214	4460.33
54	21.2219	4450.47
55	21.6223	4443.79
56	22.0227	4434.74
57	22.4231	4422.4
58	22.8235	4410.18
59	23.2239	4402.27
60	23.6243	4396.25
61	24.0247	4389.77
62	24.4252	4388.18
63	24.8256	4392.41
64	25.226	4395.09
65	25.6264	4389.01
66	26.0268	4380.67
67	26.4272	4368
68	26.8276	4348.33
69	27.228	4328.33
70	27.6285	4313.26
71	28.0289	4296.84
72	28.4293	4289.66
73	28.8297	4293.44
74	29.2301	4293.5
75	29.6305	4292.93
76	30.0309	4297.96
77	30.4313	4302.25
78	30.8318	4303.84
79	31.2322	4310.73
80	31.6326	4319.57
81	32.033	4319.71
82	32.4334	4314.82
83	32.8338	4307.98
84	33.2342	4293.51
85	33.6346	4277.41
86	34.035	4269.63
87	34.4355	4260.01
88	34.8359	4252.02
89	35.2363	4247.22
90	35.6367	4236.95
91	36.0371	4231.62
92	36.4375	4231.84
93	36.8379	4233.24
94	37.2383	4237.15
95	37.6388	4234.52
96	38.0392	4221.77
97	38.4396	4209.34
98	38.84	4197.02
99	39.2404	4174.95
100	39.6408	4161.38
101	40.0412	4177.54
102	40.4416	4198.2
103	40.8421	4204.28
104	41.2425	4207.92
105	41.6429	4215.19
106	42.0433	4214.68
107	42.4437	4211.02
108	42.8441	4207.97
109	43.2445	4204.24
110	43.6449	4198.95
111	44.0454	4193.03
112	44.4458	4186.69
113	44.8462	4180.54
114	45.2466	4174.69
115	45.647	4170.21
116	46.0474	4166.36
117	46.4478	4158.3
118	46.8482	4149.32
119	47.2487	4143.25
120	47.6491	4136.03
121	48.0495	4128.61
122	48.4499	4123.02
123	48.8503	4116.73
124	49.2507	4111.55
125	49.6511	4108.69
126	50.0515	4103.25
127	50.452	4095.47
128	50.8524	4088.2
129	51.2528	4077.88
130	51.6532	4066.27
131	52.0536	4060.06
132	52.454	4057.59
133	52.8544	4050.59
134	53.2548	4042.13
135	53.6553	4037.83
136	54.0557	4034.04
137	54.4561	4035.38
138	54.8565	4041.65
139	55.2569	4045.16
140	55.6573	4043.39
141	56.0577	4040.78
142	56.4581	4039.58
143	56.8586	4038.93
144	57.259	4037.22
145	57.6594	4035.53
146	58.0598	4034.27
147	58.4602	4035.82
148	58.8606	4037.74
149	59.261	4035.6
150	59.6614	4027.37
151	60.0619	4014.22
152	60.4623	3997.79
153	60.8627	3983.29
154	61.2631	3977.4
155	61.6635	3979.59
156	62.0639	3988.67
157	62.4643	4000.92
158	62.8647	4009.49
159	63.2652	4018.7
160	63.6656	4025.01
161	64.066	4030.23
162	64.4664	4035.31
163	64.8668	4038.89
164	65.2672	4041.89
165	65.6676	4045.66
166	66.068	4048.48
167	66.4684	4048.8
168	66.8689	4048.4
169	67.2693	4045.3
170	67.6697	4042.03
171	68.0701	4045.32
172	68.4705	4046.06
173	68.8709	4036.23
174	69.2713	4028.15
175	69.6717	4029.02
176	70.0722	4030.06
177	70.4726	4028.01
178	70.873	4026.66
179	71.2734	4028.29
180	71.6738	4030.37
181	72.0742	4033.34
182	72.4746	4035.67
183	72.875	4039
184	73.2755	4043.14
185	73.6759	4046.77
186	74.0763	4048.51
187	74.4767	4048.38
188	74.8771	4045.87
189	75.2775	4038.75
190	75.6779	4022.96
191	76.0783	4004.47
192	76.4788	3992
193	76.8792	3990.91
194	77.2796	3991.54
195	77.68	3991.29
196	78.0804	3987.25
197	78.4808	3983.78
198	78.8812	3979.16
199	79.2816	3971.09
200	79.6821	3964.02
201	80.0825	3957.17
202	80.4829	3941.72
203	80.8833	3925.73
204	81.2837	3919.38
205	81.6841	3913.08
206	82.0845	3904.7
207	82.4849	3897.81
208	82.8854	3888.35
209	83.2858	3871.55
210	83.6862	3845.36
211	84.0866	3815.7
212	84.487	3791.19
213	84.8874	3772.9
214	85.2878	3768.01
215	85.6882	3770.24
216	86.0887	3763.5
217	86.4891	3738.6
218	86.8895	3711.6
219	87.2899	3697.71
220	87.6903	3692
221	88.0907	3688.23
222	88.4911	3677.31
223	88.8915	3661.55
224	89.292	3644.7
225	89.6924	3613.85
226	90.0928	3570.19
227	90.4932	3534.4
228	90.8936	3515.1
229	91.294	3504.24
230	91.6944	3487.71
231	92.0948	3466.02
232	92.4953	3441.99
233	92.8957	3418.58
234	93.2961	3392.96
235	93.6965	3371.34
236	94.0969	3357.2
237	94.4973	3340.75
238	94.8977	3322.67
239	95.2981	3308.81
240	95.6985	3298.22
241	96.099	3282.39
242	96.4994	3258.85
243	96.8998	3222.09
244	97.3002	3173.72
245	97.7006	3124.78
246	98.101	3073.19
247	98.5014	3026.74
248	98.9018	2991.25
249	99.3023	2974.42
250	99.7027	2969.31
251	100.103	2964.99
252	100.503	2956.45
253	100.904	2942.64
254	101.304	2931.13
255	101.705	2918.42
256	102.105	2893.63
257	102.506	2855.81
258	102.906	2818.07
259	103.306	2783.39
260	103.707	2751.61
261	104.107	2725.72
262	104.508	2707.54
263	104.908	2693.09
264	105.308	2675.6
265	105.709	2651.57
266	106.109	2631.87
267	106.51	2611.89
268	106.91	2587.43
269	107.311	2555.31
270	107.711	2519.28
271	108.111	2490.64
272	108.512	2478.25
273	108.912	2472.32
274	109.313	2454.06
275	109.713	2420.18
276	110.113	2380.55
277	110.514	2361.67
278	110.914	2367.17
279	111.315	2380.29
280	111.715	2383.45
281	112.115	2377.93
282	112.516	2369.06
283	112.916	2359.11
284	113.317	2342.67
285	113.717	2315.3
286	114.118	2277.04
287	114.518	2237.66
288	114.918	2202.72
289	115.319	2158.82
290	115.719	2106.28
291	116.12	2056.74
292	116.52	2011.52
293	116.92	1955.27
294	117.321	1890.75
295	117.721	1831.13
296	118.122	1780.5
297	118.522	1743.83
298	118.922	1720.47
299	119.323	1700.44
300	119.723	1667.32
301	120.124	1616.15
302	120.524	1557.84
303	120.925	1510.69
304	121.325	1473.95
305	121.725	1441.3
306	122.126	1405.46
307	122.526	1370.66
308	122.927	1336.24
309	123.327	1298.14
310	123.727	1260.41
311	124.128	1229.62
312	124.528	1209.9
313	124.929	1197.02
314	125.329	1186.11
315	125.729	1174.04
316	126.13	1165.35
317	126.53	1160.77
318	126.931	1164.3
319	127.331	1175.22
320	127.732	1183.92
321	128.132	1190.75
322	128.532	1198.41
323	128.933	1210.52
324	129.333	1226.48
325	129.734	1249.89
326	130.134	1278.56
327	130.534	1304.96
328	130.935	1318.95
329	131.335	1321.94
330	131.736	1306.61
331	132.136	1285.1
332	132.536	1258.53
333	132.937	1233.02
334	133.337	1218.68
335	133.738	1222.57
336	134.138	1227.75
337	134.539	1224.4
338	134.939	1215.1
339	135.339	1210.91
340	135.74	1202.7
341	136.14	1184.34
342	136.541	1163.37
343	136.941	1139.73
344	137.341	1109.11
345	137.742	1081.29
346	138.142	1059.65
347	138.543	1023.35
348	138.943	975.129
349	139.343	930.918
350	139.744	895.012
351	140.144	867.643
352	140.545	841.013
353	140.945	816.409
354	141.346	798.117
355	141.746	804.081
356	142.146	838.209
357	142.547	878.795
358	142.947	917.21
359	143.348	963.468
360	143.748	997.111
361	144.148	1002.56
362	144.549	1005.6
363	144.949	1017.63
364	145.35	1035.96
365	145.75	1050.68
366	146.151	1062.64
367	146.551	1078.68
368	146.951	1094.28
369	147.352	1099.22
370	147.752	1098.61
371	148.153	1095.72
372	148.553	1092.91
373	148.953	1086.46
374	149.354	1073.84
375	149.754	1057.96
376	150.155	1045.88
377	150.555	1038.18
378	150.955	1034.38
379	151.356	1038.5
380	151.756	1045.25
381	152.157	1052.1
382	152.557	1053.84
383	152.958	1053.03
384	153.358	1047.94
385	153.758	1039.18
386	154.159	1033.08
387	154.559	1036.12
388	154.96	1039.54
389	155.36	1038.28
390	155.76	1032.1
391	156.161	1020.15
392	156.561	1000.93
393	156.962	983.557
394	157.362	975.122
395	157.762	970.33
396	158.163	967.156
397	158.563	966.99
398	158.964	966.635
399	159.364	964.651
400	159.765	968.707
401	160.165	973.134
402	160.565	967.044
403	160.966	960.318
404	161.366	963.785
405	161.767	970.648
406	162.167	973.866
407	162.567	974.826
408	162.968	975.065
409	163.368	975.255
410	163.769	978.019
411	164.169	981.821
412	164.569	985.435
413	164.97	989.158
414	165.37	992.756
415	165.771	997.793
416	166.171	1007.29
417	166.572	1017.3
418	166.972	1022.31
419	167.372	1030.54
420	167.773	1040.09
421	168.173	1046.22
422	168.574	1050.37
423	168.974	1059.99
424	169.374	1066
425	169.775	1070.86
426	170.175	1081.9
427	170.576	1096.62
428	170.976	1104.65
429	171.376	1111.16
430	171.777	1115.48
431	172.177	1110.61
432	172.578	1102.49
433	172.978	1095.19
434	173.379	1083.41
435	173.779	1072.07
436	174.179	1066.74
437	174.58	1066.99
438	174.98	1064.97
439	175.381	1058.5
440	175.781	1054.5
441	176.181	1051.24
442	176.582	1027.48
443	176.982	986.574
444	177.383	951.492
445	177.783	932.626
446	178.183	906.42
447	178.584	867.757
448	178.984	815.924
449	179.385	764.863
450	179.785	727.904
451	180.186	703.068
452	180.586	673.065
453	180.986	642.275
454	181.387	627.301
455	181.787	633.923
456	182.188	642.489
457	182.588	646.781
458	182.988	646.607
459	183.389	634.409
460	183.789	591.814
461	184.19	546.055
462	184.59	533.579
463	184.991	533.108
464	185.391	521.669
465	185.791	511.99
466	186.192	492.759
467	186.592	442
468	186.993	393.707
469	187.393	376.693
470	187.793	351.679
471	188.194	288.401
472	188.594	214.174
473	188.995	162.041
474	189.395	114.758
475	189.795	79.0811
476	190.196	70.4531
477	190.596	60.75
478	190.997	30.4728
479	191.397	2.93063
480	191.798	-7.92792
481	192.198	-6.35688
482	192.598	-8.08106
483	192.999	-9.57816
484	193.399	-10.05
485	193.8	-11.3119
486	194.2	-12.7442
487	194.6	-12.2722
488	195.001	-11.8568
489	195.401	-11.3973
490	195.802	-10.921
491	196.202	-10.4518
492	196.602	-9.97786
493	197.003	-9.53693
494	197.403	-9.18225
495	197.804	-8.85529
496	198.204	-8.53153
497	198.605	-8.2084
498	199.005	-7.89285
499	199.405	-7.58902
500	199.806	-7.29345
501	200.206	-6.99592
502	200.607	-6.68358
503	201.007	-6.38266
504	201.407	-6.12625
505	201.808	-5.89897
506	202.208	-5.68554
507	202.609	-5.49162
508	203.009	-5.32814
509	203.409	-5.17236
510	203.81	-4.99199
511	204.21	-4.78936
512	204.611	-4.58234
513	205.011	-4.36015
514	205.412	-4.1242
515	205.812	-3.88946
516	206.212	-3.66557
517	206.613	-3.46301
518	207.013	-3.27336
519	207.414	-3.07717
520	207.814	-2.88405
521	208.214	-2.71755
522	208.615	-2.57574
523	209.015	-2.43666
524	209.416	-2.29377
525	209.816	-2.15415
526	210.216	-2.01813
527	210.617	-1.87043
528	211.017	-1.71996
529	211.418	-1.57059
530	211.818	-1.43127
531	212.219	-1.30366
532	212.619	-1.19226
533	213.019	-1.08002
534	213.42	-0.958928
535	213.82	-0.843163
536	214.221	-0.737892
537	214.621	-0.620576
538	215.021	-0.499857
539	215.422	-0.389214
540	215.822	-0.259118
541	216.223	-0.108874
542	216.623	0.0387081
543	217.023	0.183677
544	217.424	0.344323
545	217.824	0.527964
546	218.225	0.73656
547	218.625	0.950316
548	219.026	1.15723
549	219.426	1.35467
550	219.826	1.53445
551	220.227	1.7058
552	220.627	1.85874
553	221.028	1.99498
554	221.428	2.12757
555	221.828	2.2564
556	222.229	2.36774
557	222.629	2.47226
558	223.03	2.5639
559	223.43	2.64447
560	223.83	2.72959
561	224.231	2.81638
562	224.631	2.89153
563	225.032	2.96299
564	225.432	3.04093
565	225.833	3.13385
566	226.233	3.23362
567	226.633	3.3199
568	227.034	3.3836
569	227.434	3.44146
570	227.835	3.49622
571	228.235	3.54469
572	228.635	3.58964
573	229.036	3.6269
574	229.436	3.66126
575	229.837	3.71101
576	230.237	3.77003
577	230.638	3.82254
578	231.038	3.87767
579	231.438	3.93585
580	231.839	3.99617
581	232.239	4.0503
582	232.64	4.09373
583	233.04	4.13103
584	233.44	4.17147
585	233.841	4.20548
586	234.241	4.23641
587	234.642	4.25479
588	235.042	4.25582
589	235.442	4.25801
590	235.843	4.26895
591	236.243	4.2686
592	236.644	4.27514
593	237.044	4.29078
594	237.445	4.32331
595	237.845	4.40136
596	238.245	4.52046
597	238.646	4.64949
598	239.046	4.79102
599	239.447	4.95068
600	239.847	5.11966
601	240.247	5.29536
602	240.648	5.46826
603	241.048	5.63498
604	241.449	5.79259
605	241.849	5.91343
606	242.249	5.97989
607	242.65	6.00606
608	243.05	5.99995
609	243.451	5.97725
610	243.851	5.95876
611	244.252	5.96165
612	244.652	5.97719
613	245.052	5.99403
614	245.453	6.01662
615	245.853	6.03799
616	246.254	6.0544
617	246.654	6.05505
618	247.054	6.0359
619	247.455	6.00371
620	247.855	5.96239
621	248.256	5.92652
622	248.656	5.91263
623	249.056	5.90675
624	249.457	5.89729
625	249.857	5.90219
626	250.258	5.92996
627	250.658	5.97256
628	251.059	6.03756
629	251.459	6.11863
630	251.859	6.20722
631	252.26	6.27421
632	252.66	6.29875
633	253.061	6.27763
634	253.461	6.23323
635	253.861	6.17817
636	254.262	6.11563
637	254.662	6.05138
638	255.063	5.99504
639	255.463	5.94456
640	255.863	5.90773
641	256.264	5.85407
642	256.664	5.7728
643	257.065	5.68736
644	257.465	5.61306
645	257.866	5.52741
646	258.266	5.42712
647	258.666	5.32325
648	259.067	5.22285
649	259.467	5.11302
650	259.868	5.00367
651	260.268	4.89731
652	260.668	4.79096
653	261.069	4.68411
654	261.469	4.59882
655	261.87	4.53049
656	262.27	4.4896
657	262.67	4.45918
658	263.071	4.43443
659	263.471	4.40876
660	263.872	4.37557
661	264.272	4.30797
662	264.673	4.22772
663	265.073	4.14434
664	265.473	4.03766
665	265.874	3.90827
666	266.274	3.80453
667	266.675	3.71724
668	267.075	3.61963
669	267.475	3.54084
670	267.876	3.49588
671	268.276	3.45184
672	268.677	3.42368
673	269.077	3.42459
674	269.478	3.43157
675	269.878	3.44243
676	270.278	3.45955
677	270.679	3.47463
678	271.079	3.48867
679	271.48	3.50311
680	271.88	3.5356
681	272.28	3.59177
682	272.681	3.65558
683	273.081	3.70896
684	273.482	3.73069
685	273.882	3.71968
686	274.282	3.68622
687	274.683	3.64138
688	275.083	3.58661
689	275.484	3.52389
690	275.884	3.46575
691	276.285	3.42975
692	276.685	3.40891
693	277.085	3.39228
694	277.486	3.38044
695	277.886	3.37154
696	278.287	3.34928
697	278.687	3.30879
698	279.087	3.27143

## Sheet: b-V
File	3.sdf
No.	X	Z
	µm	nm
1	0	-133.548
2	0.354393	-135.711
3	0.708786	-138.957
4	1.06318	-147.358
5	1.41757	-142.87
6	1.77197	-114.667
7	2.12636	-104.693
8	2.48075	-113.879
9	2.83514	-133.012
10	3.18954	-161.816
11	3.54393	-166.897
12	3.89832	-160.724
13	4.25272	-143.907
14	4.60711	-133.224
15	4.9615	-126.286
16	5.3159	-118.815
17	5.67029	-125.997
18	6.02468	-121.42
19	6.37908	-108.89
20	6.73347	-93.338
21	7.08786	-77.7087
22	7.44226	-67.8517
23	7.79665	-54.7002
24	8.15104	-42.4328
25	8.50543	-37.2945
26	8.85983	-36.6311
27	9.21422	-41.5957
28	9.56861	-50.7014
29	9.92301	-57.2085
30	10.2774	-76.3517
31	10.6318	-103.522
32	10.9862	-106.574
33	11.3406	-103.721
34	11.695	-94.7754
35	12.0494	-81.3372
36	12.4038	-68.9073
37	12.7582	-65.3123
38	13.1125	-68.103
39	13.4669	-68.5461
40	13.8213	-101.435
41	14.1757	-127.917
42	14.5301	-108.671
43	14.8845	-94.2657
44	15.2389	-70.005
45	15.5933	-48.0253
46	15.9477	-31.3622
47	16.3021	-5.30642
48	16.6565	8.09767
49	17.0109	5.67122
50	17.3653	4.14058
51	17.7197	3.72347
52	18.074	4.00975
53	18.4284	4.75594
54	18.7828	6.06359
55	19.1372	7.77568
56	19.4916	9.69599
57	19.846	11.8392
58	20.2004	13.8537
59	20.5548	15.9475
60	20.9092	17.7936
61	21.2636	19.2572
62	21.618	20.2791
63	21.9724	20.8677
64	22.3268	21.09
65	22.6812	21.1399
66	23.0356	20.1104
67	23.3899	18.5969
68	23.7443	16.4335
69	24.0987	-2.19334
70	24.4531	-21.3846
71	24.8075	-23.5818
72	25.1619	-26.768
73	25.5163	-16.255
74	25.8707	1.08154
75	26.2251	16.1795
76	26.5795	24.9617
77	26.9339	28.1265
78	27.2883	27.0831
79	27.6427	25.8475
80	27.9971	24.7942
81	28.3514	15.6475
82	28.7058	6.28712
83	29.0602	-7.41812
84	29.4146	-22.2593
85	29.769	-25.5247
86	30.1234	-23.4832
87	30.4778	-25.0076
88	30.8322	-31.1348
89	31.1866	-28.8429
90	31.541	-34.7814
91	31.8954	-46.1773
92	32.2498	-47.526
93	32.6042	-46.146
94	32.9586	-21.091
95	33.313	14.4165
96	33.6673	32.0921
97	34.0217	38.3359
98	34.3761	41.9759
99	34.7305	42.3267
100	35.0849	42.7181
101	35.4393	43.1787
102	35.7937	43.7762
103	36.1481	44.5469
104	36.5025	45.2155
105	36.8569	45.9431
106	37.2113	46.6312
107	37.5657	47.2951
108	37.9201	48.0621
109	38.2745	48.8767
110	38.6288	49.7823
111	38.9832	50.8774
112	39.3376	51.9848
113	39.692	53.1132
114	40.0464	54.1827
115	40.4008	55.1142
116	40.7552	55.8944
117	41.1096	56.5955
118	41.464	57.2979
119	41.8184	58.2602
120	42.1728	59.3705
121	42.5272	60.6038
122	42.8816	61.9624
123	43.236	63.502
124	43.5904	64.9326
125	43.9447	73.986
126	44.2991	91.5341
127	44.6535	159.178
128	45.0079	233.147
129	45.3623	266.958
130	45.7167	287.976
131	46.0711	349.689
132	46.4255	421.319
133	46.7799	461.932
134	47.1343	503.047
135	47.4887	605.954
136	47.8431	730.215
137	48.1975	894.365
138	48.5519	1027.18
139	48.9062	1097.93
140	49.2606	1154.53
141	49.615	1166.13
142	49.9694	1169.89
143	50.3238	1173.81
144	50.6782	1177.47
145	51.0326	1181.59
146	51.387	1186.34
147	51.7414	1206.04
148	52.0958	1245.95
149	52.4502	1284.68
150	52.8046	1307.83
151	53.159	1319.81
152	53.5134	1304.16
153	53.8678	1289.95
154	54.2221	1291.76
155	54.5765	1310.95
156	54.9309	1335.32
157	55.2853	1370.64
158	55.6397	1401.15
159	55.9941	1407.5
160	56.3485	1411.64
161	56.7029	1409.43
162	57.0573	1400
163	57.4117	1377.09
164	57.7661	1353.59
165	58.1205	1333.85
166	58.4749	1336.67
167	58.8293	1359.22
168	59.1836	1405.56
169	59.538	1462.29
170	59.8924	1496.42
171	60.2468	1498.79
172	60.6012	1487.55
173	60.9556	1455.02
174	61.31	1436.47
175	61.6644	1447.63
176	62.0188	1463.65
177	62.3732	1480.03
178	62.7276	1489.92
179	63.082	1496.08
180	63.4364	1498.76
181	63.7908	1497.7
182	64.1452	1485.75
183	64.4995	1459.51
184	64.8539	1437.82
185	65.2083	1414.44
186	65.5627	1397.04
187	65.9171	1386.93
188	66.2715	1378.52
189	66.6259	1367.41
190	66.9803	1353.13
191	67.3347	1341.08
192	67.6891	1335.71
193	68.0435	1333.13
194	68.3979	1338.61
195	68.7523	1356.27
196	69.1067	1377.95
197	69.461	1385.02
198	69.8154	1398.87
199	70.1698	1430.94
200	70.5242	1465.18
201	70.8786	1485.1
202	71.233	1488.59
203	71.5874	1493.82
204	71.9418	1501.71
205	72.2962	1507.02
206	72.6506	1512.58
207	73.005	1512.35
208	73.3594	1512.44
209	73.7138	1520.65
210	74.0682	1532.29
211	74.4226	1565.5
212	74.7769	1601.52
213	75.1313	1641.17
214	75.4857	1689.26
215	75.8401	1722.46
216	76.1945	1744.67
217	76.5489	1763.39
218	76.9033	1779.39
219	77.2577	1798.34
220	77.6121	1810.05
221	77.9665	1808.84
222	78.3209	1805.3
223	78.6753	1807.1
224	79.0297	1805.13
225	79.3841	1803.19
226	79.7384	1805.22
227	80.0928	1805.44
228	80.4472	1808.49
229	80.8016	1810.37
230	81.156	1816.56
231	81.5104	1833.87
232	81.8648	1865.92
233	82.2192	1892.89
234	82.5736	1897.88
235	82.928	1862.33
236	83.2824	1804.79
237	83.6368	1756.04
238	83.9912	1680.8
239	84.3456	1616.64
240	84.7	1559.72
241	85.0543	1519.22
242	85.4087	1501.93
243	85.7631	1478.85
244	86.1175	1474.45
245	86.4719	1503.4
246	86.8263	1599.87
247	87.1807	1752.51
248	87.5351	1855.92
249	87.8895	1885.02
250	88.2439	1896.29
251	88.5983	1889.97
252	88.9527	1851.08
253	89.3071	1730.87
254	89.6615	1606.55
255	90.0158	1569.6
256	90.3702	1596.34
257	90.7246	1649.46
258	91.079	1723.96
259	91.4334	1807.62
260	91.7878	1856.28
261	92.1422	1879.48
262	92.4966	1854.81
263	92.851	1821.71
264	93.2054	1809.4
265	93.5598	1787.68
266	93.9142	1750.75
267	94.2686	1703.32
268	94.623	1647.6
269	94.9774	1608.22
270	95.3317	1602.62
271	95.6861	1591
272	96.0405	1579.09
273	96.3949	1607.09
274	96.7493	1648.31
275	97.1037	1687.16
276	97.4581	1719.09
277	97.8125	1726.5
278	98.1669	1726.89
279	98.5213	1701.76
280	98.8757	1666.84
281	99.2301	1651.76
282	99.5845	1630.94
283	99.9389	1613.85
284	100.293	1592.2
285	100.648	1562.79
286	101.002	1547.69
287	101.356	1559.21
288	101.711	1594.75
289	102.065	1643.34
290	102.42	1691.62
291	102.774	1727.37
292	103.128	1742.68
293	103.483	1748.41
294	103.837	1755.48
295	104.192	1763.31
296	104.546	1769.56
297	104.9	1763.18
298	105.255	1796.65
299	105.609	1846.12
300	105.964	1856.45
301	106.318	1849.46
302	106.672	1843.68
303	107.027	1839.38
304	107.381	1844
305	107.736	1860.99
306	108.09	1889.87
307	108.444	1895.99
308	108.799	1898.41
309	109.153	1921.12
310	109.507	1933.73
311	109.862	1958.16
312	110.216	1980.46
313	110.571	1988.41
314	110.925	1927.24
315	111.279	1845.19
316	111.634	1795.53
317	111.988	1756.51
318	112.343	1757.46
319	112.697	1772.31
320	113.051	1774.31
321	113.406	1774.95
322	113.76	1773.25
323	114.115	1771.51
324	114.469	1759.04
325	114.823	1738.59
326	115.178	1706.59
327	115.532	1678.48
328	115.887	1665.65
329	116.241	1667.32
330	116.595	1675.76
331	116.95	1702.33
332	117.304	1758.45
333	117.659	1850.12
334	118.013	1967.05
335	118.367	2049.89
336	118.722	2068.64
337	119.076	2067.79
338	119.43	2047.29
339	119.785	2023.53
340	120.139	1999.43
341	120.494	1958.59
342	120.848	1944.25
343	121.202	1961.88
344	121.557	1972.82
345	121.911	1988.47
346	122.266	1983.41
347	122.62	1973.88
348	122.974	1993.14
349	123.329	2005.91
350	123.683	2014.65
351	124.038	2019.25
352	124.392	2015.43
353	124.746	2014.28
354	125.101	2018.93
355	125.455	2020.5
356	125.81	2023.02
357	126.164	2024.03
358	126.518	2009.78
359	126.873	1980.31
360	127.227	1930.27
361	127.582	1842.41
362	127.936	1745.23
363	128.29	1688.86
364	128.645	1685.13
365	128.999	1696
366	129.353	1755.89
367	129.708	1818.13
368	130.062	1847.98
369	130.417	1938.72
370	130.771	2027.71
371	131.125	2053.29
372	131.48	2068.09
373	131.834	2078.72
374	132.189	2088.02
375	132.543	2091.88
376	132.897	2088.11
377	133.252	2060.26
378	133.606	1958.06
379	133.961	1860.85
380	134.315	1838.7
381	134.669	1816.76
382	135.024	1828.6
383	135.378	1831.59
384	135.733	1865.77
385	136.087	2026.44
386	136.441	2216.91
387	136.796	2326.89
388	137.15	2346.04
389	137.505	2336.7
390	137.859	2297.45
391	138.213	2232.73
392	138.568	2161.58
393	138.922	2119.73
394	139.276	2107.79
395	139.631	2109.52
396	139.985	2112.84
397	140.34	2124.3
398	140.694	2139.89
399	141.048	2148.29
400	141.403	2142.5
401	141.757	2126.72
402	142.112	2116.54
403	142.466	2113.41
404	142.82	2127.08
405	143.175	2165.87
406	143.529	2180.87
407	143.884	2187.37
408	144.238	2183.72
409	144.592	2157.99
410	144.947	2143.9
411	145.301	2142.17
412	145.656	2131.6
413	146.01	2121.69
414	146.364	2108.64
415	146.719	2104.09
416	147.073	2104.15
417	147.428	2106.52
418	147.782	2111.01
419	148.136	2091.96
420	148.491	2076.3
421	148.845	2074.27
422	149.199	2077.39
423	149.554	2094.62
424	149.908	2122.86
425	150.263	2156.46
426	150.617	2190.18
427	150.971	2222.04
428	151.326	2245.35
429	151.68	2263.1
430	152.035	2276.48
431	152.389	2292.39
432	152.743	2308.19
433	153.098	2324.38
434	153.452	2332.75
435	153.807	2338.18
436	154.161	2301.07
437	154.515	2219.32
438	154.87	2144.31
439	155.224	2112.43
440	155.579	2101.23
441	155.933	2104.05
442	156.287	2109.95
443	156.642	2117.2
444	156.996	2125.48
445	157.351	2134.89
446	157.705	2146.58
447	158.059	2154.94
448	158.414	2146.09
449	158.768	2127.59
450	159.123	2118.98
451	159.477	2116.98
452	159.831	2118.47
453	160.186	2131.98
454	160.54	2185.88
455	160.894	2262.64
456	161.249	2329.89
457	161.603	2367.01
458	161.958	2380.21
459	162.312	2384.29
460	162.666	2384.77
461	163.021	2378.53
462	163.375	2358.88
463	163.73	2345.24
464	164.084	2330.45
465	164.438	2311.63
466	164.793	2310.07
467	165.147	2310.84
468	165.502	2322.69
469	165.856	2336.11
470	166.21	2361.29
471	166.565	2374.76
472	166.919	2362.52
473	167.274	2305.95
474	167.628	2209
475	167.982	2126.83
476	168.337	2093.9
477	168.691	2078.49
478	169.046	2078.19
479	169.4	2090.88
480	169.754	2120.59
481	170.109	2146.98
482	170.463	2177.48
483	170.817	2206.15
484	171.172	2230.85
485	171.526	2262.76
486	171.881	2278.97
487	172.235	2286.9
488	172.589	2293.15
489	172.944	2294.12
490	173.298	2298.05
491	173.653	2302.62
492	174.007	2310.51
493	174.361	2320.92
494	174.716	2331.52
495	175.07	2341.31
496	175.425	2332.31
497	175.779	2314.09
498	176.133	2300.39
499	176.488	2267.68
500	176.842	2210.27
501	177.197	2162.5
502	177.551	2101.35
503	177.905	2053.77
504	178.26	2048.9
505	178.614	2059.41
506	178.969	2076.27
507	179.323	2121.49
508	179.677	2262.47
509	180.032	2493.77
510	180.386	2802.3
511	180.74	3105.09
512	181.095	3376.49
513	181.449	3632.77
514	181.804	3794.55
515	182.158	3844.21
516	182.512	3863.14
517	182.867	3873.47
518	183.221	3882.77
519	183.576	3894.03
520	183.93	3906.59
521	184.284	3920.78
522	184.639	3936.33
523	184.993	3952.84
524	185.348	3968.71
525	185.702	3985.44
526	186.056	4000.44
527	186.411	4015.13
528	186.765	4035.27
529	187.12	4059.85
530	187.474	4088.1
531	187.828	4120.21
532	188.183	4146.7
533	188.537	4154.97
534	188.892	4161.32
535	189.246	4148.66
536	189.6	4120.61
537	189.955	4109.3
538	190.309	4102.42
539	190.663	4096.52
540	191.018	4109.14
541	191.372	4124.65
542	191.727	4144.65
543	192.081	4171.07
544	192.435	4197.05
545	192.79	4239.8
546	193.144	4284.87
547	193.499	4333.89
548	193.853	4380.43
549	194.207	4398.17
550	194.562	4387.38
551	194.916	4373.48
552	195.271	4364.79
553	195.625	4359.91
554	195.979	4368.27
555	196.334	4384.21
556	196.688	4408.62
557	197.043	4449.52
558	197.397	4490.01
559	197.751	4512.77
560	198.106	4529.3
561	198.46	4531.01
562	198.815	4543.05
563	199.169	4573.28
564	199.523	4607.12
565	199.878	4654.8
566	200.232	4718.66
567	200.586	4826.75
568	200.941	4928.85
569	201.295	4976.4
570	201.65	5012
571	202.004	5040.35
572	202.358	5060.36
573	202.713	5075.89
574	203.067	5101.13
575	203.422	5125.44
576	203.776	5128.48
577	204.13	5111.44
578	204.485	5086.37
579	204.839	5062.27
580	205.194	5037.68
581	205.548	5043.2
582	205.902	5069.09
583	206.257	5094.89
584	206.611	5124.07
585	206.966	5149.43
586	207.32	5165.77
587	207.674	5175.22
588	208.029	5180.64
589	208.383	5172.17
590	208.738	5161.35
591	209.092	5142.84
592	209.446	5124.33
593	209.801	5122.74
594	210.155	5133.46
595	210.51	5151.52
596	210.864	5164.22
597	211.218	5181.49
598	211.573	5194.64
599	211.927	5190.79
600	212.281	5193.6
601	212.636	5182.69
602	212.99	5171.54
603	213.345	5162.88
604	213.699	5134.2
605	214.053	5105.87
606	214.408	5077.23
607	214.762	5053.48
608	215.117	5056.71
609	215.471	5054.46
610	215.825	5051.25
611	216.18	5059.17
612	216.534	5066.26
613	216.889	5068.37
614	217.243	5067.36
615	217.597	5069.32
616	217.952	5078.83
617	218.306	5089.74
618	218.661	5097.28
619	219.015	5105.02
620	219.369	5102.98
621	219.724	5095.26
622	220.078	5098.57
623	220.433	5100.27
624	220.787	5098.57
625	221.141	5089.9
626	221.496	5089.12
627	221.85	5093.16
628	222.204	5093.14
629	222.559	5089.13
630	222.913	5081.09
631	223.268	5063.1
632	223.622	5045.72
633	223.976	5039.02
634	224.331	5033.07
635	224.685	5030.67
636	225.04	5029.01
637	225.394	5027.69
638	225.748	5023.73
639	226.103	5010.16
640	226.457	4995.92
641	226.812	4993.5
642	227.166	4993.99
643	227.52	5004.77
644	227.875	5021.61
645	228.229	5040.89
646	228.584	5055.77
647	228.938	5048.88
648	229.292	5044.23
649	229.647	5053.09
650	230.001	5059.44
651	230.356	5072.26
652	230.71	5095.27
653	231.064	5119.03
654	231.419	5152.97
655	231.773	5186.41
656	232.127	5204.55
657	232.482	5217.14
658	232.836	5205.3
659	233.191	5177.15
660	233.545	5141.23
661	233.899	5115.63
662	234.254	5111.65
663	234.608	5117.72
664	234.963	5115.92
665	235.317	5091.83
666	235.671	5076.84
667	236.026	5082.24
668	236.38	5080.02
669	236.735	5097.7
670	237.089	5134.78
671	237.443	5160.63
672	237.798	5197.18
673	238.152	5229.95
674	238.507	5249.51
675	238.861	5257.01
676	239.215	5252.38
677	239.57	5247.41
678	239.924	5226.03
679	240.279	5189.98
680	240.633	5179.14
681	240.987	5187.86
682	241.342	5198.3
683	241.696	5213.23
684	242.05	5230.13
685	242.405	5246.05
686	242.759	5257.73
687	243.114	5276.45
688	243.468	5302.35
689	243.822	5326.13
690	244.177	5350.35
691	244.531	5373.5
692	244.886	5390.76
693	245.24	5406.56
694	245.594	5419.66
695	245.949	5429.45
696	246.303	5441.26
697	246.658	5456.47
698	247.012	5457.24
