# Supplementary material for: Rapid synthesis of micron-thick flexible graphite films via non-equilibrium carbon flux engineering
Source: Nat Commun. 2026 Feb 28;17:3280. doi: 10.1038/s41467-026-70028-8 (PMC13066362; doi:10.1038/s41467-026-70028-8)
Supplement: Supplementary file 3 — Source data [file 41467_2026_70028_MOESM3_ESM.zip › Source Data files/Figure S11.xls]

## Sheet: i
												ID 0086-0001-1977-0222
							Date
								2025-08-19 14:46:32
							File
								5.sdf
							Original image
								Image size
								562.907	µm	×	562.907	µm
								1022	pix	×	1022	pix
							1st processed image
								Image size
								562.907	µm	×	562.907	µm
								1022	pix	×	1022	pix
								Line X pos			512.785	µm
								Line Y pos			227.476	µm
								Line Height			0	nm
								Rect X size			299.63	µm
								Rect Y size			299.63	µm
							2nd processed image
								Image size
								299.63	µm	×	299.63	µm
								512	pix	×	512	pix
								⊿X			155.082	µm
								⊿Y			42.7206	µm
								⊿L			160.858	µm
								⊿H			551.194	nm
								⊿fL			59.6919	µm
								Hmax			8395.88	nm
								Hmin			-647.308	nm
							3D Roughness (1st processed image)
								Segment			562.907	µm
								Sa			442.407	nm
								Sq			1373.62	nm
								Sz			25112.8	nm
							3D Roughness (2nd processed image)
								Segment			299.63	µm
								Sa			204.895	nm
								Sq			343.238	nm
								Sz			9043.19	nm
							2D Roughness
								λc			8	µm
								Ra			3.58684	nm
								Rq			4.74871	nm
								Rz			18.4497	nm
							Profile
								⊿D			90.5693	µm
								⊿H			544.285	nm
								Angle			-0.344321	°
								R			0	µm
								Width of cursor			0	µm
								Orange			-39356.2	nm
								Blue			14248.9	nm
								⊿H2			53605.2	nm
								⊿flD			96.7916	µm
								⊿flL			96.7916	µm
								⊿flH			21.4592	nm

## Sheet: j
	File	5.sdf
	No.	X	Z
		µm	nm
	1	0	550.265
	2	0.230787	549.287
	3	0.461574	548.375
	4	0.69236	547.521
	5	0.923147	546.704
	6	1.15393	545.935
	7	1.38472	545.28
	8	1.61551	544.65
	9	1.84629	544.028
	10	2.07708	543.506
	11	2.30787	542.967
	12	2.53865	542.485
	13	2.76944	542.041
	14	3.00023	541.569
	15	3.23101	541.293
	16	3.4618	541.031
	17	3.69259	540.821
	18	3.92338	540.919
	19	4.15416	540.969
	20	4.38495	541.069
	21	4.61574	541.269
	22	4.84652	541.406
	23	5.07731	541.393
	24	5.3081	541.324
	25	5.53888	541.242
	26	5.76967	541.22
	27	6.00046	541.185
	28	6.23124	541.286
	29	6.46203	541.467
	30	6.69282	541.693
	31	6.9236	542.093
	32	7.15439	542.474
	33	7.38518	542.847
	34	7.61596	543.212
	35	7.84675	543.548
	36	8.07754	543.947
	37	8.30832	544.351
	38	8.53911	544.76
	39	8.7699	545.34
	40	9.00068	546.01
	41	9.23147	546.806
	42	9.46226	547.721
	43	9.69304	548.679
	44	9.92383	549.69
	45	10.1546	550.696
	46	10.3854	551.641
	47	10.6162	552.342
	48	10.847	552.94
	49	11.0778	553.246
	50	11.3086	553.278
	51	11.5393	553.243
	52	11.7701	553.039
	53	12.0009	552.835
	54	12.2317	552.611
	55	12.4625	552.369
	56	12.6933	552.176
	57	12.9241	552.04
	58	13.1548	551.954
	59	13.3856	551.955
	60	13.6164	552.128
	61	13.8472	552.326
	62	14.078	552.634
	63	14.3088	553.068
	64	14.5396	553.502
	65	14.7704	554.012
	66	15.0011	554.525
	67	15.2319	555.029
	68	15.4627	555.57
	69	15.6935	556.118
	70	15.9243	556.534
	71	16.1551	556.843
	72	16.3859	557.146
	73	16.6166	556.993
	74	16.8474	556.836
	75	17.0782	556.631
	76	17.309	556.17
	77	17.5398	555.783
	78	17.7706	555.343
	79	18.0014	554.91
	80	18.2322	554.576
	81	18.4629	554.472
	82	18.6937	554.392
	83	18.9245	554.352
	84	19.1553	554.31
	85	19.3861	554.201
	86	19.6169	553.887
	87	19.8477	553.447
	88	20.0784	552.854
	89	20.3092	552.203
	90	20.54	551.551
	91	20.7708	551.012
	92	21.0016	550.613
	93	21.2324	550.213
	94	21.4632	549.99
	95	21.694	549.812
	96	21.9247	549.633
	97	22.1555	549.465
	98	22.3863	549.361
	99	22.6171	549.201
	100	22.8479	548.99
	101	23.0787	548.789
	102	23.3095	548.638
	103	23.5403	548.483
	104	23.771	548.39
	105	24.0018	548.46
	106	24.2326	548.505
	107	24.4634	548.767
	108	24.6942	549.124
	109	24.925	549.433
	110	25.1558	549.587
	111	25.3865	549.696
	112	25.6173	549.48
	113	25.8481	548.766
	114	26.0789	548.03
	115	26.3097	547.083
	116	26.5405	546.094
	117	26.7713	545.25
	118	27.0021	544.79
	119	27.2328	544.313
	120	27.4636	544.003
	121	27.6944	543.886
	122	27.9252	543.756
	123	28.156	543.927
	124	28.3868	544.212
	125	28.6176	544.569
	126	28.8483	545.043
	127	29.0791	545.541
	128	29.3099	545.971
	129	29.5407	546.393
	130	29.7715	546.879
	131	30.0023	547.309
	132	30.2331	547.807
	133	30.4639	548.332
	134	30.6946	548.777
	135	30.9254	549.232
	136	31.1562	549.725
	137	31.387	550.204
	138	31.6178	550.661
	139	31.8486	551.029
	140	32.0794	551.307
	141	32.3101	551.465
	142	32.5409	551.511
	143	32.7717	551.5
	144	33.0025	551.439
	145	33.2333	551.383
	146	33.4641	551.298
	147	33.6949	551.081
	148	33.9257	550.869
	149	34.1564	550.498
	150	34.3872	549.979
	151	34.618	549.479
	152	34.8488	548.605
	153	35.0796	547.702
	154	35.3104	546.79
	155	35.5412	545.794
	156	35.772	544.853
	157	36.0027	544.114
	158	36.2335	543.497
	159	36.4643	542.89
	160	36.6951	542.687
	161	36.9259	542.491
	162	37.1567	542.397
	163	37.3875	542.512
	164	37.6182	542.629
	165	37.849	542.838
	166	38.0798	543.072
	167	38.3106	543.296
	168	38.5414	543.49
	169	38.7722	543.655
	170	39.003	543.833
	171	39.2338	544.057
	172	39.4645	544.283
	173	39.6953	544.847
	174	39.9261	545.556
	175	40.1569	546.349
	176	40.3877	547.529
	177	40.6185	548.589
	178	40.8493	549.602
	179	41.08	550.497
	180	41.3108	551.192
	181	41.5416	551.49
	182	41.7724	551.686
	183	42.0032	551.846
	184	42.234	552.106
	185	42.4648	552.433
	186	42.6956	552.937
	187	42.9263	553.526
	188	43.1571	554.119
	189	43.3879	554.868
	190	43.6187	555.556
	191	43.8495	556.309
	192	44.0803	557.263
	193	44.3111	558.209
	194	44.5418	559.356
	195	44.7726	560.557
	196	45.0034	561.723
	197	45.2342	563.012
	198	45.465	564.35
	199	45.6958	565.657
	200	45.9266	566.932
	201	46.1574	568.275
	202	46.3881	569.168
	203	46.6189	569.807
	204	46.8497	570.345
	205	47.0805	570.431
	206	47.3113	570.339
	207	47.5421	569.738
	208	47.7729	568.626
	209	48.0036	567.253
	210	48.2344	565.324
	211	48.4652	563.228
	212	48.696	561.1
	213	48.9268	559.072
	214	49.1576	556.969
	215	49.3884	555.092
	216	49.6192	553.319
	217	49.8499	551.497
	218	50.0807	550.103
	219	50.3115	548.694
	220	50.5423	547.342
	221	50.7731	546.175
	222	51.0039	545.202
	223	51.2347	544.735
	224	51.4655	544.691
	225	51.6962	545.026
	226	51.927	546.121
	227	52.1578	547.514
	228	52.3886	549.224
	229	52.6194	551.156
	230	52.8502	553.253
	231	53.081	554.84
	232	53.3117	556.148
	233	53.5425	557.317
	234	53.7733	558.088
	235	54.0041	558.794
	236	54.2349	559.363
	237	54.4657	559.884
	238	54.6965	560.432
	239	54.9273	560.678
	240	55.158	561.035
	241	55.3888	560.691
	242	55.6196	559.901
	243	55.8504	559.285
	244	56.0812	558.37
	245	56.312	557.366
	246	56.5428	556.467
	247	56.7735	555.081
	248	57.0043	553.713
	249	57.2351	552.131
	250	57.4659	550.134
	251	57.6967	548.085
	252	57.9275	545.928
	253	58.1583	543.824
	254	58.3891	541.894
	255	58.6198	540.541
	256	58.8506	539.348
	257	59.0814	538.795
	258	59.3122	538.875
	259	59.543	539.123
	260	59.7738	540.505
	261	60.0046	542.101
	262	60.2353	543.887
	263	60.4661	546.084
	264	60.6969	548.207
	265	60.9277	549.934
	266	61.1585	551.324
	267	61.3893	552.574
	268	61.6201	552.636
	269	61.8509	552.573
	270	62.0816	552.384
	271	62.3124	551.973
	272	62.5432	551.553
	273	62.774	551.151
	274	63.0048	550.806
	275	63.2356	550.519
	276	63.4664	550.362
	277	63.6972	550.313
	278	63.9279	550.4
	279	64.1587	550.581
	280	64.3895	550.833
	281	64.6203	551.15
	282	64.8511	551.55
	283	65.0819	552.006
	284	65.3127	552.383
	285	65.5434	552.843
	286	65.7742	553.172
	287	66.005	553.389
	288	66.2358	553.653
	289	66.4666	553.425
	290	66.6974	553.163
	291	66.9282	552.891
	292	67.159	552.648
	293	67.3897	552.524
	294	67.6205	552.977
	295	67.8513	553.926
	296	68.0821	555.129
	297	68.3129	557.872
	298	68.5437	560.787
	299	68.7745	564.261
	300	69.0052	568.679
	301	69.236	573.498
	302	69.4668	578.734
	303	69.6976	584.265
	304	69.9284	589.891
	305	70.1592	593.781
	306	70.39	597.408
	307	70.6208	595.189
	308	70.8515	584.836
	309	71.0823	576.926
	310	71.3131	579.712
	311	71.5439	583.489
	312	71.7747	586.871
	313	72.0055	592.222
	314	72.2363	597.002
	315	72.467	596.158
	316	72.6978	591.315
	317	72.9286	586.257
	318	73.1594	581.027
	319	73.3902	576.122
	320	73.621	571.865
	321	73.8518	569.025
	322	74.0826	567.003
	323	74.3133	562.113
	324	74.5441	552.124
	325	74.7749	536.784
	326	75.0057	462.723
	327	75.2365	378.6
	328	75.4673	302.377
	329	75.6981	233.241
	330	75.9288	159.877
	331	76.1596	90.1255
	332	76.3904	33.6517
	333	76.6212	-5.74291
	334	76.852	-6.51307
	335	77.0828	-3.42865
	336	77.3136	0.165864
	337	77.5444	0.890952
	338	77.7751	1.57725
	339	78.0059	1.94028
	340	78.2367	2.23166
	341	78.4675	2.48244
	342	78.6983	2.64021
	343	78.9291	2.77222
	344	79.1599	2.85086
	345	79.3907	2.89404
	346	79.6214	2.9206
	347	79.8522	2.83987
	348	80.083	2.75921
	349	80.3138	2.68102
	350	80.5446	2.60094
	351	80.7754	2.5246
	352	81.0062	2.47827
	353	81.2369	2.43668
	354	81.4677	2.38557
	355	81.6985	2.328
	356	81.9293	2.2666
	357	82.1601	2.20742
	358	82.3909	2.15806
	359	82.6217	2.11523
	360	82.8525	2.05327
	361	83.0832	1.98645
	362	83.314	1.91371
	363	83.5448	1.79762
	364	83.7756	1.68305
	365	84.0064	1.57288
	366	84.2372	1.46318
	367	84.468	1.35297
	368	84.6987	1.25974
	369	84.9295	1.16357
	370	85.1603	1.06665
	371	85.3911	0.979567
	372	85.6219	0.887317
	373	85.8527	0.799348
	374	86.0835	0.713038
	375	86.3143	0.632268
	376	86.545	0.597382
	377	86.7758	0.565379
	378	87.0066	0.536343
	379	87.2374	0.517308
	380	87.4682	0.508881
	381	87.699	0.474123
	382	87.9298	0.426007
	383	88.1605	0.382938
	384	88.3913	0.411646
	385	88.6221	0.451767
	386	88.8529	0.54863
	387	89.0837	0.714118
	388	89.3145	0.875612
	389	89.5453	1.06498
	390	89.7761	1.26464
	391	90.0068	1.44878
	392	90.2376	1.54565
	393	90.4684	1.64498
	394	90.6992	1.71001
	395	90.93	1.75663
	396	91.1608	1.8008
	397	91.3916	1.82074
	398	91.6224	1.84056
	399	91.8531	1.86874
	400	92.0839	1.91452
	401	92.3147	1.96128
	402	92.5455	2.02033
	403	92.7763	2.08355
	404	93.0071	2.14077
	405	93.2379	2.14646
	406	93.4686	2.14617
	407	93.6994	2.11747
	408	93.9302	2.05282
	409	94.161	1.99424
	410	94.3918	1.92695
	411	94.6226	1.85485
	412	94.8534	1.78202
	413	95.0842	1.69699
	414	95.3149	1.61285
	415	95.5457	1.5498
	416	95.7765	1.50998
	417	96.0073	1.47193
	418	96.2381	1.44673
	419	96.4689	1.42323
	420	96.6997	1.39807
	421	96.9304	1.36361
	422	97.1612	1.32226
	423	97.392	1.25698
	424	97.6228	1.16382
	425	97.8536	1.05995
	426	98.0844	1.07611
	427	98.3152	1.09937
	428	98.546	1.12233
	429	98.7767	1.15312
	430	99.0075	1.1904
	431	99.2383	1.19567
	432	99.4691	1.18031
	433	99.6999	1.16317
	434	99.9307	1.15872
	435	100.161	1.14728
	436	100.392	1.12631
	437	100.623	1.0988
	438	100.854	1.0705
	439	101.085	1.01871
	440	101.315	0.95328
	441	101.546	0.876314
	442	101.777	0.770536
	443	102.008	0.668681
	444	102.239	0.598973
	445	102.469	0.558125
	446	102.7	0.51596
	447	102.931	0.51024
	448	103.162	0.509403
	449	103.392	0.521048
	450	103.623	0.582009
	451	103.854	0.662711
	452	104.085	0.738771
	453	104.316	0.80074
	454	104.546	0.85492
	455	104.777	0.845038
	456	105.008	0.830825
	457	105.239	0.818875
	458	105.47	0.813762
	459	105.7	0.80721
	460	105.931	0.757043
	461	106.162	0.682398
	462	106.393	0.59982
	463	106.623	0.465203
	464	106.854	0.328137
	465	107.085	0.183965
	466	107.316	0.0278947
	467	107.547	-0.134973
	468	107.777	-0.275323
	469	108.008	-0.408516
	470	108.239	-0.534113
	471	108.47	-0.634992
	472	108.701	-0.739759
	473	108.931	-0.839554
	474	109.162	-0.932048
	475	109.393	-1.02444
	476	109.624	-1.1034
	477	109.855	-1.19451
	478	110.085	-1.29598
	479	110.316	-1.3967
	480	110.547	-1.49402
	481	110.778	-1.60012
	482	111.008	-1.70605
	483	111.239	-1.80833
	484	111.47	-1.86354
	485	111.701	-1.90754
	486	111.932	-1.92484
	487	112.162	-1.90156
	488	112.393	-1.86747
	489	112.624	-1.79863
	490	112.855	-1.69037
	491	113.086	-1.57414
	492	113.316	-1.4243
	493	113.547	-1.27396
	494	113.778	-1.15369
	495	114.009	-1.07841
	496	114.239	-1.0137
	497	114.47	-1.02879
	498	114.701	-1.06958
	499	114.932	-1.10108
	500	115.163	-1.04946
	501	115.393	-0.995465
	502	115.624	-0.904664
	503	115.855	-0.784477
	504	116.086	-0.663833
	505	116.317	-0.634301
	506	116.547	-0.622685
	507	116.778	-0.627449
	508	117.009	-0.654477
	509	117.24	-0.678851
	510	117.47	-0.695792
	511	117.701	-0.712606
	512	117.932	-0.733594
	513	118.163	-0.720421
	514	118.394	-0.716694
	515	118.624	-0.692323
	516	118.855	-0.620406
	517	119.086	-0.547289
	518	119.317	-0.488566
	519	119.548	-0.44194
	520	119.778	-0.406915
	521	120.009	-0.406726
	522	120.24	-0.413076
	523	120.471	-0.442955
	524	120.701	-0.494788
	525	120.932	-0.548678
	526	121.163	-0.634474
	527	121.394	-0.718067
	528	121.625	-0.79943
	529	121.855	-0.887327
	530	122.086	-0.976599
	531	122.317	-1.07362
	532	122.548	-1.17438
	533	122.779	-1.2735
	534	123.009	-1.37742
	535	123.24	-1.48328
	536	123.471	-1.57959
	537	123.702	-1.64882
	538	123.932	-1.71178
	539	124.163	-1.74351
	540	124.394	-1.75712
	541	124.625	-1.7634
	542	124.856	-1.74325
	543	125.086	-1.7264
	544	125.317	-1.71048
	545	125.548	-1.69048
	546	125.779	-1.66828
	547	126.01	-1.69127
	548	126.24	-1.72488
	549	126.471	-1.76231
	550	126.702	-1.82843
	551	126.933	-1.89323
	552	127.164	-1.9328
	553	127.394	-1.94278
	554	127.625	-1.94535
	555	127.856	-1.88844
	556	128.087	-1.81817
	557	128.317	-1.73749
	558	128.548	-1.64956
	559	128.779	-1.56782
	560	129.01	-1.5028
	561	129.241	-1.45098
	562	129.471	-1.40535
	563	129.702	-1.36984
	564	129.933	-1.33554
	565	130.164	-1.29498
	566	130.395	-1.23895
	567	130.625	-1.18251
	568	130.856	-1.16841
	569	131.087	-1.16827
	570	131.318	-1.16543
	571	131.548	-1.19525
	572	131.779	-1.22074
	573	132.01	-1.2544
	574	132.241	-1.30814
	575	132.472	-1.36735
	576	132.702	-1.37777
	577	132.933	-1.3696
	578	133.164	-1.34237
	579	133.395	-1.25196
	580	133.626	-1.16147
	581	133.856	-1.06846
	582	134.087	-0.972104
	583	134.318	-0.874259
	584	134.549	-0.768204
	585	134.779	-0.67435
	586	135.01	-0.584905
	587	135.241	-0.485768
	588	135.472	-0.405089
	589	135.703	-0.364948
	590	135.933	-0.345551
	591	136.164	-0.331225
	592	136.395	-0.339902
	593	136.626	-0.351182
	594	136.857	-0.343137
	595	137.087	-0.29033
	596	137.318	-0.236533
	597	137.549	-0.183312
	598	137.78	-0.133439
	599	138.01	-0.0913891
	600	138.241	-0.0908553
	601	138.472	-0.0812257
	602	138.703	-0.0519907
	603	138.934	0.00207237
	604	139.164	0.0603003
	605	139.395	0.113832
	606	139.626	0.171563
	607	139.857	0.226348
	608	140.088	0.245745
	609	140.318	0.260648
	610	140.549	0.263254
	611	140.78	0.255914
	612	141.011	0.245129
	613	141.242	0.225863
	614	141.472	0.204855
	615	141.703	0.188641
	616	141.934	0.174076
	617	142.165	0.168846
	618	142.395	0.172983
	619	142.626	0.181023
	620	142.857	0.192271
	621	143.088	0.228811
	622	143.319	0.264338
	623	143.549	0.271538
	624	143.78	0.246798
	625	144.011	0.229103
	626	144.242	0.181895
	627	144.473	0.132622
	628	144.703	0.0953921
	629	144.934	0.0780087
	630	145.165	0.0667768
	631	145.396	0.056017
	632	145.626	0.0387913
	633	145.857	0.032705
	634	146.088	0.0674306
	635	146.319	0.0971236
	636	146.55	0.112591
	637	146.78	0.107478
	638	147.011	0.088168
	639	147.242	0.0913352
	640	147.473	0.115315
	641	147.704	0.136002
	642	147.934	0.147397
	643	148.165	0.17726
	644	148.396	0.172068
	645	148.627	0.0854047
	646	148.857	-0.000256026
	647	149.088	-0.0590594
	648	149.319	-0.106597
	649	149.55	-0.154162
	650	149.781	-0.172796
	651	150.011	-0.186482
	652	150.242	-0.19399
	653	150.473	-0.212851
	654	150.704	-0.23424
	655	150.935	-0.297853
	656	151.165	-0.379327
	657	151.396	-0.472193
	658	151.627	-0.593113
	659	151.858	-0.711821
	660	152.088	-0.819707
	661	152.319	-0.916394
	662	152.55	-1.01653
	663	152.781	-1.08716
	664	153.012	-1.14628
	665	153.242	-1.18889
	666	153.473	-1.1998
	667	153.704	-1.20685
	668	153.935	-1.18989
	669	154.166	-1.16033
	670	154.396	-1.13222
	671	154.627	-1.06658
	672	154.858	-1.00813
	673	155.089	-0.947763
	674	155.32	-0.868404
	675	155.55	-0.792193
	676	155.781	-0.729128
	677	156.012	-0.672227
	678	156.243	-0.620878
	679	156.473	-0.623727
	680	156.704	-0.635424
	681	156.935	-0.658985
	682	157.166	-0.691888
	683	157.397	-0.723823
	684	157.627	-0.708714
	685	157.858	-0.680676
	686	158.089	-0.656163
	687	158.32	-0.652323
	688	158.551	-0.640963
	689	158.781	-0.648606
	690	159.012	-0.677995
	691	159.243	-0.699413
	692	159.474	-0.761125
	693	159.704	-0.815701
	694	159.935	-0.863486
	695	160.166	-0.922199
	696	160.397	-0.978933
	697	160.628	-0.97806
	698	160.858	-0.950239

## Sheet: k
	Single-crystal nickel	Polycrystalline Ni
	503.897
	507.964
	510.392
	544.285
	552.621
	567.923
	624.235
	544.474	811
	39.8553	52
