# Supplementary material for: Rapid synthesis of micron-thick flexible graphite films via non-equilibrium carbon flux engineering
Source: Nat Commun. 2026 Feb 28;17:3280. doi: 10.1038/s41467-026-70028-8 (PMC13066362; doi:10.1038/s41467-026-70028-8)
Supplement: Supplementary file 3 — Source data [file 41467_2026_70028_MOESM3_ESM.zip › Source Data files/Figure S12.CSV]

pet-1~a.RsM	PET	PET	LotID	WaferID		<FileName	Proj	Rcpe	LotID	WfrID>
1.41	-134.631	1.86107111	1.86107111	1.861071071	0	4918	-1.01	-0.99	4095	2433	1.10E+01	9.52E+01	0		<R	Th	Data	Rs	RsA	RsB	#Smpl	x	y	Irng	Vrng	ChiSq	merit	DataIntegrity>
1.27	-141.756	1.864940166	1.864940166	1.864940186	0	4918	-0.78	-0.99	4095	2430	1.10E+01	9.67E+01	0
1.14	-150.576	1.87182653	1.87182653	1.871826518	0	4918	-0.56	-1	4095	2427	1.10E+01	9.40E+01	0
1.05	-161.196	1.841267347	1.841267347	1.841267359	0	4918	-0.34	-1	4095	2388	1.10E+01	9.28E+01	0
1.01	-173.29	1.86629796	1.86629796	1.866297958	0	4918	-0.12	-1	4095	2415	1.10E+01	9.48E+01	0
1.01	-185.971	1.844524503	1.844524503	1.844524487	0	4918	0.1	-1	4095	2386	1.10E+01	9.37E+01	0
1.05	-198.066	1.895374656	1.895374656	1.895374684	0	4918	0.33	-1	4095	2457	1.10E+01	9.76E+01	0
1.14	-208.685	1.885930657	1.885930657	1.885930689	0	4918	0.55	-1	4095	2454	1.10E+01	9.78E+01	0
1.27	-217.506	1.84753418	1.84753418	1.847534175	0	4918	0.77	-1	4095	2391	1.10E+01	9.35E+01	0
1.41	-224.631	1.859717607	1.859717607	1.859717642	0	4918	0.99	-1.01	4095	2427	1.10E+01	9.57E+01	0
1.27	-231.756	1.847088814	1.847088814	1.847088843	0	4918	0.99	-0.78	4095	2389	1.10E+01	9.46E+01	0
1.1	-224.631	1.845697522	1.845697522	1.84569754	0	4918	0.77	-0.78	4095	2413	1.10E+01	9.49E+01	0
0.96	-215.168	1.860244155	1.860244155	1.860244132	0	4918	0.55	-0.78	4095	2428	1.10E+01	9.61E+01	0
0.85	-202.829	1.777628899	1.777628899	1.777628884	0	4918	0.33	-0.78	4095	2327	1.00E+01	9.07E+01	0
0.79	-187.761	1.843535542	1.843535542	1.84353549	0	4918	0.11	-0.78	4095	2416	1.10E+01	9.65E+01	0
0.79	-171.501	1.852628708	1.852628708	1.85262871	0	4918	-0.12	-0.78	4095	2427	1.10E+01	9.54E+01	0
0.85	-156.432	1.825075507	1.825075507	1.825075558	0	4918	-0.34	-0.78	4095	2394	1.30E+01	8.62E+01	0
0.96	-144.093	1.718468308	1.718468308	1.718468307	0	4918	-0.56	-0.77	4095	2246	1.10E+01	8.16E+01	0
1.1	-134.631	1.728605866	1.728605866	1.728605852	0	4918	-0.78	-0.77	4095	2261	1.80E+01	6.62E+01	0
1.27	-127.506	1.750662923	1.750662923	1.75066293	0	4918	-1	-0.77	4095	2288	1.20E+01	8.19E+01	0
1.14	-118.685	1.764664054	1.764664054	1.764664049	0	4918	-1	-0.55	4095	2305	1.30E+01	7.93E+01	0
0.96	-125.168	1.929779172	1.929779172	1.92977912	0	4918	-0.78	-0.55	4095	2527	1.20E+01	1.00E+02	0
0.79	-134.631	1.80747962	1.80747962	1.80747957	0	4918	-0.56	-0.55	4095	2361	3.20E+01	5.51E+01	0
0.65	-148.667	1.798659205	1.798659205	1.798659202	0	4918	-0.34	-0.55	4095	2360	1.10E+01	9.16E+01	0
0.57	-168.321	1.844465494	1.844465494	1.844465526	0	4918	-0.11	-0.55	4095	2422	1.50E+01	8.28E+01	0
0.57	-190.941	1.735418558	1.735418558	1.735418571	0	4918	0.11	-0.56	4095	2287	1.10E+01	8.71E+01	0
0.65	-210.594	1.702172518	1.702172518	1.702172562	0	4918	0.33	-0.56	4095	2229	1.20E+01	7.90E+01	0
0.79	-224.631	1.835448027	1.835448027	1.83544805	0	4918	0.55	-0.56	4095	2392	1.20E+01	9.07E+01	0
0.96	-234.093	1.831430793	1.831430793	1.831430791	0	4918	0.77	-0.56	4095	2391	1.20E+01	8.89E+01	0
1.14	-240.576	1.784560561	1.784560561	1.784560567	0	4918	1	-0.56	4095	2334	1.50E+01	7.70E+01	0
1.05	-251.196	1.803844929	1.803844929	1.803844969	0	4918	1	-0.34	4095	2344	2.10E+01	6.54E+01	0
0.85	-246.432	1.91265285	1.91265285	1.912652833	0	4918	0.78	-0.34	4095	2506	1.50E+01	8.88E+01	0
0.65	-238.667	1.861190557	1.861190557	1.86119052	0	4918	0.55	-0.34	4095	2423	2.00E+01	7.26E+01	0
0.47	-224.631	1.771833658	1.771833658	1.771833606	0	4918	0.33	-0.34	4095	2319	1.10E+01	8.79E+01	0
0.35	-198.066	1.75167954	1.75167954	1.75167953	0	4918	0.11	-0.33	4095	2290	1.10E+01	8.35E+01	0
0.35	-161.196	1.859915733	1.859915733	1.859915727	0	4918	-0.11	-0.33	4095	2430	2.00E+01	7.13E+01	0
0.47	-134.631	1.732312202	1.732312202	1.732312155	0	4918	-0.34	-0.33	4095	2260	1.20E+01	7.86E+01	0
0.65	-120.594	1.795480371	1.795480371	1.795480362	0	4918	-0.56	-0.33	4095	2345	1.40E+01	8.16E+01	0
0.85	-112.829	1.858645797	1.858645797	1.858645747	0	4918	-0.78	-0.33	4095	2425	1.20E+01	9.36E+01	0
1.05	-108.066	1.835346699	1.835346699	1.835346729	0	4918	-1	-0.33	4095	2398	2.70E+01	5.98E+01	0
1.01	-95.971	1.783530951	1.783530951	1.783530927	0	4918	-1	-0.1	4095	2333	1.70E+01	7.18E+01	0
0.79	-97.761	1.895712852	1.895712852	1.895712906	0	4918	-0.78	-0.11	4095	2465	2.00E+01	7.42E+01	0
0.57	-100.941	1.806756258	1.806756258	1.806756301	0	4918	-0.56	-0.11	4095	2355	1.40E+01	8.03E+01	0
0.35	-108.066	1.771306872	1.771306872	1.771306838	0	4918	-0.33	-0.11	4095	2301	1.50E+01	7.43E+01	0
0.16	-134.631	1.851688504	1.851688504	1.851688512	0	4918	-0.11	-0.11	4095	2395	1.10E+01	9.17E+01	0
0.16	-224.631	1.746865034	1.746865034	1.746865057	0	4918	0.11	-0.11	4095	2270	1.20E+01	7.96E+01	0
0.35	-251.196	1.767067909	1.767067909	1.767067855	0	4918	0.33	-0.11	4095	2274	1.60E+01	7.00E+01	0
0.57	-258.321	1.806365132	1.806365132	1.806365182	0	4918	0.55	-0.11	4095	2328	2.50E+01	5.89E+01	0
0.79	-261.501	1.943619847	1.943619847	1.943619901	0	4918	0.78	-0.12	4095	2513	2.50E+01	6.86E+01	0
1.01	-263.29	1.79298377	1.79298377	1.792983823	0	4918	1	-0.12	4095	2324	1.20E+01	8.56E+01	0
1.01	-275.971	1.807251692	1.807251692	1.807251718	0	4918	1	0.1	4095	2335	1.20E+01	8.47E+01	0
0.79	-277.761	1.96678865	1.96678865	1.966788664	0	4918	0.78	0.11	4095	2542	1.20E+01	1.02E+02	0
0.57	-280.941	1.846621513	1.846621513	1.846621465	0	4918	0.56	0.11	4095	2387	1.20E+01	9.11E+01	0
0.35	-288.066	1.772254109	1.772254109	1.772254148	0	4918	0.33	0.11	4095	2289	1.10E+01	8.63E+01	0
0.16	-314.631	1.754353285	1.754353285	1.754353319	0	4918	0.11	0.11	4095	2272	1.30E+01	7.75E+01	0
0.16	-44.631	1.885605574	1.885605574	1.885605515	0	4918	-0.11	0.11	4095	2451	2.30E+01	6.85E+01	0
0.35	-71.196	1.842699528	1.842699528	1.842699585	0	4918	-0.33	0.11	4095	2384	1.10E+01	9.10E+01	0
0.57	-78.321	1.76086688	1.76086688	1.76086685	0	4918	-0.55	0.11	4095	2271	1.30E+01	7.78E+01	0
0.79	-81.501	1.860527754	1.860527754	1.860527712	0	4918	-0.78	0.12	4095	2416	1.10E+01	9.56E+01	0
1.01	-83.29	1.856560111	1.856560111	1.856560128	0	4918	-1	0.12	4095	2384	1.70E+01	7.50E+01	0
1.05	-71.196	1.878123999	1.878123999	1.878123989	0	4918	-1	0.34	4095	2427	1.30E+01	8.99E+01	0
0.85	-66.432	1.746806979	1.746806979	1.746806988	0	4918	-0.78	0.34	4095	2280	1.10E+01	8.50E+01	0
0.65	-58.667	1.860898733	1.860898733	1.860898721	0	4918	-0.55	0.34	4095	2422	1.30E+01	8.83E+01	0
0.47	-44.631	1.933857441	1.933857441	1.933857474	0	4918	-0.33	0.34	4095	2503	2.00E+01	7.75E+01	0
0.35	-18.066	1.802967906	1.802967906	1.802967944	0	4918	-0.11	0.33	4095	2345	1.60E+01	7.39E+01	0
0.35	18.804	1.817660689	1.817660689	1.817660713	0	4918	0.11	0.33	4095	2366	1.70E+01	7.53E+01	0
0.47	45.369	1.926320434	1.926320434	1.92632047	0	4918	0.34	0.33	4095	2513	1.50E+01	8.76E+01	0
0.65	59.406	1.963290334	1.963290334	1.963290297	0	4918	0.56	0.33	4095	2550	2.80E+01	6.76E+01	0
0.85	67.171	1.926595449	1.926595449	1.926595406	0	4918	0.78	0.33	4095	2515	2.20E+01	7.39E+01	0
1.05	71.934	1.800601721	1.800601721	1.800601778	0	4918	1	0.33	4095	2346	1.10E+01	8.84E+01	0
1.14	61.315	1.741279125	1.741279125	1.741279066	0	4918	1	0.55	4095	2270	1.20E+01	7.95E+01	0
0.96	54.832	1.976262808	1.976262808	1.97626277	0	4918	0.78	0.55	4095	2565	1.50E+01	9.34E+01	0
0.79	45.369	2.001364708	2.001364708	2.001364704	0	4918	0.56	0.55	4095	2595	2.30E+01	7.73E+01	0
0.65	31.333	1.842578769	1.842578769	1.842578782	0	4918	0.34	0.55	4095	2413	1.10E+01	9.49E+01	0
0.57	11.679	1.909477472	1.909477472	1.909477488	0	4918	0.11	0.55	4095	2504	1.20E+01	9.88E+01	0
0.57	-10.941	1.860754609	1.860754609	1.860754642	0	4918	-0.11	0.56	4095	2436	1.10E+01	9.55E+01	0
0.65	-30.594	1.849948764	1.849948764	1.849948709	0	4918	-0.33	0.56	4095	2406	1.70E+01	7.73E+01	0
0.79	-44.631	1.961453795	1.961453795	1.961453767	0	4918	-0.55	0.56	4095	2487	1.10E+01	9.94E+01	0
0.96	-54.093	1.940049529	1.940049529	1.94004948	0	4918	-0.77	0.56	4095	2476	1.20E+01	9.68E+01	0
1.14	-60.576	1.890953183	1.890953183	1.890953128	0	4918	-1	0.56	4095	2413	1.10E+01	9.41E+01	0
1.27	-51.756	1.824360609	1.824360609	1.824360569	0	4918	-0.99	0.78	4095	2339	1.10E+01	9.10E+01	0
1.1	-44.631	1.909056306	1.909056306	1.909056361	0	4918	-0.77	0.78	4095	2470	1.10E+01	9.89E+01	0
0.96	-35.168	1.983863115	1.983863115	1.983863131	0	4918	-0.55	0.78	4095	2531	1.20E+01	1.01E+02	0
0.85	-22.829	1.918374777	1.918374777	1.918374744	0	4918	-0.33	0.78	4095	2464	1.20E+01	9.59E+01	0
0.79	-7.761	2.039599657	2.039599657	2.039599726	0	4918	-0.11	0.78	4095	2590	1.20E+01	1.05E+02	0
0.79	8.499	2.07329464	2.07329464	2.073294574	0	4918	0.12	0.78	4095	2655	1.20E+01	1.09E+02	40
0.85	23.568	1.997112393	1.997112393	1.99711241	0	4918	0.34	0.78	4095	2529	1.20E+01	1.00E+02	0
0.96	35.907	1.931009769	1.931009769	1.931009735	0	4918	0.56	0.77	4095	2471	1.20E+01	9.57E+01	0
1.1	45.369	1.876611471	1.876611471	1.876611512	0	4918	0.78	0.77	4095	2400	1.10E+01	9.28E+01	0
1.27	52.494	1.919547439	1.919547439	1.9195474	0	4918	1	0.77	4095	2478	1.10E+01	9.82E+01	0
1.41	45.369	1.958863378	1.958863378	1.958863379	0	4918	1.01	0.99	4095	2495	1.20E+01	9.87E+01	0
1.27	38.244	1.880869865	1.880869865	1.880869833	0	4918	0.78	0.99	4095	2389	1.10E+01	9.18E+01	0
1.14	29.424	1.860176325	1.860176325	1.860176367	0	4918	0.56	1	4095	2399	1.10E+01	9.37E+01	0
1.05	18.804	1.85358429	1.85358429	1.853584312	0	4918	0.34	1	4095	2355	1.10E+01	8.87E+01	0
1.01	6.71	1.879796863	1.879796863	1.879796844	0	4918	0.12	1	4095	2414	1.10E+01	9.49E+01	0
1.01	-5.971	1.95015049	1.95015049	1.95015049	0	4918	-0.1	1	4095	2494	1.10E+01	1.01E+02	0
1.05	-18.066	1.932769775	1.932769775	1.932769816	0	4918	-0.33	1	4095	2466	1.10E+01	9.74E+01	0
1.14	-28.685	1.890202284	1.890202284	1.890202311	0	4918	-0.55	1	4095	2425	1.10E+01	9.57E+01	0
1.27	-37.506	1.863919258	1.863919258	1.863919289	0	4918	-0.77	1	4095	2384	1.10E+01	9.30E+01	0
1.41	-44.631	1.959282756	1.959282756	1.959282718	0	4918	-0.99	1.01	4095	2527	1.20E+01	1.01E+02	0
