# Supplementary material for: Rapid synthesis of micron-thick flexible graphite films via non-equilibrium carbon flux engineering
Source: Nat Commun. 2026 Feb 28;17:3280. doi: 10.1038/s41467-026-70028-8 (PMC13066362; doi:10.1038/s41467-026-70028-8)
Supplement: Supplementary file 3 — Source data [file 41467_2026_70028_MOESM3_ESM.zip › Source Data files/Figure S14.xlsx]

## Sheet: a
Delay time	#NAME?
ps
207.202	2.46426	2.47351	2.40205	2.5278
219.9	2.47178	2.46868	2.3975	2.52278
233.376	2.45646	2.46583	2.39484	2.51982
247.678	2.44207	2.45982	2.38917	2.51358
262.857	2.43573	2.45431	2.38398	2.50786
278.965	2.43922	2.45019	2.38012	2.50357
296.061	2.44839	2.44559	2.3758	2.49878
314.205	2.39654	2.44014	2.37067	2.49311
333.461	2.39813	2.43432	2.3652	2.48705
353.896	2.41955	2.42841	2.35964	2.48091
375.584	2.4276	2.42241	2.354	2.47466
398.602	2.37064	2.41602	2.34799	2.46801
423.029	2.3761	2.40889	2.34128	2.46058
448.954	2.38211	2.40174	2.33455	2.45314
476.468	2.39595	2.39571	2.3289	2.44685
505.667	2.40303	2.38796	2.3216	2.43878
536.656	2.39771	2.38097	2.31503	2.43149
569.545	2.38974	2.37273	2.30728	2.42291
604.448	2.37615	2.36553	2.30052	2.4154
641.491	2.34612	2.35755	2.29301	2.40707
680.804	2.33119	2.34911	2.28507	2.39827
722.526	2.35611	2.3406	2.27706	2.38939
766.805	2.37138	2.33181	2.2688	2.38022
813.798	2.31753	2.3223	2.25984	2.3703
863.67	2.30372	2.31334	2.25141	2.36095
916.599	2.29655	2.30355	2.2422	2.35074
972.771	2.27704	2.29422	2.23342	2.341
1032.39	2.30204	2.28433	2.22411	2.33068
1095.65	2.27786	2.27408	2.21446	2.31999
1162.8	2.24891	2.26336	2.20435	2.3088
1234.06	2.25867	2.2531	2.19469	2.29808
1309.69	2.22707	2.24195	2.18418	2.28645
1389.95	2.22943	2.2309	2.17376	2.27492
1475.13	2.24662	2.21976	2.16326	2.2633
1565.53	2.1943	2.20855	2.15268	2.2516
1661.47	2.20819	2.1968	2.14159	2.23934
1763.3	2.19989	2.18496	2.13041	2.22699
1871.36	2.19292	2.1731	2.11921	2.21462
1986.04	2.16468	2.1607	2.10749	2.20169
2107.75	2.14877	2.14834	2.0958	2.1888
2236.92	2.14498	2.13603	2.08416	2.17596
2374.01	2.13501	2.12318	2.072	2.16258
2519.5	2.09483	2.11043	2.05992	2.14929
2673.9	2.10852	2.09755	2.04772	2.13587
2837.77	2.06741	2.08446	2.03532	2.12225
3011.68	2.03364	2.07121	2.02275	2.10846
3196.24	2.04563	2.05789	2.0101	2.09459
3392.12	2.0275	2.04443	1.99732	2.0806
3600	2.01545	2.03082	1.98439	2.06645

## Sheet: b
Beam offset	Normalized Vout
μm
		fit x	fit
		-107.26	0.00802543	0.00778467	0.0082662
		-107.052	0.00804523	0.00780387	0.00828658
-100.34	0.00399021	-106.844	0.00806555	0.00782359	0.00830752
-96.88	0.00895205	-106.637	0.00808642	0.00784383	0.00832902
-93.42	0.00693104	-106.429	0.00810785	0.00786462	0.00835109
-89.96	0.0218036	-106.221	0.00812986	0.00788596	0.00837375
-86.5	0.0253274	-106.013	0.00815244	0.00790787	0.00839702
-83.04	0.0321937	-105.805	0.00817563	0.00793037	0.0084209
-79.58	0.0269728	-105.598	0.00819944	0.00795346	0.00844542
-76.12	0.0485432	-105.39	0.00822388	0.00797716	0.00847059
-72.66	0.0587778	-105.182	0.00824896	0.00800149	0.00849643
-69.2	0.0684553	-104.974	0.0082747	0.00802646	0.00852294
-65.74	0.0920338	-104.766	0.00830112	0.00805209	0.00855015
-62.28	0.11135	-104.558	0.00832823	0.00807838	0.00857808
-58.82	0.132078	-104.351	0.00835605	0.00810537	0.00860673
-55.36	0.184249	-104.143	0.0083846	0.00813306	0.00863614
-51.9	0.229709	-103.935	0.00841389	0.00816147	0.00866631
-48.44	0.251694	-103.727	0.00844394	0.00819063	0.00869726
-44.98	0.308541	-103.519	0.00847478	0.00822053	0.00872902
-41.52	0.351138	-103.312	0.0085064	0.00825121	0.0087616
-38.06	0.431046	-103.104	0.00853885	0.00828268	0.00879501
-34.6	0.50261	-102.896	0.00857213	0.00831496	0.00882929
-31.14	0.578515	-102.688	0.00860626	0.00834807	0.00886445
-27.68	0.643913	-102.48	0.00864127	0.00838203	0.00890051
-24.22	0.685538	-102.273	0.00867717	0.00841686	0.00893749
-20.76	0.769553	-102.065	0.00871399	0.00845257	0.00897541
-17.3	0.828745	-101.857	0.00875175	0.00848919	0.0090143
-13.84	0.885942	-101.649	0.00879046	0.00852674	0.00905417
-10.38	0.958764	-101.441	0.00883015	0.00856524	0.00909505
-6.92	0.966018	-101.234	0.00887084	0.00860472	0.00913697
-3.46	0.993289	-101.026	0.00891256	0.00864518	0.00917994
0	1	-100.818	0.00895533	0.00868667	0.00922399
3.46	0.989506	-100.61	0.00899916	0.00872919	0.00926914
6.92	0.971499	-100.402	0.0090441	0.00877277	0.00931542
10.38	0.924471	-100.195	0.00909015	0.00881745	0.00936285
13.84	0.894596	-99.9867	0.00913735	0.00886323	0.00941147
17.3	0.827074	-99.7789	0.00918572	0.00891015	0.00946129
20.76	0.757595	-99.5711	0.00923528	0.00895823	0.00951234
24.22	0.66433	-99.3633	0.00928607	0.00900749	0.00956466
27.68	0.595357	-99.1555	0.00933811	0.00905797	0.00961826
31.14	0.498387	-98.9477	0.00939143	0.00910969	0.00967318
34.6	0.443081	-98.7399	0.00944606	0.00916268	0.00972944
38.06	0.362681	-98.5321	0.00950202	0.00921696	0.00978708
41.52	0.300755	-98.3243	0.00955934	0.00927256	0.00984612
44.98	0.239114	-98.1165	0.00961806	0.00932952	0.0099066
48.44	0.192255	-97.9086	0.0096782	0.00938785	0.00996854
51.9	0.139657	-97.7008	0.00973979	0.0094476	0.010032
55.36	0.0906606	-97.493	0.00980287	0.00950879	0.010097
58.82	0.0849344	-97.2852	0.00986747	0.00957145	0.0101635
62.28	0.0491003	-97.0774	0.00993362	0.00963561	0.0102316
65.74	0.034124	-96.8696	0.0100014	0.00970132	0.0103014
69.2	0.0342406	-96.6618	0.0100707	0.00976859	0.0103728
72.66	0.0354714	-96.454	0.0101417	0.00983746	0.010446
76.12	0.0260529	-96.2462	0.0102144	0.00990796	0.0105208
79.58	0.0125018	-96.0384	0.0102888	0.00998014	0.0105975
83.04	0.0131366	-95.8306	0.010365	0.010054	0.0106759
86.5	0.0186037	-95.6228	0.0104429	0.0101296	0.0107562
89.96	0.0124111	-95.415	0.0105227	0.0102071	0.0108384
93.42	0.00230603	-95.2071	0.0106044	0.0102863	0.0109225
96.88	0.00831725	-94.9993	0.010688	0.0103673	0.0110086
100.34	0.0088225	-94.7915	0.0107735	0.0104503	0.0110967
		-94.5837	0.010861	0.0105352	0.0111868
		-94.3759	0.0109505	0.010622	0.0112791
		-94.1681	0.0110422	0.0107109	0.0113734
		-93.9603	0.0111359	0.0108018	0.01147
		-93.7525	0.0112318	0.0108948	0.0115687
		-93.5447	0.0113298	0.01099	0.0116697
		-93.3369	0.0114302	0.0110873	0.0117731
		-93.1291	0.0115328	0.0111868	0.0118788
		-92.9213	0.0116377	0.0112886	0.0119869
		-92.7135	0.0117451	0.0113927	0.0120974
		-92.5056	0.0118548	0.0114992	0.0122105
		-92.2978	0.0119671	0.011608	0.0123261
		-92.09	0.0120818	0.0117194	0.0124443
		-91.8822	0.0121991	0.0118332	0.0125651
		-91.6744	0.0123191	0.0119495	0.0126887
		-91.4666	0.0124417	0.0120685	0.012815
		-91.2588	0.0125671	0.0121901	0.0129441
		-91.051	0.0126953	0.0123144	0.0130761
		-90.8432	0.0128262	0.0124415	0.013211
		-90.6354	0.0129601	0.0125713	0.0133489
		-90.4276	0.0130969	0.012704	0.0134898
		-90.2198	0.0132368	0.0128396	0.0136339
		-90.012	0.0133796	0.0129782	0.013781
		-89.8041	0.0135256	0.0131199	0.0139314
		-89.5963	0.0136748	0.0132645	0.014085
		-89.3885	0.0138272	0.0134124	0.014242
		-89.1807	0.0139829	0.0135634	0.0144024
		-88.9729	0.0141419	0.0137177	0.0145662
		-88.7651	0.0143044	0.0138753	0.0147336
		-88.5573	0.0144704	0.0140363	0.0149045
		-88.3495	0.0146399	0.0142007	0.0150791
		-88.1417	0.014813	0.0143686	0.0152574
		-87.9339	0.0149898	0.0145401	0.0154395
		-87.7261	0.0151703	0.0147152	0.0156254
		-87.5183	0.0153547	0.014894	0.0158153
		-87.3105	0.0155429	0.0150766	0.0160092
		-87.1026	0.0157351	0.015263	0.0162071
		-86.8948	0.0159313	0.0154534	0.0164092
		-86.687	0.0161316	0.0156476	0.0166155
		-86.4792	0.0163361	0.015846	0.0168261
		-86.2714	0.0165448	0.0160484	0.0170411
		-86.0636	0.0167578	0.0162551	0.0172605
		-85.8558	0.0169752	0.0164659	0.0174845
		-85.648	0.0171971	0.0166812	0.017713
		-85.4402	0.0174235	0.0169008	0.0179462
		-85.2324	0.0176545	0.0171249	0.0181842
		-85.0246	0.0178903	0.0173536	0.018427
		-84.8168	0.0181308	0.0175869	0.0186748
		-84.6089	0.0183762	0.0178249	0.0189275
		-84.4011	0.0186266	0.0180678	0.0191854
		-84.1933	0.018882	0.0183155	0.0194484
		-83.9855	0.0191425	0.0185682	0.0197167
		-83.7777	0.0194082	0.0188259	0.0199904
		-83.5699	0.0196792	0.0190888	0.0202695
		-83.3621	0.0199555	0.0193569	0.0205542
		-83.1543	0.0202374	0.0196303	0.0208445
		-82.9465	0.0205248	0.019909	0.0211405
		-82.7387	0.0208178	0.0201933	0.0214424
		-82.5309	0.0211166	0.0204831	0.0217501
		-82.3231	0.0214213	0.0207786	0.0220639
		-82.1153	0.0217318	0.0210799	0.0223838
		-81.9074	0.0220484	0.0213869	0.0227098
		-81.6996	0.0223711	0.0217	0.0230422
		-81.4918	0.0227	0.022019	0.023381
		-81.284	0.0230353	0.0223442	0.0237263
		-81.0762	0.0233769	0.0226756	0.0240782
		-80.8684	0.0237251	0.0230134	0.0244369
		-80.6606	0.0240799	0.0233575	0.0248023
		-80.4528	0.0244415	0.0237082	0.0251747
		-80.245	0.0248098	0.0240655	0.0255541
		-80.0372	0.0251851	0.0244296	0.0259407
		-79.8294	0.0255674	0.0248004	0.0263345
		-79.6216	0.0259569	0.0251782	0.0267356
		-79.4138	0.0263537	0.0255631	0.0271443
		-79.2059	0.0267578	0.025955	0.0275605
		-78.9981	0.0271694	0.0263543	0.0279844
		-78.7903	0.0275885	0.0267609	0.0284162
		-78.5825	0.0280154	0.027175	0.0288559
		-78.3747	0.0284501	0.0275966	0.0293036
		-78.1669	0.0288927	0.028026	0.0297595
		-77.9591	0.0293434	0.0284631	0.0302237
		-77.7513	0.0298023	0.0289082	0.0306963
		-77.5435	0.0302694	0.0293613	0.0311775
		-77.3357	0.0307449	0.0298226	0.0316673
		-77.1279	0.031229	0.0302921	0.0321658
		-76.9201	0.0317217	0.03077	0.0326733
		-76.7123	0.0322231	0.0312564	0.0331898
		-76.5044	0.0327335	0.0317515	0.0337155
		-76.2966	0.0332528	0.0322553	0.0342504
		-76.0888	0.0337814	0.0327679	0.0347948
		-75.881	0.0343191	0.0332896	0.0353487
		-75.6732	0.0348663	0.0338203	0.0359123
		-75.4654	0.035423	0.0343603	0.0364857
		-75.2576	0.0359893	0.0349097	0.037069
		-75.0498	0.0365655	0.0354685	0.0376624
		-74.842	0.0371515	0.036037	0.0382661
		-74.6342	0.0377476	0.0366152	0.03888
		-74.4264	0.0383539	0.0372033	0.0395045
		-74.2186	0.0389705	0.0378014	0.0401396
		-74.0108	0.0395975	0.0384096	0.0407854
		-73.8029	0.0402352	0.0390281	0.0414422
		-73.5951	0.0408835	0.039657	0.04211
		-73.3873	0.0415427	0.0402964	0.042789
		-73.1795	0.0422129	0.0409465	0.0434793
		-72.9717	0.0428943	0.0416075	0.0441811
		-72.7639	0.0435869	0.0422793	0.0448945
		-72.5561	0.044291	0.0429622	0.0456197
		-72.3483	0.0450066	0.0436564	0.0463568
		-72.1405	0.0457339	0.0443619	0.0471059
		-71.9327	0.0464731	0.0450789	0.0478673
		-71.7249	0.0472243	0.0458076	0.048641
		-71.5171	0.0479876	0.046548	0.0494272
		-71.3092	0.0487632	0.0473003	0.0502261
		-71.1014	0.0495512	0.0480647	0.0510378
		-70.8936	0.0503519	0.0488413	0.0518624
		-70.6858	0.0511652	0.0496302	0.0527002
		-70.478	0.0519914	0.0504317	0.0535512
		-70.2702	0.0528307	0.0512458	0.0544156
		-70.0624	0.0536831	0.0520726	0.0552936
		-69.8546	0.0545489	0.0529124	0.0561853
		-69.6468	0.0554281	0.0537652	0.0570909
		-69.439	0.0563209	0.0546313	0.0580106
		-69.2312	0.0572276	0.0555108	0.0589444
		-69.0234	0.0581482	0.0564037	0.0598926
		-68.8156	0.0590828	0.0573103	0.0608553
		-68.6077	0.0600317	0.0582308	0.0618327
		-68.3999	0.060995	0.0591652	0.0628249
		-68.1921	0.0619729	0.0601137	0.063832
		-67.9843	0.0629654	0.0610764	0.0648544
		-67.7765	0.0639728	0.0620536	0.065892
		-67.5687	0.0649952	0.0630454	0.0669451
		-67.3609	0.0660328	0.0640518	0.0680138
		-67.1531	0.0670857	0.0650731	0.0690983
		-66.9453	0.0681541	0.0661095	0.0701987
		-66.7375	0.0692381	0.067161	0.0713153
		-66.5297	0.0703379	0.0682278	0.0724481
		-66.3219	0.0714537	0.0693101	0.0735973
		-66.1141	0.0725855	0.070408	0.0747631
		-65.9062	0.0737337	0.0715217	0.0759457
		-65.6984	0.0748982	0.0726513	0.0771451
		-65.4906	0.0760793	0.0737969	0.0783617
		-65.2828	0.0772771	0.0749588	0.0795955
		-65.075	0.0784919	0.0761371	0.0808466
		-64.8672	0.0797236	0.0773319	0.0821153
		-64.6594	0.0809726	0.0785434	0.0834018
		-64.4516	0.0822389	0.0797717	0.0847061
		-64.2438	0.0835227	0.081017	0.0860284
		-64.036	0.0848242	0.0822795	0.0873689
		-63.8282	0.0861435	0.0835592	0.0887278
		-63.6204	0.0874807	0.0848563	0.0901052
		-63.4126	0.0888361	0.086171	0.0915012
		-63.2047	0.0902098	0.0875035	0.0929161
		-62.9969	0.0916019	0.0888538	0.0943499
		-62.7891	0.0930126	0.0902222	0.0958029
		-62.5813	0.094442	0.0916087	0.0972752
		-62.3735	0.0958903	0.0930135	0.098767
		-62.1657	0.0973576	0.0944368	0.100278
		-61.9579	0.0988441	0.0958788	0.101809
		-61.7501	0.10035	0.0973394	0.10336
		-61.5423	0.101875	0.098819	0.104932
		-61.3345	0.10342	0.100318	0.106523
		-61.1267	0.104985	0.101835	0.108134
		-60.9189	0.10657	0.103372	0.109767
		-60.7111	0.108174	0.104929	0.11142
		-60.5032	0.109799	0.106505	0.113093
		-60.2954	0.111444	0.108101	0.114788
		-60.0876	0.11311	0.109717	0.116504
		-59.8798	0.114797	0.111353	0.11824
		-59.672	0.116504	0.113009	0.119999
		-59.4642	0.118232	0.114685	0.121779
		-59.2564	0.119981	0.116381	0.12358
		-59.0486	0.121751	0.118099	0.125404
		-58.8408	0.123543	0.119836	0.127249
		-58.633	0.125356	0.121595	0.129116
		-58.4252	0.12719	0.123375	0.131006
		-58.2174	0.129047	0.125175	0.132918
		-58.0095	0.130925	0.126997	0.134852
		-57.8017	0.132825	0.12884	0.136809
		-57.5939	0.134747	0.130704	0.138789
		-57.3861	0.136691	0.13259	0.140792
		-57.1783	0.138658	0.134498	0.142817
		-56.9705	0.140647	0.136427	0.144866
		-56.7627	0.142658	0.138379	0.146938
		-56.5549	0.144692	0.140352	0.149033
		-56.3471	0.146749	0.142347	0.151152
		-56.1393	0.148829	0.144364	0.153294
		-55.9315	0.150932	0.146404	0.15546
		-55.7237	0.153058	0.148466	0.15765
		-55.5159	0.155207	0.150551	0.159863
		-55.308	0.15738	0.152658	0.162101
		-55.1002	0.159575	0.154788	0.164363
		-54.8924	0.161795	0.156941	0.166648
		-54.6846	0.164037	0.159116	0.168958
		-54.4768	0.166304	0.161315	0.171293
		-54.269	0.168594	0.163536	0.173652
		-54.0612	0.170908	0.165781	0.176035
		-53.8534	0.173246	0.168048	0.178443
		-53.6456	0.175608	0.17034	0.180876
		-53.4378	0.177994	0.172654	0.183334
		-53.23	0.180404	0.174992	0.185816
		-53.0222	0.182838	0.177353	0.188323
		-52.8144	0.185297	0.179738	0.190856
		-52.6065	0.18778	0.182146	0.193413
		-52.3987	0.190287	0.184578	0.195995
		-52.1909	0.192818	0.187034	0.198603
		-51.9831	0.195375	0.189513	0.201236
		-51.7753	0.197955	0.192017	0.203894
		-51.5675	0.200561	0.194544	0.206577
		-51.3597	0.203191	0.197095	0.209286
		-51.1519	0.205845	0.19967	0.212021
		-50.9441	0.208524	0.202269	0.21478
		-50.7363	0.211229	0.204892	0.217565
		-50.5285	0.213957	0.207539	0.220376
		-50.3207	0.216711	0.21021	0.223212
		-50.1129	0.219489	0.212905	0.226074
		-49.905	0.222292	0.215624	0.228961
		-49.6972	0.22512	0.218367	0.231874
		-49.4894	0.227973	0.221134	0.234812
		-49.2816	0.230851	0.223925	0.237777
		-49.0738	0.233754	0.226741	0.240766
		-48.866	0.236681	0.22958	0.243781
		-48.6582	0.239633	0.232444	0.246822
		-48.4504	0.24261	0.235332	0.249888
		-48.2426	0.245612	0.238243	0.25298
		-48.0348	0.248638	0.241179	0.256098
		-47.827	0.25169	0.244139	0.25924
		-47.6192	0.254766	0.247123	0.262409
		-47.4114	0.257866	0.25013	0.265602
		-47.2035	0.260992	0.253162	0.268821
		-46.9957	0.264142	0.256217	0.272066
		-46.7879	0.267316	0.259297	0.275336
		-46.5801	0.270515	0.2624	0.27863
		-46.3723	0.273738	0.265526	0.281951
		-46.1645	0.276986	0.268676	0.285296
		-45.9567	0.280258	0.27185	0.288666
		-45.7489	0.283554	0.275048	0.292061
		-45.5411	0.286875	0.278268	0.295481
		-45.3333	0.290219	0.281512	0.298926
		-45.1255	0.293587	0.28478	0.302395
		-44.9177	0.29698	0.28807	0.305889
		-44.7098	0.300396	0.291384	0.309408
		-44.502	0.303835	0.29472	0.31295
		-44.2942	0.307299	0.29808	0.316518
		-44.0864	0.310785	0.301462	0.320109
		-43.8786	0.314295	0.304866	0.323724
		-43.6708	0.317828	0.308294	0.327363
		-43.463	0.321385	0.311743	0.331026
		-43.2552	0.324964	0.315215	0.334713
		-43.0474	0.328566	0.318709	0.338423
		-42.8396	0.33219	0.322225	0.342156
		-42.6318	0.335837	0.325762	0.345912
		-42.424	0.339507	0.329321	0.349692
		-42.2162	0.343198	0.332902	0.353494
		-42.0083	0.346912	0.336504	0.357319
		-41.8005	0.350647	0.340128	0.361166
		-41.5927	0.354404	0.343772	0.365036
		-41.3849	0.358182	0.347437	0.368928
		-41.1771	0.361982	0.351122	0.372841
		-40.9693	0.365803	0.354829	0.376777
		-40.7615	0.369644	0.358555	0.380733
		-40.5537	0.373506	0.362301	0.384711
		-40.3459	0.377389	0.366067	0.388711
		-40.1381	0.381292	0.369853	0.39273
		-39.9303	0.385214	0.373658	0.396771
		-39.7225	0.389157	0.377482	0.400832
		-39.5147	0.393119	0.381325	0.404912
		-39.3068	0.3971	0.385187	0.409013
		-39.099	0.4011	0.389067	0.413133
		-38.8912	0.405119	0.392966	0.417273
		-38.6834	0.409157	0.396882	0.421432
		-38.4756	0.413213	0.400816	0.425609
		-38.2678	0.417286	0.404768	0.429805
		-38.06	0.421378	0.408736	0.434019
		-37.8522	0.425486	0.412722	0.438251
		-37.6444	0.429612	0.416724	0.442501
		-37.4366	0.433755	0.420742	0.446767
		-37.2288	0.437914	0.424777	0.451051
		-37.021	0.442089	0.428827	0.455352
		-36.8132	0.44628	0.432892	0.459669
		-36.6053	0.450487	0.436973	0.464002
		-36.3975	0.454709	0.441068	0.46835
		-36.1897	0.458946	0.445178	0.472714
		-35.9819	0.463198	0.449302	0.477093
		-35.7741	0.467463	0.453439	0.481487
		-35.5663	0.471743	0.45759	0.485895
		-35.3585	0.476036	0.461755	0.490317
		-35.1507	0.480342	0.465932	0.494752
		-34.9429	0.484661	0.470121	0.499201
		-34.7351	0.488992	0.474323	0.503662
		-34.5273	0.493336	0.478536	0.508136
		-34.3195	0.497691	0.48276	0.512622
		-34.1117	0.502058	0.486996	0.517119
		-33.9038	0.506435	0.491242	0.521628
		-33.696	0.510823	0.495498	0.526148
		-33.4882	0.515221	0.499764	0.530677
		-33.2804	0.519628	0.50404	0.535217
		-33.0726	0.524045	0.508324	0.539767
		-32.8648	0.528471	0.512617	0.544325
		-32.657	0.532905	0.516918	0.548893
		-32.4492	0.537348	0.521227	0.553468
		-32.2414	0.541797	0.525544	0.558051
		-32.0336	0.546254	0.529867	0.562642
		-31.8258	0.550718	0.534197	0.56724
		-31.618	0.555188	0.538532	0.571844
		-31.4102	0.559664	0.542874	0.576454
		-31.2023	0.564145	0.54722	0.581069
		-30.9945	0.568631	0.551572	0.58569
		-30.7867	0.573121	0.555927	0.590315
		-30.5789	0.577615	0.560287	0.594944
		-30.3711	0.582113	0.56465	0.599577
		-30.1633	0.586614	0.569016	0.604212
		-29.9555	0.591117	0.573384	0.608851
		-29.7477	0.595623	0.577754	0.613491
		-29.5399	0.600129	0.582125	0.618133
		-29.3321	0.604637	0.586498	0.622776
		-29.1243	0.609146	0.590871	0.62742
		-28.9165	0.613654	0.595244	0.632064
		-28.7086	0.618162	0.599617	0.636707
		-28.5008	0.622669	0.603989	0.641349
		-28.293	0.627174	0.608359	0.64599
		-28.0852	0.631678	0.612728	0.650628
		-27.8774	0.636179	0.617093	0.655264
		-27.6696	0.640677	0.621456	0.659897
		-27.4618	0.645171	0.625816	0.664526
		-27.254	0.649661	0.630171	0.669151
		-27.0462	0.654146	0.634522	0.673771
		-26.8384	0.658627	0.638868	0.678385
		-26.6306	0.663101	0.643208	0.682994
		-26.4228	0.667569	0.647542	0.687597
		-26.215	0.672031	0.65187	0.692192
		-26.0071	0.676485	0.65619	0.696779
		-25.7993	0.680931	0.660503	0.701359
		-25.5915	0.685369	0.664808	0.70593
		-25.3837	0.689797	0.669103	0.710491
		-25.1759	0.694216	0.67339	0.715043
		-24.9681	0.698625	0.677666	0.719584
		-24.7603	0.703023	0.681933	0.724114
		-24.5525	0.70741	0.686188	0.728633
		-24.3447	0.711785	0.690432	0.733139
		-24.1369	0.716148	0.694663	0.737632
		-23.9291	0.720498	0.698883	0.742113
		-23.7213	0.724834	0.703089	0.746579
		-23.5135	0.729156	0.707281	0.75103
		-23.3056	0.733463	0.711459	0.755467
		-23.0978	0.737755	0.715623	0.759888
		-22.89	0.742031	0.719771	0.764292
		-22.6822	0.746291	0.723903	0.76868
		-22.4744	0.750534	0.728018	0.77305
		-22.2666	0.75476	0.732117	0.777402
		-22.0588	0.758967	0.736198	0.781736
		-21.851	0.763155	0.740261	0.78605
		-21.6432	0.767325	0.744305	0.790344
		-21.4354	0.771474	0.74833	0.794618
		-21.2276	0.775603	0.752335	0.798871
		-21.0198	0.779711	0.75632	0.803102
		-20.812	0.783797	0.760283	0.807311
		-20.6041	0.787862	0.764226	0.811497
		-20.3963	0.791903	0.768146	0.81566
		-20.1885	0.795921	0.772044	0.819799
		-19.9807	0.799916	0.775918	0.823913
		-19.7729	0.803886	0.779769	0.828002
		-19.5651	0.807831	0.783596	0.832066
		-19.3573	0.81175	0.787398	0.836103
		-19.1495	0.815643	0.791174	0.840113
		-18.9417	0.81951	0.794925	0.844095
		-18.7339	0.823349	0.798649	0.84805
		-18.5261	0.827161	0.802346	0.851975
		-18.3183	0.830944	0.806015	0.855872
		-18.1105	0.834698	0.809657	0.859739
		-17.9026	0.838423	0.81327	0.863575
		-17.6948	0.842117	0.816854	0.867381
		-17.487	0.845781	0.820408	0.871155
		-17.2792	0.849414	0.823932	0.874897
		-17.0714	0.853015	0.827425	0.878606
		-16.8636	0.856584	0.830887	0.882282
		-16.6558	0.860121	0.834317	0.885924
		-16.448	0.863624	0.837715	0.889532
		-16.2402	0.867093	0.84108	0.893105
		-16.0324	0.870527	0.844412	0.896643
		-15.8246	0.873927	0.84771	0.900145
		-15.6168	0.877292	0.850973	0.903611
		-15.4089	0.880621	0.854202	0.907039
		-15.2011	0.883913	0.857395	0.91043
		-14.9933	0.887168	0.860553	0.913783
		-14.7855	0.890386	0.863674	0.917098
		-14.5777	0.893566	0.866759	0.920373
		-14.3699	0.896707	0.869806	0.923609
		-14.1621	0.89981	0.872816	0.926804
		-13.9543	0.902873	0.875787	0.929959
		-13.7465	0.905897	0.87872	0.933073
		-13.5387	0.90888	0.881613	0.936146
		-13.3309	0.911822	0.884467	0.939176
		-13.1231	0.914723	0.887281	0.942164
		-12.9153	0.917582	0.890054	0.945109
		-12.7074	0.920399	0.892787	0.948011
		-12.4996	0.923173	0.895478	0.950868
		-12.2918	0.925904	0.898127	0.953682
		-12.084	0.928592	0.900734	0.95645
		-11.8762	0.931236	0.903299	0.959173
		-11.6684	0.933835	0.90582	0.961851
		-11.4606	0.93639	0.908298	0.964482
		-11.2528	0.9389	0.910733	0.967067
		-11.045	0.941363	0.913123	0.969604
		-10.8372	0.943781	0.915468	0.972095
		-10.6294	0.946153	0.917768	0.974537
		-10.4216	0.948478	0.920023	0.976932
		-10.2138	0.950755	0.922233	0.979278
		-10.0059	0.952985	0.924396	0.981575
		-9.79814	0.955168	0.926512	0.983823
		-9.59033	0.957301	0.928582	0.986021
		-9.38252	0.959387	0.930605	0.988168
		-9.17471	0.961423	0.932581	0.990266
		-8.96691	0.963411	0.934508	0.992313
		-8.7591	0.965348	0.936388	0.994309
		-8.55129	0.967236	0.938219	0.996253
		-8.34348	0.969073	0.940001	0.998146
		-8.13568	0.970861	0.941735	0.999986
		-7.92787	0.972597	0.943419	1.00177
		-7.72006	0.974282	0.945053	1.00351
		-7.51225	0.975916	0.946638	1.00519
		-7.30444	0.977498	0.948173	1.00682
		-7.09664	0.979028	0.949657	1.0084
		-6.88883	0.980506	0.951091	1.00992
		-6.68102	0.981932	0.952474	1.01139
		-6.47321	0.983305	0.953806	1.0128
		-6.26541	0.984625	0.955086	1.01416
		-6.0576	0.985892	0.956315	1.01547
		-5.84979	0.987106	0.957493	1.01672
		-5.64198	0.988266	0.958618	1.01791
		-5.43417	0.989373	0.959691	1.01905
		-5.22637	0.990425	0.960713	1.02014
		-5.01856	0.991424	0.961681	1.02117
		-4.81075	0.992368	0.962597	1.02214
		-4.60294	0.993258	0.963461	1.02306
		-4.39514	0.994094	0.964271	1.02392
		-4.18733	0.994875	0.965029	1.02472
		-3.97952	0.995601	0.965733	1.02547
		-3.77171	0.996272	0.966384	1.02616
		-3.5639	0.996888	0.966982	1.02679
		-3.3561	0.997449	0.967526	1.02737
		-3.14829	0.997955	0.968016	1.02789
		-2.94048	0.998405	0.968453	1.02836
		-2.73267	0.9988	0.968836	1.02876
		-2.52486	0.99914	0.969166	1.02911
		-2.31706	0.999424	0.969441	1.02941
		-2.10925	0.999653	0.969663	1.02964
		-1.90144	0.999826	0.969831	1.02982
		-1.69363	0.999943	0.969945	1.02994
		-1.48583	1	0.970004	1.03
		-1.27802	1.00001	0.97001	1.03001
		-1.07021	0.999961	0.969962	1.02996
		-0.862402	0.999856	0.96986	1.02985
		-0.654595	0.999695	0.969704	1.02969
		-0.446787	0.999478	0.969494	1.02946
		-0.238979	0.999206	0.96923	1.02918
		-0.0311712	0.998878	0.968912	1.02884
		0.176637	0.998495	0.96854	1.02845
		0.384444	0.998057	0.968115	1.028
		0.592252	0.997563	0.967636	1.02749
		0.80006	0.997014	0.967103	1.02692
		1.00787	0.996409	0.966517	1.0263
		1.21568	0.99575	0.965878	1.02562
		1.42348	0.995036	0.965185	1.02489
		1.63129	0.994267	0.964439	1.02409
		1.8391	0.993443	0.96364	1.02325
		2.04691	0.992565	0.962788	1.02234
		2.25471	0.991632	0.961883	1.02138
		2.46252	0.990645	0.960925	1.02036
		2.67033	0.989604	0.959916	1.01929
		2.87814	0.988509	0.958853	1.01816
		3.08595	0.98736	0.957739	1.01698
		3.29375	0.986158	0.956573	1.01574
		3.50156	0.984902	0.955355	1.01445
		3.70937	0.983593	0.954086	1.0131
		3.91718	0.982232	0.952765	1.0117
		4.12498	0.980817	0.951393	1.01024
		4.33279	0.97935	0.94997	1.00873
		4.5406	0.977831	0.948497	1.00717
		4.74841	0.97626	0.946973	1.00555
		4.95622	0.974638	0.945399	1.00388
		5.16402	0.972964	0.943775	1.00215
		5.37183	0.971238	0.942101	1.00038
		5.57964	0.969462	0.940379	0.998546
		5.78745	0.967636	0.938607	0.996665
		5.99526	0.965759	0.936786	0.994731
		6.20306	0.963832	0.934917	0.992747
		6.41087	0.961855	0.933	0.990711
		6.61868	0.959829	0.931034	0.988624
		6.82649	0.957754	0.929022	0.986487
		7.03429	0.955631	0.926962	0.9843
		7.2421	0.953459	0.924855	0.982063
		7.44991	0.951239	0.922702	0.979776
		7.65772	0.948972	0.920503	0.977441
		7.86553	0.946657	0.918257	0.975057
		8.07333	0.944296	0.915967	0.972625
		8.28114	0.941888	0.913631	0.970144
		8.48895	0.939434	0.911251	0.967617
		8.69676	0.936934	0.908826	0.965042
		8.90456	0.934389	0.906357	0.962421
		9.11237	0.931799	0.903845	0.959753
		9.32018	0.929165	0.90129	0.95704
		9.52799	0.926487	0.898692	0.954281
		9.7358	0.923765	0.896052	0.951478
		9.9436	0.921	0.89337	0.94863
		10.1514	0.918192	0.890646	0.945737
		10.3592	0.915342	0.887881	0.942802
		10.567	0.91245	0.885076	0.939823
		10.7748	0.909516	0.882231	0.936802
		10.9826	0.906542	0.879346	0.933738
		11.1905	0.903527	0.876421	0.930633
		11.3983	0.900473	0.873458	0.927487
		11.6061	0.897378	0.870457	0.9243
		11.8139	0.894245	0.867418	0.921073
		12.0217	0.891074	0.864341	0.917806
		12.2295	0.887864	0.861228	0.9145
		12.4373	0.884617	0.858078	0.911155
		12.6451	0.881332	0.854892	0.907772
		12.8529	0.878011	0.851671	0.904352
		13.0607	0.874655	0.848415	0.900894
		13.2685	0.871262	0.845124	0.8974
		13.4763	0.867835	0.8418	0.89387
		13.6841	0.864373	0.838442	0.890304
		13.892	0.860877	0.835051	0.886704
		14.0998	0.857348	0.831628	0.883069
		14.3076	0.853786	0.828173	0.8794
		14.5154	0.850192	0.824686	0.875698
		14.7232	0.846566	0.821169	0.871963
		14.931	0.842908	0.817621	0.868196
		15.1388	0.83922	0.814044	0.864397
		15.3466	0.835502	0.810437	0.860567
		15.5544	0.831754	0.806802	0.856707
		15.7622	0.827977	0.803138	0.852817
		15.97	0.824172	0.799447	0.848897
		16.1778	0.820339	0.795728	0.844949
		16.3856	0.816478	0.791983	0.840972
		16.5935	0.81259	0.788213	0.836968
		16.8013	0.808676	0.784416	0.832937
		17.0091	0.804737	0.780595	0.828879
		17.2169	0.800772	0.776749	0.824795
		17.4247	0.796783	0.77288	0.820687
		17.6325	0.79277	0.768987	0.816553
		17.8403	0.788733	0.765071	0.812395
		18.0481	0.784674	0.761134	0.808214
		18.2559	0.780592	0.757175	0.80401
		18.4637	0.776489	0.753194	0.799784
		18.6715	0.772364	0.749193	0.795535
		18.8793	0.768219	0.745173	0.791266
		19.0871	0.764054	0.741133	0.786976
		19.295	0.75987	0.737074	0.782666
		19.5028	0.755667	0.732997	0.778337
		19.7106	0.751445	0.728902	0.773988
		19.9184	0.747206	0.72479	0.769622
		20.1262	0.74295	0.720661	0.765238
		20.334	0.738677	0.716517	0.760837
		20.5418	0.734388	0.712357	0.75642
		20.7496	0.730084	0.708182	0.751987
		20.9574	0.725765	0.703992	0.747538
		21.1652	0.721432	0.699789	0.743075
		21.373	0.717085	0.695573	0.738598
		21.5808	0.712725	0.691344	0.734107
		21.7886	0.708353	0.687102	0.729603
		21.9965	0.703968	0.682849	0.725088
		22.2043	0.699573	0.678585	0.72056
		22.4121	0.695166	0.674311	0.716021
		22.6199	0.690749	0.670027	0.711472
		22.8277	0.686323	0.665733	0.706912
		23.0355	0.681887	0.66143	0.702343
		23.2433	0.677442	0.657119	0.697766
		23.4511	0.67299	0.6528	0.69318
		23.6589	0.66853	0.648474	0.688586
		23.8667	0.664063	0.644142	0.683985
		24.0745	0.65959	0.639802	0.679378
		24.2823	0.655111	0.635458	0.674764
		24.4902	0.650627	0.631108	0.670146
		24.698	0.646138	0.626753	0.665522
		24.9058	0.641644	0.622395	0.660893
		25.1136	0.637147	0.618033	0.656261
		25.3214	0.632647	0.613667	0.651626
		25.5292	0.628144	0.6093	0.646988
		25.737	0.623639	0.60493	0.642348
		25.9448	0.619132	0.600558	0.637706
		26.1526	0.614624	0.596186	0.633063
		26.3604	0.610116	0.591812	0.628419
		26.5682	0.605607	0.587439	0.623776
		26.776	0.601099	0.583066	0.619132
		26.9838	0.596592	0.578695	0.61449
		27.1917	0.592087	0.574324	0.609849
		27.3995	0.587583	0.569955	0.60521
		27.6073	0.583082	0.565589	0.600574
		27.8151	0.578583	0.561226	0.595941
		28.0229	0.574088	0.556865	0.591311
		28.2307	0.569597	0.552509	0.586685
		28.4385	0.56511	0.548157	0.582063
		28.6463	0.560628	0.543809	0.577447
		28.8541	0.556151	0.539466	0.572835
		29.0619	0.55168	0.535129	0.56823
		29.2697	0.547215	0.530798	0.563631
		29.4775	0.542756	0.526473	0.559039
		29.6853	0.538305	0.522156	0.554454
		29.8932	0.533861	0.517845	0.549877
		30.101	0.529425	0.513542	0.545308
		30.3088	0.524997	0.509247	0.540747
		30.5166	0.520578	0.504961	0.536196
		30.7244	0.516169	0.500684	0.531654
		30.9322	0.511769	0.496415	0.527122
		31.14	0.507378	0.492157	0.5226
		31.3478	0.502999	0.487909	0.518089
		31.5556	0.49863	0.483671	0.513589
		31.7634	0.494272	0.479444	0.509101
		31.9712	0.489926	0.475228	0.504624
		32.179	0.485592	0.471024	0.50016
		32.3868	0.48127	0.466832	0.495709
		32.5947	0.476961	0.462653	0.49127
		32.8025	0.472666	0.458486	0.486846
		33.0103	0.468383	0.454332	0.482435
		33.2181	0.464114	0.450191	0.478038
		33.4259	0.45986	0.446064	0.473656
		33.6337	0.45562	0.441951	0.469288
		33.8415	0.451395	0.437853	0.464936
		34.0493	0.447185	0.433769	0.4606
		34.2571	0.44299	0.4297	0.45628
		34.4649	0.438811	0.425647	0.451976
		34.6727	0.434649	0.421609	0.447688
		34.8805	0.430502	0.417587	0.443417
		35.0883	0.426373	0.413582	0.439164
		35.2962	0.422261	0.409593	0.434928
		35.504	0.418165	0.40562	0.43071
		35.7118	0.414088	0.401665	0.426511
		35.9196	0.410028	0.397727	0.422329
		36.1274	0.405987	0.393807	0.418166
		36.3352	0.401964	0.389905	0.414023
		36.543	0.39796	0.386021	0.409898
		36.7508	0.393974	0.382155	0.405793
		36.9586	0.390008	0.378308	0.401708
		37.1664	0.386061	0.374479	0.397643
		37.3742	0.382134	0.37067	0.393598
		37.582	0.378227	0.36688	0.389574
		37.7898	0.37434	0.36311	0.38557
		37.9977	0.370474	0.359359	0.381588
		38.2055	0.366628	0.355629	0.377626
		38.4133	0.362802	0.351918	0.373687
		38.6211	0.358998	0.348228	0.369768
		38.8289	0.355215	0.344559	0.365872
		39.0367	0.351454	0.34091	0.361997
		39.2445	0.347714	0.337282	0.358145
		39.4523	0.343996	0.333676	0.354315
		39.6601	0.340299	0.33009	0.350508
		39.8679	0.336625	0.326526	0.346724
		40.0757	0.332973	0.322984	0.342963
		40.2835	0.329344	0.319464	0.339224
		40.4914	0.325737	0.315965	0.335509
		40.6992	0.322153	0.312488	0.331818
		40.907	0.318592	0.309034	0.32815
		41.1148	0.315054	0.305602	0.324505
		41.3226	0.311539	0.302193	0.320885
		41.5304	0.308047	0.298806	0.317288
		41.7382	0.304579	0.295441	0.313716
		41.946	0.301134	0.2921	0.310168
		42.1538	0.297713	0.288781	0.306644
		42.3616	0.294316	0.285486	0.303145
		42.5694	0.290942	0.282214	0.29967
		42.7772	0.287592	0.278965	0.29622
		42.985	0.284267	0.275739	0.292795
		43.1929	0.280965	0.272536	0.289394
		43.4007	0.277688	0.269358	0.286019
		43.6085	0.274435	0.266202	0.282668
		43.8163	0.271207	0.26307	0.279343
		44.0241	0.268002	0.259962	0.276043
		44.2319	0.264823	0.256878	0.272767
		44.4397	0.261668	0.253818	0.269518
		44.6475	0.258537	0.250781	0.266293
		44.8553	0.255431	0.247768	0.263094
		45.0631	0.25235	0.244779	0.25992
		45.2709	0.249293	0.241814	0.256772
		45.4787	0.246261	0.238873	0.253649
		45.6865	0.243254	0.235956	0.250552
		45.8944	0.240272	0.233064	0.24748
		46.1022	0.237314	0.230195	0.244434
		46.31	0.234381	0.22735	0.241413
		46.5178	0.231474	0.224529	0.238418
		46.7256	0.228591	0.221733	0.235448
		46.9334	0.225732	0.21896	0.232504
		47.1412	0.222899	0.216212	0.229586
		47.349	0.22009	0.213488	0.226693
		47.5568	0.217307	0.210788	0.223826
		47.7646	0.214548	0.208111	0.220984
		47.9724	0.211814	0.205459	0.218168
		48.1802	0.209104	0.202831	0.215377
		48.388	0.20642	0.200227	0.212612
		48.5959	0.20376	0.197647	0.209873
		48.8037	0.201125	0.195091	0.207158
		49.0115	0.198514	0.192559	0.204469
		49.2193	0.195928	0.19005	0.201806
		49.4271	0.193367	0.187566	0.199168
		49.6349	0.19083	0.185105	0.196554
		49.8427	0.188317	0.182668	0.193967
		50.0505	0.185829	0.180254	0.191404
		50.2583	0.183365	0.177864	0.188866
		50.4661	0.180926	0.175498	0.186353
		50.6739	0.17851	0.173155	0.183866
		50.8817	0.176119	0.170836	0.181403
		51.0895	0.173752	0.16854	0.178965
		51.2974	0.171409	0.166267	0.176551
		51.5052	0.16909	0.164017	0.174163
		51.713	0.166795	0.161791	0.171798
		51.9208	0.164523	0.159587	0.169459
		52.1286	0.162275	0.157407	0.167143
		52.3364	0.160051	0.155249	0.164852
		52.5442	0.15785	0.153115	0.162586
		52.752	0.155673	0.151003	0.160343
		52.9598	0.153519	0.148913	0.158124
		53.1676	0.151388	0.146846	0.155929
		53.3754	0.14928	0.144802	0.153758
		53.5832	0.147195	0.142779	0.151611
		53.7911	0.145133	0.140779	0.149487
		53.9989	0.143094	0.138801	0.147387
		54.2067	0.141078	0.136845	0.14531
		54.4145	0.139084	0.134911	0.143256
		54.6223	0.137112	0.132999	0.141226
		54.8301	0.135163	0.131108	0.139218
		55.0379	0.133236	0.129239	0.137234
		55.2457	0.131332	0.127392	0.135272
		55.4535	0.129449	0.125565	0.133332
		55.6613	0.127588	0.12376	0.131416
		55.8691	0.125749	0.121976	0.129521
		56.0769	0.123931	0.120213	0.127649
		56.2847	0.122135	0.118471	0.125799
		56.4926	0.12036	0.116749	0.123971
		56.7004	0.118606	0.115048	0.122165
		56.9082	0.116874	0.113368	0.12038
		57.116	0.115162	0.111707	0.118617
		57.3238	0.113471	0.110067	0.116876
		57.5316	0.111801	0.108447	0.115155
		57.7394	0.110152	0.106847	0.113456
		57.9472	0.108522	0.105267	0.111778
		58.155	0.106913	0.103706	0.110121
		58.3628	0.105324	0.102165	0.108484
		58.5706	0.103755	0.100643	0.106868
		58.7784	0.102206	0.0991399	0.105272
		58.9862	0.100677	0.0976563	0.103697
		59.1941	0.0991665	0.0961915	0.102142
		59.4019	0.0976759	0.0947456	0.100606
		59.6097	0.0962044	0.0933183	0.0990906
		59.8175	0.0947521	0.0919095	0.0975946
		60.0253	0.0933186	0.090519	0.0961182
		60.2331	0.0919039	0.0891468	0.094661
		60.4409	0.0905078	0.0877926	0.0932231
		60.6487	0.0891302	0.0864563	0.0918041
		60.8565	0.0877709	0.0851378	0.090404
		61.0643	0.0864298	0.0838369	0.0890227
		61.2721	0.0851066	0.0825534	0.0876598
		61.4799	0.0838013	0.0812873	0.0863154
		61.6877	0.0825137	0.0800383	0.0849891
		61.8956	0.0812437	0.0788063	0.083681
		62.1034	0.079991	0.0775912	0.0823907
		62.3112	0.0787555	0.0763929	0.0811182
		62.519	0.0775371	0.075211	0.0798633
		62.7268	0.0763357	0.0740456	0.0786258
		62.9346	0.075151	0.0728965	0.0774055
		63.1424	0.0739829	0.0717634	0.0762024
		63.3502	0.0728313	0.0706463	0.0750162
		63.558	0.0716959	0.069545	0.0738468
		63.7658	0.0705767	0.0684594	0.072694
		63.9736	0.0694735	0.0673893	0.0715577
		64.1814	0.0683861	0.0663345	0.0704377
		64.3892	0.0673143	0.0652949	0.0693338
		64.5971	0.0662581	0.0642704	0.0682459
		64.8049	0.0652172	0.0632607	0.0671738
		65.0127	0.0641916	0.0622658	0.0661173
		65.2205	0.063181	0.0612855	0.0650764
		65.4283	0.0621852	0.0603197	0.0640508
		65.6361	0.0612042	0.0593681	0.0630404
		65.8439	0.0602378	0.0584307	0.062045
		66.0517	0.0592858	0.0575073	0.0610644
		66.2595	0.0583481	0.0565977	0.0600986
		66.4673	0.0574245	0.0557018	0.0591473
		66.6751	0.0565149	0.0548195	0.0582103
		66.8829	0.0556191	0.0539505	0.0572877
		67.0908	0.0547369	0.0530948	0.056379
		67.2986	0.0538683	0.0522523	0.0554843
		67.5064	0.053013	0.0514226	0.0546034
		67.7142	0.0521709	0.0506058	0.0537361
		67.922	0.0513419	0.0498017	0.0528822
		68.1298	0.0505258	0.0490101	0.0520416
		68.3376	0.0497225	0.0482308	0.0512142
		68.5454	0.0489318	0.0474638	0.0503997
		68.7532	0.0481535	0.0467089	0.0495981
		68.961	0.0473875	0.0459659	0.0488092
		69.1688	0.0466338	0.0452347	0.0480328
		69.3766	0.045892	0.0445153	0.0472688
		69.5844	0.0451621	0.0438073	0.046517
		69.7923	0.044444	0.0431107	0.0457773
		70.0001	0.0437375	0.0424254	0.0450496
		70.2079	0.0430424	0.0417511	0.0443337
		70.4157	0.0423586	0.0410879	0.0436294
		70.6235	0.041686	0.0404354	0.0429366
		70.8313	0.0410245	0.0397937	0.0422552
		71.0391	0.0403738	0.0391626	0.041585
		71.2469	0.0397339	0.0385418	0.0409259
		71.4547	0.0391045	0.0379314	0.0402777
		71.6625	0.0384857	0.0373311	0.0396403
		71.8703	0.0378772	0.0367409	0.0390136
		72.0781	0.037279	0.0361606	0.0383973
		72.2859	0.0366908	0.03559	0.0377915
		72.4938	0.0361125	0.0350291	0.0371959
		72.7016	0.0355441	0.0344777	0.0366104
		72.9094	0.0349853	0.0339357	0.0360349
		73.1172	0.0344361	0.033403	0.0354692
		73.325	0.0338963	0.0328794	0.0349132
		73.5328	0.0333658	0.0323648	0.0343668
		73.7406	0.0328445	0.0318592	0.0338298
		73.9484	0.0323322	0.0313622	0.0333022
		74.1562	0.0318288	0.030874	0.0327837
		74.364	0.0313343	0.0303942	0.0322743
		74.5718	0.0308484	0.0299229	0.0317738
		74.7796	0.030371	0.0294599	0.0312821
		74.9874	0.0299021	0.029005	0.0307992
		75.1953	0.0294415	0.0285582	0.0303247
		75.4031	0.0289891	0.0281194	0.0298587
		75.6109	0.0285447	0.0276884	0.0294011
		75.8187	0.0281083	0.0272651	0.0289516
		76.0265	0.0276798	0.0268494	0.0285102
		76.2343	0.0272589	0.0264412	0.0280767
		76.4421	0.0268457	0.0260404	0.0276511
		76.6499	0.02644	0.0256468	0.0272332
		76.8577	0.0260417	0.0252605	0.026823
		77.0655	0.0256507	0.0248811	0.0264202
		77.2733	0.0252668	0.0245088	0.0260248
		77.4811	0.02489	0.0241433	0.0256367
		77.6889	0.0245202	0.0237846	0.0252558
		77.8968	0.0241572	0.0234324	0.0248819
		78.1046	0.0238009	0.0230869	0.0245149
		78.3124	0.0234513	0.0227478	0.0241549
		78.5202	0.0231083	0.022415	0.0238015
		78.728	0.0227716	0.0220885	0.0234548
		78.9358	0.0224414	0.0217681	0.0231146
		79.1436	0.0221173	0.0214538	0.0227808
		79.3514	0.0217994	0.0211455	0.0224534
		79.5592	0.0214876	0.020843	0.0221322
		79.767	0.0211817	0.0205462	0.0218171
		79.9748	0.0208817	0.0202552	0.0215081
		80.1826	0.0205874	0.0199698	0.021205
		80.3905	0.0202988	0.0196898	0.0209077
		80.5983	0.0200157	0.0194153	0.0206162
		80.8061	0.0197382	0.019146	0.0203303
		81.0139	0.019466	0.0188821	0.02005
		81.2217	0.0191992	0.0186232	0.0197752
		81.4295	0.0189376	0.0183695	0.0195057
		81.6373	0.0186811	0.0181207	0.0192415
		81.8451	0.0184297	0.0178768	0.0189826
		82.0529	0.0181832	0.0176377	0.0187287
		82.2607	0.0179417	0.0174034	0.0184799
		82.4685	0.0177049	0.0171737	0.018236
		82.6763	0.0174728	0.0169486	0.017997
		82.8841	0.0172454	0.0167281	0.0177628
		83.092	0.0170226	0.0165119	0.0175332
		83.2998	0.0168042	0.0163001	0.0173083
		83.5076	0.0165902	0.0160925	0.017088
		83.7154	0.0163806	0.0158892	0.016872
		83.9232	0.0161752	0.01569	0.0166605
		84.131	0.0159741	0.0154948	0.0164533
		84.3388	0.015777	0.0153037	0.0162503
		84.5466	0.0155839	0.0151164	0.0160515
		84.7544	0.0153949	0.014933	0.0158567
		84.9622	0.0152097	0.0147534	0.015666
		85.17	0.0150283	0.0145775	0.0154792
		85.3778	0.0148507	0.0144052	0.0152963
		85.5856	0.0146768	0.0142365	0.0151171
		85.7935	0.0145066	0.0140714	0.0149418
		86.0013	0.0143398	0.0139097	0.01477
		86.2091	0.0141766	0.0137513	0.0146019
		86.4169	0.0140168	0.0135963	0.0144373
		86.6247	0.0138604	0.0134446	0.0142762
		86.8325	0.0137073	0.0132961	0.0141185
		87.0403	0.0135575	0.0131507	0.0139642
		87.2481	0.0134108	0.0130085	0.0138131
		87.4559	0.0132672	0.0128692	0.0136653
		87.6637	0.0131268	0.012733	0.0135206
		87.8715	0.0129893	0.0125996	0.013379
		88.0793	0.0128548	0.0124692	0.0132405
		88.2871	0.0127232	0.0123415	0.0131049
		88.495	0.0125945	0.0122166	0.0129723
		88.7028	0.0124685	0.0120944	0.0128426
		88.9106	0.0123453	0.0119749	0.0127156
		89.1184	0.0122247	0.011858	0.0125915
		89.3262	0.0121068	0.0117436	0.0124701
		89.534	0.0119915	0.0116318	0.0123513
		89.7418	0.0118788	0.0115224	0.0122351
		89.9496	0.0117685	0.0114154	0.0121215
		90.1574	0.0116606	0.0113108	0.0120104
		90.3652	0.0115552	0.0112085	0.0119018
		90.573	0.0114521	0.0111085	0.0117956
		90.7808	0.0113512	0.0110107	0.0116918
		90.9886	0.0112527	0.0109151	0.0115903
		91.1965	0.0111563	0.0108216	0.011491
		91.4043	0.0110622	0.0107303	0.011394
		91.6121	0.0109701	0.010641	0.0112992
		91.8199	0.0108801	0.0105537	0.0112065
		92.0277	0.0107922	0.0104684	0.0111159
		92.2355	0.0107062	0.010385	0.0110274
		92.4433	0.0106222	0.0103036	0.0109409
		92.6511	0.0105402	0.0102239	0.0108564
		92.8589	0.01046	0.0101462	0.0107738
		93.0667	0.0103816	0.0100702	0.010693
		93.2745	0.0103051	0.0099959	0.0106142
		93.4823	0.0102303	0.00992336	0.0105372
		93.6902	0.0101572	0.00985249	0.0104619
		93.898	0.0100858	0.00978327	0.0103884
		94.1058	0.0100161	0.00971566	0.0103166
		94.3136	0.00994807	0.00964962	0.0102465
		94.5214	0.00988158	0.00958513	0.010178
		94.7292	0.00981665	0.00952215	0.0101111
		94.937	0.00975324	0.00946065	0.0100458
		95.1448	0.00969133	0.00940059	0.00998207
		95.3526	0.00963088	0.00934195	0.00991981
		95.5604	0.00957186	0.0092847	0.00985901
		95.7682	0.00951424	0.00922881	0.00979967
		95.976	0.00945799	0.00917425	0.00974173
		96.1838	0.00940308	0.00912099	0.00968517
		96.3917	0.00934948	0.009069	0.00962997
		96.5995	0.00929717	0.00901825	0.00957608
		96.8073	0.00924611	0.00896873	0.00952349
		97.0151	0.00919628	0.0089204	0.00947217
		97.2229	0.00914766	0.00887323	0.00942209
		97.4307	0.00910021	0.0088272	0.00937322
		97.6385	0.00905391	0.0087823	0.00932553
		97.8463	0.00900874	0.00873848	0.009279
		98.0541	0.00896467	0.00869573	0.00923361
		98.2619	0.00892168	0.00865403	0.00918933
		98.4697	0.00887973	0.00861334	0.00914613
		98.6775	0.00883882	0.00857366	0.00910399
		98.8853	0.00879892	0.00853495	0.00906288
		99.0932	0.00876	0.0084972	0.0090228
		99.301	0.00872204	0.00846038	0.0089837
		99.5088	0.00868502	0.00842447	0.00894557
		99.7166	0.00864892	0.00838945	0.00890839
		99.9244	0.00861372	0.00835531	0.00887213
		100.132	0.0085794	0.00832202	0.00883678
		100.34	0.00854594	0.00828956	0.00880232

## Sheet: c
Λ⊥	FWHM
Wm-1K-1	μm
	k⊥=8.5	eta
850	58.97
1020	60.86
1275	63.46
1530	65.82
1870	68.6

## Sheet: d
Delay time	#NAME?
ps
207.202	3.23199	3.23017	3.16032	3.30002
219.9	3.20601	3.22459	3.15493	3.29424
233.376	3.19672	3.22291	3.15332	3.29251
247.678	3.20956	3.2153	3.14596	3.28464
262.857	3.21015	3.20876	3.13963	3.27787
278.965	3.20857	3.20497	3.13598	3.27394
296.061	3.19393	3.20037	3.13154	3.26919
314.205	3.20428	3.19426	3.12564	3.26286
333.461	3.19768	3.18753	3.11915	3.2559
353.896	3.18396	3.18075	3.1126	3.24889
375.584	3.18985	3.17388	3.10597	3.24178
398.602	3.17716	3.16637	3.09872	3.234
423.029	3.16904	3.15753	3.09018	3.22485
448.954	3.15557	3.14874	3.08169	3.21575
476.468	3.1416	3.14219	3.07538	3.20896
505.667	3.13887	3.1324	3.06593	3.19883
536.656	3.12203	3.12416	3.05798	3.19029
569.545	3.10771	3.11358	3.04777	3.17934
604.448	3.13697	3.10506	3.03956	3.17051
641.491	3.13883	3.09509	3.02995	3.16018
680.804	3.07226	3.08429	3.01953	3.14899
722.526	3.08136	3.07337	3.00901	3.13768
766.805	3.06587	3.06197	2.99802	3.12587
813.798	3.04346	3.04918	2.98568	3.11262
863.67	3.01862	3.03748	2.9744	3.10049
916.599	3.02116	3.02418	2.96158	3.08671
972.771	3.01818	3.01175	2.9496	3.07382
1032.39	2.98889	2.99824	2.93658	3.05981
1095.65	3.00319	2.98399	2.92284	3.04504
1162.8	2.96362	2.96877	2.90818	3.02927
1234.06	2.9544	2.9544	2.89433	3.01438
1309.69	2.93535	2.93826	2.87877	2.99764
1389.95	2.94458	2.92223	2.86333	2.98102
1475.13	2.92203	2.90595	2.84764	2.96414
1565.53	2.87831	2.88943	2.83173	2.94701
1661.47	2.89314	2.87175	2.81469	2.92869
1763.3	2.86	2.85379	2.79738	2.91006
1871.36	2.83629	2.83567	2.77993	2.89127
1986.04	2.81922	2.81635	2.7613	2.87124
2107.75	2.8124	2.79697	2.74263	2.85115
2236.92	2.76602	2.77756	2.72393	2.83102
2374.01	2.76609	2.75693	2.70405	2.80964
2519.5	2.72206	2.73633	2.68419	2.78828
2673.9	2.70913	2.71532	2.66394	2.7665
2837.77	2.68951	2.69373	2.64314	2.74413
3011.68	2.65777	2.67166	2.62186	2.72125
3196.24	2.64977	2.64928	2.60029	2.69806
3392.12	2.61	2.62646	2.57828	2.67441
3600	2.56899	2.60318	2.55583	2.65029

## Sheet: e
Delay time	#NAME?
ps
207.202	14.9897	14.97	14.7117	15.4425
219.9	14.9709	14.9225	14.6635	15.3916
233.376	14.8646	14.9047	14.6445	15.3717
247.678	14.9367	14.8417	14.5809	15.3045
262.857	14.9013	14.7865	14.525	15.2455
278.965	14.7982	14.7522	14.4897	15.2083
296.061	14.7549	14.7117	14.4482	15.1646
314.205	14.6167	14.6595	14.3951	15.1086
333.461	14.5973	14.6025	14.3374	15.0476
353.896	14.5999	14.5449	14.279	14.986
375.584	14.5342	14.4865	14.2198	14.9235
398.602	14.5063	14.423	14.1556	14.8557
423.029	14.6239	14.3491	14.0811	14.777
448.954	14.3477	14.2756	14.007	14.6988
476.468	14.3812	14.2193	13.9498	14.6385
505.667	14.2424	14.1378	13.8678	14.5518
536.656	14.1644	14.0683	13.7976	14.4778
569.545	13.9763	13.9804	13.7094	14.3845
604.448	13.9888	13.9086	13.6369	14.308
641.491	13.9675	13.8254	13.5533	14.2197
680.804	13.841	13.7357	13.4632	14.1245
722.526	13.7015	13.645	13.3723	14.0284
766.805	13.6136	13.5505	13.2775	13.9283
813.798	13.631	13.4448	13.1719	13.8166
863.67	13.4676	13.3479	13.0748	13.714
916.599	13.3618	13.2382	12.9652	13.5981
972.771	13.1396	13.1354	12.8625	13.4895
1032.39	13.0593	13.024	12.7514	13.3719
1095.65	13.0858	12.9066	12.6345	13.2482
1162.8	12.9079	12.7814	12.5099	13.1162
1234.06	12.8386	12.6631	12.3922	12.9917
1309.69	12.8289	12.5303	12.2603	12.8519
1389.95	12.6713	12.3984	12.1294	12.7132
1475.13	12.4649	12.2644	11.9965	12.5724
1565.53	12.3135	12.1286	11.8618	12.4297
1661.47	12.288	11.983	11.7178	12.2769
1763.3	11.9142	11.835	11.5714	12.1216
1871.36	11.7417	11.6857	11.4239	11.9651
1986.04	11.6423	11.5261	11.2663	11.7979
2107.75	11.4495	11.3659	11.1084	11.6302
2236.92	11.2974	11.2055	10.9503	11.4622
2374.01	11.0615	11.0344	10.7819	11.2832
2519.5	10.9525	10.8635	10.6138	11.1045
2673.9	10.6215	10.6889	10.4422	10.9221
2837.77	10.4421	10.5092	10.2658	10.7343
3011.68	10.3835	10.3251	10.0851	10.5421
3196.24	10.1247	10.138	9.90178	10.3469
3392.12	9.84464	9.94702	9.71469	10.1476
3600	9.53695	9.75175	9.52357	9.94407

## Sheet: f
Delay time	#NAME?
ps
207.202	3.84915	3.88351	3.79116	4.00977
219.9	3.82951	3.87555	3.78251	4.00142
233.376	3.8533	3.87264	3.77864	3.99819
247.678	3.8406	3.86201	3.76739	3.9871
262.857	3.85289	3.85274	3.7574	3.97738
278.965	3.83519	3.84703	3.75077	3.97125
296.061	3.81329	3.84025	3.74311	3.96403
314.205	3.80871	3.83148	3.73352	3.95476
333.461	3.82248	3.82191	3.72314	3.94466
353.896	3.81604	3.81224	3.71265	3.93445
375.584	3.7958	3.80243	3.70201	3.92409
398.602	3.77752	3.79179	3.69054	3.91284
423.029	3.77084	3.77939	3.67739	3.8998
448.954	3.78185	3.76705	3.66427	3.8868
476.468	3.76179	3.7576	3.6539	3.87672
505.667	3.74472	3.74394	3.63951	3.86233
536.656	3.76037	3.73229	3.62701	3.84996
569.545	3.72885	3.71758	3.6116	3.83448
604.448	3.68919	3.70555	3.59873	3.82168
641.491	3.69509	3.69163	3.58406	3.80695
680.804	3.67668	3.67664	3.56837	3.7911
722.526	3.6883	3.6615	3.55254	3.77508
766.805	3.65152	3.64573	3.53613	3.7584
813.798	3.63749	3.62817	3.51802	3.73987
863.67	3.6197	3.61203	3.50128	3.72277
916.599	3.65142	3.59384	3.4826	3.70355
972.771	3.56494	3.57678	3.46503	3.68547
1032.39	3.54468	3.55835	3.44617	3.66597
1095.65	3.54502	3.53899	3.42646	3.64549
1162.8	3.5527	3.5184	3.40561	3.62374
1234.06	3.55762	3.49896	3.3859	3.60314
1309.69	3.53795	3.47723	3.36405	3.58019
1389.95	3.49141	3.45571	3.34244	3.55743
1475.13	3.43086	3.4339	3.32061	3.53435
1565.53	3.43507	3.41184	3.2986	3.51099
1661.47	3.42268	3.38832	3.27526	3.48614
1763.3	3.39553	3.36449	3.25167	3.46094
1871.36	3.36561	3.34053	3.22803	3.4356
1986.04	3.30802	3.31506	3.20302	3.4087
2107.75	3.31465	3.28959	3.17807	3.38179
2236.92	3.27093	3.26415	3.15323	3.3549
2374.01	3.23629	3.23721	3.12702	3.32645
2519.5	3.24293	3.21038	3.101	3.29811
2673.9	3.24966	3.1831	3.07461	3.2693
2837.77	3.1582	3.15517	3.04768	3.23981
3011.68	3.14008	3.12667	3.02028	3.20974
3196.24	3.09216	3.09786	2.99266	3.17934
3392.12	3.04839	3.06857	2.96464	3.14845
3600	2.993	3.03876	2.9362	3.11702

## Sheet: g
Delay time	#NAME?
ps
207.202	18.4725	18.5531	18.1551	19.2427
219.9	18.3461	18.496	18.0954	19.1834
233.376	18.1866	18.4775	18.0735	19.1643
247.678	18.5932	18.4006	17.9942	19.0843
262.857	18.0021	18.334	17.9249	19.0151
278.965	18.5639	18.2946	17.8822	18.9742
296.061	17.9941	18.2474	17.8317	18.9252
314.205	18.3718	18.1851	17.7663	18.8605
333.461	18.3322	18.1168	17.6949	18.7895
353.896	18.0304	18.0479	17.6229	18.7179
375.584	18.2737	17.9781	17.5498	18.6453
398.602	17.7536	17.9019	17.4704	18.5661
423.029	17.7578	17.8123	17.3778	18.4729
448.954	18.1882	17.7233	17.2857	18.3804
476.468	17.632	17.6569	17.2157	18.3114
505.667	17.1556	17.5578	17.1135	18.2083
536.656	17.7256	17.4744	17.0267	18.1217
569.545	17.7944	17.3673	16.9165	18.0102
604.448	17.4105	17.2812	16.827	17.9207
641.491	17.5801	17.1804	16.723	17.8159
680.804	16.7995	17.0712	16.6106	17.7022
722.526	16.9805	16.9607	16.4971	17.5873
766.805	16.6304	16.8453	16.3787	17.4672
813.798	16.4686	16.7155	16.2461	17.332
863.67	16.5548	16.597	16.1247	17.2087
916.599	16.1234	16.4618	15.9868	17.0678
972.771	16.2657	16.3357	15.858	16.9365
1032.39	16.0155	16.1982	15.7181	16.7933
1095.65	15.7137	16.0528	15.5705	16.6419
1162.8	16.1759	15.897	15.4127	16.4794
1234.06	15.4673	15.7503	15.2639	16.3265
1309.69	15.7287	15.5842	15.0963	16.1533
1389.95	15.9212	15.4192	14.9299	15.9812
1475.13	14.9998	15.2512	14.7606	15.8059
1565.53	14.9126	15.0805	14.5889	15.6278
1661.47	14.9852	14.8967	14.4045	15.4359
1763.3	14.7001	14.7093	14.2168	15.2402
1871.36	14.6602	14.52	14.0274	15.0424
1986.04	14.2999	14.3164	13.8244	14.8298
2107.75	13.9592	14.1118	13.6206	14.6159
2236.92	13.976	13.9064	13.4162	14.4012
2374.01	13.5983	13.6864	13.1978	14.1711
2519.5	13.654	13.4661	12.9795	13.9407
2673.9	13.4477	13.2404	12.7562	13.7045
2837.77	13.0125	13.0073	12.5261	13.4606
3011.68	12.5327	12.7678	12.2899	13.2098
3196.24	12.3973	12.5238	12.0499	12.9543
3392.12	12.4412	12.274	11.8045	12.6926
3600	12.0092	12.0178	11.5534	12.4242
