# Supplementary material for: Rapid synthesis of micron-thick flexible graphite films via non-equilibrium carbon flux engineering
Source: Nat Commun. 2026 Feb 28;17:3280. doi: 10.1038/s41467-026-70028-8 (PMC13066362; doi:10.1038/s41467-026-70028-8)
Supplement: Supplementary file 3 — Source data [file 41467_2026_70028_MOESM3_ESM.zip › Source Data files/Figure S15.xlsx]

## Sheet: a
Delay time	Sensitivity
ps
	CAl	CGraphite	Graphite	hAl	Graphite2	w
100	-0.854555	0.236802	0.312703	-0.765127	0.0765905	-0.101905
103.796	-0.860527	0.236806	0.312681	-0.777769	0.0765637	-0.101874
107.737	-0.869362	0.236777	0.312894	-0.79585	0.0768079	-0.102131
111.827	-0.874397	0.236774	0.31291	-0.806591	0.076827	-0.102149
116.073	-0.879825	0.236755	0.312991	-0.818061	0.0769281	-0.102253
120.479	-0.885052	0.236733	0.313104	-0.829094	0.0770639	-0.102394
125.053	-0.887709	0.236723	0.313092	-0.835148	0.0770617	-0.102387
129.801	-0.892334	0.236689	0.313238	-0.844967	0.0772427	-0.102576
134.728	-0.893439	0.236679	0.313199	-0.847961	0.077213	-0.10254
139.843	-0.896949	0.236639	0.313334	-0.855585	0.0773887	-0.102723
145.152	-0.897315	0.236624	0.313304	-0.857103	0.0773749	-0.102703
150.663	-0.899376	0.236584	0.313398	-0.861892	0.0775089	-0.102841
156.383	-0.899934	0.236553	0.31342	-0.863763	0.0775626	-0.102892
162.32	-0.899968	0.236524	0.31343	-0.864598	0.077602	-0.102929
168.482	-0.901382	0.236469	0.31353	-0.868139	0.0777578	-0.103089
174.878	-0.900172	0.236443	0.313493	-0.866554	0.0777467	-0.103071
181.518	-0.900449	0.236393	0.313551	-0.867881	0.077855	-0.10318
188.409	-0.900863	0.236332	0.31362	-0.869503	0.0779863	-0.103313
195.562	-0.899524	0.236292	0.3136	-0.867691	0.0780056	-0.103327
202.986	-0.898703	0.23624	0.313614	-0.866908	0.0780717	-0.10339
210.692	-0.898777	0.236168	0.31368	-0.867918	0.0782106	-0.10353
218.691	-0.898405	0.236096	0.313723	-0.868075	0.0783263	-0.103645
226.993	-0.897301	0.236032	0.313729	-0.866808	0.0783978	-0.103713
235.611	-0.896012	0.235965	0.313729	-0.865195	0.0784634	-0.103775
244.556	-0.894877	0.235891	0.313738	-0.863915	0.078547	-0.103855
253.84	-0.893883	0.235808	0.313755	-0.862943	0.0786474	-0.103953
263.477	-0.892913	0.235718	0.313773	-0.862052	0.0787563	-0.104059
273.48	-0.891898	0.235623	0.313789	-0.861103	0.0788687	-0.104169
283.862	-0.890841	0.235521	0.313803	-0.860106	0.078985	-0.104282
294.639	-0.889814	0.235411	0.313818	-0.859205	0.0791103	-0.104405
305.825	-0.888913	0.23529	0.313837	-0.858596	0.079252	-0.104544
317.435	-0.888077	0.235158	0.313859	-0.858162	0.079406	-0.104696
329.486	-0.886898	0.235028	0.313864	-0.85707	0.0795424	-0.104829
341.995	-0.885145	0.234905	0.313843	-0.854852	0.0796442	-0.104925
354.979	-0.883784	0.23476	0.313836	-0.853475	0.0797827	-0.105059
368.455	-0.882972	0.23459	0.313852	-0.853268	0.0799705	-0.105245
382.443	-0.881038	0.234445	0.313819	-0.850801	0.080083	-0.105351
396.963	-0.879967	0.234259	0.313819	-0.850161	0.080269	-0.105533
412.033	-0.878184	0.234088	0.313788	-0.848095	0.0804105	-0.105669
427.676	-0.877027	0.233881	0.313778	-0.847385	0.0806089	-0.105863
443.912	-0.874966	0.233696	0.313732	-0.844839	0.0807481	-0.105996
460.765	-0.873644	0.233469	0.31371	-0.843892	0.0809539	-0.106197
478.258	-0.872143	0.233233	0.313676	-0.842633	0.0811566	-0.106393
496.414	-0.870221	0.233002	0.313624	-0.840543	0.0813374	-0.106567
515.26	-0.868278	0.232756	0.313568	-0.838463	0.0815276	-0.10675
534.822	-0.866394	0.232492	0.313509	-0.83657	0.0817338	-0.10695
555.126	-0.864531	0.23221	0.313446	-0.834788	0.0819536	-0.107162
576.201	-0.862704	0.231907	0.313376	-0.833152	0.0821886	-0.107389
598.076	-0.860847	0.231586	0.3133	-0.831525	0.0824341	-0.107627
620.782	-0.858618	0.231266	0.313208	-0.829157	0.0826627	-0.107846
644.349	-0.856299	0.230932	0.313107	-0.826669	0.0828975	-0.108072
668.811	-0.854405	0.230548	0.313005	-0.825191	0.083181	-0.108346
694.202	-0.85183	0.230186	0.312884	-0.822286	0.083423	-0.108578
720.557	-0.849674	0.229771	0.312759	-0.820398	0.0837147	-0.108859
747.913	-0.847363	0.22934	0.312621	-0.81825	0.0840089	-0.109142
776.307	-0.844779	0.228904	0.312471	-0.815577	0.0842961	-0.109417
805.779	-0.842185	0.228441	0.312309	-0.81297	0.0845989	-0.109708
836.369	-0.83961	0.227946	0.312135	-0.810502	0.0849203	-0.110016
868.122	-0.836996	0.227423	0.311946	-0.808047	0.085256	-0.110338
901.079	-0.834089	0.226896	0.311745	-0.805009	0.0855841	-0.110652
935.288	-0.831205	0.226332	0.311529	-0.802132	0.0859329	-0.110985
970.796	-0.828317	0.225733	0.311296	-0.799354	0.0863006	-0.111337
1007.65	-0.825384	0.225099	0.311044	-0.796592	0.0866844	-0.111704
1045.91	-0.822196	0.224456	0.310781	-0.793326	0.0870653	-0.112068
1085.61	-0.818993	0.223774	0.310497	-0.790148	0.0874661	-0.11245
1126.83	-0.815783	0.223048	0.310191	-0.787086	0.0878882	-0.112853
1169.61	-0.812425	0.222296	0.309869	-0.783787	0.0883189	-0.113263
1214.01	-0.808844	0.221529	0.309533	-0.780056	0.0887511	-0.113674
1260.1	-0.8054	0.220691	0.309162	-0.776827	0.0892209	-0.114121
1307.94	-0.8018	0.219823	0.308771	-0.773349	0.0897003	-0.114577
1357.59	-0.798058	0.218923	0.308361	-0.76965	0.0901908	-0.115042
1409.13	-0.794217	0.217984	0.307926	-0.765851	0.0906976	-0.115523
1462.63	-0.790175	0.217024	0.307477	-0.761667	0.0912103	-0.11601
1518.16	-0.786259	0.215971	0.306976	-0.758022	0.0917647	-0.116534
1575.79	-0.782074	0.214911	0.306468	-0.753798	0.0923187	-0.117059
1635.62	-0.777833	0.213792	0.305925	-0.749607	0.0928962	-0.117605
1697.71	-0.77354	0.212611	0.305343	-0.745473	0.0934987	-0.118173
1762.17	-0.769007	0.211417	0.304753	-0.740821	0.0941049	-0.118746
1829.06	-0.764527	0.210123	0.304102	-0.736565	0.09475	-0.119353
1898.5	-0.759868	0.208795	0.30343	-0.731986	0.0954073	-0.119972
1970.58	-0.755055	0.207429	0.302734	-0.727144	0.0960797	-0.120605
2045.39	-0.750173	0.20599	0.301991	-0.722336	0.0967789	-0.121262
2123.04	-0.745146	0.204507	0.301222	-0.717294	0.0974955	-0.121935
2203.64	-0.740043	0.202946	0.300404	-0.712276	0.0982396	-0.122632
2287.3	-0.734875	0.201298	0.299527	-0.707341	0.099014	-0.123356
2374.14	-0.729493	0.199636	0.298646	-0.7019	0.0997973	-0.12409
2464.27	-0.724044	0.197881	0.297704	-0.696538	0.100612	-0.12485
2557.83	-0.718512	0.196036	0.2967	-0.691218	0.101456	-0.125637
2654.93	-0.712801	0.194162	0.295684	-0.685498	0.102316	-0.126438
2755.72	-0.707008	0.19219	0.2946	-0.679833	0.103206	-0.127266
2860.34	-0.701081	0.190161	0.293481	-0.673956	0.10412	-0.128115
2968.93	-0.695055	0.188034	0.292297	-0.668085	0.105064	-0.12899
3081.65	-0.688881	0.185868	0.291092	-0.661892	0.106027	-0.129884
3198.64	-0.682629	0.183572	0.289793	-0.655858	0.107027	-0.130807
3320.07	-0.676232	0.181235	0.288475	-0.649501	0.108048	-0.13175
3446.12	-0.669733	0.178788	0.287079	-0.643166	0.109101	-0.13272
3576.95	-0.663113	0.176266	0.285634	-0.636674	0.110181	-0.133713
3712.75	-0.656369	0.173699	0.284167	-0.629904	0.111284	-0.134728
3853.7	-0.649522	0.171003	0.282607	-0.623199	0.112421	-0.135771
4000	-0.64256	0.168219	0.280987	-0.616386	0.113587	-0.136837

## Sheet: b
Dealy time	Sensitivity
ps
	CAl	CGraphite	Graphite	hAl	Graphite2	w
100	-1.19507	0.0551423	0.357988	-0.935098	0.337816	-0.461482
103.796	-1.20096	0.0551341	0.357942	-0.947265	0.337834	-0.461548
107.737	-1.20835	0.0550243	0.357495	-0.9637	0.337583	-0.46135
111.827	-1.21317	0.054996	0.357409	-0.973941	0.337578	-0.461378
116.073	-1.21796	0.0549321	0.357196	-0.984596	0.337487	-0.461305
120.479	-1.22244	0.0548549	0.356951	-0.99474	0.337378	-0.461212
125.053	-1.22509	0.0548244	0.356927	-1.00064	0.337419	-0.461242
129.801	-1.22878	0.0547233	0.35663	-1.00949	0.337278	-0.461092
134.728	-1.2301	0.0546981	0.356681	-1.01261	0.337374	-0.461152
139.843	-1.23275	0.0545918	0.356412	-1.01942	0.337257	-0.460999
145.152	-1.23332	0.0545547	0.356464	-1.0211	0.337359	-0.461044
150.663	-1.23481	0.0544579	0.356288	-1.02539	0.33731	-0.460933
156.383	-1.23524	0.0543874	0.35625	-1.0272	0.337356	-0.4609
162.32	-1.23528	0.0543215	0.356257	-1.0281	0.337438	-0.460899
168.482	-1.23604	0.0542028	0.356065	-1.03115	0.337387	-0.460747
174.878	-1.23515	0.0541495	0.356178	-1.02995	0.337548	-0.460802
181.518	-1.2351	0.0540438	0.356093	-1.03111	0.337578	-0.460717
188.409	-1.23505	0.0539226	0.355969	-1.03246	0.337584	-0.460592
195.562	-1.23392	0.0538457	0.356057	-1.03098	0.337741	-0.460616
202.986	-1.23306	0.0537455	0.356072	-1.03032	0.337853	-0.460589
210.692	-1.23268	0.0536082	0.355958	-1.0311	0.33788	-0.460459
218.691	-1.232	0.0534756	0.355889	-1.03117	0.337943	-0.460356
226.993	-1.23087	0.0533584	0.355911	-1.03007	0.338074	-0.46032
235.611	-1.22961	0.0532397	0.355953	-1.02868	0.338225	-0.460299
244.556	-1.22843	0.0531081	0.355969	-1.02755	0.338364	-0.460256
253.84	-1.22729	0.0529633	0.355957	-1.02667	0.33849	-0.460191
263.477	-1.22615	0.0528089	0.355934	-1.02585	0.338614	-0.460114
273.48	-1.22495	0.052647	0.35591	-1.02497	0.338743	-0.460035
283.862	-1.22371	0.0524773	0.355884	-1.02405	0.338877	-0.459951
294.639	-1.22246	0.0522968	0.355844	-1.02321	0.339009	-0.459855
305.825	-1.22125	0.0521014	0.355775	-1.0226	0.339128	-0.459734
317.435	-1.22004	0.0518928	0.355686	-1.02212	0.33924	-0.459593
329.486	-1.21864	0.0516869	0.355642	-1.02111	0.339392	-0.45949
341.995	-1.21692	0.0514934	0.35568	-1.01919	0.33961	-0.459459
354.979	-1.21536	0.0512721	0.355643	-1.01794	0.339783	-0.459359
368.455	-1.21404	0.0510153	0.355504	-1.01763	0.339892	-0.459167
382.443	-1.21216	0.0507952	0.355545	-1.0155	0.340138	-0.459138
396.963	-1.21065	0.0505231	0.35542	-1.01483	0.340276	-0.458956
412.033	-1.20878	0.0502708	0.355414	-1.01301	0.340507	-0.458883
427.676	-1.20716	0.0499742	0.355275	-1.01228	0.340654	-0.458684
443.912	-1.2051	0.0497075	0.355294	-1.01007	0.340924	-0.458635
460.765	-1.20333	0.0493892	0.355157	-1.00913	0.341093	-0.458437
478.258	-1.20143	0.0490632	0.355036	-1.00794	0.341283	-0.458249
496.414	-1.19933	0.0487433	0.354983	-1.00609	0.341534	-0.458129
515.26	-1.19718	0.0484085	0.354919	-1.00423	0.341789	-0.457999
534.822	-1.195	0.0480533	0.354826	-1.00253	0.342035	-0.457839
555.126	-1.19279	0.0476786	0.354709	-1.0009	0.342275	-0.457653
576.201	-1.19054	0.0472827	0.354562	-0.999379	0.342507	-0.457436
598.076	-1.18822	0.0468687	0.3544	-0.997858	0.342741	-0.457201
620.782	-1.18574	0.0464584	0.354303	-0.995753	0.343036	-0.457035
644.349	-1.18317	0.0460335	0.354206	-0.993545	0.343344	-0.456866
668.811	-1.18066	0.045558	0.353978	-0.992116	0.343571	-0.456557
694.202	-1.17791	0.0451082	0.353898	-0.989572	0.343921	-0.456408
720.557	-1.17519	0.044605	0.353682	-0.987807	0.344186	-0.456109
747.913	-1.17236	0.0440887	0.353476	-0.985829	0.344473	-0.455818
776.307	-1.16941	0.0435693	0.353318	-0.983439	0.344811	-0.45558
805.779	-1.16639	0.0430257	0.353132	-0.98109	0.345145	-0.455311
836.369	-1.16328	0.042454	0.352908	-0.978837	0.345467	-0.454995
868.122	-1.16009	0.0418581	0.352659	-0.97658	0.345787	-0.45465
901.079	-1.15678	0.0412613	0.352469	-0.973871	0.346169	-0.454373
935.288	-1.15337	0.0406335	0.352233	-0.97127	0.346533	-0.45404
970.796	-1.14987	0.0399763	0.351959	-0.968731	0.346888	-0.45366
1007.65	-1.14626	0.0392917	0.351654	-0.966185	0.347237	-0.453241
1045.91	-1.14254	0.0386031	0.351401	-0.963251	0.347643	-0.452882
1085.61	-1.13872	0.0378837	0.351107	-0.960365	0.348037	-0.452472
1126.83	-1.13477	0.0371305	0.350764	-0.957545	0.348414	-0.452
1169.61	-1.13071	0.0363604	0.35043	-0.954533	0.348817	-0.451535
1214.01	-1.12656	0.0355834	0.350142	-0.951189	0.349274	-0.451125
1260.1	-1.12223	0.0347505	0.349729	-0.948182	0.349657	-0.450556
1307.94	-1.11778	0.0338999	0.349326	-0.944971	0.350068	-0.449994
1357.59	-1.11322	0.0330307	0.348929	-0.941579	0.350502	-0.449436
1409.13	-1.10853	0.0321358	0.348514	-0.938088	0.350945	-0.448851
1462.63	-1.10377	0.0312327	0.348142	-0.934303	0.35144	-0.448318
1518.16	-1.09872	0.030263	0.347612	-0.930855	0.351836	-0.447575
1575.79	-1.09364	0.029297	0.347167	-0.926979	0.352317	-0.446936
1635.62	-1.08839	0.0282953	0.34667	-0.923089	0.352781	-0.446224
1697.71	-1.08292	0.027255	0.346113	-0.919197	0.353218	-0.445425
1762.17	-1.07745	0.0262174	0.345635	-0.914925	0.353738	-0.444727
1829.06	-1.07163	0.0251147	0.345005	-0.910862	0.354162	-0.443816
1898.5	-1.06572	0.0240004	0.344406	-0.906544	0.354631	-0.442938
1970.58	-1.05972	0.0228712	0.343825	-0.90201	0.355135	-0.442078
2045.39	-1.05348	0.0217025	0.343178	-0.897442	0.355608	-0.441119
2123.04	-1.04713	0.0205172	0.342543	-0.892676	0.356112	-0.440166
2203.64	-1.04053	0.0192923	0.341838	-0.88786	0.356582	-0.439109
2287.3	-1.03362	0.0180207	0.341039	-0.883022	0.356999	-0.437908
2374.14	-1.02676	0.0167594	0.340341	-0.877825	0.357515	-0.436839
2464.27	-1.01959	0.0154519	0.339548	-0.872596	0.357976	-0.435623
2557.83	-1.01209	0.0141003	0.338663	-0.867303	0.358386	-0.434267
2654.93	-1.00461	0.0127522	0.337853	-0.861714	0.358873	-0.433003
2755.72	-0.996772	0.0113584	0.336943	-0.856059	0.359299	-0.431583
2860.34	-0.988813	0.00994953	0.336038	-0.850201	0.359749	-0.430157
2968.93	-0.98051	0.00849953	0.335043	-0.844238	0.360144	-0.428587
3081.65	-0.972202	0.00705007	0.334106	-0.838021	0.360604	-0.427087
3198.64	-0.963356	0.00553926	0.333	-0.831747	0.360945	-0.425325
3320.07	-0.954516	0.0040316	0.331956	-0.825218	0.361352	-0.42364
3446.12	-0.94526	0.00248005	0.3308	-0.818558	0.361685	-0.421773
3576.95	-0.935809	0.00091059	0.329623	-0.811698	0.362015	-0.41986
3712.75	-0.926359	-0.000655936	0.328501	-0.804603	0.362405	-0.418014
3853.7	-0.916386	-0.00227298	0.32723	-0.797367	0.362686	-0.415929
4000	-0.906142	-0.00391269	0.325909	-0.78993	0.36294	-0.413756
