# Supplementary material for: Rapid synthesis of micron-thick flexible graphite films via non-equilibrium carbon flux engineering
Source: Nat Commun. 2026 Feb 28;17:3280. doi: 10.1038/s41467-026-70028-8 (PMC13066362; doi:10.1038/s41467-026-70028-8)
Supplement: Supplementary file 3 — Source data [file 41467_2026_70028_MOESM3_ESM.zip › Source Data files/Figure S3.xlsx]

## Sheet: Average
time/s					AVERAGE	STDEV.P
30	462	463	464	560	487.25	42.0082
40	507	636	680		607.667	73.4136
50	705	708	776	781	742.5	36.059
60	746	815	872		811	51.517
90	817	836	850		834.333	13.5236
120	802	855	851	861	842.25	23.5093

## Sheet: a
												ID 0086-0001-1977-0222
							Date
								2025-02-24 11:25:35
							File
								30S-2.sdf
							Original image
								Image size
								399.874	µm	×	399.874	µm
								1024	pix	×	1024	pix
							1st processed image
								Image size
								399.874	µm	×	399.874	µm
								1024	pix	×	1024	pix
								Line X pos			199.937	µm
								Line Y pos			199.937	µm
								Line Height			-2.57991	nm
								Rect X size			256.559	µm
								Rect Y size			262.808	µm
							2nd processed image
								Image size
								256.559	µm	×	262.808	µm
								999	pix	×	1024	pix
								⊿X			59.3246	µm
								⊿Y			84.4372	µm
								⊿L			103.194	µm
								⊿H			489.287	nm
								⊿fL			175.034	µm
								Hmax			8641.72	nm
								Hmin			-1080.3	nm
							3D Roughness (1st processed image)
								Segment			399.874	µm
								Sa			227.461	nm
								Sq			391.427	nm
								Sz			10985.4	nm
							3D Roughness (2nd processed image)
								Segment			256.559	µm
								Sa			253.169	nm
								Sq			434.938	nm
								Sz			9722.03	nm
							2D Roughness
								λc			8	µm
								Ra			10.1071	nm
								Rq			15.9006	nm
								Rz			70.5341	nm
							Profile
								⊿D			69.8759	µm
								⊿H			464.829	nm
								Angle			0.381138	°
								R			0	µm
								Width of cursor			0.255817	µm
								Orange			300	nm
								Blue			600	nm
								⊿H2			300	nm
								⊿flD			68.9504	µm
								⊿flL			68.9504	µm
								⊿flH			0	nm

## Sheet: b
												ID 0086-0001-1977-0222
							Date
								2025-02-24 11:12:56
							File
								40S-2.sdf
							Original image
								Image size
								562.907	µm	×	562.907	µm
								1022	pix	×	1022	pix
							1st processed image
								Image size
								562.907	µm	×	562.907	µm
								1022	pix	×	1022	pix
								Line X pos			282.004	µm
								Line Y pos			282.004	µm
								Line Height			1552.49	nm
								Rect X size			399.874	µm
								Rect Y size			399.874	µm
							2nd processed image
								Image size
								399.874	µm	×	399.874	µm
								1024	pix	×	1024	pix
								⊿X			145.657	µm
								⊿Y			166.354	µm
								⊿L			221.11	µm
								⊿H			625.993	nm
								⊿fL			266.322	µm
								Hmax			6037.96	nm
								Hmin			-870.847	nm
							3D Roughness (1st processed image)
								Segment			562.907	µm
								Sa			251.412	nm
								Sq			359.352	nm
								Sz			7022.67	nm
							3D Roughness (2nd processed image)
								Segment			399.874	µm
								Sa			482.571	nm
								Sq			689.977	nm
								Sz			6908.81	nm
							2D Roughness
								λc			25	µm
								Ra			16.2486	nm
								Rq			25.65	nm
								Rz			138.67	nm
							Profile
								⊿D			175.5	µm
								⊿H			627.096	nm
								Angle			0.204729	°
								R			0	µm
								Width of cursor			0.389531	µm
								Orange			300	nm
								Blue			600.403	nm
								⊿H2			300.403	nm
								⊿flD			147.737	µm
								⊿flL			147.737	µm
								⊿flH			0	nm

## Sheet: c
												ID 0086-0001-1977-0222
							Date
								2024-08-31 10:11:58
							File
								4.sdf
							Original image
								Image size
								562.907	µm	×	562.907	µm
								1022	pix	×	1022	pix
							1st processed image
								Image size
								562.907	µm	×	562.907	µm
								1022	pix	×	1022	pix
								Line X pos			361.869	µm
								Line Y pos			431.819	µm
								Line Height			0	nm
								Rect X size			470.375	µm
								Rect Y size			449.995	µm
							2nd processed image
								Image size
								470.375	µm	×	449.995	µm
								512	pix	×	489	pix
								⊿X			96.4636	µm
								⊿Y			101.226	µm
								⊿L			139.828	µm
								⊿H			1219.16	nm
								⊿fL			140.796	µm
								Hmax			6402.47	nm
								Hmin			-2431.52	nm
							3D Roughness (1st processed image)
								Segment			562.907	µm
								Sa			689.285	nm
								Sq			922.468	nm
								Sz			11956.4	nm
							3D Roughness (2nd processed image)
								Segment			470.375	µm
								Sa			1014.42	nm
								Sq			1327.19	nm
								Sz			8285.81	nm
							2D Roughness
								λc			8	µm
								Ra			7.01716	nm
								Rq			8.86502	nm
								Rz			31.8964	nm
							Profile
								⊿D			61.0997	µm
								⊿H			776.534	nm
								Angle			-0.72815	°
								R			0	µm
								Width of cursor			9.11034	µm
								Orange			15.0215	nm
								Blue			599.785	nm
								⊿H2			584.764	nm
								⊿flD			93.3523	µm
								⊿flL			93.3523	µm
								⊿flH			0	nm

## Sheet: d
												ID 0086-0001-1977-0222
							Date
								2025-02-24 11:49:04
							File
								4.sdf
							Original image
								Image size
								562.907	µm	×	562.907	µm
								1022	pix	×	1022	pix
							1st processed image
								Image size
								562.907	µm	×	562.907	µm
								1022	pix	×	1022	pix
								Line X pos			282.004	µm
								Line Y pos			282.004	µm
								Line Height			792.971	nm
								Rect X size			334.33	µm
								Rect Y size			330.474	µm
							2nd processed image
								Image size
								334.33	µm	×	330.474	µm
								1024	pix	×	1012	pix
								⊿X			38.8527	µm
								⊿Y			81.9654	µm
								⊿L			90.7076	µm
								⊿H			803.398	nm
								⊿fL			219.772	µm
								Hmax			5539.72	nm
								Hmin			-1239.58	nm
							3D Roughness (1st processed image)
								Segment			562.907	µm
								Sa			514.036	nm
								Sq			769.737	nm
								Sz			7146.99	nm
							3D Roughness (2nd processed image)
								Segment			334.33	µm
								Sa			789.404	nm
								Sq			1271.53	nm
								Sz			6779.3	nm
							2D Roughness
								λc			8	µm
								Ra			16.6663	nm
								Rq			29.2338	nm
								Rz			140.206	nm
							Profile
								⊿D			45.4517	µm
								⊿H			824.883	nm
								Angle			1.03972	°
								R			0	µm
								Width of cursor			0.324985	µm
								Orange			300.609	nm
								Blue			598.935	nm
								⊿H2			298.326	nm
								⊿flD			60.537	µm
								⊿flL			60.537	µm
								⊿flH			0	nm

## Sheet: e
												ID 0086-0001-1977-0222
							Date
								2025-02-24 12:10:47
							File
								5.sdf
							Original image
								Image size
								562.907	µm	×	562.907	µm
								1022	pix	×	1022	pix
							1st processed image
								Image size
								562.907	µm	×	562.907	µm
								1022	pix	×	1022	pix
								Line X pos			282.004	µm
								Line Y pos			282.004	µm
								Line Height			1086.55	nm
								Rect X size			334.33	µm
								Rect Y size			330.474	µm
							2nd processed image
								Image size
								334.33	µm	×	330.474	µm
								1024	pix	×	1012	pix
								⊿X			74.7671	µm
								⊿Y			71.5156	µm
								⊿L			103.463	µm
								⊿H			836.084	nm
								⊿fL			219.772	µm
								Hmax			5445.95	nm
								Hmin			-1261.72	nm
							3D Roughness (1st processed image)
								Segment			562.907	µm
								Sa			436.999	nm
								Sq			696.657	nm
								Sz			6845.19	nm
							3D Roughness (2nd processed image)
								Segment			334.33	µm
								Sa			944.042	nm
								Sq			1383.65	nm
								Sz			6707.67	nm
							2D Roughness
								λc			8	µm
								Ra			8.58795	nm
								Rq			12.3152	nm
								Rz			60.0295	nm
							Profile
								⊿D			82.2777	µm
								⊿H			832.94	nm
								Angle			0.580015	°
								R			0	µm
								Width of cursor			0.325073	µm
								Orange			299.571	nm
								Blue			600	nm
								⊿H2			300.429	nm
								⊿flD			68.9753	µm
								⊿flL			68.9753	µm
								⊿flH			0	nm

## Sheet: f
												ID 0086-0001-1977-0222
							Date
								2024-08-31 11:36:51
							File
								5.sdf
							Original image
								Image size
								562.907	µm	×	562.907	µm
								1022	pix	×	1022	pix
							1st processed image
								Image size
								562.907	µm	×	562.907	µm
								1022	pix	×	1022	pix
								Line X pos			401.526	µm
								Line Y pos			414.194	µm
								Line Height			0	nm
								Rect X size			532.063	µm
								Rect Y size			434.573	µm
							2nd processed image
								Image size
								532.063	µm	×	434.573	µm
								512	pix	×	418	pix
								⊿X			155.878	µm
								⊿Y			12.4758	µm
								⊿L			156.376	µm
								⊿H			853.511	nm
								⊿fL			137.234	µm
								Hmax			4818.64	nm
								Hmin			-2237.39	nm
							3D Roughness (1st processed image)
								Segment			562.907	µm
								Sa			377.837	nm
								Sq			545.078	nm
								Sz			7564.98	nm
							3D Roughness (2nd processed image)
								Segment			532.063	µm
								Sa			533.864	nm
								Sq			827.528	nm
								Sz			6578.62	nm
							2D Roughness
								λc			8	µm
								Ra			5.7267	nm
								Rq			8.31147	nm
								Rz			28.0881	nm
							Profile
								⊿D			90.5101	µm
								⊿H			855.35	nm
								Angle			0.541448	°
								R			0	µm
								Width of cursor			10.3179	µm
								Orange			15.0215	nm
								Blue			598.712	nm
								⊿H2			583.691	nm
								⊿flD			104.4	µm
								⊿flL			104.4	µm
								⊿flH			0	nm
