# Supplementary material for: Rapid synthesis of micron-thick flexible graphite films via non-equilibrium carbon flux engineering
Source: Nat Commun. 2026 Feb 28;17:3280. doi: 10.1038/s41467-026-70028-8 (PMC13066362; doi:10.1038/s41467-026-70028-8)
Supplement: Supplementary file 3 — Source data [file 41467_2026_70028_MOESM3_ESM.zip › Source Data files/Figure S4.csv]

Process time
s	Current (A)	Temperature (��C)	Current (A)	Temperature (��C)	Current (A)	Temperature (��C)	Current (A)	Temperature (��C)	Current (A)	Temperature (��C)	Current (A)	Temperature (��C)	Current (A)	Temperature (��C)
		120s		90s		60s		50s		40s		30s		0s
2	237.408447	709.494507	237.72493	709.494507	237.2276	709.494507	237.318024	709.494507	237.679718	709.268494	237.001541	709.494507	237.001541	709.494507
2.1	237.272812	709.494507	237.72493	709.720581	237.137177	709.494507	237.498871	709.494507	237.318024	709.494507	237.091965	709.494507	236.865906	709.494507
2.2	237.363235	709.268494	237.950989	709.720581	237.363235	709.494507	237.498871	709.494507	237.408447	709.494507	237.137177	709.494507	237.046753	709.268494
2.3	237.2276	709.494507	237.860565	709.494507	237.046753	709.494507	237.544083	709.720581	237.2276	709.494507	237.272812	709.268494	236.865906	709.494507
2.4	237.2276	709.494507	237.905777	709.494507	237.091965	709.494507	237.634506	709.494507	237.272812	709.494507	237.363235	709.494507	236.956329	709.720581
2.5	237.318024	709.268494	237.860565	709.720581	237.182388	709.494507	237.72493	709.268494	236.956329	709.494507	237.544083	709.720581	237.001541	709.494507
2.6	237.363235	709.268494	237.589294	709.720581	237.2276	709.946655	237.544083	709.720581	237.091965	709.494507	237.634506	709.494507	236.911118	709.494507
2.7	237.363235	709.494507	237.770142	709.268494	237.2276	709.494507	237.544083	709.720581	237.091965	709.494507	237.679718	709.494507	236.911118	709.494507
2.8	237.363235	709.494507	237.770142	709.494507	236.956329	709.494507	237.634506	709.494507	237.046753	709.268494	237.589294	709.720581	237.001541	709.720581
2.9	237.498871	709.494507	237.72493	709.720581	236.956329	709.494507	237.770142	709.494507	237.137177	709.494507	237.634506	709.720581	237.001541	709.494507
3	237.318024	709.268494	237.544083	709.720581	237.091965	709.494507	237.950989	709.494507	237.091965	709.494507	237.996201	709.494507	236.956329	709.494507
3.1	237.408447	709.494507	237.498871	709.494507	237.272812	709.494507	237.770142	709.720581	237.046753	709.720581	237.860565	709.494507	237.001541	709.720581
3.2	237.408447	709.494507	237.363235	709.268494	236.911118	709.494507	237.860565	709.494507	237.272812	709.268494	237.996201	712.207275	236.911118	709.494507
3.3	237.363235	709.268494	237.318024	709.494507	237.318024	709.494507	237.72493	709.494507	237.2276	709.494507	238.086624	712.433289	237.001541	709.494507
3.4	237.498871	709.268494	237.318024	709.494507	237.001541	709.494507	237.72493	709.494507	237.544083	709.494507	237.905777	727.579346	237.001541	709.494507
3.5	237.544083	713.111511	237.001541	720.119385	238.086624	709.268494	237.589294	709.720581	237.408447	709.494507	237.860565	727.353271	236.956329	709.720581
3.6	237.589294	713.563599	237.091965	720.571472	238.674377	715.37207	237.498871	709.494507	237.589294	709.268494	237.950989	742.499329	237.137177	709.720581
3.7	237.544083	725.996948	237.137177	735.491455	237.905777	715.37207	237.498871	709.494507	237.72493	709.494507	237.950989	742.499329	236.956329	720.571472
3.8	237.544083	727.80542	237.091965	735.491455	238.131836	722.153931	237.2276	723.058167	237.770142	715.146057	237.860565	756.515076	237.001541	720.797546
3.9	237.408447	739.786621	237.137177	749.95929	237.905777	726.449036	237.363235	723.28418	237.815353	714.919983	237.860565	756.515076	236.820694	735.039307
4	237.589294	742.04718	237.091965	750.185364	237.815353	735.717529	237.272812	737.073853	237.815353	730.06604	237.634506	770.304749	237.046753	735.265381
4.1	237.498871	753.35022	237.2276	763.522949	237.498871	740.464783	237.272812	737.526001	237.905777	729.839966	237.72493	770.530762	237.046753	749.055054
4.2	237.589294	755.384766	237.363235	763.748962	235.59996	750.411438	237.272812	751.767822	237.905777	744.533875	237.363235	783.416199	237.001541	749.281128
4.3	237.770142	766.009583	237.544083	777.086548	237.679718	752.898071	237.272812	752.21991	237.905777	744.3078	237.318024	783.642273	237.091965	762.166565
4.4	237.634506	768.72229	237.589294	777.312622	238.49353	763.748962	237.544083	764.879272	237.815353	758.097473	237.318024	796.52771	237.001541	762.618652
4.5	237.72493	779.121094	237.634506	790.197998	239.081299	765.783508	237.544083	765.557495	237.860565	757.871399	237.137177	796.753784	237.091965	775.052002
4.6	237.634506	781.381714	237.589294	790.424072	238.674377	775.956238	237.815353	778.442871	237.72493	771.661072	237.2276	808.96106	237.091965	775.730164
4.7	237.815353	791.780457	237.770142	803.083435	237.996201	777.990784	237.770142	779.121094	237.72493	771.661072	237.137177	809.187073	237.182388	787.711365
4.8	237.72493	794.26709	237.72493	803.083435	237.72493	787.259277	237.950989	791.102295	237.679718	784.546509	237.182388	821.394348	237.137177	788.389526
4.9	237.72493	802.857422	237.679718	803.083435	237.634506	788.163513	237.950989	791.780457	237.544083	784.546509	237.091965	821.394348	237.137177	800.370728
5	237.815353	806.474365	237.815353	815.742859	236.459	800.370728	238.041412	803.761658	237.679718	797.65802	237.272812	833.149475	237.091965	800.822876
5.1	237.72493	815.064636	237.634506	815.742859	237.046753	801.04895	238.041412	804.891968	237.589294	797.884094	237.272812	833.149475	237.091965	812.125854
5.2	237.815353	818.681641	237.679718	827.723999	237.182388	812.578003	238.086624	815.968872	237.589294	809.865234	237.408447	844.678528	237.272812	812.804077
5.3	237.815353	825.689453	237.498871	827.950073	236.368576	812.578003	238.041412	816.873169	237.408447	809.639221	237.589294	845.130676	237.046753	824.107056
5.4	237.905777	830.210693	237.589294	839.479126	237.318024	824.785217	238.041412	828.176147	237.408447	822.07251	237.498871	855.755493	237.182388	824.785217
5.5	237.770142	837.44458	237.589294	850.782166	237.2276	824.785217	238.041412	828.854309	237.272812	822.07251	237.634506	855.981567	237.091965	835.636108
5.6	237.679718	841.739746	237.318024	851.00824	237.544083	834.957947	237.72493	839.479126	237.272812	833.601562	237.679718	867.058472	237.091965	836.314331
5.7	237.72493	847.165222	237.498871	862.085205	237.046753	834.957947	237.770142	840.383423	237.318024	833.375549	237.679718	867.058472	237.091965	846.034912
5.8	237.634506	852.590637	237.498871	862.085205	237.001541	844.904602	237.634506	850.782166	237.182388	845.130676	237.72493	877.231201	237.137177	847.165222
5.9	237.815353	858.242188	237.589294	872.710022	237.091965	844.904602	237.498871	851.686401	237.272812	844.904602	237.770142	877.68335	237.182388	856.885803
6	237.589294	863.893677	237.2276	872.710022	237.182388	854.39917	237.408447	861.406982	237.137177	855.755493	237.860565	887.856079	237.182388	858.016113
6.1	237.770142	869.093018	237.408447	872.936035	237.182388	854.39917	237.408447	862.537292	237.2276	855.755493	237.72493	887.856079	237.272812	867.284546
6.2	237.544083	874.292419	237.182388	882.656677	237.318024	863.893677	237.498871	872.03186	237.2276	867.058472	237.860565	897.802673	237.2276	868.188843
6.3	237.634506	877.68335	237.137177	883.334839	237.498871	863.893677	237.272812	873.388184	237.408447	867.058472	237.634506	898.028748	237.272812	877.231201
6.4	237.498871	884.691223	237.182388	892.377258	237.363235	872.936035	237.272812	882.204529	237.498871	877.005127	237.770142	907.297241	237.2276	878.361511
6.5	237.544083	887.630005	237.137177	902.323914	237.634506	873.162109	237.046753	883.334839	237.363235	877.231201	237.589294	907.749329	237.363235	886.499695
6.6	237.498871	894.637817	237.137177	902.776001	237.634506	881.978516	237.137177	892.151184	237.589294	886.951782	237.544083	916.565674	237.363235	888.082092
6.7	237.318024	896.220276	237.046753	911.140259	237.770142	882.204529	237.2276	893.507568	237.589294	887.403931	237.408447	916.791748	237.363235	896.220276
6.8	237.408447	904.358459	237.2276	911.81842	237.770142	890.342712	237.272812	901.193604	237.72493	896.672363	237.318024	925.608093	237.363235	898.028748
6.9	237.182388	906.166931	237.137177	911.81842	238.719589	890.568787	237.544083	903.002075	237.589294	897.350586	237.498871	925.834167	237.318024	905.714783
7	237.2276	913.626892	237.2276	920.408691	240.437653	899.159058	237.544083	910.914185	237.770142	906.393005	237.363235	933.972351	237.634506	907.071167
7.1	237.046753	914.079041	237.2276	928.772949	238.177048	899.159058	237.72493	912.270569	237.72493	906.619019	237.498871	934.424438	237.498871	913.852966
7.2	237.137177	922.895386	237.318024	928.772949	238.131836	907.071167	237.679718	919.504456	237.770142	915.435425	237.272812	942.336548	237.363235	915.887512
7.3	237.046753	923.347534	237.318024	937.137207	237.950989	907.071167	237.860565	921.086914	237.770142	915.435425	237.318024	942.562622	237.318024	922.217163
7.4	236.956329	931.259644	237.272812	937.137207	237.950989	917.017822	237.815353	927.868713	237.770142	924.251709	237.318024	950.474731	237.408447	924.251709
7.5	237.046753	931.711731	237.498871	937.815369	237.950989	917.017822	237.815353	929.903259	237.905777	924.703857	237.318024	950.700806	237.634506	930.129272
7.6	236.911118	939.849915	237.544083	944.597168	237.815353	926.286255	237.860565	934.650513	237.770142	932.163818	237.091965	957.934692	237.679718	932.163818
7.7	237.046753	939.849915	237.679718	945.501404	237.950989	926.512329	237.770142	937.815369	237.860565	933.068115	237.182388	958.612915	237.679718	937.815369
7.8	237.001541	947.988037	237.679718	952.509277	237.950989	935.780823	237.815353	943.692932	237.72493	940.528076	237.408447	965.394714	237.679718	939.849915
7.9	237.046753	947.988037	237.679718	953.413513	237.950989	935.554749	237.72493	945.953491	237.72493	940.980225	237.182388	965.846802	237.860565	944.823242
8	237.137177	955.900146	237.72493	959.969238	237.318024	944.371094	237.72493	950.474731	237.589294	948.440186	237.272812	973.306824	237.770142	947.988037
8.1	237.137177	955.900146	237.72493	960.873535	237.634506	944.371094	237.498871	953.413513	237.498871	948.892334	237.498871	973.532837	237.815353	952.283203
8.2	237.272812	963.134094	237.679718	966.751099	237.544083	952.961426	237.634506	957.934692	237.363235	956.352295	237.363235	979.862549	237.860565	954.995911
8.3	237.272812	963.134094	237.498871	967.655273	237.544083	953.187439	237.408447	961.099548	237.2276	956.804443	237.363235	980.314697	237.860565	959.743164
8.4	237.498871	970.82019	237.498871	973.758911	238.086624	961.099548	237.318024	966.072876	237.318024	963.134094	237.544083	986.870422	237.996201	962.229858
8.5	237.272812	970.82019	237.589294	974.889221	237.318024	961.551636	237.318024	968.107422	237.137177	963.812256	237.679718	987.548584	237.815353	965.620728
8.6	237.363235	977.828003	237.589294	980.088623	237.046753	969.237732	237.2276	971.272278	237.091965	970.594116	238.403107	993.426147	237.950989	969.011658
8.7	237.498871	977.828003	237.589294	981.671021	237.137177	969.463745	237.363235	975.115295	236.911118	971.046204	237.72493	994.10437	237.905777	972.402588
8.8	237.363235	984.609863	237.815353	986.418335	237.318024	977.149841	237.272812	978.506226	237.001541	977.601929	237.408447	1000.208008	237.950989	975.793457
8.9	237.498871	984.835876	237.498871	987.774658	237.318024	977.149841	237.318024	981.671021	237.272812	977.828003	237.318024	1000.886169	237.950989	977.828003
9	237.634506	991.165527	236.911118	992.747986	237.001541	984.609863	237.182388	983.027405	237.2276	983.931641	237.770142	1006.085571	237.950989	982.123169
9.1	237.950989	991.391602	236.865906	994.782532	237.091965	984.835876	237.318024	988.678894	237.544083	984.609863	237.770142	1006.763733	237.950989	983.931641
9.2	237.905777	998.173462	237.046753	999.077637	237.046753	991.617676	237.272812	990.71344	237.589294	990.261353	237.950989	1012.189209	237.860565	988.452881
9.3	237.950989	997.947388	237.046753	1000.660095	237.046753	992.069824	237.498871	995.008545	237.679718	991.165527	237.815353	1013.319458	237.950989	989.357056
9.4	237.996201	1004.2771	237.046753	1004.729187	237.091965	998.851624	237.860565	996.36499	237.679718	996.36499	237.905777	1018.066772	237.72493	994.556458
9.5	237.996201	1004.2771	237.272812	1006.537659	237.137177	999.077637	237.318024	1001.338257	237.860565	997.269165	237.815353	1019.197021	237.770142	995.460693
9.6	237.905777	1010.60675	236.775482	1010.154663	237.860565	1005.407349	237.634506	1002.016479	237.860565	1002.242554	238.177048	1024.17041	237.770142	1000.434021
9.7	237.860565	1010.60675	237.137177	1012.641296	237.137177	1005.633423	237.72493	1006.763733	237.905777	1002.920654	237.72493	1025.074585	237.634506	1001.112183
9.8	237.815353	1016.25824	237.408447	1016.936401	236.775482	1012.189209	238.086624	1007.21582	237.996201	1007.441895	237.634506	1029.821899	237.815353	1005.859497
9.9	237.679718	1016.25824	237.363235	1018.292786	237.318024	1012.415222	237.589294	1013.093384	237.996201	1009.024292	237.498871	1030.952148	237.634506	1006.085571
10	237.815353	1022.361877	237.905777	1021.005493	237.272812	1018.292786	237.770142	1013.319458	238.131836	1013.545532	237.363235	1035.699463	237.815353	1011.510986
10.1	237.815353	1022.361877	237.408447	1023.944336	236.232925	1018.744873	237.996201	1018.51886	237.950989	1014.223755	237.363235	1036.829712	237.679718	1011.737061
10.2	237.589294	1028.013428	237.634506	1026.656982	237.72493	1024.622437	237.544083	1018.970947	237.860565	1018.970947	237.363235	1041.124878	237.72493	1016.710327
10.3	237.318024	1028.013428	237.679718	1029.369751	237.634506	1026.656982	237.860565	1024.396484	237.815353	1020.101318	237.272812	1041.803101	237.363235	1016.710327
10.4	237.318024	1033.890991	237.815353	1031.178223	237.544083	1030.047852	238.086624	1024.622437	237.770142	1023.944336	237.137177	1045.87207	237.408447	1022.361877
10.5	237.318024	1033.890991	238.312683	1034.795166	237.634506	1030.5	237.363235	1029.821899	237.72493	1025.526733	237.091965	1047.002441	237.318024	1022.135803
10.6	237.046753	1039.316406	237.589294	1036.603638	237.679718	1035.247314	237.634506	1030.047852	237.589294	1029.821899	237.001541	1050.619385	237.272812	1027.335205
10.7	237.137177	1039.54248	238.041412	1040.220703	237.634506	1035.925537	238.041412	1035.473389	237.544083	1030.952148	237.091965	1051.97583	237.363235	1027.335205
10.8	237.137177	1044.967896	237.815353	1040.898804	237.72493	1039.994629	237.318024	1035.473389	237.589294	1034.569092	237.815353	1054.688477	237.2276	1032.76062
10.9	237.137177	1044.967896	237.860565	1044.967896	237.589294	1040.446655	237.634506	1040.898804	237.363235	1035.925537	236.956329	1056.949097	237.318024	1032.76062
11	237.2276	1049.715088	237.815353	1045.646118	237.815353	1044.967896	237.408447	1040.898804	237.408447	1039.54248	237.001541	1059.209717	237.091965	1037.507935
11.1	237.272812	1049.941162	237.770142	1049.941162	237.905777	1045.646118	237.2276	1046.098145	237.363235	1041.124878	236.956329	1061.018188	237.182388	1037.507935
11.2	237.272812	1054.236328	237.950989	1050.619385	237.770142	1049.489136	237.2276	1045.87207	237.091965	1044.063721	237.318024	1062.82666	237.091965	1042.481201
11.3	237.272812	1054.462402	237.589294	1053.78418	237.905777	1049.941162	237.182388	1050.845459	237.001541	1045.646118	236.73027	1065.313354	237.091965	1042.481201
11.4	237.272812	1058.30542	237.544083	1054.010254	237.770142	1053.558228	237.137177	1050.845459	237.408447	1048.810913	237.182388	1066.895752	237.046753	1047.002441
11.5	237.408447	1058.531494	237.272812	1058.079346	237.72493	1054.010254	237.091965	1055.592773	237.137177	1050.619385	237.182388	1068.930298	237.091965	1047.002441
11.6	237.634506	1062.82666	237.182388	1058.30542	237.544083	1057.627197	237.363235	1055.592773	237.182388	1052.880005	237.182388	1070.964844	268.604767	1051.523682
11.7	237.679718	1062.82666	237.182388	1062.148438	237.498871	1058.079346	253.503937	1059.887939	237.272812	1054.462402	237.363235	1071.416992	312.370026	1051.97583
11.8	237.679718	1066.669678	237.182388	1062.148438	237.634506	1061.470337	311.60141	1059.887939	237.408447	1056.949097	237.318024	1074.355713	314.088074	1056.044922
11.9	237.770142	1066.669678	237.72493	1066.443604	237.2276	1062.374512	314.314148	1064.635132	237.996201	1058.983643	288.091156	1076.842407	313.952423	1056.496948
12	307.125427	1070.964844	304.910034	1066.443604	284.609833	1065.313354	314.449768	1064.635132	308.481781	1061.018188	313.816803	1078.424805	314.088074	1072.321167
12.1	307.125427	1070.964844	314.042847	1070.060547	313.364685	1065.991455	314.630615	1080.007202	314.13327	1063.052734	314.314148	1081.137573	314.223724	1072.321167
12.2	314.449768	1075.033936	311.646637	1070.060547	313.99765	1068.930298	314.721039	1080.007202	314.585419	1066.669678	314.314148	1084.302368	314.268921	1089.275635
12.3	314.675842	1075.26001	315.806122	1076.616333	313.862	1070.060547	315.082733	1096.735718	313.364685	1075.033936	314.449768	1097.187744	314.314148	1089.727783
12.4	314.540192	1089.049683	313.455109	1076.616333	314.268921	1079.555176	314.901886	1097.187744	313.093414	1079.781128	314.540192	1100.126587	314.404572	1106.456299
12.5	314.585419	1090.179932	312.234375	1090.406006	314.042847	1083.624268	315.037537	1112.786011	317.343353	1090.63208	314.585419	1114.594482	314.630615	1106.456299
12.6	314.268921	1105.099854	309.702515	1090.63208	313.99765	1094.927246	315.218384	1113.011963	314.675842	1093.570801	314.721039	1115.724731	314.449768	1122.054443
12.7	314.178497	1106.456299	311.375336	1106.230225	315.037537	1099.222412	315.308807	1128.610107	314.449768	1106.00415	314.811462	1130.418701	314.675842	1122.280518
12.8	314.178497	1120.245972	313.862	1106.230225	315.851349	1108.264771	315.308807	1128.836182	314.585419	1108.716919	314.811462	1131.775024	314.675842	1137.426514
12.9	313.99765	1122.280518	313.635956	1121.602295	315.625275	1113.91626	314.856689	1142.852051	314.494995	1121.828369	314.721039	1145.564697	314.675842	1137.652588
13	313.99765	1135.618042	312.73172	1121.602295	316.167816	1122.280518	314.811462	1143.304077	314.585419	1123.410767	314.766266	1146.016846	314.494995	1151.668335
13.1	313.952423	1136.748291	312.460449	1134.713867	314.088074	1128.384155	314.856689	1157.319824	314.449768	1136.974365	314.811462	1160.032593	314.268921	1151.894409
13.2	313.99765	1149.181641	312.460449	1134.713867	313.816803	1135.165894	314.766266	1157.998047	314.721039	1139.46106	314.675842	1160.032593	314.856689	1165.684082
13.3	313.99765	1150.990112	312.776917	1148.503418	313.952423	1142.399902	314.585419	1171.335571	314.540192	1151.442261	314.811462	1174.274414	314.721039	1165.910156
13.4	314.042847	1162.519287	312.912567	1148.503418	313.771576	1150.312012	314.404572	1171.561646	314.223724	1153.928955	314.811462	1174.04834	314.675842	1178.569458
13.5	314.042847	1164.101562	311.691833	1161.388916	313.726379	1157.998047	314.540192	1184.220947	314.042847	1165.684082	314.901886	1186.707642	314.585419	1178.795532
13.6	314.042847	1176.082764	312.143951	1161.61499	314.042847	1162.519287	314.223724	1184.673096	314.088074	1166.362305	314.856689	1186.707642	314.540192	1191.228882
13.7	314.223724	1177.439209	314.540192	1173.144043	314.13327	1172.013672	314.268921	1196.428223	314.088074	1179.021606	314.766266	1198.914917	314.314148	1191.454956
13.8	314.223724	1187.385864	313.229034	1173.370117	314.042847	1176.082764	314.178497	1196.880371	314.088074	1179.247681	314.675842	1199.140991	314.630615	1202.757935
13.9	314.268921	1189.42041	312.234375	1183.994873	314.585419	1184.673096	313.952423	1208.18335	314.13327	1192.133057	314.721039	1209.313721	314.404572	1203.210083
14	314.630615	1199.140991	312.641296	1184.220947	314.540192	1188.516113	313.862	1208.409424	313.99765	1192.359131	314.630615	1209.313721	314.223724	1213.156738
14.1	314.630615	1201.175537	312.098755	1194.167603	313.590729	1196.202148	313.771576	1218.130005	314.540192	1204.114258	314.766266	1219.486328	314.13327	1213.382812
14.2	314.630615	1209.087646	312.098755	1194.393677	312.86734	1198.010742	313.816803	1218.582153	314.721039	1204.114258	314.99231	1219.938477	313.952423	1222.877319
14.3	314.630615	1211.348267	312.008331	1205.470703	319.106598	1207.053101	313.862	1228.07666	314.901886	1214.739136	314.675842	1229.65918	313.681152	1223.103271
14.4	314.630615	1219.260254	312.189178	1205.696777	315.082733	1208.635498	314.042847	1228.980957	314.811462	1214.739136	314.630615	1229.65918	313.862	1232.371826
14.5	314.630615	1221.520996	312.098755	1215.643311	314.99231	1216.321533	314.088074	1237.119141	314.766266	1224.911865	314.675842	1238.92749	313.907227	1232.823975
14.6	314.630615	1228.07666	312.234375	1215.869385	314.856689	1216.999756	314.178497	1237.571289	314.811462	1224.911865	314.675842	1238.92749	313.816803	1240.962158
14.7	314.630615	1231.015381	312.460449	1225.590088	314.675842	1225.816162	314.178497	1245.709351	314.585419	1234.632446	314.630615	1247.743896	314.088074	1241.414307
14.8	314.811462	1237.797241	312.550873	1225.816162	314.811462	1226.494263	314.585419	1246.613647	314.856689	1234.858398	314.540192	1247.743896	314.268921	1249.778442
14.9	314.811462	1240.51001	312.415222	1234.858398	314.766266	1235.762695	314.99231	1253.847534	314.675842	1243.674805	314.540192	1256.334229	314.178497	1250.004517
15	314.449768	1247.065674	312.415222	1235.084473	314.856689	1235.762695	314.99231	1254.299683	314.675842	1243.674805	314.268921	1256.334229	314.268921	1257.4646
15.1	314.268921	1249.326416	312.415222	1244.579102	314.721039	1245.257324	315.082733	1261.533569	314.540192	1252.491211	314.314148	1264.246338	314.314148	1257.916626
15.2	314.13327	1254.525635	312.460449	1244.805176	314.99231	1245.257324	314.947113	1262.211792	314.494995	1252.717285	314.268921	1264.472412	314.449768	1265.602661
15.3	313.99765	1257.916626	312.641296	1253.62146	314.901886	1254.299683	314.947113	1269.219727	314.494995	1260.40332	314.223724	1271.932373	314.494995	1266.05481
15.4	313.99765	1262.663818	312.641296	1253.847534	314.856689	1254.073608	314.766266	1269.671753	314.223724	1260.40332	314.223724	1272.158447	314.494995	1272.610596
15.5	313.952423	1265.828735	312.86734	1262.211792	314.901886	1262.889893	314.766266	1276.227539	314.223724	1268.089355	314.042847	1279.392334	314.494995	1273.514771
15.6	313.862	1269.671753	312.776917	1262.437744	314.856689	1262.889893	314.675842	1277.357788	314.042847	1268.089355	314.088074	1279.392334	314.585419	1280.070557
15.7	313.771576	1273.740845	312.912567	1270.349854	314.766266	1270.575928	314.675842	1283.461426	314.042847	1275.323242	313.99765	1286.626221	314.721039	1280.748779
15.8	313.907227	1277.357788	312.86734	1270.575928	314.630615	1270.802002	314.721039	1284.139648	313.907227	1275.549316	313.99765	1286.626221	314.675842	1286.852295
15.9	313.952423	1280.748779	313.002991	1278.714111	314.811462	1278.714111	314.540192	1290.243164	313.862	1282.783203	313.907227	1293.182007	314.721039	1287.304443
16	314.042847	1283.235352	312.957764	1279.16626	314.630615	1278.714111	314.540192	1291.373535	313.952423	1283.009277	314.042847	1293.182007	314.811462	1293.408081
16.1	314.178497	1288.20874	312.822144	1285.94812	314.675842	1285.94812	314.404572	1296.572998	313.907227	1289.338989	313.952423	1299.511719	314.766266	1294.086182
16.2	314.178497	1290.243164	312.776917	1286.626221	314.585419	1285.94812	314.449768	1297.477173	314.042847	1289.338989	313.907227	1299.963867	314.721039	1299.737793
16.3	314.268921	1295.216553	312.641296	1292.956055	314.585419	1293.182007	314.178497	1302.450439	314.223724	1295.894775	313.952423	1305.615356	314.675842	1300.189941
16.4	314.268921	1296.799072	312.686493	1293.408081	314.494995	1293.182007	314.178497	1303.580811	314.449768	1296.12085	313.862	1305.615356	215.525818	1304.937134
16.5	314.449768	1301.772339	312.415222	1299.511719	314.404572	1299.737793	314.13327	1307.649902	314.494995	1301.546265	313.952423	1311.266846	2.667511	1306.067383
16.6	314.449768	1302.676514	312.324799	1299.963867	314.449768	1299.963867	314.088074	1308.780151	314.721039	1301.772339	313.907227	1311.266846	0.678181	1305.389282
16.7	314.404572	1307.423828	312.143951	1305.841309	314.223724	1306.067383	294.23999	1313.301392	314.811462	1307.197754	313.99765	1316.466309	0.678181	1305.389282
16.8	314.449768	1309.458374	312.098755	1306.293457	314.314148	1306.067383	278.099274	1314.431641	314.901886	1307.423828	313.907227	1316.466309	0.768605	1284.817871
16.9	314.675842	1313.301392	303.870148	1310.814697	314.088074	1311.49292	277.737579	1316.240234	304.819611	1312.397217	284.112488	1321.665527	0.723393	1281.200806
17	314.675842	1313.753418	278.370544	1311.49292	283.569946	1311.49292	277.692383	1317.370483	279.229584	1312.171143	277.87323	1321.891602	0.723393	1262.211792
17.1	314.721039	1318.500732	277.511536	1316.240234	277.87323	1317.370483	277.737579	1316.466309	278.325348	1317.144409	277.601959	1324.378418	0.678181	1257.916626
17.2	314.901886	1318.726807	277.511536	1317.144409	277.737579	1317.144409	277.963654	1316.240234	278.234924	1317.370483	277.737579	1324.60437	0.723393	1241.414307
17.3	314.901886	1323.700195	277.601959	1318.048584	277.828003	1320.5354	278.099274	1315.109863	278.280121	1315.788086	277.601959	1323.248047	0.678181	1237.119141
17.4	290.125702	1323.474121	277.601959	1318.048584	277.692383	1320.5354	278.415771	1314.657715	278.189697	1315.788086	277.737579	1323.021973	0.768605	1221.068848
17.5	278.551392	1328.221436	277.692383	1317.370483	277.87323	1319.405029	278.325348	1313.979492	278.370544	1314.657715	277.692383	1321.213501	0.678181	1216.773682
17.6	278.234924	1328.221436	277.647156	1317.144409	277.647156	1319.405029	278.506195	1313.527466	278.325348	1314.657715	277.692383	1320.987427	0.768605	1203.662109
17.7	278.099274	1329.577637	277.647156	1315.788086	277.692383	1318.048584	278.460968	1312.849243	278.189697	1313.527466	277.692383	1319.857178	0.813817	1198.462769
17.8	277.963654	1330.934082	277.918427	1315.788086	277.692383	1318.048584	278.415771	1312.171143	278.370544	1313.301392	277.601959	1319.857178	0.723393	1185.125244
17.9	277.918427	1327.769287	277.963654	1314.883789	277.692383	1317.144409	278.325348	1311.718994	278.054077	1312.397217	277.647156	1318.500732	0.678181	1179.247681
18	277.828003	1327.543213	278.189697	1314.657715	277.692383	1317.144409	278.234924	1311.718994	277.963654	1312.171143	277.692383	1318.048584	0.723393	1166.13623
18.1	277.737579	1325.734619	278.054077	1313.979492	277.601959	1316.01416	278.234924	1311.040771	277.918427	1311.040771	277.692383	1317.370483	0.678181	1161.388916
18.2	277.647156	1325.734619	278.189697	1313.753418	277.692383	1315.788086	278.099274	1310.588623	277.87323	1310.814697	277.647156	1317.370483	0.723393	1150.538086
18.3	277.601959	1324.152344	278.054077	1313.301392	277.556732	1315.109863	278.099274	1310.362549	277.782806	1310.362549	277.647156	1316.01416	0.723393	1143.530151
18.4	277.466309	1324.152344	278.189697	1313.075317	277.647156	1315.335938	278.00885	1309.9104	277.737579	1310.362549	277.647156	1316.01416	0.678181	1134.035645
18.5	277.556732	1322.795898	278.234924	1312.397217	277.556732	1313.979492	277.963654	1309.684448	277.782806	1309.458374	277.692383	1315.335938	0.768605	1127.932007
18.6	277.601959	1322.795898	278.189697	1312.171143	277.647156	1314.205566	277.87323	1309.2323	277.782806	1309.458374	277.601959	1315.109863	0.768605	1120.019897
18.7	277.511536	1321.213501	278.189697	1311.945068	277.647156	1313.753418	277.87323	1309.006226	277.737579	1309.006226	277.737579	1314.431641	0.723393	1111.65564
18.8	277.601959	1321.213501	278.099274	1311.945068	277.647156	1313.527466	277.828003	1308.780151	277.737579	1309.006226	277.782806	1313.979492	0.723393	1104.195679
18.9	277.556732	1320.309326	278.099274	1311.49292	277.692383	1313.075317	277.737579	1308.780151	277.692383	1308.554199	277.692383	1313.527466	0.768605	1096.735718
19	277.647156	1320.309326	278.00885	1311.266846	277.601959	1312.849243	277.737579	1308.554199	277.828003	1308.328125	277.828003	1313.527466	0.678181	1092.214478
19.1	277.601959	1319.178955	277.918427	1311.040771	277.828003	1312.171143	277.556732	1308.328125	278.00885	1307.875977	277.692383	1312.397217	0.723393	1082.267822
19.2	277.737579	1319.178955	277.782806	1311.040771	277.692383	1312.397217	277.647156	1308.328125	278.234924	1307.649902	277.737579	1312.397217	0.678181	1075.712158
19.3	277.828003	1318.274658	277.692383	1310.814697	277.782806	1311.49292	277.556732	1307.875977	278.325348	1307.197754	277.601959	1311.945068	0.678181	1069.156372
19.4	277.828003	1318.274658	277.556732	1310.814697	277.782806	1311.49292	277.692383	1307.423828	278.370544	1306.97168	277.692383	1311.718994	0.768605	1063.730957
19.5	277.918427	1317.144409	277.556732	1310.362549	277.87323	1311.266846	277.782806	1307.423828	278.325348	1306.745605	277.692383	1311.040771	0.678181	1056.496948
19.6	277.87323	1317.144409	277.556732	1310.136475	277.963654	1311.040771	277.828003	1307.197754	278.460968	1306.745605	277.692383	1310.814697	0.723393	1052.653931
19.7	278.054077	1316.466309	277.511536	1309.9104	277.963654	1310.588623	278.054077	1307.197754	278.370544	1306.293457	277.782806	1310.588623	0.678181	1044.063721
19.8	277.963654	1316.466309	277.511536	1309.684448	278.099274	1310.136475	278.054077	1306.97168	278.370544	1306.067383	277.692383	1310.362549	0.768605	1039.768555
19.9	278.099274	1315.335938	277.511536	1309.684448	277.963654	1309.9104	278.280121	1306.745605	278.325348	1306.067383	277.737579	1309.9104	0.768605	1031.404297
20	278.054077	1315.335938	277.601959	1309.458374	278.234924	1309.9104	278.280121	1306.519531	278.325348	1306.067383	277.692383	1309.9104	0.723393	1028.917603
20.1	278.189697	1314.883789	277.737579	1309.458374	278.099274	1309.684448	278.280121	1306.519531	278.325348	1305.615356	277.692383	1309.458374	0.768605	1019.197021
20.2	278.325348	1314.883789	277.692383	1309.006226	278.234924	1309.684448	278.189697	1306.293457	278.280121	1305.615356	277.692383	1309.458374	0.678181	1017.614624
20.3	278.280121	1313.753418	277.828003	1309.006226	278.099274	1309.458374	278.234924	1306.067383	278.325348	1305.389282	277.737579	1309.2323	0.678181	1007.894043
20.4	278.460968	1313.979492	277.782806	1309.2323	278.054077	1309.2323	278.234924	1306.067383	278.099274	1305.615356	277.692383	1308.780151	0.678181	1006.763733
20.5	278.280121	1313.527466	277.918427	1309.006226	278.189697	1309.006226	278.280121	1306.067383	278.189697	1305.163208	277.556732	1308.780151	0.678181	997.043091
20.6	278.325348	1313.527466	277.828003	1308.554199	278.189697	1308.780151	278.325348	1305.615356	277.918427	1304.937134	277.782806	1309.006226	0.587757	996.138916
20.7	278.189697	1312.849243	277.963654	1308.780151	278.234924	1308.780151	278.054077	1305.615356	277.828003	1304.937134	277.647156	1308.554199	0.632969	986.192261
20.8	278.00885	1312.849243	278.00885	1308.780151	278.234924	1308.780151	278.00885	1305.615356	277.828003	1304.937134	277.692383	1308.328125	0.587757	986.192261
20.9	277.828003	1312.397217	277.963654	1308.780151	278.189697	1308.554199	277.782806	1305.389282	277.692383	1304.485107	277.692383	1308.328125	0.768605	976.019531
21	277.782806	1312.171143	278.234924	1308.780151	278.099274	1308.554199	277.782806	1305.163208	277.737579	1304.259033	277.737579	1308.328125	0.723393	976.019531
21.1	277.737579	1311.49292	278.099274	1308.554199	278.00885	1308.328125	277.692383	1304.937134	277.647156	1304.485107	277.692383	1307.875977	0.723393	966.072876
21.2	277.601959	1311.49292	278.325348	1308.780151	278.054077	1308.554199	277.692383	1305.163208	277.782806	1304.259033	277.647156	1307.875977	0.723393	966.072876
21.3	277.556732	1311.266846	278.325348	1308.554199	278.054077	1308.328125	277.737579	1305.163208	277.601959	1303.580811	277.692383	1307.649902	0.723393	956.578369
21.4	277.421112	1311.266846	278.415771	1308.328125	278.234924	1307.875977	277.692383	1304.711182	277.692383	1304.032959	277.601959	1307.649902	0.768605	956.804443
21.5	277.466309	1310.588623	278.280121	1308.328125	278.099274	1308.328125	277.782806	1304.711182	277.647156	1303.580811	277.737579	1307.423828	0.723393	947.309875
21.6	277.330688	1310.588623	278.280121	1308.554199	278.189697	1308.328125	277.828003	1304.711182	277.737579	1303.580811	277.601959	1307.197754	0.723393	947.083801
21.7	277.466309	1310.362549	278.189697	1308.328125	278.00885	1307.649902	277.918427	1304.711182	278.054077	1303.354736	277.692383	1307.423828	0.678181	938.267456
21.8	277.511536	1310.362549	277.963654	1308.328125	278.099274	1307.649902	277.87323	1304.485107	278.099274	1303.354736	277.647156	1307.423828	0.678181	938.267456
21.9	277.556732	1309.9104	277.918427	1308.328125	277.963654	1307.649902	278.00885	1304.485107	278.415771	1303.354736	277.692383	1307.197754	0.632969	929.451111
22	277.692383	1309.684448	277.692383	1308.554199	277.87323	1307.423828	278.189697	1304.259033	278.325348	1303.354736	277.692383	1306.97168	0.678181	929.451111
22.1	277.647156	1309.684448	277.601959	1308.554199	277.918427	1307.423828	278.234924	1304.485107	278.551392	1303.354736	277.556732	1306.745605	0.723393	921.086914
22.2	277.782806	1309.458374	277.466309	1307.875977	277.737579	1307.197754	278.506195	1304.259033	278.460968	1303.354736	277.601959	1306.97168	0.723393	921.086914
22.3	277.87323	1309.006226	277.511536	1307.875977	277.87323	1307.423828	278.415771	1304.032959	278.506195	1303.128662	277.556732	1306.97168	0.723393	912.270569
22.4	278.00885	1309.006226	277.466309	1307.875977	277.782806	1307.197754	278.415771	1304.032959	278.460968	1303.128662	277.647156	1306.519531	0.723393	912.044495
22.5	278.099274	1309.2323	277.556732	1307.875977	277.737579	1306.97168	278.280121	1304.259033	278.280121	1302.902588	277.511536	1306.519531	0.678181	903.906311
22.6	278.054077	1309.2323	277.601959	1307.649902	277.647156	1306.745605	278.325348	1303.580811	278.234924	1303.128662	277.511536	1306.519531	0.723393	903.680298
22.7	278.280121	1308.554199	277.601959	1307.649902	277.601959	1306.745605	278.280121	1303.580811	278.00885	1302.902588	277.601959	1306.293457	0.678181	895.542114
22.8	278.054077	1308.328125	277.692383	1307.875977	277.601959	1306.97168	278.189697	1304.032959	278.054077	1303.128662	277.511536	1306.067383	0.632969	895.31604
22.9	278.280121	1308.554199	277.692383	1307.649902	277.647156	1306.745605	278.280121	1303.580811	277.918427	1302.902588	277.556732	1306.067383	0.723393	887.403931
23	278.099274	1308.554199	277.782806	1307.423828	277.692383	1306.745605	278.189697	1303.354736	277.87323	1302.676514	277.466309	1306.293457	0.723393	887.403931
23.1	278.280121	1308.328125	277.87323	1307.423828	277.511536	1306.519531	278.099274	1303.354736	277.963654	1302.902588	277.601959	1306.067383	0.632969	879.491821
23.2	278.099274	1308.554199	277.918427	1307.423828	277.647156	1306.745605	277.963654	1303.354736	277.87323	1302.676514	277.511536	1305.841309	0.678181	879.039673
23.3	278.280121	1308.328125	278.234924	1307.423828	277.511536	1306.293457	277.87323	1303.580811	277.963654	1302.902588	277.556732	1305.841309	0.723393	871.805786
23.4	278.280121	1308.328125	278.099274	1307.197754	277.601959	1306.293457	277.828003	1303.354736	277.737579	1302.676514	277.511536	1306.067383	0.859029	871.579712
23.5	278.189697	1307.875977	278.280121	1307.423828	277.692383	1306.293457	277.692383	1303.354736	277.692383	1302.450439	277.511536	1306.067383	0.768605	863.893677
23.6	278.325348	1307.875977	278.325348	1307.423828	277.601959	1306.293457	277.647156	1303.580811	277.601959	1302.676514	277.466309	1305.615356	0.723393	863.667603
23.7	278.00885	1307.649902	278.370544	1307.423828	277.647156	1306.067383	277.601959	1303.354736	277.601959	1302.676514	277.511536	1305.615356	0.632969	856.433655
23.8	277.963654	1307.649902	278.234924	1307.197754	277.647156	1306.067383	277.647156	1303.354736	277.556732	1302.450439	277.692383	1306.067383	0.723393	856.207642
23.9	277.87323	1307.423828	278.234924	1307.423828	277.782806	1306.067383	277.601959	1303.354736	277.601959	1302.676514	277.601959	1305.841309	0.813817	848.973694
24	277.782806	1307.423828	278.234924	1307.423828	277.692383	1306.293457	277.692383	1303.354736	277.692383	1302.676514	277.601959	1305.615356	0.768605	848.973694
24.1	277.601959	1307.423828	278.189697	1307.423828	277.828003	1306.067383	277.828003	1303.128662	277.737579	1302.450439	277.601959	1305.615356	0.768605	841.96582
24.2	277.601959	1307.423828	278.325348	1307.197754	277.918427	1305.841309	278.054077	1303.128662	278.00885	1302.224365	277.601959	1305.615356	0.768605	841.739746
24.3	277.601959	1306.97168	277.918427	1306.97168	277.963654	1305.841309	278.189697	1302.902588	277.963654	1302.450439	277.601959	1305.615356	0.723393	834.731873
24.4	277.421112	1306.97168	277.918427	1307.197754	277.828003	1305.841309	278.370544	1302.902588	278.099274	1302.224365	277.556732	1305.389282	0.723393	834.505859
24.5	277.511536	1306.97168	277.737579	1307.197754	277.963654	1306.067383	278.415771	1303.128662	278.234924	1302.450439	277.782806	1305.389282	0.723393	828.402222
24.6	277.375885	1306.97168	277.737579	1306.97168	278.099274	1305.615356	278.415771	1302.902588	278.234924	1302.450439	277.647156	1305.615356	0.723393	828.402222
24.7	277.511536	1306.745605	277.601959	1306.97168	278.054077	1305.615356	278.506195	1302.676514	278.234924	1301.998291	277.737579	1305.841309	0.723393	821.620422
24.8	277.421112	1306.745605	277.601959	1306.97168	278.280121	1306.067383	278.415771	1302.902588	278.189697	1302.224365	277.737579	1305.615356	0.678181	821.394348
24.9	277.511536	1306.97168	277.601959	1306.97168	278.189697	1305.841309	278.280121	1303.128662	278.325348	1302.450439	277.782806	1305.389282	0.678181	815.064636
25	277.601959	1306.97168	277.421112	1306.745605	278.234924	1305.615356	278.189697	1302.902588	278.234924	1301.998291	277.737579	1305.841309	0.678181	815.064636
25.1	277.421112	1306.745605	277.601959	1306.745605	278.280121	1305.615356	277.963654	1302.902588	278.189697	1301.772339	277.737579	1305.615356	0.632969	808.508911
25.2	277.647156	1306.745605	277.421112	1306.97168	278.370544	1305.615356	278.099274	1302.902588	278.234924	1302.224365	277.828003	1305.163208	0.768605	808.282837
25.3	277.601959	1306.745605	277.556732	1306.97168	278.370544	1305.615356	277.87323	1302.902588	278.099274	1302.224365	277.782806	1305.389282	0.723393	802.631348
25.4	277.828003	1306.745605	277.601959	1306.745605	278.370544	1305.615356	277.918427	1302.902588	277.918427	1301.998291	277.918427	1305.389282	0.678181	802.179199
25.5	277.828003	1306.519531	277.647156	1306.519531	278.415771	1305.389282	277.782806	1302.902588	277.828003	1301.998291	277.87323	1305.389282	0.632969	796.301636
25.6	277.918427	1306.293457	277.87323	1306.745605	278.280121	1305.389282	277.87323	1303.128662	277.828003	1302.224365	278.00885	1305.163208	0.678181	796.075562
25.7	278.00885	1306.293457	277.918427	1306.97168	278.325348	1305.615356	277.737579	1303.128662	277.692383	1302.224365	278.054077	1305.163208	0.723393	790.424072
25.8	277.963654	1306.067383	277.963654	1306.519531	278.234924	1305.615356	277.647156	1302.902588	277.692383	1301.998291	277.963654	1305.615356	0.678181	789.745911
25.9	278.054077	1306.067383	277.918427	1306.519531	278.325348	1305.389282	277.601959	1303.128662	277.556732	1301.998291	278.00885	1305.615356	0.723393	784.320435
26	278.00885	1305.841309	278.099274	1306.97168	278.280121	1305.389282	277.556732	1303.128662	277.601959	1301.998291	278.099274	1305.389282	0.768605	783.642273
26.1	278.099274	1306.067383	278.054077	1306.97168	278.234924	1305.389282	277.556732	1303.354736	277.511536	1301.998291	278.189697	1305.389282	0.723393	778.668945
26.2	278.00885	1306.067383	278.099274	1306.519531	278.370544	1304.937134	277.511536	1303.128662	277.556732	1301.998291	278.00885	1305.615356	0.678181	778.216858
26.3	278.054077	1305.841309	278.099274	1306.519531	278.280121	1304.937134	277.692383	1303.128662	277.601959	1301.998291	278.099274	1305.389282	0.813817	772.791382
26.4	278.00885	1305.841309	278.054077	1306.519531	278.325348	1305.163208	277.556732	1303.128662	277.782806	1301.772339	278.054077	1304.937134	0.813817	772.339294
26.5	278.00885	1305.615356	278.189697	1306.745605	278.234924	1305.163208	277.782806	1303.354736	278.00885	1301.772339	278.189697	1305.163208	0.678181	767.59198
26.6	277.963654	1305.841309	278.054077	1306.519531	278.234924	1305.163208	277.737579	1302.902588	278.00885	1301.772339	278.234924	1305.389282	0.723393	766.913818
26.7	277.963654	1305.841309	278.099274	1306.519531	278.189697	1304.937134	278.00885	1302.902588	278.325348	1301.772339	278.189697	1305.163208	0.768605	761.714417
26.8	278.00885	1305.615356	277.918427	1306.519531	278.189697	1305.163208	277.963654	1303.128662	278.325348	1301.772339	278.189697	1305.163208	0.723393	761.036255
26.9	278.00885	1305.615356	277.87323	1306.745605	278.280121	1304.711182	278.054077	1303.128662	278.370544	1301.998291	278.099274	1305.163208	0.723393	756.515076
27	278.054077	1305.615356	277.782806	1306.519531	278.280121	1304.937134	278.280121	1303.128662	278.415771	1301.998291	278.189697	1304.937134	0.678181	755.836853
27.1	277.87323	1305.389282	277.692383	1306.293457	278.280121	1304.711182	278.099274	1302.902588	278.370544	1301.772339	278.054077	1305.163208	0.723393	751.541748
27.2	278.00885	1305.389282	277.692383	1306.519531	278.054077	1304.937134	278.280121	1303.128662	278.370544	1302.224365	278.189697	1304.937134	0.632969	750.411438
27.3	277.782806	1305.389282	277.647156	1306.519531	278.099274	1305.163208	278.234924	1303.128662	278.280121	1301.998291	278.054077	1305.163208	0.632969	746.116272
27.4	277.782806	1305.615356	277.737579	1306.293457	278.054077	1304.485107	278.234924	1302.902588	278.460968	1301.998291	278.189697	1305.163208	0.678181	745.212036
27.5	277.737579	1305.389282	277.511536	1306.067383	277.963654	1304.711182	278.189697	1302.902588	278.189697	1301.998291	278.189697	1304.937134	0.678181	740.91687
27.6	277.601959	1305.163208	277.556732	1306.293457	277.87323	1304.711182	278.054077	1302.902588	278.189697	1302.224365	278.099274	1304.711182	0.587757	739.786621
27.7	277.692383	1305.389282	277.601959	1306.293457	277.87323	1304.485107	278.00885	1303.128662	278.099274	1302.224365	278.234924	1304.711182	0.587757	735.717529
27.8	277.556732	1305.389282	277.647156	1306.519531	277.918427	1304.711182	277.87323	1302.902588	278.00885	1302.224365	278.234924	1304.937134	0.632969	734.587219
27.9	277.601959	1305.163208	277.601959	1306.519531	277.782806	1304.485107	277.87323	1302.902588	277.918427	1301.998291	278.234924	1304.937134	0.723393	730.744202
28	277.556732	1305.163208	277.601959	1306.519531	277.782806	1304.937134	277.647156	1302.902588	277.737579	1302.224365	278.189697	1304.937134	0.723393	728.93573
28.1	277.330688	1305.163208	277.647156	1306.519531	277.782806	1304.711182	277.692383	1303.128662	277.782806	1302.224365	278.189697	1304.711182	0.587757	725.770874
28.2	277.511536	1305.389282	277.782806	1306.293457	277.737579	1304.485107	277.511536	1303.128662	277.601959	1302.224365	278.099274	1304.937134	0.678181	724.188416
28.3	277.421112	1305.163208	277.782806	1306.293457	277.737579	1304.711182	277.601959	1302.902588	277.692383	1301.998291	278.189697	1305.163208	0.723393	721.249634
28.4	277.421112	1305.163208	277.782806	1306.519531	277.647156	1304.937134	277.692383	1303.128662	277.556732	1302.450439	278.234924	1304.711182	0.678181	718.989075
28.5	277.421112	1305.163208	277.918427	1306.519531	277.647156	1304.711182	277.601959	1303.128662	277.737579	1302.224365	278.099274	1304.711182	0.678181	716.276367
28.6	277.556732	1305.163208	277.963654	1306.519531	277.601959	1304.937134	277.647156	1303.128662	277.647156	1302.450439	278.099274	1304.937134	0.632969	714.241821
28.7	277.511536	1305.163208	277.918427	1306.519531	277.601959	1304.937134	277.647156	1303.128662	277.737579	1302.224365	278.00885	1304.937134	0.678181	711.529053
28.8	277.466309	1304.937134	277.963654	1306.745605	277.511536	1304.937134	277.737579	1303.128662	277.918427	1302.224365	278.00885	1304.711182	0.678181	709.494507
28.9	277.375885	1304.937134	278.00885	1306.745605	277.556732	1305.163208	277.87323	1303.354736	277.87323	1302.450439	277.963654	1304.711182	0.678181	709.494507
29	277.466309	1304.937134	278.099274	1306.519531	277.421112	1304.937134	278.054077	1303.354736	278.189697	1302.224365	277.918427	1304.711182	0.723393	709.494507
29.1	277.556732	1305.163208	278.189697	1306.293457	277.421112	1304.937134	278.099274	1303.128662	278.189697	1302.224365	277.963654	1304.937134	0.678181	709.720581
29.2	277.466309	1304.711182	278.325348	1306.745605	277.421112	1305.163208	278.099274	1303.128662	278.415771	1302.224365	277.87323	1304.937134	0.678181	709.494507
29.3	277.601959	1304.937134	278.280121	1306.745605	277.511536	1304.937134	278.280121	1303.354736	278.415771	1302.450439	277.918427	1304.711182	0.678181	709.720581
29.4	277.511536	1304.937134	278.234924	1306.519531	277.647156	1304.937134	278.280121	1303.580811	278.506195	1302.450439	277.828003	1304.937134	0.723393	709.494507
29.5	277.601959	1304.711182	278.234924	1306.519531	277.556732	1304.711182	278.415771	1303.128662	278.415771	1302.450439	277.782806	1305.163208	0.587757	709.494507
29.6	277.556732	1304.711182	278.099274	1306.745605	277.647156	1305.389282	278.370544	1303.354736	278.280121	1302.676514	277.692383	1304.937134	0.678181	709.494507
29.7	277.601959	1304.711182	277.963654	1306.97168	277.601959	1305.163208	278.415771	1303.580811	278.280121	1302.676514	277.737579	1304.937134	0.678181	709.494507
29.8	277.647156	1304.937134	277.87323	1306.97168	277.601959	1305.163208	278.415771	1303.354736	278.099274	1302.902588	277.647156	1305.163208
29.9	277.601959	1304.937134	277.87323	1306.97168	277.511536	1305.163208	278.370544	1303.354736	278.099274	1302.676514	277.782806	1304.937134
30	277.737579	1304.711182	277.647156	1307.197754	277.511536	1305.389282	278.370544	1303.128662	277.87323	1303.128662	277.737579	1304.937134
30.1	277.782806	1304.485107	277.556732	1307.197754	277.647156	1305.163208	278.189697	1303.354736	277.963654	1302.902588	277.511536	1304.937134
30.2	277.828003	1304.937134	277.511536	1306.97168	277.782806	1304.937134	278.189697	1303.354736	277.828003	1302.902588	277.737579	1304.937134
30.3	277.828003	1304.711182	277.421112	1306.97168	277.963654	1304.937134	277.918427	1303.128662	277.828003	1302.450439	277.601959	1305.163208
30.4	277.828003	1304.485107	277.375885	1307.197754	277.918427	1305.389282	278.00885	1303.128662	277.782806	1302.902588	277.647156	1305.163208
30.5	277.828003	1304.485107	277.330688	1307.197754	277.918427	1305.389282	277.782806	1303.354736	277.647156	1302.676514	277.466309	1305.163208
30.6	277.828003	1304.937134	277.330688	1307.197754	278.00885	1305.389282	277.692383	1303.354736	277.782806	1302.902588	277.466309	1305.389282
30.7	278.00885	1304.937134	277.556732	1307.197754	278.00885	1305.163208	277.601959	1303.128662	277.511536	1302.676514	277.556732	1305.389282
30.8	277.918427	1304.937134	277.692383	1307.197754	278.00885	1305.389282	277.556732	1303.354736	277.601959	1302.902588	277.466309	1305.389282
30.9	277.963654	1304.937134	277.782806	1307.423828	278.189697	1305.389282	277.601959	1303.580811	277.511536	1302.902588	277.647156	1305.389282
31	277.918427	1305.163208	277.828003	1307.197754	278.234924	1305.163208	277.511536	1303.580811	277.601959	1302.902588	277.511536	1305.389282
31.1	277.963654	1305.163208	277.737579	1307.423828	278.415771	1305.163208	277.647156	1303.354736	277.511536	1302.902588	277.647156	1305.615356
31.2	277.918427	1304.937134	277.87323	1307.423828	278.325348	1305.389282	277.692383	1303.128662	277.647156	1302.902588	277.601959	1305.389282
31.3	278.00885	1304.937134	278.054077	1307.649902	278.370544	1305.615356	277.87323	1303.580811	277.828003	1303.128662	277.692383	1305.163208
31.4	278.054077	1304.937134	278.00885	1307.423828	278.415771	1305.163208	277.828003	1303.354736	277.828003	1302.902588	277.692383	1305.389282
31.5	278.054077	1304.937134	278.189697	1307.423828	278.370544	1305.389282	278.054077	1303.354736	278.00885	1302.676514	277.782806	1305.615356
31.6	278.189697	1304.711182	278.099274	1307.649902	278.280121	1305.389282	278.234924	1303.354736	278.054077	1302.902588	277.782806	1305.389282
31.7	278.099274	1304.711182	278.234924	1307.649902	278.280121	1305.615356	278.325348	1303.354736	278.189697	1303.128662	277.828003	1305.389282
31.8	278.325348	1304.937134	278.189697	1307.649902	278.325348	1305.389282	278.551392	1303.580811	278.280121	1302.902588	278.00885	1305.615356
31.9	278.325348	1304.711182	278.234924	1307.423828	278.551392	1305.615356	278.415771	1303.354736	278.189697	1303.128662	277.963654	1305.615356
32	278.280121	1304.711182	278.234924	1307.423828	278.415771	1305.615356	278.415771	1303.580811	278.234924	1302.902588	278.189697	1305.615356
32.1	278.234924	1304.711182	278.280121	1307.649902	278.506195	1305.841309	278.280121	1304.032959	278.189697	1302.902588	278.189697	1305.389282
32.2	278.280121	1304.711182	278.280121	1307.649902	278.506195	1305.615356	278.234924	1304.032959	278.280121	1303.128662	278.280121	1305.389282
32.3	278.325348	1304.711182	278.234924	1307.423828	278.506195	1305.841309	278.00885	1304.032959	278.099274	1302.902588	278.370544	1305.615356
32.4	278.189697	1304.711182	278.325348	1307.423828	278.506195	1305.841309	277.963654	1303.580811	278.280121	1302.676514	278.325348	1305.615356
32.5	278.325348	1304.711182	278.054077	1307.649902	278.325348	1305.841309	277.963654	1304.485107	278.189697	1303.128662	278.370544	1305.389282
32.6	278.280121	1304.711182	278.00885	1307.649902	278.325348	1305.841309	277.828003	1304.485107	277.918427	1303.128662	278.234924	1305.389282
32.7	278.234924	1304.711182	277.963654	1307.423828	278.460968	1305.841309	277.828003	1304.259033	277.828003	1302.902588	278.280121	1305.615356
32.8	278.099274	1304.711182	277.828003	1307.423828	278.280121	1305.841309	277.737579	1304.485107	277.692383	1303.128662	278.189697	1305.615356
32.9	278.234924	1304.485107	277.828003	1307.649902	278.280121	1306.067383	277.692383	1304.485107	277.737579	1303.580811	278.280121	1305.389282
33	278.099274	1304.485107	277.647156	1307.649902	278.325348	1306.067383	277.737579	1304.485107	277.601959	1303.354736	278.234924	1305.389282
33.1	278.054077	1304.485107	277.647156	1307.423828	278.325348	1306.067383	277.647156	1304.711182	277.647156	1303.128662	278.189697	1305.841309
33.2	278.189697	1304.259033	277.466309	1307.423828	278.280121	1306.067383	277.511536	1304.485107	277.601959	1303.354736	278.325348	1305.615356
33.3	277.918427	1304.259033	277.466309	1307.875977	278.325348	1306.067383	277.601959	1304.711182	277.601959	1303.580811	278.189697	1305.389282
33.4	278.00885	1304.259033	277.556732	1307.875977	278.370544	1306.293457	277.601959	1304.711182	277.511536	1303.580811	278.325348	1305.615356
33.5	277.87323	1304.485107	277.466309	1307.649902	278.370544	1306.067383	277.692383	1304.711182	277.782806	1304.032959	278.234924	1305.615356
33.6	277.918427	1304.485107	277.466309	1307.423828	278.189697	1306.067383	277.692383	1304.711182	277.828003	1303.580811	278.099274	1305.389282
33.7	277.963654	1304.485107	277.511536	1307.649902	278.280121	1306.293457	277.782806	1304.937134	277.782806	1304.032959	278.054077	1305.615356
33.8	277.828003	1304.711182	277.556732	1307.649902	278.280121	1306.067383	277.918427	1305.163208	278.099274	1304.259033	278.099274	1305.389282
33.9	277.782806	1304.711182	277.647156	1307.423828	278.099274	1306.067383	277.87323	1304.937134	278.189697	1304.259033	278.00885	1305.841309
34	277.737579	1304.711182	277.737579	1307.423828	278.234924	1305.841309	278.054077	1304.937134	278.280121	1304.032959	277.87323	1305.841309
34.1	277.647156	1304.711182	277.828003	1307.875977	278.234924	1306.067383	278.054077	1304.937134	278.234924	1304.259033	278.00885	1306.067383
34.2	277.601959	1304.937134	277.963654	1307.875977	278.325348	1305.841309	278.099274	1305.163208	278.234924	1304.259033	277.782806	1305.841309
34.3	277.601959	1304.937134	278.054077	1307.875977	278.099274	1306.067383	278.325348	1304.711182	278.280121	1304.259033	277.737579	1306.067383
34.4	277.556732	1304.937134	277.963654	1307.875977	278.234924	1305.841309	278.234924	1304.711182	278.280121	1304.032959	277.737579	1306.067383
34.5	277.556732	1304.711182	278.234924	1308.328125	278.234924	1306.067383	278.099274	1304.937134	278.325348	1304.485107	277.647156	1305.841309
34.6	277.556732	1305.163208	278.099274	1308.328125	278.234924	1306.067383	278.099274	1304.937134	278.234924	1304.711182	277.556732	1305.615356
34.7	277.556732	1305.163208	278.099274	1307.875977	278.234924	1306.067383	278.00885	1304.937134	278.325348	1304.711182	277.556732	1305.841309
34.8	277.601959	1304.937134	278.00885	1307.875977	278.099274	1305.841309	277.963654	1304.937134	278.280121	1304.485107	277.647156	1306.067383
34.9	277.375885	1304.937134	278.189697	1308.328125	278.099274	1306.293457	278.099274	1305.163208	278.099274	1304.711182	277.601959	1305.841309
35	277.511536	1305.163208	278.054077	1308.328125	278.189697	1306.067383	278.099274	1305.163208	277.963654	1304.937134	277.601959	1305.615356
35.1	277.421112	1305.163208	278.099274	1308.328125	278.280121	1306.293457	277.828003	1305.163208	277.87323	1304.711182	277.466309	1306.067383
35.2	277.421112	1305.163208	278.099274	1308.328125	278.280121	1306.067383	277.918427	1305.163208	277.918427	1304.485107	277.556732	1306.067383
35.3	277.330688	1305.163208	277.918427	1308.554199	278.234924	1306.745605	277.692383	1305.389282	277.782806	1304.711182	277.556732	1305.841309
35.4	277.330688	1305.389282	278.00885	1308.554199	278.099274	1306.519531	277.647156	1305.615356	277.737579	1304.711182	277.647156	1305.615356
35.5	277.511536	1305.389282	278.00885	1308.328125	278.099274	1306.519531	277.511536	1305.389282	277.601959	1304.485107	277.782806	1305.841309
35.6	277.330688	1305.163208	277.87323	1308.328125	278.234924	1306.293457	277.466309	1305.163208	277.556732	1304.485107	277.828003	1305.841309
35.7	277.375885	1305.163208	277.601959	1308.328125	278.234924	1306.519531	277.511536	1305.615356	277.466309	1304.937134	278.189697	1306.067383
35.8	277.330688	1305.389282	277.601959	1308.328125	278.280121	1306.519531	277.556732	1305.615356	277.466309	1304.937134	278.189697	1305.841309
35.9	277.330688	1305.389282	277.601959	1308.328125	278.280121	1306.067383	277.692383	1305.389282	277.556732	1304.937134	278.280121	1306.293457
36	277.330688	1305.389282	277.511536	1308.328125	278.370544	1306.293457	277.692383	1305.615356	277.647156	1304.711182	278.325348	1306.293457
36.1	277.466309	1305.389282	277.511536	1308.554199	278.234924	1306.293457	277.782806	1305.389282	277.918427	1304.937134	278.280121	1306.067383
36.2	277.375885	1305.615356	277.511536	1308.328125	278.325348	1306.293457	277.828003	1305.615356	278.099274	1304.937134	278.325348	1306.293457
36.3	277.375885	1305.389282	277.511536	1308.328125	278.234924	1306.067383	278.00885	1305.615356	278.370544	1304.937134	278.370544	1306.293457
36.4	277.466309	1305.615356	277.466309	1308.328125	278.234924	1306.293457	278.189697	1305.389282	278.280121	1304.937134	278.415771	1306.293457
36.5	277.466309	1305.615356	277.556732	1308.780151	278.234924	1306.519531	278.189697	1305.615356	278.415771	1304.937134	278.280121	1306.293457
36.6	277.421112	1305.615356	277.556732	1308.780151	278.325348	1306.745605	278.370544	1305.615356	278.415771	1304.937134	278.325348	1306.293457
36.7	277.421112	1305.615356	277.601959	1308.780151	278.460968	1306.293457	278.325348	1305.615356	278.325348	1304.937134	278.054077	1306.293457
36.8	277.466309	1305.615356	277.782806	1308.780151	278.325348	1306.519531	278.370544	1305.389282	278.280121	1305.163208	278.099274	1306.293457
36.9	277.466309	1305.615356	277.828003	1309.006226	278.234924	1306.519531	278.280121	1305.615356	278.189697	1305.163208	277.963654	1306.067383
37	277.421112	1305.841309	277.828003	1309.006226	278.280121	1306.519531	278.280121	1305.615356	278.099274	1305.163208	277.918427	1306.067383
37.1	277.556732	1306.067383	277.918427	1309.006226	278.234924	1306.293457	278.099274	1305.615356	278.00885	1305.163208	277.918427	1306.067383
37.2	277.511536	1306.067383	277.963654	1308.780151	278.415771	1306.519531	278.234924	1305.615356	278.054077	1305.389282	277.87323	1306.067383
37.3	277.601959	1306.067383	277.963654	1309.006226	278.370544	1306.745605	278.234924	1305.615356	277.828003	1305.615356	277.87323	1306.293457
37.4	277.466309	1306.067383	277.87323	1309.006226	278.370544	1306.745605	277.918427	1305.841309	277.828003	1305.389282	277.737579	1306.067383
37.5	277.421112	1306.293457	278.099274	1309.006226	278.506195	1306.519531	278.054077	1305.615356	277.782806	1305.163208	277.692383	1306.293457
37.6	277.466309	1306.293457	278.099274	1308.780151	278.370544	1306.745605	277.87323	1305.615356	277.647156	1305.163208	277.601959	1306.293457
37.7	277.466309	1306.067383	278.280121	1309.2323	278.370544	1306.745605	277.782806	1305.841309	277.737579	1305.389282	277.647156	1306.067383
37.8	277.601959	1306.067383	278.370544	1309.2323	278.280121	1306.519531	277.692383	1306.067383	277.601959	1305.615356	277.647156	1306.293457
37.9	277.421112	1306.519531	278.280121	1309.006226	278.280121	1306.519531	277.556732	1305.841309	277.601959	1305.615356	277.511536	1306.519531
38	277.601959	1306.519531	278.415771	1309.006226	278.280121	1306.293457	277.647156	1305.841309	277.556732	1305.389282	277.601959	1306.293457
38.1	277.511536	1306.519531	278.325348	1309.006226	278.370544	1306.293457	277.421112	1305.841309	277.601959	1305.615356	277.466309	1306.293457
38.2	277.647156	1306.293457	278.099274	1309.006226	278.370544	1306.519531	277.647156	1306.293457	277.601959	1305.615356	277.466309	1306.067383
38.3	277.466309	1306.519531	278.099274	1309.2323	278.370544	1306.519531	277.556732	1306.067383	277.601959	1305.615356	277.421112	1306.293457
38.4	277.511536	1306.519531	278.00885	1309.2323	278.370544	1306.293457	277.647156	1306.293457	277.782806	1305.389282	277.511536	1306.519531
38.5	277.601959	1306.293457	277.87323	1309.458374	278.054077	1306.519531	277.692383	1306.293457	277.782806	1305.389282	277.511536	1306.067383
38.6	277.466309	1306.067383	277.692383	1309.458374	278.189697	1306.519531	277.918427	1306.293457	277.918427	1305.615356	277.647156	1306.067383
38.7	277.556732	1306.519531	277.692383	1309.2323	278.099274	1306.519531	278.00885	1306.293457	277.963654	1305.389282	277.782806	1306.293457
38.8	277.375885	1306.519531	277.421112	1309.2323	278.054077	1306.293457	278.054077	1306.293457	277.963654	1305.615356	277.828003	1306.293457
38.9	277.601959	1306.293457	277.421112	1309.458374	278.054077	1306.745605	278.325348	1306.067383	278.189697	1305.615356	278.189697	1306.293457
39	277.511536	1306.293457	277.375885	1309.2323	278.054077	1306.745605	278.460968	1306.745605	278.189697	1305.615356	277.963654	1306.293457
39.1	277.556732	1306.519531	277.466309	1309.2323	278.054077	1306.519531	278.415771	1306.293457	278.280121	1305.615356	278.189697	1306.519531
39.2	277.511536	1306.519531	277.421112	1309.2323	277.918427	1306.519531	278.234924	1306.067383	278.00885	1305.389282	278.099274	1306.293457
39.3	277.556732	1306.067383	277.511536	1309.2323	277.918427	1306.745605	278.325348	1306.067383	278.189697	1305.615356	278.189697	1306.293457
39.4	277.556732	1306.067383	277.556732	1309.2323	277.737579	1306.519531	278.234924	1306.293457	278.00885	1305.615356	278.054077	1306.293457
39.5	277.511536	1306.293457	277.692383	1309.458374	277.647156	1306.519531	278.099274	1306.067383	278.054077	1305.615356	278.099274	1306.293457
39.6	277.647156	1306.293457	277.828003	1309.458374	277.601959	1306.519531	278.234924	1306.293457	278.099274	1305.615356	278.234924	1306.293457
39.7	277.601959	1306.293457	277.828003	1309.458374	277.647156	1306.745605	278.00885	1306.067383	277.918427	1305.615356	278.099274	1306.519531
39.8	277.601959	1306.293457	278.00885	1309.458374	277.647156	1306.745605	278.00885	1306.519531	277.737579	1305.615356	278.234924	1306.293457
39.9	277.466309	1306.519531	277.963654	1309.458374	277.511536	1306.745605	277.828003	1306.519531	277.828003	1305.389282	278.099274	1306.519531
40	277.556732	1306.293457	278.099274	1309.458374	277.511536	1306.519531	277.918427	1306.067383	277.737579	1305.615356	278.054077	1306.745605
40.1	277.511536	1306.067383	278.189697	1309.458374	277.466309	1306.97168	277.737579	1306.293457	277.647156	1305.615356	277.918427	1306.519531
40.2	277.421112	1306.293457	278.00885	1309.684448	277.511536	1306.97168	277.647156	1306.519531	277.692383	1305.615356	277.782806	1306.519531
40.3	277.511536	1306.293457	278.280121	1309.684448	277.511536	1306.97168	277.601959	1306.519531	277.511536	1305.615356	277.737579	1306.745605
40.4	277.556732	1306.519531	278.099274	1309.684448	277.601959	1307.197754	277.556732	1306.519531	277.647156	1305.615356	277.601959	1306.97168
40.5	277.556732	1306.293457	278.189697	1309.458374	277.601959	1307.197754	277.601959	1306.519531	277.421112	1305.841309	277.737579	1306.97168
40.6	277.511536	1306.293457	278.099274	1309.684448	277.647156	1307.197754	277.511536	1306.519531	277.601959	1306.067383	277.556732	1306.97168
40.7	277.511536	1306.519531	278.099274	1309.684448	277.737579	1307.197754	277.692383	1306.745605	277.737579	1305.615356	277.601959	1307.197754
40.8	277.466309	1306.745605	278.099274	1309.684448	277.692383	1307.197754	277.466309	1306.745605	277.737579	1305.841309	277.421112	1306.97168
40.9	277.511536	1306.519531	278.00885	1309.458374	277.782806	1307.197754	277.556732	1306.745605	278.00885	1306.067383	277.601959	1306.97168
41	277.466309	1306.519531	278.099274	1309.458374	277.737579	1307.423828	277.511536	1306.97168	277.918427	1306.067383	277.511536	1307.197754
41.1	277.421112	1306.745605	278.00885	1309.684448	277.87323	1307.423828	277.647156	1306.97168	278.099274	1306.067383	277.556732	1307.197754
41.2	277.466309	1306.745605	277.87323	1309.684448	277.828003	1307.197754	277.737579	1306.97168	278.189697	1306.067383	277.692383	1307.423828
41.3	277.466309	1306.519531	277.737579	1309.458374	277.87323	1307.423828	277.782806	1306.745605	278.234924	1306.067383	277.737579	1307.423828
41.4	277.601959	1306.293457	277.692383	1309.684448	278.054077	1307.423828	277.87323	1307.197754	278.280121	1306.067383	277.918427	1307.197754
41.5	277.421112	1306.519531	277.511536	1309.684448	277.963654	1307.197754	278.00885	1306.97168	278.370544	1306.067383	277.828003	1307.197754
41.6	277.421112	1306.745605	277.601959	1309.9104	278.189697	1307.197754	278.099274	1307.197754	278.370544	1305.841309	278.054077	1307.197754
41.7	277.466309	1306.745605	277.556732	1309.9104	278.054077	1307.423828	278.00885	1306.97168	278.280121	1306.067383	278.00885	1307.197754
41.8	277.375885	1306.745605	277.466309	1310.136475	278.280121	1307.649902	278.189697	1307.423828	278.325348	1306.067383	278.099274	1307.197754
41.9	277.511536	1306.97168	277.556732	1309.9104	278.189697	1307.649902	278.099274	1307.197754	278.189697	1306.293457	278.370544	1307.197754
42	277.421112	1306.97168	277.466309	1309.9104	278.099274	1307.649902	278.189697	1307.197754	278.280121	1306.293457	278.234924	1307.423828
42.1	277.466309	1306.97168	277.556732	1309.9104	278.189697	1308.328125	278.189697	1307.197754	278.099274	1306.293457	278.370544	1307.197754
42.2	277.375885	1306.97168	277.511536	1310.136475	278.099274	1307.875977	278.054077	1307.423828	278.189697	1306.293457	278.325348	1307.423828
42.3	277.466309	1307.197754	277.601959	1310.136475	278.370544	1308.328125	278.234924	1307.423828	278.00885	1306.067383	278.325348	1307.423828
42.4	277.330688	1307.197754	277.647156	1310.136475	278.234924	1308.328125	278.054077	1307.423828	277.918427	1306.293457	278.189697	1307.423828
42.5	277.375885	1306.97168	277.692383	1310.136475	278.325348	1308.328125	278.099274	1307.197754	277.918427	1306.293457	278.234924	1307.423828
42.6	277.466309	1306.97168	277.918427	1310.362549	278.189697	1308.554199	277.918427	1307.423828	277.737579	1306.293457	278.189697	1307.423828
42.7	277.375885	1306.97168	277.918427	1310.362549	278.325348	1308.328125	277.918427	1307.423828	277.737579	1306.293457	278.189697	1307.423828
42.8	277.466309	1307.197754	278.00885	1310.136475	278.234924	1308.328125	277.828003	1307.423828	277.601959	1306.067383	278.00885	1307.875977
42.9	277.330688	1307.197754	278.054077	1310.136475	278.234924	1308.554199	277.737579	1307.197754	277.556732	1306.067383	277.963654	1307.649902
43	277.421112	1306.97168	278.00885	1310.362549	278.280121	1308.554199	277.737579	1307.649902	277.511536	1306.293457	278.00885	1307.649902
43.1	277.375885	1307.197754	277.918427	1310.362549	278.054077	1308.554199	277.601959	1307.649902	277.421112	1306.293457	277.782806	1307.423828
43.2	277.375885	1307.197754	277.963654	1310.588623	278.054077	1308.554199	277.647156	1307.423828	277.511536	1306.067383	277.828003	1307.875977
43.3	277.375885	1307.197754	278.099274	1310.362549	277.963654	1308.554199	277.511536	1307.423828	277.466309	1306.293457	277.737579	1307.875977
43.4	277.421112	1307.423828	278.054077	1310.814697	277.828003	1308.780151	277.601959	1307.649902	277.601959	1306.293457	277.601959	1307.875977
43.5	277.466309	1307.423828	278.234924	1311.040771	277.918427	1308.780151	277.556732	1307.649902	277.511536	1306.293457	277.556732	1307.649902
43.6	277.375885	1307.423828	278.00885	1310.814697	277.737579	1308.554199	277.601959	1307.875977	277.737579	1306.067383	277.511536	1307.875977
43.7	277.375885	1307.197754	278.00885	1310.588623	277.782806	1308.554199	277.737579	1307.423828	277.782806	1306.293457	277.601959	1307.649902
43.8	277.375885	1307.197754	277.963654	1311.040771	277.647156	1308.780151	277.647156	1307.875977	278.00885	1306.519531	277.466309	1307.649902
43.9	277.511536	1307.649902	277.87323	1310.814697	277.647156	1309.006226	277.87323	1307.875977	278.00885	1306.519531	277.466309	1307.649902
44	277.421112	1307.649902	277.782806	1310.588623	277.511536	1308.780151	277.87323	1307.649902	278.280121	1306.745605	277.511536	1308.328125
44.1	277.466309	1307.649902	277.782806	1310.814697	277.601959	1308.554199	277.918427	1307.875977	278.506195	1306.519531	277.737579	1308.328125
44.2	277.647156	1307.649902	277.828003	1311.040771	277.601959	1308.780151	278.054077	1307.875977	278.325348	1306.745605	277.782806	1308.328125
44.3	277.647156	1307.875977	277.692383	1310.814697	277.556732	1309.006226	278.099274	1308.328125	278.506195	1306.745605	277.918427	1307.875977
44.4	277.737579	1307.875977	277.647156	1310.814697	277.601959	1308.780151	278.234924	1307.875977	278.325348	1306.519531	278.189697	1308.554199
44.5	277.601959	1307.649902	277.466309	1310.814697	277.737579	1308.554199	278.280121	1307.875977	278.325348	1306.519531	278.189697	1308.554199
44.6	277.647156	1307.649902	277.511536	1310.814697	277.87323	1309.2323	278.325348	1308.328125	278.280121	1306.745605	278.370544	1308.554199
44.7	277.647156	1307.649902	277.421112	1310.814697	277.828003	1309.2323	278.280121	1308.328125	278.234924	1306.745605	278.325348	1308.328125
44.8	277.647156	1307.649902	277.421112	1310.814697	277.918427	1309.006226	278.370544	1308.328125	278.234924	1306.745605	278.370544	1308.554199
44.9	277.737579	1307.423828	277.556732	1310.814697	277.963654	1309.006226	278.280121	1308.328125	278.054077	1306.519531	278.325348	1308.328125
45	277.87323	1307.423828	277.556732	1311.040771	278.00885	1309.006226	278.415771	1308.328125	277.963654	1306.745605	278.325348	1308.554199
45.1	277.918427	1307.649902	277.601959	1311.266846	278.054077	1309.006226	278.234924	1308.328125	277.918427	1306.745605	278.280121	1308.554199
45.2	278.00885	1307.649902	277.511536	1311.040771	278.054077	1309.006226	278.325348	1308.328125	278.00885	1306.519531	278.189697	1308.554199
45.3	278.054077	1307.649902	277.692383	1310.814697	278.099274	1309.006226	278.370544	1307.875977	277.963654	1306.519531	278.234924	1308.554199
45.4	278.00885	1307.875977	277.692383	1310.814697	278.189697	1309.2323	278.234924	1308.554199	277.918427	1306.745605	278.00885	1308.328125
45.5	278.189697	1307.875977	277.737579	1310.814697	278.189697	1309.2323	278.189697	1308.554199	277.87323	1306.745605	277.963654	1308.554199
45.6	278.00885	1307.875977	277.692383	1310.814697	278.054077	1309.006226	277.963654	1308.328125	277.692383	1306.745605	277.918427	1308.780151
45.7	278.189697	1307.875977	277.737579	1310.588623	278.189697	1309.006226	277.963654	1308.328125	277.737579	1306.745605	277.828003	1308.780151
45.8	278.234924	1307.649902	277.963654	1311.040771	278.00885	1309.2323	277.87323	1307.875977	277.647156	1306.97168	277.782806	1308.328125
45.9	278.099274	1307.875977	277.963654	1311.040771	277.963654	1309.2323	277.918427	1308.328125	277.692383	1306.97168	277.782806	1308.554199
46	278.325348	1308.328125	278.099274	1311.040771	277.782806	1309.2323	277.87323	1307.875977	277.601959	1306.97168	277.692383	1308.554199
46.1	278.234924	1308.328125	278.00885	1311.040771	277.737579	1309.006226	277.737579	1307.875977	277.601959	1306.97168	277.556732	1308.554199
46.2	278.280121	1308.328125	278.189697	1311.266846	277.692383	1309.2323	277.737579	1308.328125	277.511536	1306.97168	278.00885	1308.554199
46.3	278.280121	1308.328125	278.234924	1311.49292	277.511536	1309.2323	277.601959	1308.328125	277.511536	1306.97168	278.460968	1308.328125
46.4	278.325348	1308.328125	278.234924	1311.266846	277.601959	1309.2323	277.601959	1308.554199	277.647156	1306.745605	14.15137	1308.780151
46.5	278.325348	1308.328125	278.280121	1311.266846	277.511536	1309.458374	277.601959	1307.875977	277.601959	1306.97168	0.859029	1308.780151
46.6	278.280121	1308.328125	278.280121	1311.266846	277.647156	1309.684448	277.647156	1308.328125	277.692383	1307.197754	0.813817	1308.780151
46.7	278.325348	1308.328125	278.234924	1311.266846	277.556732	1309.458374	277.647156	1308.328125	277.692383	1307.197754	0.813817	1300.64209
46.8	278.234924	1308.554199	278.00885	1311.266846	277.737579	1309.2323	277.782806	1308.554199	277.737579	1307.197754	0.859029	1279.16626
46.9	278.280121	1308.554199	278.00885	1311.266846	277.647156	1309.2323	277.828003	1308.328125	277.828003	1307.197754	0.768605	1279.16626
47	278.099274	1308.554199	277.828003	1311.49292	277.782806	1309.684448	277.828003	1308.554199	277.737579	1307.423828	0.859029	1257.4646
47.1	278.234924	1308.554199	277.647156	1311.49292	277.87323	1309.458374	277.963654	1308.554199	277.87323	1307.423828	0.859029	1257.4646
47.2	278.00885	1308.554199	277.601959	1311.49292	277.828003	1309.2323	278.054077	1308.328125	277.828003	1307.197754	0.904241	1256.334229
47.3	278.00885	1308.554199	277.466309	1311.49292	277.963654	1309.458374	278.099274	1308.554199	277.963654	1307.197754	0.813817	1236.440918
47.4	278.00885	1308.554199	277.556732	1311.49292	277.782806	1309.458374	278.234924	1308.328125	278.099274	1307.423828	0.859029	1236.440918
47.5	277.963654	1308.554199	277.375885	1311.49292	277.963654	1309.458374	278.415771	1308.328125	278.054077	1307.423828	0.859029	1218.808228
47.6	277.918427	1308.554199	277.556732	1311.49292	278.00885	1309.006226	278.415771	1308.554199	278.099274	1307.423828	0.859029	1217.677979
47.7	277.963654	1308.554199	277.466309	1311.266846	278.189697	1309.2323	278.325348	1308.328125	278.189697	1307.197754	0.904241	1201.627686
47.8	277.87323	1308.328125	277.601959	1311.49292	278.280121	1309.458374	278.460968	1308.328125	278.189697	1307.649902	0.813817	1200.497314
47.9	277.828003	1308.328125	277.556732	1311.266846	278.280121	1309.684448	278.370544	1308.328125	278.099274	1307.649902	0.813817	1183.994873
48	277.782806	1308.554199	277.692383	1311.266846	278.370544	1309.458374	278.370544	1308.554199	278.280121	1307.423828	0.859029	1182.186523
48.1	277.782806	1308.554199	277.782806	1311.266846	278.370544	1309.458374	278.099274	1308.328125	278.280121	1307.423828	0.904241	1167.040405
48.2	277.782806	1308.554199	277.828003	1311.266846	278.325348	1309.458374	278.189697	1308.328125	278.234924	1307.423828	0.859029	1165.231934
48.3	277.87323	1308.328125	278.054077	1311.49292	278.099274	1309.458374	278.099274	1308.554199	278.189697	1307.423828	0.904241	1150.312012
48.4	277.647156	1308.554199	277.963654	1311.266846	278.054077	1309.2323	277.963654	1308.328125	278.099274	1307.197754	0.949453	1148.729492
48.5	277.692383	1308.554199	278.189697	1311.49292	277.87323	1309.458374	278.00885	1307.875977	278.054077	1306.97168	0.904241	1134.939941
48.6	277.601959	1308.554199	278.189697	1311.49292	277.782806	1309.458374	277.87323	1308.328125	278.054077	1307.197754	0.904241	1133.80957
48.7	277.692383	1308.328125	278.054077	1311.718994	277.692383	1309.458374	277.87323	1308.328125	278.189697	1307.197754	0.813817	1120.245972
48.8	277.511536	1308.554199	278.234924	1311.49292	277.556732	1309.2323	277.87323	1308.554199	278.054077	1307.197754	0.904241	1118.889648
48.9	277.511536	1308.554199	278.189697	1311.49292	277.511536	1309.458374	277.918427	1308.328125	278.099274	1307.197754	0.904241	1106.456299
49	277.556732	1307.875977	278.280121	1311.49292	277.511536	1309.458374	277.737579	1308.328125	277.918427	1307.423828	0.859029	1104.647827
49.1	277.511536	1308.328125	278.280121	1311.49292	277.647156	1309.684448	277.692383	1308.328125	277.918427	1307.423828	0.813817	1092.666626
49.2	277.601959	1308.554199	278.189697	1311.49292	277.556732	1309.458374	277.737579	1308.554199	277.692383	1307.197754	0.859029	1091.084229
49.3	277.466309	1308.328125	278.099274	1311.266846	277.692383	1309.2323	277.692383	1308.328125	277.692383	1306.97168	0.813817	1080.459351
49.4	277.556732	1308.328125	278.054077	1311.49292	277.782806	1309.458374	277.737579	1308.328125	277.647156	1307.423828	0.813817	1078.424805
49.5	277.375885	1307.875977	277.828003	1311.266846	277.828003	1309.458374	277.647156	1308.554199	277.647156	1307.423828	0.768605	1068.026001
49.6	277.421112	1308.554199	277.737579	1311.49292	277.87323	1309.684448	277.511536	1308.554199	277.647156	1307.423828	0.904241	1066.217529
49.7	277.375885	1308.554199	277.737579	1311.49292	277.87323	1309.458374	277.556732	1308.554199	277.647156	1307.423828	0.813817	1057.401245
49.8	277.421112	1308.554199	277.556732	1311.49292	278.099274	1309.684448	277.737579	1308.554199	277.692383	1307.649902	0.723393	1054.688477
49.9	277.466309	1308.328125	277.737579	1311.718994	278.099274	1309.9104	277.692383	1308.780151	277.511536	1307.423828	0.813817	1045.420044
50	277.375885	1308.780151	277.466309	1311.718994	278.234924	1309.9104	277.647156	1308.554199	277.556732	1307.423828	0.904241	1043.159424
50.1	277.466309	1308.780151	277.601959	1311.718994	278.234924	1309.684448	277.737579	1308.554199	277.556732	1307.423828	0.859029	1034.569092
50.2	277.466309	1308.554199	277.466309	1311.945068	278.234924	1309.9104	277.737579	1308.328125	277.511536	1307.423828	0.859029	1031.630371
50.3	277.556732	1308.328125	277.556732	1311.945068	278.325348	1310.136475	277.918427	1308.554199	277.692383	1307.423828	0.859029	1023.718262
50.4	277.511536	1308.554199	277.647156	1311.945068	278.234924	1310.136475	278.00885	1308.554199	277.647156	1307.197754	0.949453	1020.327332
50.5	277.556732	1308.554199	277.601959	1311.945068	278.325348	1309.9104	278.099274	1308.554199	277.737579	1307.423828	0.949453	1012.86731
50.6	277.737579	1308.554199	277.828003	1312.171143	278.280121	1310.136475	277.963654	1308.780151	277.692383	1307.649902	0.813817	1010.154663
50.7	277.737579	1308.328125	277.692383	1312.171143	278.234924	1310.362549	278.189697	1309.006226	277.692383	1307.875977	0.768605	1002.920654
50.8	277.87323	1308.780151	277.918427	1312.397217	278.054077	1310.136475	278.099274	1308.780151	277.647156	1307.875977	0.813817	999.981934
50.9	277.828003	1308.554199	277.782806	1312.171143	277.963654	1309.684448	278.189697	1308.780151	277.782806	1307.875977	0.859029	992.97406
51	278.099274	1308.554199	277.963654	1312.171143	277.918427	1309.9104	278.280121	1308.554199	277.918427	1307.875977	0.768605	990.261353
51.1	277.963654	1308.554199	278.054077	1312.397217	277.782806	1310.136475	278.054077	1308.780151	278.054077	1308.328125	0.813817	985.740112
51.2	277.963654	1308.780151	278.054077	1312.397217	277.782806	1309.684448	278.280121	1308.780151	278.099274	1307.875977	0.859029	980.766785
51.3	278.00885	1308.780151	278.189697	1311.945068	277.601959	1309.684448	278.189697	1308.554199	278.099274	1307.875977	0.813817	975.115295
51.4	278.00885	1308.554199	278.054077	1311.945068	277.601959	1309.9104	278.189697	1308.780151	278.189697	1308.328125	0.859029	971.950439
51.5	277.963654	1308.554199	278.00885	1312.397217	277.556732	1309.9104	278.099274	1308.780151	278.054077	1308.328125	0.859029	967.203186
51.6	277.918427	1308.780151	278.054077	1311.945068	277.556732	1309.684448	278.099274	1308.780151	278.325348	1308.554199	0.768605	962.682007
51.7	278.054077	1308.780151	278.00885	1312.171143	277.647156	1309.9104	278.189697	1308.780151	278.234924	1308.554199	0.768605	959.291077
51.8	277.918427	1308.780151	277.87323	1312.171143	277.647156	1310.136475	277.918427	1308.554199	278.280121	1308.554199	0.859029	954.995911
51.9	277.87323	1308.780151	277.782806	1312.171143	277.737579	1309.9104	278.00885	1309.006226	278.325348	1308.554199	0.813817	947.309875
52	277.87323	1308.780151	277.647156	1312.171143	277.692383	1309.9104	277.737579	1309.006226	278.234924	1308.554199	0.813817	946.631714
52.1	277.963654	1308.780151	277.601959	1311.945068	277.782806	1310.136475	277.737579	1309.006226	278.415771	1308.554199	0.768605	939.171753
52.2	277.963654	1308.780151	277.601959	1311.945068	277.828003	1309.9104	277.601959	1309.006226	278.234924	1308.554199	0.768605	938.49353
52.3	277.963654	1308.780151	277.511536	1312.397217	277.918427	1310.136475	277.601959	1309.2323	278.280121	1308.780151	0.813817	932.163818
52.4	277.918427	1309.006226	277.511536	1312.397217	278.00885	1309.9104	277.692383	1309.006226	278.280121	1308.780151	0.678181	930.581421
52.5	277.918427	1309.006226	277.511536	1312.397217	278.00885	1309.9104	277.556732	1309.006226	278.370544	1308.780151	0.768605	925.382019
52.6	277.828003	1308.780151	277.556732	1312.171143	278.099274	1310.362549	277.556732	1309.006226	278.325348	1308.554199	0.904241	922.895386
52.7	277.647156	1308.780151	277.601959	1312.849243	278.054077	1310.362549	277.466309	1309.458374	278.189697	1308.554199	0.859029	917.243896
52.8	277.556732	1309.006226	277.692383	1312.849243	278.099274	1310.136475	277.556732	1309.006226	278.234924	1308.554199	0.949453	915.209351
52.9	277.601959	1309.006226	277.737579	1312.849243	278.054077	1310.362549	277.466309	1309.2323	278.054077	1308.554199	0.859029	910.68811
53	277.511536	1309.2323	277.692383	1312.849243	278.234924	1310.136475	277.601959	1309.2323	278.234924	1308.554199	0.768605	907.975403
53.1	277.511536	1309.006226	277.737579	1313.075317	278.054077	1310.362549	277.511536	1309.2323	278.234924	1308.780151	0.813817	903.002075
53.2	277.466309	1309.2323	277.828003	1313.075317	278.099274	1310.362549	277.647156	1309.2323	278.099274	1308.554199	0.859029	900.289368
53.3	277.511536	1309.458374	277.782806	1313.075317	278.099274	1310.136475	277.828003	1309.458374	278.099274	1308.554199	0.813817	895.768188
53.4	277.375885	1309.458374	277.918427	1313.075317	278.054077	1310.136475	277.828003	1309.2323	278.099274	1308.554199	0.904241	893.507568
53.5	277.421112	1309.2323	277.963654	1313.301392	278.054077	1310.362549	277.963654	1309.2323	278.054077	1308.780151	0.904241	889.890564
53.6	277.421112	1309.458374	278.00885	1313.301392	277.963654	1310.588623	277.963654	1309.458374	277.963654	1308.780151	0.904241	886.047546
53.7	277.421112	1309.684448	278.00885	1313.075317	277.828003	1310.588623	278.054077	1309.006226	278.054077	1308.554199	0.904241	882.88269
53.8	277.466309	1309.458374	278.189697	1313.075317	277.692383	1310.588623	278.099274	1309.2323	278.00885	1308.554199	0.813817	879.491821
53.9	277.466309	1309.2323	278.189697	1313.301392	277.647156	1310.814697	278.234924	1309.2323	277.918427	1308.780151	0.813817	876.326965
54	277.601959	1309.458374	278.370544	1313.527466	277.692383	1311.040771	278.370544	1309.2323	277.782806	1308.780151	0.859029	872.710022
54.1	277.556732	1309.458374	278.234924	1313.301392	277.601959	1310.814697	278.280121	1309.2323	277.87323	1308.780151	0.859029	869.545166
54.2	277.782806	1309.006226	278.280121	1313.301392	277.556732	1310.814697	278.460968	1309.2323	277.782806	1308.554199	0.904241	866.38031
54.3	277.782806	1309.006226	278.325348	1313.301392	277.421112	1311.266846	278.099274	1309.2323	277.782806	1308.554199	0.904241	864.119751
54.4	277.87323	1309.458374	278.189697	1313.301392	277.692383	1310.814697	278.280121	1309.2323	277.87323	1308.780151	0.904241	859.824585
54.5	277.918427	1309.458374	278.189697	1313.075317	277.556732	1310.588623	278.099274	1309.006226	277.737579	1308.780151	0.859029	857.790039
54.6	277.963654	1309.2323	277.918427	1313.301392	277.692383	1310.588623	278.189697	1309.2323	277.737579	1308.780151	0.859029	853.494873
54.7	278.189697	1309.2323	277.87323	1313.527466	277.647156	1310.814697	278.280121	1309.458374	277.692383	1308.780151	0.949453	851.460327
54.8	278.00885	1309.458374	277.601959	1313.527466	277.737579	1310.814697	278.234924	1309.684448	277.647156	1308.780151	0.813817	846.939148
54.9	278.280121	1309.458374	277.511536	1313.301392	277.737579	1310.588623	278.325348	1309.458374	277.556732	1308.780151	0.678181	846.034912
55	278.189697	1309.2323	277.375885	1313.301392	277.737579	1310.588623	278.00885	1309.458374	277.511536	1308.554199	0.768605	841.287659
55.1	278.370544	1309.006226	277.421112	1313.301392	278.00885	1310.814697	278.189697	1309.458374	277.647156	1308.780151	0.813817	840.383423
55.2	278.189697	1309.2323	277.556732	1313.527466	277.918427	1310.814697	278.189697	1309.2323	277.511536	1308.780151	0.904241	835.410095
55.3	278.099274	1309.684448	277.466309	1312.849243	278.054077	1310.588623	278.054077	1309.006226	277.511536	1308.780151	0.904241	834.731873
55.4	278.099274	1309.458374	277.556732	1312.849243	278.00885	1310.814697	277.87323	1309.006226	277.466309	1308.780151	0.813817	829.758545
55.5	278.00885	1309.458374	277.556732	1313.301392	278.00885	1310.814697	277.828003	1309.006226	277.511536	1308.780151	0.859029	829.532471
55.6	278.280121	1309.684448	277.647156	1313.527466	278.099274	1311.040771	277.963654	1309.006226	277.466309	1308.780151	0.859029	824.107056
55.7	278.00885	1309.684448	277.692383	1313.075317	278.234924	1310.588623	277.828003	1308.780151	277.511536	1308.780151	0.904241	824.107056
55.8	278.00885	1309.2323	277.737579	1313.301392	278.415771	1310.588623	277.828003	1309.006226	277.556732	1308.780151	0.813817	818.907654
55.9	277.87323	1309.2323	277.87323	1313.527466	278.415771	1310.814697	277.692383	1309.458374	277.601959	1309.2323	0.813817	818.681641
56	277.828003	1309.2323	277.963654	1313.301392	278.415771	1310.814697	277.782806	1309.2323	277.692383	1309.006226	0.813817	813.256165
56.1	277.782806	1309.458374	278.054077	1313.075317	278.280121	1310.588623	277.601959	1309.458374	277.466309	1309.006226	0.768605	813.256165
56.2	277.647156	1309.458374	278.00885	1313.301392	278.325348	1310.814697	277.511536	1309.2323	277.601959	1308.780151	0.859029	807.83075
56.3	277.692383	1309.458374	278.280121	1313.527466	278.054077	1310.814697	277.466309	1309.458374	277.601959	1308.780151	0.859029	807.83075
56.4	277.511536	1309.458374	278.234924	1313.527466	277.963654	1310.814697	277.421112	1309.684448	16.095488	1309.006226	0.813817	802.631348
56.5	277.556732	1309.458374	278.054077	1313.527466	277.87323	1310.588623	277.466309	1309.458374	0.994665	1309.006226	0.904241	802.631348
56.6	277.466309	1309.2323	278.189697	1313.753418	277.737579	1310.588623	277.466309	1309.2323	0.813817	1309.006226	0.768605	797.884094
56.7	277.330688	1309.2323	278.189697	1313.979492	277.692383	1310.814697	277.601959	1309.684448	0.813817	1309.006226	0.813817	797.884094
56.8	277.285461	1309.2323	278.325348	1313.753418	277.556732	1310.814697	277.601959	1309.9104	0.904241	1291.825684	0.813817	792.684692
56.9	277.375885	1309.458374	278.189697	1313.753418	277.556732	1311.040771	277.692383	1309.684448	0.904241	1269.671753	0.768605	792.458618
57	277.556732	1309.458374	278.234924	1313.979492	277.511536	1310.814697	277.692383	1309.684448	0.859029	1269.219727	0.859029	787.937439
57.1	277.511536	1309.2323	277.963654	1313.979492	277.511536	1311.266846	277.828003	1309.684448	0.723393	1269.219727	0.859029	787.711365
57.2	277.692383	1309.2323	277.963654	1313.979492	277.556732	1311.266846	277.963654	1309.9104	0.768605	1249.778442	0.859029	782.964111
57.3	277.647156	1309.684448	277.828003	1313.979492	277.782806	1311.040771	278.00885	1309.9104	0.723393	1249.100342	0.859029	782.964111
57.4	277.918427	1309.684448	277.647156	1313.979492	277.828003	1311.040771	278.280121	1309.9104	0.723393	1229.885132	0.859029	778.668945
57.5	277.963654	1309.458374	277.647156	1314.205566	277.737579	1311.040771	278.280121	1309.9104	0.723393	1229.207031	0.859029	778.442871
57.6	278.054077	1309.458374	277.466309	1314.205566	277.918427	1311.040771	278.415771	1309.684448	0.768605	1212.252441	0.859029	773.921692
57.7	278.189697	1309.9104	277.556732	1314.205566	277.918427	1310.814697	278.370544	1309.684448	0.859029	1194.393677	0.859029	773.695618
57.8	278.189697	1309.684448	277.375885	1314.205566	278.00885	1310.814697	278.415771	1309.458374	0.768605	1194.393677	0.904241	769.626526
57.9	278.280121	1309.9104	277.556732	1314.205566	278.054077	1311.266846	278.370544	1309.684448	0.768605	1193.715576	0.859029	769.174438
58	278.234924	1309.684448	277.421112	1314.205566	278.234924	1311.040771	278.415771	1309.684448	0.813817	1176.987061	0.859029	764.653198
58.1	278.189697	1309.9104	277.375885	1313.979492	278.234924	1311.040771	278.460968	1309.458374	0.813817	1176.987061	0.859029	764.201111
58.2	278.054077	1309.9104	277.556732	1313.979492	278.280121	1311.040771	278.325348	1309.684448	0.859029	1159.806519	0.859029	760.358093
58.3	278.00885	1309.684448	277.647156	1313.979492	278.415771	1311.040771	278.370544	1309.458374	0.813817	1145.338623	0.813817	760.358093
58.4	277.87323	1309.9104	277.782806	1313.979492	278.370544	1311.266846	278.280121	1309.684448	0.723393	1145.338623	0.813817	756.062927
58.5	277.828003	1309.9104	277.828003	1313.753418	278.370544	1310.814697	278.189697	1309.684448	0.813817	1143.756226	0.859029	755.836853
58.6	277.918427	1309.684448	278.00885	1313.753418	278.370544	1310.588623	278.054077	1309.458374	0.859029	1129.514404	0.813817	751.993835
58.7	277.828003	1309.684448	277.963654	1313.753418	278.325348	1311.040771	278.00885	1309.458374	0.904241	1128.610107	0.859029	751.767822
58.8	277.737579	1309.684448	278.099274	1313.753418	278.054077	1311.266846	278.099274	1309.684448	0.904241	1115.724731	0.904241	747.924744
58.9	277.647156	1309.684448	278.054077	1313.527466	278.234924	1311.040771	277.963654	1309.684448	0.859029	1114.594482	0.904241	747.69873
59	277.601959	1309.684448	278.00885	1313.527466	278.054077	1311.040771	277.963654	1309.684448	0.904241	1100.126587	0.859029	743.855713
59.1	277.466309	1309.684448	278.189697	1313.753418	277.918427	1311.266846	277.918427	1309.458374	0.768605	1100.126587	0.768605	743.629639
59.2	277.466309	1309.684448	278.054077	1313.979492	277.918427	1311.040771	277.918427	1309.684448	0.859029	1088.145386	0.859029	739.560547
59.3	277.421112	1309.684448	278.189697	1313.753418	277.737579	1310.814697	277.692383	1309.684448	0.949453	1087.015137	0.904241	739.108398
59.4	277.285461	1309.9104	277.963654	1313.527466	277.737579	1311.040771	277.782806	1309.458374	0.904241	1075.93811	0.813817	735.491455
59.5	277.511536	1309.9104	278.189697	1313.527466	277.601959	1311.266846	277.692383	1309.458374	0.859029	1074.355713	0.859029	735.039307
59.6	277.375885	1309.684448	277.963654	1313.753418	277.556732	1311.040771	277.601959	1309.9104	0.859029	1063.730957	0.813817	731.422363
59.7	277.421112	1309.9104	277.918427	1313.527466	277.647156	1310.588623	277.692383	1309.9104	0.904241	1053.558228	0.813817	731.196289
59.8	277.421112	1309.9104	277.828003	1313.527466	277.601959	1310.814697	277.647156	1309.9104	0.813817	1051.071533	0.813817	727.80542
59.9	277.647156	1309.9104	277.692383	1313.979492	277.647156	1311.040771	277.737579	1310.136475	0.859029	1051.071533	0.813817	727.579346
60	277.692383	1309.9104	277.692383	1313.979492	277.556732	1310.814697	277.601959	1310.136475	0.813817	1039.768555	0.768605	723.962402
60.1	277.737579	1310.362549	277.466309	1313.979492	277.692383	1310.588623	277.601959	1310.136475	0.768605	1039.768555	0.813817	723.510254
60.2	277.963654	1310.362549	277.647156	1313.979492	277.692383	1310.814697	277.556732	1310.362549	0.813817	1030.273926	0.813817	720.119385
60.3	277.963654	1310.362549	277.421112	1313.979492	277.737579	1310.814697	277.601959	1309.9104	0.813817	1027.561279	0.859029	719.893311
60.4	278.099274	1310.136475	277.511536	1314.205566	277.828003	1310.814697	277.737579	1310.588623	0.813817	1019.875244	0.859029	716.50238
60.5	278.00885	1310.588623	277.421112	1314.205566	277.963654	1310.814697	277.556732	1310.362549	0.768605	1016.936401	0.904241	716.276367
60.6	278.099274	1310.814697	277.466309	1314.205566	278.099274	1310.588623	277.87323	1310.362549	0.768605	1008.798279	0.904241	713.111511
60.7	277.963654	1310.588623	277.601959	1314.205566	278.054077	1310.814697	277.737579	1310.136475	0.768605	999.755859	0.813817	712.659363
60.8	277.918427	1310.362549	277.511536	1314.205566	278.054077	1310.814697	277.918427	1310.588623	0.904241	999.755859	0.813817	709.946655
60.9	278.00885	1310.362549	277.647156	1314.205566	278.099274	1311.040771	277.963654	1310.362549	0.813817	997.043091	0.813817	709.494507
61	278.00885	1310.362549	277.601959	1314.431641	278.099274	1311.040771	277.963654	1310.362549	0.768605	990.261353	0.768605	709.720581
61.1	277.963654	1310.362549	277.692383	1314.205566	278.099274	1311.266846	278.00885	1310.136475	0.813817	987.096497	0.813817	709.720581
61.2	277.782806	1310.136475	277.737579	1314.431641	278.00885	1311.040771	278.054077	1310.588623	0.768605	978.506226	0.768605	709.720581
61.3	277.782806	1310.362549	277.782806	1314.431641	278.054077	1311.040771	278.234924	1310.814697	0.813817	975.341309	0.813817	709.494507
61.4	277.647156	1310.588623	277.737579	1314.431641	278.00885	1310.588623	278.00885	1310.588623	0.859029	975.341309	0.813817	709.720581
61.5	277.692383	1310.362549	277.692383	1314.431641	278.054077	1310.814697	278.189697	1310.814697	0.859029	969.237732	0.813817	709.946655
61.6	277.511536	1310.362549	278.00885	1314.657715	277.782806	1311.040771	278.189697	1311.040771	0.859029	962.908081	0.859029	709.720581
61.7	277.511536	1310.362549	277.963654	1314.431641	277.828003	1311.266846	278.234924	1311.040771	0.949453	960.647461	0.904241	709.720581
61.8	277.601959	1310.362549	278.234924	1314.205566	277.601959	1311.040771	278.189697	1310.814697	0.813817	954.769897
61.9	277.421112	1310.362549	278.054077	1314.205566	277.556732	1311.040771	278.234924	1310.814697	0.723393	952.283203
62	277.601959	1310.362549	278.189697	1314.657715	277.601959	1311.040771	278.189697	1311.040771	0.723393	946.857788
62.1	277.421112	1310.588623	278.189697	1314.431641	277.556732	1310.814697	278.00885	1310.814697	0.768605	944.371094
62.2	277.511536	1310.588623	278.234924	1314.205566	277.601959	1311.040771	278.00885	1311.040771	0.723393	939.397766
62.3	277.556732	1310.362549	278.099274	1314.205566	277.421112	1311.266846	278.00885	1310.814697	0.768605	936.006836
62.4	277.692383	1310.362549	277.963654	1314.205566	277.601959	1311.266846	277.828003	1310.814697	0.813817	931.485657
62.5	277.828003	1310.588623	278.00885	1314.205566	277.511536	1311.266846	277.737579	1310.814697	0.813817	928.772949
62.6	277.963654	1310.588623	277.737579	1314.205566	277.601959	1311.266846	277.601959	1310.814697	0.768605	924.929932
62.7	278.054077	1310.136475	277.737579	1314.205566	277.556732	1311.266846	277.737579	1310.588623	0.813817	921.086914
62.8	278.054077	1310.362549	277.466309	1314.431641	277.737579	1311.49292	277.647156	1310.814697	0.723393	917.469971
62.9	278.189697	1310.362549	277.421112	1314.205566	277.87323	1311.266846	277.556732	1310.814697	0.723393	913.400879
63	278.234924	1310.362549	277.330688	1313.979492	277.692383	1311.266846	277.511536	1310.588623	0.768605	911.140259
63.1	278.00885	1310.362549	277.375885	1314.205566	277.87323	1311.266846	277.421112	1310.588623	0.768605	905.714783
63.2	278.099274	1310.362549	277.421112	1314.205566	277.918427	1311.49292	277.466309	1310.588623	0.859029	903.680298
63.3	278.099274	1310.588623	277.421112	1313.979492	278.054077	1311.49292	277.692383	1310.814697	0.768605	898.932983
63.4	278.189697	1310.588623	277.647156	1314.205566	277.963654	1311.718994	277.647156	1310.588623	0.904241	897.350586
63.5	277.963654	1310.362549	277.647156	1314.205566	278.00885	1311.49292	277.782806	1310.588623	0.813817	891.699097
63.6	278.00885	1310.362549	277.87323	1314.431641	278.099274	1311.49292	277.918427	1311.040771	0.904241	890.568787
63.7	277.918427	1310.588623	277.737579	1314.431641	278.099274	1311.718994	277.87323	1310.814697	0.813817	885.143311
63.8	277.963654	1310.588623	277.87323	1314.657715	278.280121	1311.49292	278.00885	1311.040771	0.859029	883.560913
63.9	277.782806	1310.362549	277.918427	1314.431641	278.325348	1311.49292	278.00885	1310.588623	0.859029	878.135437
64	277.782806	1310.362549	278.00885	1315.109863	278.460968	1311.718994	278.054077	1311.040771	0.678181	877.005127
64.1	277.466309	1310.362549	278.189697	1314.883789	278.325348	1311.718994	278.099274	1310.814697	0.813817	871.805786
64.2	277.466309	1310.362549	278.054077	1314.883789	278.325348	1311.49292	278.189697	1310.588623	0.813817	871.353638
64.3	277.556732	1310.362549	278.234924	1315.109863	278.280121	1311.49292	278.280121	1310.814697	0.859029	865.023926
64.4	277.330688	1310.136475	278.189697	1314.883789	278.189697	1311.945068	278.280121	1310.814697	0.859029	864.797913
64.5	277.375885	1310.588623	278.189697	1314.883789	278.054077	1311.945068	278.460968	1311.040771	0.859029	858.694275
64.6	277.285461	1310.588623	278.189697	1315.109863	277.828003	1311.945068	278.280121	1310.814697	0.859029	858.694275
64.7	277.195038	1310.362549	278.234924	1315.109863	277.782806	1311.718994	278.325348	1310.814697	0.768605	852.13855
64.8	277.285461	1310.362549	278.189697	1315.109863	277.647156	1311.945068	278.280121	1311.040771	0.813817	852.13855
64.9	277.466309	1310.362549	278.099274	1315.109863	277.692383	1312.171143	278.325348	1311.040771	0.859029	846.260986
65	277.556732	1310.362549	278.00885	1314.883789	277.511536	1312.171143	278.325348	1311.040771	0.859029	846.260986
65.1	277.556732	1310.362549	277.828003	1315.109863	277.511536	1311.945068	278.280121	1311.040771	0.859029	840.383423
65.2	277.782806	1310.362549	277.737579	1315.109863	277.556732	1312.171143	278.325348	1311.040771	0.904241	840.383423
65.3	278.00885	1310.588623	277.737579	1315.109863	277.466309	1312.171143	278.189697	1311.040771	0.813817	834.505859
65.4	278.189697	1310.588623	277.601959	1315.109863	277.511536	1312.171143	278.099274	1311.040771	0.813817	834.505859
65.5	278.234924	1310.588623	277.601959	1315.109863	277.511536	1311.945068	278.00885	1311.040771	0.813817	829.080383
65.6	278.280121	1310.588623	277.556732	1315.335938	277.601959	1311.945068	277.918427	1311.266846	0.859029	829.080383
65.7	278.280121	1310.588623	277.466309	1315.335938	277.601959	1311.945068	277.782806	1311.266846	0.813817	823.880981
65.8	278.280121	1310.588623	277.421112	1315.335938	277.782806	1312.171143	277.737579	1311.266846	0.813817	823.880981
65.9	278.280121	1310.588623	277.375885	1315.335938	277.737579	1311.945068	277.782806	1311.266846	0.904241	818.229492
66	278.189697	1310.588623	277.511536	1315.562012	277.87323	1312.171143	277.601959	1311.49292	0.813817	818.003418
66.1	278.099274	1310.588623	277.647156	1315.335938	277.963654	1312.397217	277.782806	1311.266846	0.813817	812.578003
66.2	277.87323	1310.814697	277.647156	1315.562012	277.963654	1312.171143	277.556732	1311.040771	0.723393	812.578003
66.3	277.828003	1311.040771	277.556732	1315.562012	278.189697	1311.945068	27.534136	1311.040771	0.859029	807.378601
66.4	277.737579	1310.814697	277.737579	1315.788086	278.054077	1312.171143	1.356361	1310.814697	0.723393	807.604675
66.5	277.647156	1310.588623	277.782806	1315.562012	278.189697	1312.171143	0.813817	1310.814697	0.813817	802.631348
66.6	277.828003	1311.040771	277.918427	1315.788086	278.325348	1312.171143	0.904241	1295.894775	0.813817	802.405273
66.7	277.737579	1310.814697	278.054077	1315.562012	278.325348	1312.171143	0.904241	1291.373535	0.813817	797.431946
66.8	277.692383	1310.588623	278.054077	1315.788086	278.234924	1312.397217	0.813817	1273.062744	0.949453	797.205872
66.9	277.647156	1310.814697	278.054077	1315.562012	278.280121	1312.397217	0.768605	1269.671753	0.813817	792.684692
67	277.556732	1310.814697	278.00885	1315.562012	278.280121	1312.171143	0.859029	1253.62146	0.813817	792.684692
67.1	277.466309	1310.814697	278.054077	1315.335938	278.370544	1312.171143	0.723393	1249.326416	0.904241	787.711365
67.2	277.421112	1310.814697	278.00885	1315.562012	278.415771	1312.397217	0.813817	1235.98877	0.768605	787.485291
67.3	277.466309	1310.814697	278.054077	1315.562012	278.370544	1312.397217	0.859029	1230.111206	0.904241	783.190186
67.4	277.375885	1311.040771	278.00885	1315.335938	278.370544	1312.397217	0.859029	1219.03418	0.859029	782.964111
67.5	277.556732	1311.040771	277.963654	1315.562012	278.280121	1312.397217	0.859029	1212.026367	0.859029	778.442871
67.6	277.421112	1310.814697	277.828003	1315.562012	278.280121	1312.849243	0.859029	1201.175537	0.859029	778.442871
67.7	277.511536	1310.814697	277.737579	1315.562012	278.234924	1312.849243	0.768605	1194.845825	0.813817	774.147766
67.8	277.375885	1310.814697	277.647156	1315.562012	278.00885	1312.171143	0.768605	1186.255493	0.768605	773.921692
67.9	277.556732	1310.814697	277.647156	1315.335938	278.234924	1312.171143	0.859029	1177.439209	0.813817	769.400513
68	277.601959	1311.040771	277.601959	1315.562012	278.00885	1312.171143	0.813817	1167.492554	0.813817	769.174438
68.1	277.692383	1310.814697	277.511536	1315.562012	277.87323	1312.397217	0.723393	1160.710693	0.859029	765.105347
68.2	277.963654	1311.266846	277.647156	1315.562012	277.782806	1312.397217	0.859029	1151.216187	0.723393	764.879272
68.3	277.918427	1311.040771	277.466309	1315.562012	277.782806	1312.397217	0.813817	1144.886475	0.859029	760.584167
68.4	278.00885	1311.040771	277.375885	1315.788086	277.782806	1312.171143	0.723393	1137.652588	0.813817	760.358093
68.5	277.963654	1310.814697	277.511536	1315.562012	277.647156	1312.171143	0.723393	1129.740479	0.723393	756.741089
68.6	278.00885	1311.266846	277.466309	1315.562012	277.601959	1312.171143	0.813817	1122.732666	0.813817	756.515076
68.7	277.918427	1311.040771	277.647156	1315.562012	277.466309	1312.171143	0.813817	1115.498657	0.768605	752.445984
68.8	277.87323	1311.040771	277.601959	1315.788086	277.556732	1312.171143	0.768605	1110.977539	0.723393	752.21991
68.9	278.00885	1310.814697	277.737579	1315.788086	277.511536	1312.171143	0.813817	1101.935059	0.813817	748.602966
69	277.828003	1311.040771	277.737579	1315.562012	277.647156	1312.171143	0.813817	1097.865967	0.859029	748.376892
69.1	278.00885	1310.814697	277.87323	1315.562012	277.647156	1311.945068	0.813817	1088.597534	0.904241	744.3078
69.2	277.782806	1311.040771	277.737579	1315.788086	277.556732	1312.171143	0.859029	1086.336914	0.904241	744.081726
69.3	277.737579	1310.814697	277.828003	1315.788086	277.647156	1312.397217	0.949453	1076.164185	0.949453	740.238708
69.4	277.556732	1311.266846	277.87323	1315.788086	277.601959	1312.171143	0.859029	1073.67749	0.859029	740.012634
69.5	277.511536	1311.040771	277.918427	1315.562012	277.737579	1311.945068	0.813817	1064.182983	0.813817	736.169617
69.6	277.421112	1311.040771	278.00885	1315.562012	277.692383	1312.397217	0.904241	1063.052734	0.859029	735.943604
69.7	277.421112	1311.040771	278.00885	1315.788086	277.737579	1312.849243	0.813817	1053.558228	0.859029	732.552673
69.8	277.421112	1311.266846	278.325348	1315.788086	277.737579	1312.397217	0.904241	1052.880005	0.859029	732.326599
69.9	277.285461	1311.266846	278.189697	1315.562012	277.828003	1312.397217	0.813817	1041.577026	0.768605	728.483582
70	277.421112	1311.040771	278.370544	1315.788086	277.918427	1312.849243	0.768605	1040.898804	0.813817	728.257507
70.1	277.330688	1311.040771	278.325348	1315.788086	277.87323	1312.849243	0.859029	1030.952148	0.813817	725.318726
70.2	277.556732	1311.266846	278.189697	1315.788086	278.054077	1313.075317	0.813817	1030.952148	0.813817	725.092712
70.3	277.601959	1311.266846	278.054077	1315.788086	278.00885	1312.849243	0.813817	1019.875244	0.904241	721.701782
70.4	277.828003	1311.040771	277.963654	1316.01416	278.189697	1313.075317	0.813817	1019.64917	0.859029	721.249634
70.5	278.00885	1311.266846	278.054077	1316.01416	278.054077	1313.301392	0.859029	1009.928589	0.859029	718.084839
70.6	278.054077	1311.266846	277.782806	1316.01416	278.189697	1313.075317	0.859029	1009.928589	0.768605	717.63269
70.7	278.280121	1311.040771	277.692383	1315.788086	278.189697	1313.075317	0.813817	1000.208008	0.768605	714.241821
70.8	278.189697	1311.266846	277.466309	1315.788086	278.099274	1313.301392	0.768605	999.981934	0.768605	713.563599
70.9	278.280121	1311.266846	277.511536	1316.01416	278.099274	1313.527466	0.768605	990.939514	0.768605	710.850891
71	278.099274	1311.040771	277.375885	1315.562012	278.054077	1313.301392	0.904241	990.71344	0.768605	710.172729
71.1	278.234924	1311.266846	277.330688	1315.562012	278.234924	1313.075317	0.768605	981.897095	0.723393	709.720581
71.2	278.054077	1311.040771	277.466309	1315.562012	278.054077	1313.301392	0.813817	981.671021	0.813817	709.494507
71.3	277.963654	1311.040771	277.556732	1315.788086	278.099274	1313.301392	0.904241	973.532837	0.904241	709.720581
71.4	277.87323	1311.040771	277.647156	1315.788086	278.00885	1313.301392	0.904241	973.306824	0.859029	709.494507
71.5	277.692383	1311.040771	277.647156	1315.788086	278.099274	1313.527466	0.813817	964.716553	0.904241	709.494507
71.6	277.647156	1310.814697	277.737579	1316.01416	278.00885	1313.527466	0.813817	964.490479	0.859029	709.494507
71.7	277.647156	1310.814697	277.782806	1316.240234	278.00885	1313.527466	0.904241	956.578369	0.859029	709.494507
71.8	277.556732	1311.266846	277.782806	1316.240234	278.00885	1313.527466	0.768605	956.352295	0.859029	709.720581
71.9	277.421112	1311.040771	277.87323	1316.240234	277.828003	1313.301392	0.813817	948.214111	0.768605	709.720581
72	277.375885	1311.040771	277.918427	1316.240234	277.828003	1313.527466	0.859029	947.988037	0.768605	709.494507
72.1	277.330688	1311.266846	278.189697	1316.692261	277.737579	1313.527466	0.859029	940.528076
72.2	277.195038	1311.266846	278.099274	1316.466309	277.782806	1313.527466	0.813817	940.302002
72.3	277.511536	1311.266846	278.099274	1316.466309	277.737579	1313.301392	0.859029	932.615967
72.4	277.466309	1311.266846	278.099274	1316.466309	277.692383	1313.301392	0.768605	932.163818
72.5	277.647156	1311.266846	278.00885	1316.692261	277.737579	1313.527466	0.813817	925.156006
72.6	277.737579	1311.49292	278.00885	1316.466309	277.647156	1313.527466	0.813817	925.156006
72.7	277.918427	1311.49292	278.099274	1316.466309	277.737579	1313.301392	0.813817	917.469971
72.8	278.00885	1311.266846	278.234924	1316.466309	277.556732	1313.301392	0.813817	917.243896
72.9	278.234924	1311.49292	278.099274	1316.466309	277.556732	1313.753418	0.859029	910.462036
73	278.325348	1311.49292	278.099274	1316.692261	277.511536	1313.527466	0.813817	910.462036
73.1	278.234924	1311.49292	277.87323	1316.240234	277.556732	1313.527466	0.813817	903.228149
73.2	278.189697	1311.266846	277.828003	1316.240234	277.466309	1313.527466	0.904241	903.002075
73.3	278.054077	1311.266846	277.782806	1316.466309	277.421112	1313.527466	0.813817	896.44635
73.4	278.054077	1311.49292	277.601959	1316.466309	277.511536	1313.753418	0.859029	896.220276
73.5	277.963654	1311.49292	277.556732	1316.466309	277.421112	1313.527466	0.813817	889.438477
73.6	277.87323	1311.718994	277.421112	1316.466309	277.556732	1313.527466	0.859029	889.438477
73.7	277.782806	1311.49292	277.556732	1316.466309	277.556732	1313.527466	0.813817	883.108765
73.8	277.647156	1311.718994	277.421112	1316.466309	277.466309	1313.527466	0.768605	882.656677
73.9	277.737579	1311.49292	277.466309	1316.466309	277.556732	1313.527466	0.859029	876.55304
74	277.556732	1311.49292	277.421112	1316.240234	277.511536	1313.527466	0.859029	876.326965
74.1	277.647156	1311.49292	277.556732	1316.692261	277.647156	1313.527466	0.859029	870.675476
74.2	277.466309	1311.49292	277.601959	1316.466309	277.511536	1313.753418	0.859029	870.675476
74.3	277.421112	1311.49292	277.601959	1316.466309	277.692383	1313.527466	0.859029	863.667603
74.4	277.375885	1311.49292	277.828003	1316.240234	277.647156	1313.527466	0.768605	863.441528
74.5	277.330688	1311.49292	277.737579	1316.466309	277.692383	1313.753418	0.813817	857.790039
74.6	277.375885	1311.49292	277.963654	1316.466309	277.692383	1313.527466	0.859029	857.790039
74.7	277.330688	1311.49292	277.918427	1316.240234	277.782806	1313.527466	0.813817	851.686401
74.8	277.466309	1311.718994	277.963654	1316.240234	277.782806	1313.527466	0.813817	851.460327
74.9	277.421112	1311.49292	277.87323	1316.466309	277.647156	1313.527466	0.904241	846.260986
75	277.647156	1311.718994	277.963654	1316.692261	277.87323	1313.301392	0.904241	845.808838
75.1	277.601959	1311.718994	278.189697	1316.466309	277.828003	1313.527466	0.768605	840.157349
75.2	277.737579	1311.718994	278.00885	1316.466309	277.87323	1313.527466	0.904241	839.931274
75.3	277.87323	1311.718994	278.00885	1316.692261	277.737579	1313.527466	0.813817	834.957947
75.4	277.87323	1311.718994	278.00885	1316.466309	277.963654	1313.527466	0.813817	834.505859
75.5	278.00885	1311.945068	277.963654	1316.692261	277.918427	1313.527466	0.859029	829.532471
75.6	277.918427	1311.718994	277.828003	1316.466309	277.87323	1313.527466	0.904241	829.080383
75.7	278.099274	1311.49292	277.782806	1316.692261	277.918427	1313.753418	0.904241	824.559204
75.8	277.918427	1311.718994	277.647156	1316.692261	277.87323	1313.753418	0.813817	824.33313
75.9	278.00885	1311.945068	277.511536	1316.466309	278.00885	1313.979492	0.813817	819.359802
76	277.963654	1311.718994	277.647156	1316.692261	277.87323	1313.753418	0.859029	818.681641
76.1	277.963654	1311.49292	277.511536	1316.692261	278.00885	1313.979492	0.813817	813.934326
76.2	277.963654	1311.718994	277.466309	1316.692261	277.918427	1313.979492	0.813817	813.708313
76.3	277.782806	1311.718994	277.421112	1316.466309	278.054077	1314.205566	0.904241	808.96106
76.4	277.737579	1311.718994	277.511536	1316.466309	277.963654	1313.979492	0.768605	808.282837
76.5	277.556732	1311.718994	277.421112	1317.144409	277.963654	1314.205566	0.859029	804.439819
76.6	277.511536	1311.718994	277.556732	1316.692261	230.445786	1314.205566	0.949453	803.535583
76.7	277.466309	1311.718994	277.556732	1316.692261	4.973325	1314.205566	0.813817	799.466492
76.8	277.421112	1311.718994	277.511536	1317.144409	0.813817	1313.979492	0.813817	798.562256
76.9	277.556732	1311.718994	277.647156	1317.144409	0.813817	1301.998291	0.813817	794.719238
77	277.466309	1311.718994	277.692383	1317.144409	0.813817	1301.998291	0.813817	794.041077
77.1	277.601959	1311.945068	277.692383	1316.692261	0.813817	1280.070557	0.859029	790.197998
77.2	277.421112	1311.945068	277.918427	1317.144409	0.813817	1279.16626	0.813817	789.067749
77.3	277.692383	1311.945068	277.963654	1317.144409	0.768605	1259.272949	0.859029	785.676819
77.4	277.782806	1311.945068	277.828003	1316.692261	0.859029	1258.368774	0.859029	784.772583
77.5	277.87323	1311.945068	277.963654	1317.144409	0.768605	1239.605713	0.859029	781.15564
77.6	278.00885	1311.945068	278.099274	1316.692261	0.859029	1239.153564	0.813817	780.02533
77.7	278.054077	1311.945068	278.099274	1317.144409	0.904241	1221.520996	0.813817	777.086548
77.8	278.234924	1311.718994	278.099274	1317.144409	0.904241	1220.842773	0.768605	776.408325
77.9	278.054077	1311.945068	278.280121	1316.692261	0.859029	1204.340332	0.904241	773.469604
78	278.099274	1312.171143	278.325348	1316.466309	0.859029	1203.436157	0.813817	771.887146
78.1	277.963654	1311.945068	278.234924	1317.144409	0.859029	1187.15979	0.813817	769.400513
78.2	278.099274	1311.945068	278.00885	1317.144409	0.768605	1186.255493	0.859029	767.59198
78.3	278.00885	1312.171143	278.189697	1316.692261	0.768605	1170.205322	0.813817	765.105347
78.4	278.00885	1312.171143	277.87323	1317.144409	0.813817	1169.301025	0.723393	763.296875
78.5	277.963654	1311.945068	277.737579	1317.370483	0.723393	1154.607178	0.859029	761.488403
78.6	277.918427	1311.945068	277.601959	1317.370483	0.859029	1153.702881	0.813817	759.679871
78.7	277.918427	1312.171143	277.556732	1317.144409	0.904241	1139.46106	0.768605	757.871399
78.8	277.782806	1312.171143	277.421112	1317.144409	0.859029	1138.330811	0.813817	755.836853
78.9	277.737579	1311.945068	277.421112	1317.144409	0.859029	1125.445312	0.859029	753.802307
79	277.511536	1311.945068	277.421112	1317.144409	0.768605	1124.088989	0.859029	751.767822
79.1	277.511536	1312.397217	277.421112	1317.144409	0.768605	1111.203613	0.859029	750.411438
79.2	277.466309	1312.171143	277.601959	1316.692261	0.768605	1110.073242	0.859029	748.150818
79.3	277.466309	1312.171143	277.647156	1317.144409	0.768605	1098.318115	0.768605	746.56842
79.4	277.601959	1312.171143	277.601959	1317.144409	0.813817	1096.735718	0.768605	744.3078
79.5	277.375885	1312.171143	277.692383	1317.144409	0.859029	1085.206543	0.768605	743.17749
79.6	277.375885	1312.397217	277.737579	1316.692261	0.859029	1083.85022	0.949453	740.238708
79.7	277.149841	1312.171143	277.87323	1316.692261	0.813817	1073.451416	0.904241	739.786621
79.8	277.375885	1312.171143	277.963654	1317.144409	0.813817	1071.869141	0.904241	736.621765
79.9	277.421112	1312.397217	278.189697	1317.144409	0.813817	1062.374512	0.813817	736.169617
80	277.647156	1312.397217	278.054077	1317.370483	0.768605	1060.339966	0.859029	733.004761
80.1	277.828003	1312.397217	278.189697	1317.370483	0.768605	1051.97583	0.813817	732.552673
80.2	277.918427	1312.397217	278.054077	1317.596558	0.813817	1049.941162	0.813817	729.613892
80.3	278.054077	1312.849243	278.054077	1317.370483	0.813817	1040.898804	0.813817	729.387817
80.4	278.189697	1312.849243	278.099274	1317.370483	0.904241	1038.638184	0.768605	725.996948
80.5	278.325348	1312.397217	278.189697	1317.596558	0.859029	1030.047852	0.723393	725.770874
80.6	278.325348	1312.397217	278.234924	1317.596558	0.813817	1027.561279	0.813817	722.606018
80.7	278.325348	1312.849243	278.099274	1317.82251	0.859029	1019.875244	0.813817	722.606018
80.8	278.280121	1312.397217	278.280121	1317.370483	0.768605	1017.162476	0.859029	718.989075
80.9	278.234924	1312.397217	278.099274	1317.596558	0.813817	1010.154663	0.813817	718.763
81	278.280121	1312.397217	278.054077	1317.82251	0.723393	1007.441895	0.768605	715.598145
81.1	278.099274	1313.075317	277.918427	1317.596558	0.859029	1000.886169	0.813817	715.598145
81.2	278.054077	1312.849243	277.87323	1317.82251	0.813817	997.721313	0.859029	712.207275
81.3	277.87323	1312.849243	277.737579	1317.596558	0.768605	992.295898	0.813817	712.207275
81.4	277.87323	1312.849243	277.556732	1317.82251	0.723393	988.904968	0.813817	709.946655
81.5	277.828003	1313.075317	277.647156	1317.82251	0.859029	983.253418	0.813817	709.720581
81.6	277.782806	1313.075317	277.421112	1317.596558	0.768605	980.088623	0.813817	709.494507
81.7	277.782806	1312.849243	277.556732	1317.82251	0.768605	975.793457	0.813817	709.494507
81.8	277.647156	1312.397217	277.330688	1317.596558	0.813817	971.498291	0.813817	709.720581
81.9	277.647156	1313.075317	277.511536	1317.596558	0.813817	967.429199	0.813817	709.494507
82	277.692383	1312.849243	277.511536	1317.596558	0.813817	963.134094	0.813817	709.494507
82.1	277.556732	1312.849243	277.466309	1317.596558	0.768605	960.647461	0.859029	709.494507
82.2	277.466309	1312.849243	277.556732	1317.82251	0.859029	955.221985	0.904241	709.720581
82.3	277.511536	1312.849243	277.601959	1317.596558	0.859029	952.509277	0.904241	709.720581
82.4	277.466309	1313.075317	277.782806	1317.370483	0.768605	947.083801
82.5	277.375885	1312.849243	277.692383	1317.370483	0.813817	945.27533
82.6	277.466309	1312.849243	277.963654	1317.596558	0.768605	939.397766
82.7	277.375885	1313.075317	277.963654	1317.596558	0.813817	938.267456
82.8	277.421112	1313.075317	277.963654	1317.596558	0.813817	931.485657
82.9	277.330688	1312.849243	278.099274	1317.370483	0.768605	930.355347
83	277.375885	1312.397217	278.054077	1318.048584	0.813817	924.703857
83.1	277.421112	1313.075317	278.099274	1317.82251	0.949453	924.251709
83.2	277.330688	1312.849243	278.00885	1317.82251	0.768605	917.017822
83.3	277.511536	1313.075317	278.054077	1317.82251	0.859029	916.791748
83.4	277.466309	1312.849243	277.963654	1318.274658	0.813817	910.462036
83.5	277.647156	1313.075317	278.054077	1318.274658	0.859029	910.462036
83.6	277.647156	1312.849243	277.918427	1318.048584	0.813817	903.228149
83.7	277.782806	1312.397217	277.828003	1318.048584	0.813817	903.228149
83.8	277.782806	1312.397217	277.828003	1318.048584	0.813817	896.672363
83.9	277.737579	1312.171143	277.737579	1318.274658	0.678181	896.672363
84	277.918427	1312.171143	277.692383	1317.82251	0.813817	889.890564
84.1	277.87323	1312.171143	277.601959	1318.048584	0.859029	889.890564
84.2	278.099274	1312.171143	277.601959	1318.274658	0.813817	883.560913
84.3	277.918427	1312.397217	277.421112	1318.048584	0.813817	883.560913
84.4	277.87323	1312.397217	277.511536	1318.048584	0.768605	877.231201
84.5	277.87323	1312.397217	277.466309	1318.048584	0.768605	877.457275
84.6	277.963654	1312.397217	277.556732	1318.274658	0.813817	871.579712
84.7	278.00885	1312.397217	277.647156	1318.500732	0.768605	871.353638
84.8	277.963654	1312.849243	277.601959	1318.048584	0.813817	865.023926
84.9	278.054077	1312.849243	277.782806	1318.274658	0.768605	864.797913
85	277.963654	1312.397217	277.692383	1318.048584	0.768605	859.146362
85.1	278.054077	1313.075317	277.828003	1318.274658	0.768605	859.146362
85.2	278.00885	1313.075317	277.782806	1318.048584	0.813817	853.268799
85.3	278.00885	1312.849243	277.828003	1318.274658	0.859029	853.042786
85.4	277.918427	1312.849243	278.00885	1318.274658	0.813817	847.61731
85.5	277.918427	1312.849243	277.87323	1318.274658	0.813817	847.391235
85.6	278.054077	1313.075317	278.00885	1318.048584	0.723393	841.96582
85.7	278.00885	1313.075317	278.189697	1318.274658	0.768605	841.96582
85.8	277.963654	1313.075317	278.234924	1318.274658	0.813817	836.766418
85.9	277.782806	1313.075317	278.280121	1318.274658	0.813817	836.540405
86	277.828003	1313.075317	278.280121	1318.274658	0.768605	831.341003
86.1	277.737579	1313.075317	278.234924	1318.048584	0.768605	831.567017
86.2	277.737579	1312.849243	278.234924	1318.500732	0.723393	826.819763
86.3	277.692383	1313.075317	278.054077	1318.500732	0.678181	826.59375
86.4	277.601959	1313.075317	277.918427	1318.274658	0.678181	821.394348
86.5	277.737579	1313.301392	277.828003	1318.274658	0.768605	821.394348
86.6	277.556732	1313.075317	277.601959	1318.500732	0.859029	816.421021
86.7	277.692383	1313.301392	277.601959	1318.274658	0.768605	816.194946
86.8	277.556732	1313.075317	277.556732	1318.274658	0.859029	811.447693
86.9	277.556732	1313.301392	277.375885	1318.274658	0.949453	811.447693
87	277.466309	1313.075317	277.556732	1318.500732	0.813817	806.926514
87.1	277.556732	1313.301392	277.511536	1318.500732	0.813817	806.700439
87.2	277.511536	1313.301392	277.556732	1318.274658	0.813817	802.179199
87.3	277.466309	1313.075317	277.466309	1318.500732	0.904241	801.953186
87.4	277.511536	1312.849243	277.511536	1318.726807	0.859029	797.65802
87.5	277.421112	1312.397217	277.556732	1318.726807	0.768605	797.431946
87.6	277.511536	1312.397217	277.737579	1318.500732	0.813817	792.910767
87.7	277.466309	1312.397217	277.782806	1318.274658	0.813817	792.684692
87.8	277.421112	1312.849243	277.87323	1318.726807	0.859029	788.389526
87.9	277.421112	1312.849243	278.054077	1318.726807	0.768605	788.389526
88	277.421112	1313.075317	278.00885	1318.274658	0.723393	784.094421
88.1	277.330688	1313.075317	278.099274	1318.500732	0.768605	783.868347
88.2	277.421112	1312.849243	278.099274	1318.500732	0.723393	780.02533
88.3	277.375885	1312.849243	278.099274	1318.500732	0.813817	779.799255
88.4	277.330688	1312.849243	278.054077	1318.500732	0.813817	775.956238
88.5	277.330688	1312.849243	278.099274	1318.048584	0.859029	775.504089
88.6	277.330688	1312.849243	278.280121	1318.500732	0.904241	772.11322
88.7	277.421112	1312.849243	278.054077	1318.500732	0.768605	771.661072
88.8	277.330688	1313.075317	278.099274	1318.274658	0.859029	768.044128
88.9	277.375885	1313.075317	278.00885	1318.274658	0.723393	767.365967
89	277.375885	1312.849243	277.963654	1318.500732	0.723393	763.748962
89.1	277.375885	1312.849243	277.737579	1318.500732	0.859029	763.522949
89.2	277.421112	1312.849243	277.737579	1318.726807	0.768605	760.358093
89.3	277.285461	1313.075317	277.692383	1318.500732	0.859029	759.453857
89.4	277.375885	1312.849243	277.511536	1318.952881	0.813817	756.741089
89.5	277.149841	1312.849243	277.556732	1318.726807	0.768605	756.515076
89.6	277.330688	1313.301392	277.421112	1318.726807	0.768605	753.124146
89.7	277.466309	1313.075317	277.466309	1318.500732	0.768605	752.445984
89.8	277.466309	1313.075317	277.375885	1318.726807	0.723393	749.733276
89.9	277.466309	1312.849243	277.375885	1318.726807	0.859029	748.828979
90	277.466309	1313.075317	277.421112	1318.500732	0.813817	745.664185
90.1	277.466309	1313.075317	277.375885	1318.500732	0.813817	745.212036
90.2	277.466309	1313.075317	277.556732	1318.500732	0.859029	742.725403
90.3	277.511536	1312.849243	277.556732	1318.726807	0.904241	741.595093
90.4	277.466309	1313.301392	277.737579	1318.726807	0.813817	738.882385
90.5	277.421112	1313.301392	277.828003	1318.500732	0.813817	737.752075
90.6	277.466309	1313.301392	277.828003	1318.726807	0.904241	735.717529
90.7	277.421112	1313.075317	277.963654	1318.726807	0.904241	734.813293
90.8	277.511536	1313.527466	278.099274	1318.726807	0.904241	732.326599
90.9	277.375885	1313.301392	277.918427	1318.726807	0.904241	731.196289
91	277.330688	1313.301392	278.00885	1318.726807	0.768605	729.387817
91.1	277.421112	1313.301392	278.054077	1318.952881	0.859029	728.257507
91.2	277.375885	1313.301392	278.054077	1318.726807	0.813817	726.222961
91.3	277.466309	1313.301392	277.963654	1318.726807	0.768605	724.866638
91.4	277.375885	1313.301392	278.054077	1318.952881	0.904241	722.832092
91.5	277.466309	1313.301392	277.963654	1318.952881	0.904241	721.701782
91.6	277.285461	1313.527466	277.828003	1318.952881	0.768605	719.667236
91.7	277.466309	1313.301392	277.828003	1318.726807	0.904241	718.310852
91.8	277.375885	1313.301392	277.828003	1318.952881	0.859029	716.728455
91.9	277.466309	1313.301392	277.737579	1318.952881	0.859029	714.919983
92	277.330688	1313.527466	277.692383	1318.952881	0.813817	714.015747
92.1	277.330688	1313.527466	277.466309	1318.726807	0.813817	712.207275
92.2	277.466309	1313.527466	277.466309	1318.726807	0.768605	711.076965
92.3	277.330688	1313.301392	277.330688	1318.952881	0.813817	709.946655
92.4	277.466309	1313.527466	277.375885	1318.726807	0.768605	709.720581
92.5	277.285461	1313.527466	277.466309	1318.726807	0.813817	709.494507
92.6	277.330688	1313.301392	277.375885	1318.726807	0.859029	709.720581
92.7	277.375885	1313.301392	277.601959	1318.726807	0.768605	709.720581
92.8	277.149841	1313.527466	277.511536	1318.952881	0.904241	709.720581
92.9	277.466309	1313.527466	277.556732	1318.500732	0.949453	709.720581
93	277.375885	1313.527466	277.466309	1318.726807	0.813817	709.720581
93.1	277.466309	1313.527466	277.601959	1318.726807	0.904241	709.720581
93.2	277.375885	1313.753418	277.601959	1318.500732	0.859029	709.720581
93.3	277.421112	1313.753418	277.556732	1318.500732
93.4	277.285461	1313.753418	277.782806	1318.500732
93.5	277.421112	1313.753418	277.782806	1318.952881
93.6	277.421112	1313.979492	277.963654	1318.726807
93.7	277.375885	1313.979492	277.828003	1318.726807
93.8	277.421112	1313.753418	277.87323	1318.500732
93.9	277.466309	1313.979492	277.963654	1318.726807
94	277.511536	1313.979492	278.00885	1318.726807
94.1	277.195038	1313.979492	278.054077	1318.500732
94.2	277.330688	1313.979492	278.00885	1318.500732
94.3	277.466309	1313.979492	278.280121	1318.500732
94.4	277.421112	1313.979492	278.099274	1318.726807
94.5	277.466309	1313.979492	278.234924	1318.500732
94.6	277.466309	1313.979492	278.099274	1318.274658
94.7	277.466309	1313.979492	278.054077	1318.500732
94.8	277.601959	1314.205566	277.963654	1318.726807
94.9	277.511536	1314.205566	277.918427	1318.500732
95	277.466309	1313.979492	277.918427	1318.500732
95.1	277.601959	1313.979492	277.601959	1318.500732
95.2	277.647156	1313.979492	277.692383	1318.726807
95.3	277.737579	1313.979492	277.601959	1318.500732
95.4	277.87323	1313.979492	277.466309	1318.726807
95.5	277.737579	1313.753418	277.330688	1318.726807
95.6	277.87323	1313.979492	277.330688	1318.726807
95.7	277.737579	1313.979492	277.375885	1318.500732
95.8	277.918427	1313.753418	277.511536	1318.500732
95.9	277.828003	1313.753418	277.601959	1318.726807
96	277.828003	1313.753418	277.647156	1318.500732
96.1	278.00885	1313.753418	277.782806	1318.726807
96.2	277.918427	1313.753418	277.601959	1318.500732
96.3	277.918427	1313.527466	277.828003	1318.726807
96.4	278.00885	1313.753418	277.87323	1318.500732
96.5	278.054077	1313.753418	277.963654	1318.500732
96.6	277.918427	1313.753418	278.054077	1318.500732
96.7	277.963654	1313.753418	278.00885	1318.726807
96.8	278.099274	1313.753418	278.00885	1318.952881
96.9	278.00885	1313.979492	278.099274	1318.726807
97	278.099274	1313.979492	278.189697	1318.726807
97.1	277.918427	1313.979492	278.099274	1318.952881
97.2	277.963654	1313.979492	278.099274	1318.952881
97.3	277.782806	1314.205566	278.189697	1318.952881
97.4	277.782806	1314.205566	278.234924	1318.726807
97.5	277.782806	1313.979492	278.280121	1318.952881
97.6	277.737579	1313.979492	278.054077	1318.726807
97.7	277.782806	1314.205566	278.189697	1318.726807
97.8	277.601959	1314.205566	277.963654	1318.726807
97.9	277.556732	1313.979492	278.00885	1319.178955
98	277.556732	1313.753418	277.87323	1318.726807
98.1	277.421112	1313.753418	277.737579	1318.952881
98.2	277.421112	1313.979492	277.737579	1318.952881
98.3	277.375885	1313.753418	277.556732	1319.178955
98.4	277.421112	1313.753418	277.556732	1319.178955
98.5	277.375885	1313.979492	277.511536	1319.178955
98.6	277.466309	1313.979492	277.511536	1318.952881
98.7	277.421112	1313.753418	277.375885	1319.405029
98.8	277.511536	1313.753418	277.421112	1319.178955
98.9	277.421112	1314.205566	277.466309	1318.952881
99	277.511536	1313.979492	277.421112	1319.178955
99.1	277.601959	1313.979492	277.511536	1318.952881
99.2	277.601959	1314.205566	277.375885	1319.178955
99.3	277.782806	1314.205566	277.601959	1318.952881
99.4	277.737579	1314.205566	277.466309	1318.952881
99.5	277.828003	1313.979492	277.647156	1319.178955
99.6	277.737579	1314.205566	277.601959	1318.952881
99.7	277.782806	1314.205566	277.692383	1319.178955
99.8	277.782806	1313.979492	277.87323	1318.952881
99.9	277.963654	1314.205566	277.918427	1319.178955
100	278.054077	1313.979492	277.963654	1319.405029
100.1	278.00885	1314.205566	278.054077	1318.952881
100.2	278.189697	1314.205566	278.189697	1319.178955
100.3	278.234924	1313.753418	278.099274	1319.178955
100.4	278.189697	1313.753418	278.054077	1319.178955
100.5	278.099274	1313.979492	278.189697	1319.178955
100.6	278.099274	1313.753418	278.099274	1319.178955
100.7	277.963654	1313.753418	278.189697	1319.178955
100.8	277.87323	1313.753418	278.099274	1319.178955
100.9	277.828003	1313.979492	278.280121	1319.405029
101	277.647156	1313.979492	278.099274	1319.178955
101.1	277.511536	1313.753418	278.00885	1318.952881
101.2	277.375885	1313.753418	277.963654	1319.405029
101.3	277.421112	1313.979492	277.918427	1319.178955
101.4	277.330688	1313.979492	277.87323	1319.178955
101.5	277.375885	1313.753418	277.647156	1319.405029
101.6	277.375885	1313.753418	277.737579	1319.405029
101.7	277.375885	1313.979492	277.692383	1319.405029
101.8	277.511536	1314.205566	277.692383	1319.631104
101.9	277.421112	1313.979492	277.511536	1319.405029
102	277.647156	1313.979492	277.375885	1319.857178
102.1	277.647156	1314.205566	277.375885	1319.631104
102.2	277.782806	1314.205566	277.466309	1319.631104
102.3	277.918427	1314.205566	277.421112	1319.405029
102.4	278.054077	1314.205566	277.466309	1319.631104
102.5	278.099274	1314.431641	277.421112	1319.631104
102.6	278.00885	1314.205566	277.466309	1319.405029
102.7	278.099274	1314.205566	277.511536	1319.178955
102.8	278.054077	1314.205566	277.511536	1319.631104
102.9	278.099274	1314.205566	277.511536	1319.631104
103	278.054077	1314.205566	277.601959	1319.405029
103.1	278.00885	1314.205566	277.511536	1319.631104
103.2	278.00885	1314.205566	277.692383	1319.631104
103.3	277.918427	1314.431641	277.556732	1319.631104
103.4	277.918427	1314.431641	277.647156	1319.405029
103.5	277.601959	1314.431641	277.692383	1319.405029
103.6	277.601959	1314.205566	277.782806	1319.631104
103.7	277.466309	1314.431641	277.737579	1319.631104
103.8	277.330688	1314.431641	277.737579	1319.631104
103.9	277.375885	1314.431641	277.87323	1319.405029
104	277.330688	1314.431641	277.782806	1319.857178
104.1	277.466309	1314.657715	277.828003	1319.631104
104.2	277.330688	1314.657715	277.918427	1319.405029
104.3	277.511536	1314.431641	277.828003	1319.405029
104.4	277.466309	1314.431641	277.87323	1319.857178
104.5	277.556732	1314.657715	277.918427	1319.631104
104.6	277.647156	1314.657715	278.00885	1319.631104
104.7	277.692383	1314.657715	277.963654	1319.631104
104.8	277.87323	1314.657715	278.054077	1320.083252
104.9	277.87323	1314.657715	278.189697	1319.857178
105	278.00885	1314.657715	278.234924	1319.857178
105.1	277.918427	1314.657715	278.280121	1319.631104
105.2	277.963654	1314.657715	278.234924	1320.083252
105.3	277.918427	1314.657715	278.370544	1320.083252
105.4	277.918427	1314.657715	278.099274	1320.083252
105.5	277.963654	1314.657715	278.234924	1320.083252
105.6	277.918427	1314.431641	278.054077	1320.083252
105.7	277.918427	1314.657715	278.099274	1320.309326
105.8	277.828003	1314.657715	278.00885	1319.857178
105.9	277.692383	1314.657715	277.963654	1320.083252
106	277.511536	1314.431641	277.918427	1320.309326
106.1	277.421112	1314.657715	277.737579	1320.309326
106.2	277.421112	1314.431641	277.828003	1320.309326
106.3	277.330688	1314.431641	277.601959	1320.083252
106.4	277.375885	1314.431641	61.171898	1320.309326
106.5	277.375885	1314.431641	1.718058	1320.309326
106.6	277.421112	1314.657715	0.813817	1316.240234
106.7	277.285461	1314.431641	0.813817	1316.240234
106.8	277.421112	1314.431641	0.723393	1316.01416
106.9	277.511536	1314.205566	0.813817	1293.634155
107	277.511536	1314.431641	0.813817	1293.634155
107.1	277.601959	1314.205566	0.678181	1271.480225
107.2	277.647156	1314.205566	0.678181	1252.943359
107.3	277.737579	1314.205566	0.723393	1252.943359
107.4	277.782806	1314.431641	0.632969	1233.276123
107.5	277.828003	1314.205566	0.723393	1232.145752
107.6	277.828003	1314.205566	0.678181	1232.145752
107.7	277.782806	1314.205566	0.678181	1215.191162
107.8	277.918427	1314.431641	0.768605	1214.513062
107.9	277.963654	1314.431641	0.768605	1197.33252
108	278.234924	1314.431641	0.723393	1181.960449
108.1	278.280121	1314.205566	0.678181	1181.960449
108.2	278.280121	1314.657715	0.678181	1180.830078
108.3	278.234924	1314.431641	0.723393	1165.684082
108.4	278.234924	1314.431641	0.723393	1164.327637
108.5	278.054077	1314.431641	0.813817	1150.085938
108.6	277.918427	1314.657715	0.678181	1148.729492
108.7	277.828003	1314.883789	0.723393	1135.618042
108.8	277.647156	1314.883789	0.723393	1133.80957
108.9	277.647156	1314.657715	0.723393	1121.828369
109	277.195038	1314.883789	0.813817	1120.019897
109.1	277.195038	1314.883789	0.723393	1107.586548
109.2	277.149841	1314.657715	0.813817	1106.00415
109.3	277.285461	1314.657715	0.813817	1094.927246
109.4	277.285461	1314.883789	0.768605	1093.344727
109.5	277.375885	1314.883789	0.678181	1082.946045
109.6	277.556732	1314.657715	0.813817	1080.685425
109.7	277.511536	1314.657715	0.813817	1071.643066
109.8	277.692383	1314.883789	0.859029	1069.156372
109.9	277.647156	1314.883789	0.768605	1059.661865
110	277.782806	1314.431641	0.768605	1058.079346
110.1	277.782806	1314.431641	0.768605	1049.941162
110.2	277.963654	1314.657715	0.723393	1047.906738
110.3	278.054077	1314.657715	0.904241	1039.090332
110.4	277.963654	1314.657715	0.813817	1036.603638
110.5	278.00885	1314.431641	0.768605	1028.691528
110.6	277.963654	1314.883789	0.768605	1026.204834
110.7	278.099274	1314.883789	0.723393	1018.744873
110.8	277.963654	1314.657715	0.813817	1015.580078
110.9	277.918427	1314.657715	0.768605	1008.798279
111	277.87323	1314.883789	0.768605	1006.311646
111.1	277.782806	1314.883789	0.768605	1000.660095
111.2	277.828003	1314.883789	0.768605	997.043091
111.3	277.511536	1314.657715	0.768605	991.84375
111.4	277.511536	1315.109863	0.723393	988.226807
111.5	277.421112	1314.883789	0.723393	983.931641
111.6	277.330688	1315.109863	0.768605	979.636475
111.7	277.330688	1315.109863	0.768605	975.341309
111.8	277.285461	1314.883789	0.723393	971.272278
111.9	277.330688	1315.109863	0.813817	967.203186
112	277.330688	1315.109863	0.813817	963.134094
112.1	277.601959	1315.335938	0.904241	960.873535
112.2	277.511536	1315.109863	0.859029	955.448059
112.3	277.556732	1315.335938	0.813817	951.605042
112.4	277.647156	1315.335938	0.768605	947.53595
112.5	277.782806	1315.109863	0.723393	946.40564
112.6	277.828003	1315.109863	0.768605	940.302002
112.7	277.963654	1315.335938	0.723393	938.041382
112.8	278.00885	1315.335938	0.859029	933.068115
112.9	277.963654	1315.109863	0.768605	932.615967
113	277.918427	1315.109863	0.768605	925.834167
113.1	277.782806	1315.335938	0.813817	925.608093
113.2	277.963654	1315.335938	0.813817	918.826294
113.3	277.918427	1315.109863	0.813817	918.374146
113.4	277.87323	1315.109863	0.813817	912.270569
113.5	278.00885	1315.109863	0.768605	912.044495
113.6	277.692383	1315.335938	0.813817	905.262695
113.7	277.782806	1314.883789	0.723393	905.48877
113.8	277.601959	1314.883789	0.768605	899.159058
113.9	277.601959	1315.109863	0.768605	899.159058
114	277.421112	1315.335938	0.813817	892.829346
114.1	277.375885	1315.109863	0.813817	892.377258
114.2	277.466309	1315.109863	0.859029	886.273621
114.3	277.421112	1315.109863	0.859029	886.273621
114.4	277.556732	1315.335938	0.768605	880.169983
114.5	277.466309	1315.109863	0.723393	880.169983
114.6	277.511536	1315.109863	0.813817	874.292419
114.7	277.421112	1315.109863	0.768605	874.066406
114.8	277.511536	1315.109863	0.723393	868.188843
114.9	277.692383	1315.109863	0.768605	868.188843
115	277.737579	1315.109863	0.678181	862.537292
115.1	277.737579	1315.335938	0.768605	862.537292
115.2	277.737579	1315.109863	0.723393	856.659729
115.3	277.918427	1315.109863	0.723393	856.433655
115.4	277.782806	1315.109863	0.813817	851.234253
115.5	278.00885	1315.109863	0.723393	851.234253
115.6	278.00885	1315.335938	0.768605	846.034912
115.7	278.054077	1315.335938	0.723393	846.034912
115.8	278.054077	1315.109863	0.768605	841.061584
115.9	278.099274	1315.335938	0.813817	840.609436
116	278.280121	1315.109863	0.768605	835.862183
116.1	278.054077	1315.109863	0.859029	835.862183
116.2	277.963654	1315.109863	0.813817	831.341003
116.3	277.782806	1315.109863	0.768605	831.114929
116.4	277.692383	1315.109863	0.813817	826.141602
116.5	277.601959	1315.109863	0.723393	825.915527
116.6	277.375885	1314.883789	0.768605	821.620422
116.7	277.330688	1314.883789	0.813817	821.394348
116.8	277.104614	1315.109863	0.678181	816.647095
116.9	277.330688	1314.883789	0.768605	816.194946
117	277.285461	1314.883789	0.678181	812.125854
117.1	277.421112	1314.883789	0.768605	811.89978
117.2	277.466309	1315.109863	0.768605	807.378601
117.3	277.466309	1314.883789	0.768605	807.378601
117.4	277.556732	1314.883789	0.723393	803.309509
117.5	277.647156	1314.883789	0.813817	802.857422
117.6	277.828003	1314.883789	0.723393	798.562256
117.7	277.87323	1314.883789	0.813817	798.562256
117.8	278.054077	1314.883789	0.768605	794.719238
117.9	278.00885	1314.883789	0.768605	794.26709
118	278.189697	1315.109863	0.678181	790.197998
118.1	278.054077	1315.109863	0.768605	789.971985
118.2	278.054077	1314.883789	0.813817	786.128967
118.3	278.189697	1314.883789	0.859029	785.902893
118.4	278.00885	1314.883789	0.768605	782.511963
118.5	278.054077	1315.109863	0.678181	781.833801
118.6	277.918427	1314.883789	0.723393	778.442871
118.7	277.918427	1315.109863	0.723393	778.216858
118.8	277.737579	1315.109863	0.678181	774.599854
118.9	277.737579	1315.109863	0.768605	774.147766
119	277.601959	1315.109863	0.678181	770.98291
119.1	277.556732	1314.883789	0.632969	770.530762
119.2	277.511536	1315.335938	0.723393	766.913818
119.3	277.195038	1315.109863	0.723393	766.235657
119.4	277.375885	1315.109863	0.678181	763.522949
119.5	277.285461	1315.335938	0.723393	762.844727
119.6	277.375885	1315.109863	0.768605	759.679871
119.7	277.330688	1315.109863	0.678181	759.227783
119.8	277.421112	1315.109863	0.768605	756.515076
119.9	277.647156	1314.883789	0.768605	755.836853
120	277.692383	1315.109863	0.723393	753.35022
120.1	277.87323	1315.109863	0.723393	752.672058
120.2	277.828003	1315.335938	0.723393	749.95929
120.3	277.963654	1315.109863	0.678181	749.507202
120.4	277.918427	1315.335938	0.813817	747.472656
120.5	278.054077	1315.335938	0.723393	745.664185
120.6	278.00885	1314.883789	0.678181	743.629639
120.7	277.87323	1314.883789	0.768605	742.725403
120.8	278.054077	1315.335938	0.678181	740.464783
120.9	277.963654	1315.335938	0.632969	739.334473
121	277.918427	1315.109863	0.813817	737.299927
121.1	277.963654	1315.109863	0.768605	736.169617
121.2	277.918427	1315.335938	0.723393	734.135071
121.3	277.737579	1315.109863	0.813817	732.778748
121.4	277.737579	1315.109863	0.768605	731.422363
121.5	277.692383	1315.109863	0.723393	730.06604
121.6	277.511536	1315.562012	0.859029	728.483582
121.7	277.601959	1315.562012	0.768605	726.901184
121.8	277.330688	1315.562012	0.813817	725.996948
121.9	277.421112	1315.335938	0.723393	723.962402
122	277.285461	1315.335938	0.723393	723.058167
122.1	277.195038	1315.562012	0.723393	721.249634
122.2	277.375885	1315.335938	0.678181	720.571472
122.3	277.330688	1315.335938	0.768605	718.084839
122.4	277.511536	1315.562012	0.678181	717.63269
122.5	277.466309	1315.335938	0.723393	714.919983
122.6	277.647156	1315.562012	0.768605	714.919983
122.7	277.466309	1315.562012	0.632969	712.433289
122.8	277.601959	1315.788086	0.723393	712.433289
122.9	277.601959	1316.01416	0.632969	709.720581
123	277.692383	1315.562012	0.723393	709.494507
123.1	277.828003	1315.562012	0.678181	709.946655
123.2	277.87323	1315.788086	0.678181	709.720581
123.3	277.87323	1315.788086	0.678181	709.494507
123.4	277.87323	1315.788086	0.678181	709.720581
123.5	278.00885	1315.562012	0.723393	709.720581
123.6	277.918427	1315.788086	0.768605	709.720581
123.7	278.189697	1315.562012	0.813817	709.494507
123.8	278.234924	1315.562012	0.768605	709.494507
123.9	278.099274	1315.562012
124	278.234924	1315.562012
124.1	278.00885	1315.562012
124.2	278.00885	1315.335938
124.3	277.828003	1315.562012
124.4	277.737579	1315.335938
124.5	277.556732	1315.562012
124.6	277.556732	1315.335938
124.7	277.466309	1315.335938
124.8	277.285461	1315.335938
124.9	277.375885	1315.562012
125	277.195038	1315.109863
125.1	277.375885	1315.109863
125.2	277.330688	1315.109863
125.3	277.511536	1315.335938
125.4	277.601959	1315.109863
125.5	277.511536	1315.109863
125.6	277.737579	1315.335938
125.7	277.647156	1315.335938
125.8	277.828003	1315.562012
125.9	277.828003	1315.335938
126	277.963654	1315.335938
126.1	277.918427	1315.562012
126.2	277.963654	1315.335938
126.3	278.099274	1315.109863
126.4	277.963654	1315.335938
126.5	278.189697	1315.335938
126.6	278.099274	1315.109863
126.7	278.099274	1315.109863
126.8	278.054077	1315.335938
126.9	278.054077	1315.335938
127	277.963654	1315.335938
127.1	277.828003	1315.335938
127.2	277.828003	1315.335938
127.3	277.601959	1315.335938
127.4	277.601959	1315.109863
127.5	277.511536	1315.109863
127.6	277.421112	1315.109863
127.7	277.285461	1315.109863
127.8	277.375885	1315.335938
127.9	277.421112	1315.109863
128	277.330688	1315.109863
128.1	277.556732	1315.562012
128.2	277.375885	1315.335938
128.3	277.511536	1315.335938
128.4	277.601959	1315.562012
128.5	277.511536	1315.562012
128.6	277.737579	1315.562012
128.7	277.782806	1315.562012
128.8	277.918427	1315.335938
128.9	277.963654	1315.788086
129	278.099274	1315.562012
129.1	277.87323	1315.788086
129.2	277.963654	1315.562012
129.3	277.918427	1315.788086
129.4	278.00885	1315.788086
129.5	278.054077	1315.562012
129.6	277.918427	1315.788086
129.7	277.87323	1315.788086
129.8	277.692383	1315.788086
129.9	277.737579	1315.562012
130	277.647156	1315.562012
130.1	277.466309	1315.788086
130.2	277.421112	1315.788086
130.3	277.375885	1315.562012
130.4	277.375885	1315.335938
130.5	277.285461	1315.788086
130.6	277.330688	1315.788086
130.7	277.104614	1315.788086
130.8	277.330688	1315.788086
130.9	277.330688	1316.01416
131	277.330688	1315.788086
131.1	277.511536	1315.788086
131.2	277.421112	1315.788086
131.3	277.692383	1316.01416
131.4	277.601959	1316.01416
131.5	277.601959	1315.788086
131.6	277.647156	1315.788086
131.7	277.737579	1315.788086
131.8	277.737579	1316.01416
131.9	277.918427	1315.788086
132	277.963654	1315.788086
132.1	277.963654	1316.01416
132.2	278.099274	1316.01416
132.3	278.099274	1316.01416
132.4	278.099274	1315.788086
132.5	278.099274	1316.240234
132.6	278.099274	1316.01416
132.7	278.234924	1316.01416
132.8	278.054077	1316.01416
132.9	278.00885	1316.240234
133	277.828003	1316.240234
133.1	277.828003	1316.01416
133.2	277.647156	1316.01416
133.3	277.511536	1316.240234
133.4	277.330688	1316.01416
133.5	277.285461	1316.01416
133.6	277.195038	1316.01416
133.7	277.195038	1316.240234
133.8	277.330688	1316.240234
133.9	277.149841	1316.240234
134	277.285461	1316.240234
134.1	277.330688	1316.240234
134.2	277.421112	1316.240234
134.3	277.556732	1316.240234
134.4	277.511536	1316.01416
134.5	277.782806	1316.240234
134.6	277.828003	1316.240234
134.7	277.963654	1316.240234
134.8	277.87323	1316.240234
134.9	277.963654	1316.240234
135	277.963654	1316.466309
135.1	278.00885	1316.240234
135.2	278.189697	1316.01416
135.3	278.054077	1316.01416
135.4	278.189697	1316.01416
135.5	278.00885	1316.01416
135.6	278.054077	1315.788086
135.7	278.00885	1316.01416
135.8	278.00885	1316.01416
135.9	278.054077	1316.01416
136	277.828003	1315.788086
136.1	277.828003	1316.01416
136.2	277.647156	1316.01416
136.3	277.692383	1316.01416
136.4	277.511536	1316.01416
136.5	277.421112	1316.01416
136.6	277.375885	1316.01416
136.7	6.600958	1316.01416
136.8	0.949453	1315.788086
136.9	0.949453	1315.109863
137	0.949453	1310.362549
137.1	0.949453	1309.2323
137.2	0.768605	1287.982666
137.3	0.994665	1286.626221
137.4	0.859029	1266.958984
137.5	0.859029	1266.280884
137.6	0.813817	1247.291748
137.7	0.768605	1247.291748
137.8	0.859029	1228.302734
137.9	0.813817	1228.302734
138	0.904241	1210.670044
138.1	0.859029	1210.670044
138.2	0.904241	1194.393677
138.3	0.904241	1194.619751
138.4	0.859029	1177.891357
138.5	0.859029	1177.665283
138.6	0.813817	1161.841064
138.7	0.859029	1161.61499
138.8	0.904241	1146.468994
138.9	0.859029	1146.24292
139	0.904241	1132.453247
139.1	0.859029	1132.227173
139.2	0.904241	1118.211426
139.3	0.859029	1118.211426
139.4	0.859029	1104.647827
139.5	0.904241	1104.647827
139.6	0.859029	1091.988403
139.7	0.859029	1091.762329
139.8	0.813817	1079.781128
139.9	0.859029	1079.781128
140	0.859029	1068.252075
140.1	0.904241	1068.026001
140.2	0.859029	1057.401245
140.3	0.904241	1057.401245
140.4	0.813817	1047.002441
140.5	0.859029	1046.550293
140.6	0.904241	1036.151611
140.7	0.904241	1035.925537
140.8	0.859029	1025.526733
140.9	0.813817	1025.074585
141	0.859029	1015.580078
141.1	0.859029	1015.354004
141.2	0.859029	1006.085571
141.3	0.904241	1005.633423
141.4	0.859029	997.269165
141.5	0.859029	996.817078
141.6	0.768605	988.226807
141.7	0.859029	987.774658
141.8	0.813817	979.862549
141.9	0.859029	979.636475
142	0.768605	971.498291
142.1	0.813817	971.272278
142.2	0.723393	963.812256
142.3	0.768605	963.134094
142.4	0.768605	955.900146
142.5	0.813817	955.221985
142.6	0.813817	948.66626
142.7	0.859029	947.988037
142.8	0.859029	940.980225
142.9	0.859029	940.302002
143	0.904241	933.972351
143.1	0.859029	933.294128
143.2	0.859029	927.190552
143.3	0.768605	925.834167
143.4	0.813817	919.956604
143.5	0.859029	919.278442
143.6	0.859029	912.94873
143.7	0.859029	912.270569
143.8	0.859029	906.845093
143.9	0.859029	905.714783
144	0.904241	900.063293
144.1	0.904241	899.159058
144.2	0.813817	894.18573
144.3	0.768605	892.829346
144.4	0.813817	887.630005
144.5	0.813817	886.499695
144.6	0.859029	882.204529
144.7	0.859029	880.622131
144.8	0.813817	876.779114
144.9	0.813817	874.292419
145	0.859029	870.675476
145.1	0.904241	868.64093
145.2	0.813817	865.023926
145.3	0.813817	862.763367
145.4	0.813817	859.146362
145.5	0.813817	857.563965
145.6	0.768605	854.39917
145.7	0.813817	851.686401
145.8	0.723393	849.199768
145.9	0.723393	846.487061
146	0.723393	844.904602
146.1	0.859029	841.287659
146.2	0.904241	840.383423
146.3	0.768605	836.314331
146.4	0.859029	834.731873
146.5	0.949453	831.341003
146.6	0.859029	830.888855
146.7	0.859029	826.59375
146.8	0.859029	825.46344
146.9	0.813817	821.620422
147	0.768605	821.168274
147.1	0.813817	816.873169
147.2	0.813817	816.647095
147.3	0.904241	812.351929
147.4	0.904241	812.125854
147.5	0.859029	807.83075
147.6	0.904241	807.83075
147.7	0.768605	803.535583
147.8	0.678181	803.309509
147.9	0.813817	799.466492
148	0.723393	799.240417
148.1	0.723393	794.945312
148.2	0.768605	794.719238
148.3	0.813817	791.102295
148.4	0.723393	790.650146
148.5	0.768605	786.807129
148.6	0.768605	786.807129
148.7	0.768605	783.190186
148.8	0.723393	782.964111
148.9	0.768605	779.121094
149	0.768605	778.89502
149.1	0.768605	775.504089
149.2	0.813817	775.278076
149.3	0.813817	771.435059
149.4	0.813817	771.435059
149.5	0.768605	767.818054
149.6	0.768605	767.818054
149.7	0.859029	763.975037
149.8	0.813817	763.748962
149.9	0.904241	760.810181
150	0.859029	760.584167
150.1	0.813817	757.193237
150.2	0.813817	757.419312
150.3	0.813817	754.028381
150.4	0.859029	754.028381
150.5	0.768605	750.637512
150.6	0.904241	750.411438
150.7	0.813817	747.472656
150.8	0.813817	747.472656
150.9	0.723393	744.081726
151	0.859029	743.855713
151.1	0.813817	740.690857
151.2	0.859029	740.690857
151.3	0.813817	737.299927
151.4	0.859029	737.299927
151.5	0.813817	734.587219
151.6	0.859029	734.587219
151.7	0.904241	731.422363
151.8	0.859029	731.422363
151.9	0.768605	728.483582
152	0.813817	728.483582
152.1	0.904241	725.5448
152.2	0.813817	725.5448
152.3	0.813817	722.832092
152.4	0.813817	722.606018
152.5	0.813817	719.441162
152.6	0.813817	719.215088
152.7	0.768605	717.180603
152.8	0.813817	716.954529
152.9	0.768605	714.015747
153	0.813817	713.789673
153.1	0.813817	711.529053
153.2	0.813817	711.076965
153.3	0.859029	709.720581
153.4	0.813817	709.494507
153.5	0.813817	709.720581
153.6	0.768605	709.494507
153.7	0.813817	709.268494
153.8	0.859029	709.268494
153.9	0.904241	709.720581
154	0.859029	709.720581
154.1	0.859029	709.494507
