# Supplementary material for: Rapid synthesis of micron-thick flexible graphite films via non-equilibrium carbon flux engineering
Source: Nat Commun. 2026 Feb 28;17:3280. doi: 10.1038/s41467-026-70028-8 (PMC13066362; doi:10.1038/s41467-026-70028-8)
Supplement: Supplementary file 3 — Source data [file 41467_2026_70028_MOESM3_ESM.zip › Source Data files/Figure S5.xlsx]

## Sheet: a
1000.06	6.7682	1000.06	25.3159	1000.06	11.1457	1000.06	45.3159	1000.06	19.3057	1000.06	60.2291
1001.72	26.2744	1001.72	54.7316	1001.72	24.6373	1001.72	22.815	1001.72	16.8358	1001.72	49.571
1003.37	29.7848	1003.37	28.1518	1003.37	18.133	1003.37	20.3182	1003.37	20.3699	1003.37	48.9178
1005.03	31.298	1005.03	27.5753	1005.03	21.6315	1005.03	37.8243	1005.03	29.9067	1005.03	38.268
1006.68	32.8154	1006.68	31.0034	1006.68	31.1342	1006.68	29.3345	1006.68	27.4475	1006.68	57.623
1008.33	18.3356	1008.33	28.4346	1008.33	22.6396	1008.33	36.8475	1008.33	36.991	1008.33	34.9814
1009.99	27.8599	1009.99	15.8704	1009.99	14.1491	1009.99	20.3645	1009.99	24.5384	1009.99	38.3445
1011.64	25.3871	1011.64	11.3094	1011.64	19.6614	1011.64	21.8844	1011.64	14.0886	1011.64	49.711
1013.29	6.91832	1013.29	2.75287	1013.29	29.1777	1013.29	21.4083	1013.29	15.6426	1013.29	45.0822
1014.95	26.4524	1014.95	18.1995	1014.95	32.6969	1014.95	12.9351	1014.95	-0.800629	1014.95	40.4567
1016.6	3.99046	1016.6	23.6506	1016.6	4.21991	1016.6	32.4657	1016.6	26.7599	1016.6	39.836
1018.25	21.5314	1018.25	21.1049	1018.25	43.7458	1018.25	9.99924	1018.25	22.3232	1018.25	41.2185
1019.9	17.0762	1019.9	14.5635	1019.9	25.2756	1019.9	11.5367	1019.9	3.89026	1019.9	42.6057
1021.55	22.6239	1021.55	28.0253	1021.55	16.8081	1021.55	-0.923111	1021.55	11.46	1021.55	33.9961
1023.2	6.17548	1023.2	5.49146	1023.2	16.3446	1023.2	40.621	1023.2	5.03352	1023.2	29.3912
1024.86	5.72987	1024.86	12.9607	1024.86	-4.11621	1024.86	16.1679	1024.86	0.609726	1024.86	20.7895
1026.51	15.2881	1026.51	0.434326	1026.51	5.42685	1026.51	17.7186	1026.51	8.18961	1026.51	40.1925
1028.15	8.84973	1028.15	15.9117	1028.15	20.9732	1028.15	-4.72733	1028.15	-4.22733	1028.15	25.5993
1029.81	4.41411	1029.81	19.392	1029.81	-1.47772	1029.81	34.8295	1029.81	13.3584	1029.81	29.0094
1031.45	13.9823	1031.45	42.8767	1031.45	0.0751648	1031.45	14.3901	1031.45	16.9478	1031.45	26.424
1033.1	7.55328	1033.1	16.3644	1033.1	15.6308	1033.1	1.95341	1033.1	18.5398	1033.1	35.8417
1034.75	-4.87196	1034.75	15.8564	1034.75	27.1901	1034.75	15.5205	1034.75	-9.8645	1034.75	15.264
1036.4	14.706	1036.4	-10.648	1036.4	2.7527	1036.4	-2.90915	1036.4	9.73425	1036.4	18.6902
1038.05	8.28679	1038.05	0.850571	1038.05	2.31798	1038.05	10.6639	1038.05	3.33565	1038.05	10.1194
1039.7	-12.1287	1039.7	18.3534	1039.7	31.887	1039.7	24.2406	1039.7	-11.0594	1039.7	25.5531
1041.35	-6.54156	1041.35	5.85913	1041.35	29.4586	1041.35	33.8201	1041.35	8.54813	1041.35	16.99
1042.99	13.0493	1042.99	21.3691	1042.99	11.034	1042.99	-6.59676	1042.99	-1.84076	1042.99	22.4313
1044.64	-1.35658	1044.64	12.8826	1044.64	6.61244	1044.64	8.98952	1044.64	-16.2266	1044.64	35.8763
1046.29	6.24022	1046.29	-11.6009	1046.29	6.1936	1046.29	14.5785	1046.29	19.3901	1046.29	5.32442
1047.93	3.84062	1047.93	-6.08035	1047.93	3.77837	1047.93	2.1711	1047.93	-6.98972	1047.93	22.7769
1049.58	3.4442	1049.58	1.44373	1049.58	15.3662	1049.58	5.76682	1049.58	-1.3665	1049.58	10.2331
1051.22	3.05046	1051.22	-1.02925	1051.22	26.9568	1051.22	-20.6348	1051.22	4.25928	1051.22	23.6924
1052.87	12.6603	1052.87	4.50182	1052.87	4.55086	1052.87	18.9671	1052.87	13.8885	1052.87	21.1559
1054.51	6.27325	1054.51	-9.96364	1054.51	10.1481	1054.51	0.572189	1054.51	15.5207	1054.51	36.6232
1056.16	7.88884	1056.16	9.57379	1056.16	-6.25218	1056.16	-7.82016	1056.16	7.15536	1056.16	26.0935
1057.8	-6.492	1057.8	5.11523	1057.8	-12.6489	1057.8	5.79105	1057.8	0.793472	1057.8	37.568
1059.45	3.1302	1059.45	12.6601	1059.45	10.9575	1059.45	33.4053	1059.45	16.4345	1059.45	11.0462
1061.09	-1.24496	1061.09	4.20784	1061.09	6.56641	1061.09	3.02213	1061.09	4.07805	1061.09	40.5274
1062.73	28.3834	1062.73	13.7595	1062.73	34.1788	1062.73	16.6424	1062.73	15.7249	1062.73	24.0127
1064.38	30.0147	1064.38	3.31456	1064.38	7.79424	1064.38	20.2658	1064.38	19.3747	1064.38	45.5017
1066.02	23.6487	1066.02	26.8725	1066.02	9.41219	1066.02	11.8917	1066.02	15.027	1066.02	22.9936
1067.66	25.2861	1067.66	12.4343	1067.66	15.0336	1067.66	21.521	1067.66	30.6825	1067.66	28.4897
1069.3	8.92647	1069.3	33.9994	1069.3	22.6579	1069.3	3.15331	1069.3	18.3409	1069.3	29.9894
1070.94	46.5698	1070.94	23.5678	1070.94	4.28525	1070.94	20.7886	1070.94	6.00218	1070.94	25.4925
1072.59	2.21577	1072.59	19.1391	1072.59	11.9151	1072.59	10.4264	1072.59	15.6659	1072.59	20.9986
1074.23	37.8651	1074.23	-1.28584	1074.23	15.5483	1074.23	28.0676	1074.23	19.3328	1074.23	24.5088
1075.87	5.51732	1075.87	34.2925	1075.87	23.1844	1075.87	21.7117	1075.87	19.0026	1075.87	52.0224
1077.51	27.1725	1077.51	19.8742	1077.51	26.8235	1077.51	23.3587	1077.51	20.6752	1077.51	31.5396
1079.15	24.8302	1079.15	23.4586	1079.15	16.465	1079.15	31.0082	1079.15	8.35014	1079.15	47.0596
1080.79	24.4913	1080.79	17.0467	1080.79	6.10979	1080.79	14.661	1080.79	-1.97171	1080.79	22.5837
1082.43	30.1552	1082.43	24.6381	1082.43	15.7575	1082.43	18.3167	1082.43	13.7092	1082.43	36.1111
1084.07	33.822	1084.07	32.2327	1084.07	29.408	1084.07	17.9753	1084.07	7.39285	1084.07	57.642
1085.71	29.4917	1085.71	17.8305	1085.71	27.0614	1085.71	5.63673	1085.71	17.0793	1085.71	33.1763
1087.35	29.1638	1087.35	1.43103	1087.35	8.71729	1087.35	39.3006	1087.35	22.7681	1087.35	14.7135
1088.98	20.8392	1088.98	25.0352	1088.98	36.3764	1088.98	-1.03226	1088.98	8.45995	1088.98	40.2545
1090.62	20.5174	1090.62	18.6425	1090.62	24.0382	1090.62	30.6377	1090.62	38.1545	1090.62	31.799
1092.26	8.19849	1092.26	8.25302	1092.26	27.7029	1092.26	22.3104	1092.26	27.8518	1092.26	21.3468
1093.9	17.8824	1093.9	27.8667	1093.9	-2.62959	1093.9	23.986	1093.9	5.55179	1093.9	30.8979
1095.53	25.569	1095.53	31.4834	1095.53	15.0407	1095.53	21.6643	1095.53	33.2544	1095.53	28.4523
1097.17	19.2581	1097.17	19.1028	1097.17	14.7133	1097.17	31.345	1097.17	34.9594	1097.17	38.0096
1098.81	14.9503	1098.81	14.7258	1098.81	22.3891	1098.81	29.0289	1098.81	14.6674	1098.81	17.5706
1100.44	12.6453	1100.44	0.351868	1100.44	-5.9324	1100.44	10.7155	1100.44	16.378	1100.44	27.135
1102.08	20.343	1102.08	1.981	1102.08	33.7489	1102.08	10.4048	1102.08	14.0912	1102.08	10.7026
1103.71	12.0435	1103.71	37.6132	1103.71	3.43285	1103.71	12.0969	1103.71	-0.192917	1103.71	32.2735
1105.35	-6.25327	1105.35	7.24841	1105.35	15.1195	1105.35	37.7917	1105.35	9.52553	1105.35	19.8476
1106.98	33.4527	1106.98	14.8867	1106.98	8.80891	1106.98	17.4892	1106.98	9.2466	1106.98	23.4249
1108.62	1.16096	1108.62	-1.47243	1108.62	16.5006	1108.62	9.18909	1108.62	6.96992	1108.62	5.005
1110.25	8.87227	1110.25	10.1719	1110.25	30.1954	1110.25	8.89195	1110.25	-7.30386	1110.25	14.5888
1111.89	-1.41374	1111.89	7.81912	1111.89	9.89275	1111.89	6.59747	1111.89	-11.5751	1111.89	8.17572
1113.52	8.30295	1113.52	-0.530579	1113.52	-4.40718	1113.52	6.30569	1113.52	6.15625	1113.52	27.7659
1115.15	10.0222	1115.15	5.12263	1115.15	7.2955	1115.15	-3.98347	1115.15	-2.10989	1115.15	3.35919
1116.79	3.74422	1116.79	10.7788	1116.79	13.0008	1116.79	21.73	1116.79	9.6265	1116.79	16.9557
1118.42	9.46883	1118.42	12.438	1118.42	2.70877	1118.42	5.44611	1118.42	9.36542	1118.42	20.5553
1120.05	11.196	1120.05	-15.9	1120.05	-13.5807	1120.05	19.1648	1120.05	-0.893173	1120.05	-5.842
1121.68	-17.0741	1121.68	3.765	1121.68	18.1324	1121.68	16.8861	1121.68	-15.1493	1121.68	-0.23616
1123.32	-13.3417	1123.32	-30.5671	1123.32	9.84816	1123.32	6.61002	1123.32	-5.40288	1123.32	7.3728
1124.95	-9.60669	1124.95	-16.8963	1124.95	-2.43353	1124.95	8.33649	1124.95	4.34599	1124.95	8.98485
1126.58	-1.86911	1126.58	-1.22269	1126.58	11.2873	1126.58	8.06554	1126.58	-13.9027	1126.58	-3.40002
1128.21	-28.129	1128.21	4.45381	1128.21	3.01071	1128.21	-6.20288	1128.21	-8.14891	1128.21	-1.78186
1129.84	9.61374	1129.84	-3.86682	1129.84	2.73665	1129.84	-18.4688	1129.84	-20.3927	1129.84	-4.16063
1131.47	-20.641	1131.47	9.81537	1131.47	-5.53488	1131.47	-0.732086	1131.47	-16.6341	1131.47	1.46364
1133.1	-8.89326	1133.1	-4.49959	1133.1	-21.8039	1133.1	1.0071	1133.1	-6.87302	1133.1	1.09094
1134.73	0.85701	1134.73	3.18825	1134.73	-6.07043	1134.73	-27.2512	1134.73	-5.10957	1134.73	10.7212
1136.36	-19.3902	1136.36	-7.12111	1136.36	-2.33444	1136.36	-5.50702	1136.36	-11.3437	1136.36	-3.64545
1137.99	-11.6349	1137.99	0.572327	1137.99	-0.595993	1137.99	-1.76035	1137.99	-9.57549	1137.99	-2.00916
1139.61	-7.87715	1139.61	-1.73145	1139.61	25.1449	1139.61	-6.01118	1139.61	-1.80487	1139.61	-2.36987
1141.24	-8.11693	1141.24	11.9675	1141.24	-13.1117	1141.24	-10.2596	1141.24	3.96809	1141.24	3.27235
1142.87	-20.3542	1142.87	-22.3308	1142.87	-1.36584	1142.87	-10.5055	1142.87	13.7434	1142.87	12.9175
1144.5	-12.5891	1144.5	-14.6263	1144.5	-5.61757	1144.5	1.25101	1144.5	-8.47894	1144.5	-3.43436
1146.13	17.1785	1146.13	5.0809	1146.13	-7.86687	1146.13	-10.9901	1146.13	-10.6989	1146.13	2.21671
1147.75	-19.0515	1147.75	-7.20918	1147.75	-14.1138	1147.75	-23.2287	1147.75	-10.9166	1147.75	3.87067
1149.38	-5.2791	1149.38	-5.49658	1149.38	15.6418	1149.38	-1.46492	1149.38	-21.132	1149.38	27.5275
1151.01	-13.5043	1151.01	-31.7813	1151.01	9.39969	1151.01	-7.69876	1151.01	-27.3451	1151.01	7.18727
1152.63	-11.7271	1152.63	-2.06331	1152.63	-2.84003	1152.63	-7.93021	1152.63	-9.55594	1152.63	10.8499
1154.26	-7.94746	1154.26	-26.3427	1154.26	-7.07735	1154.26	-0.159271	1154.26	-11.7645	1154.26	-11.4846
1155.88	-20.1655	1155.88	1.38062	1155.88	-21.3123	1155.88	-0.385986	1155.88	-11.9707	1155.88	0.183716
1157.51	-0.38118	1157.51	-18.8934	1157.51	4.45506	1157.51	3.38968	1157.51	-4.17476	1157.51	-20.1451
1159.13	-16.5943	1159.13	6.83545	1159.13	8.22507	1159.13	5.16794	1159.13	-6.37628	1159.13	9.5293
1160.76	5.19473	1160.76	4.56662	1160.76	7.9971	1160.76	2.94824	1160.76	7.42416	1160.76	11.2061
1162.38	-7.01395	1162.38	-19.6996	1162.38	-2.22853	1162.38	6.7309	1162.38	11.2268	1162.38	0.885727
1164.01	-15.2203	1164.01	-13.9632	1164.01	-12.4518	1164.01	-13.4841	1164.01	-4.96826	1164.01	6.56815
1165.63	8.57565	1165.63	5.77574	1165.63	17.3271	1165.63	-5.69688	1165.63	2.83884	1165.63	6.25334
1167.25	-7.6261	1167.25	-2.48276	1167.25	5.10838	1167.25	0.0926514	1167.25	-7.35188	1167.25	9.94128
1168.88	0.174423	1168.88	11.2613	1168.88	-25.1081	1168.88	-2.11552	1168.88	-1.54042	1168.88	3.632
1170.5	17.9772	1170.5	-12.9921	1170.5	12.6777	1170.5	-2.32144	1170.5	2.27321	1170.5	25.3254
1172.12	-2.2175	1172.12	-19.2426	1172.12	6.46603	1172.12	-4.52484	1172.12	14.0892	1172.12	-6.978
1173.74	-4.4102	1173.74	2.50908	1173.74	-15.7437	1173.74	1.27376	1173.74	-6.09283	1173.74	20.7209
1175.36	-12.6007	1175.36	-3.73676	1175.36	-3.95114	1175.36	-16.9254	1175.36	7.72723	1175.36	2.42249
1176.99	-2.78891	1176.99	-9.98007	1176.99	13.8436	1176.99	-3.12236	1176.99	5.54944	1176.99	-9.87321
1178.61	-2.97491	1178.61	-0.220901	1178.61	17.6406	1178.61	10.6829	1178.61	9.37378	1178.61	7.83379
1180.23	12.8413	1180.23	-6.45927	1180.23	1.43976	1180.23	-11.5096	1180.23	1.20021	1180.23	7.54344
1181.85	-3.34013	1181.85	3.3051	1181.85	11.2414	1181.85	12.3003	1181.85	15.0289	1181.85	19.2561
1183.47	-5.51956	1183.47	-10.9283	1183.47	-8.95509	1183.47	-5.88786	1183.47	20.8596	1183.47	30.9711
1185.09	8.30318	1185.09	-5.15936	1185.09	36.8506	1185.09	1.92616	1185.09	-3.30775	1185.09	14.6886
1186.71	16.1281	1186.71	0.612045	1186.71	-5.34151	1186.71	23.7424	1186.71	2.52701	1186.71	0.408875
1188.33	5.95534	1188.33	32.3861	1188.33	-3.53127	1188.33	21.5609	1188.33	10.364	1188.33	16.132
1189.94	5.78453	1189.94	22.1624	1189.94	-1.71909	1189.94	15.3814	1189.94	2.20287	1189.94	5.85745
1191.56	9.61588	1191.56	13.941	1191.56	-1.9048	1191.56	15.204	1191.56	-3.95624	1191.56	17.5855
1193.18	9.44933	1193.18	7.72197	1193.18	17.9116	1193.18	17.0287	1193.18	-0.113312	1193.18	17.3161
1194.8	3.28508	1194.8	13.5056	1194.8	25.7304	1194.8	2.85579	1194.8	21.7318	1194.8	9.04955
1196.42	25.1227	1196.42	1.29131	1196.42	3.55099	1196.42	22.6848	1196.42	13.5788	1196.42	10.7853
1198.03	16.9625	1198.03	13.0793	1198.03	-4.6263	1198.03	-3.48422	1198.03	11.4277	1198.03	12.5235
1199.65	12.8043	1199.65	-1.13023	1199.65	9.1985	1199.65	22.3489	1199.65	13.2786	1199.65	10.2643
1201.27	16.6484	1201.27	10.6627	1201.27	5.02557	1201.27	8.1843	1201.27	21.1317	1201.27	16.0079
1202.88	6.49437	1202.88	16.4577	1202.88	0.854492	1202.88	28.0215	1202.88	0.986572	1202.88	23.7537
1204.5	-11.6576	1204.5	34.2551	1204.5	-7.31453	1204.5	-0.13916	1204.5	8.8434	1204.5	5.50204
1206.12	-1.8074	1206.12	2.05493	1206.12	8.51868	1206.12	-10.2976	1206.12	8.70233	1206.12	21.2531
1207.73	8.04466	1207.73	15.8568	1207.73	30.3537	1207.73	-4.45427	1207.73	10.563	1207.73	1.00639
1209.35	45.8988	1209.35	-8.33904	1209.35	4.19077	1209.35	5.39113	1209.35	6.42567	1209.35	2.76213
1210.96	15.7549	1210.96	9.46739	1210.96	18.0298	1210.96	25.2385	1210.96	2.29024	1210.96	0.520325
1212.58	27.6131	1212.58	1.27626	1212.58	-2.12891	1212.58	9.0881	1212.58	10.1568	1212.58	10.2812
1214.19	-4.52679	1214.19	17.0872	1214.19	17.7142	1214.19	-11.0605	1214.19	10.0252	1214.19	26.0443
1215.81	9.33527	1215.81	12.9003	1215.81	17.5592	1215.81	34.7929	1215.81	5.89545	1215.81	7.80977
1217.42	-10.8006	1217.42	8.71579	1217.42	-2.59363	1217.42	-17.3516	1217.42	5.76772	1217.42	-10.4221
1219.03	-6.93457	1219.03	6.53331	1219.03	-4.74466	1219.03	2.50568	1219.03	-14.3583	1219.03	23.3482
1220.64	14.9335	1220.64	26.3532	1220.64	21.1064	1220.64	-13.6349	1220.64	-10.4823	1220.64	9.12109
1222.26	6.80336	1222.26	14.1751	1222.26	-1.04071	1222.26	2.22626	1222.26	-2.6046	1222.26	8.89612
1223.87	4.67516	1223.87	15.9991	1223.87	-5.18593	1223.87	4.08939	1223.87	-10.7251	1223.87	10.6735
1225.48	4.54901	1225.48	3.82552	1225.48	-3.32906	1225.48	-2.04543	1225.48	1.15645	1225.48	12.4535
1227.09	4.42462	1227.09	-6.34613	1227.09	-9.47043	1227.09	5.82153	1227.09	-2.96036	1227.09	8.2356
1228.71	-3.69788	1228.71	-0.515671	1228.71	2.39009	1228.71	-0.309616	1228.71	4.92464	1228.71	14.02
1230.32	-3.81833	1230.32	3.31712	1230.32	-5.74734	1230.32	-12.4387	1230.32	12.8116	1230.32	1.80698
1231.93	12.0629	1231.93	3.15182	1231.93	0.116959	1231.93	15.4339	1231.93	0.700165	1231.93	-14.404
1233.54	-4.05379	1233.54	-1.01118	1233.54	-14.0167	1233.54	-18.6915	1233.54	-15.4093	1233.54	-4.61241
1235.15	7.83121	1235.15	-15.1723	1235.15	-22.1487	1235.15	5.18491	1235.15	-19.5172	1235.15	-12.8188
1236.76	-10.2818	1236.76	0.668854	1236.76	-20.2787	1236.76	-2.93674	1236.76	0.376846	1236.76	-21.0227
1238.37	-2.39314	1238.37	6.51189	1238.37	-14.4069	1238.37	-5.05669	1238.37	4.27251	1238.37	-3.22453
1239.98	13.4974	1239.98	-7.64302	1239.98	-6.53337	1239.98	-13.1748	1239.98	-9.83008	1239.98	-21.4241
1241.58	-16.6102	1241.58	0.2043	1241.58	3.34216	1241.58	-17.2909	1241.58	-3.93082	1241.58	-3.62125
1243.19	-8.71605	1243.19	-5.94653	1243.19	-10.7806	1243.19	-9.40541	1243.19	-2.02994	1243.19	-19.8164
1244.8	-8.81999	1244.8	-2.09517	1244.8	-16.9015	1244.8	0.482056	1244.8	-6.12723	1244.8	-6.00903
1246.41	-18.9223	1246.41	-10.242	1246.41	2.97931	1246.41	6.37117	1246.41	-10.2229	1246.41	-14.1997
1248.02	-1.02266	1248.02	-10.3866	1248.02	-5.13795	1248.02	-15.7378	1248.02	-14.3168	1248.02	-30.388
1249.63	-13.1214	1249.63	-2.52937	1249.63	0.746414	1249.63	-17.8451	1249.63	-8.40915	1249.63	-0.574326
1251.23	-9.21826	1251.23	-4.67003	1251.23	0.632675	1251.23	34.0495	1251.23	-16.4997	1251.23	1.24176
1252.84	0.686523	1252.84	1.19113	1252.84	-17.4794	1252.84	-6.05429	1252.84	3.41135	1252.84	-8.9402
1254.45	-9.40686	1254.45	-2.9456	1254.45	-13.5896	1254.45	-2.15622	1254.45	5.32414	1254.45	0.880203
1256.05	4.50139	1256.05	-29.0805	1256.05	-5.69826	1256.05	-16.2565	1256.05	-10.7615	1256.05	-11.2975
1257.66	-23.5885	1257.66	-17.2134	1257.66	-1.80501	1257.66	-12.355	1257.66	-14.8454	1257.66	-7.47278
1259.26	-23.6768	1259.26	-17.3444	1259.26	10.0898	1259.26	-6.45181	1259.26	-4.9278	1259.26	-9.64619
1260.87	-19.7634	1260.87	-23.4734	1260.87	-16.0135	1260.87	-16.5468	1260.87	-21.0084	1260.87	-1.81728
1262.47	-7.84818	1262.47	-7.60052	1262.47	-8.11511	1262.47	-14.6402	1262.47	-5.08748	1262.47	2.01373
1264.08	2.06857	1264.08	-3.72586	1264.08	-8.21516	1264.08	-6.7319	1264.08	14.835	1264.08	-4.15337
1265.68	-0.0128937	1265.68	-9.84918	1265.68	-10.3134	1265.68	-24.8219	1265.68	-1.24084	1265.68	-26.3182
1267.29	9.90721	1267.29	-21.9707	1267.29	3.5899	1267.29	-4.91023	1267.29	-11.3152	1267.29	-10.4811
1268.89	-8.17093	1268.89	-18.0903	1268.89	-2.505	1268.89	1.00314	1268.89	-11.3879	1268.89	-6.6418
1270.49	-6.24753	1270.49	-24.2082	1270.49	-2.59837	1270.49	14.9181	1270.49	-11.459	1270.49	-22.8006
1272.1	-32.3224	1272.1	-28.324	1272.1	-10.69	1272.1	-3.16524	1272.1	-11.5286	1272.1	-14.9572
1273.7	-10.3956	1273.7	11.5619	1273.7	-4.77994	1273.7	-3.24692	1273.7	8.40343	1273.7	6.88821
1275.3	-14.4674	1275.3	-22.5504	1275.3	-8.86838	1275.3	-23.3271	1275.3	0.336899	1275.3	-15.2645
1276.9	-18.5374	1276.9	15.3392	1276.9	13.0449	1276.9	4.5945	1276.9	4.27199	1276.9	-7.41505
1278.51	-8.60588	1278.51	3.23047	1278.51	8.95972	1278.51	8.51759	1278.51	-5.79147	1278.51	2.43622
1280.11	-16.6727	1280.11	-24.8763	1280.11	0.876205	1280.11	-21.5576	1280.11	-5.85335	1280.11	14.2897
1281.71	-4.73796	1281.71	-22.9814	1281.71	-19.2057	1281.71	-9.63127	1281.71	-3.91371	1281.71	-1.85492
1283.31	-0.801712	1283.31	-15.0847	1283.31	8.7139	1283.31	10.2966	1283.31	-7.97264	1283.31	14.0023
1284.91	-2.86383	1284.91	10.8138	1284.91	0.635147	1284.91	-3.7739	1284.91	-4.03001	1284.91	-6.13834
1286.51	5.05951	1286.51	16.7257	1286.51	0.544342	1286.51	2.14496	1286.51	19.8966	1286.51	11.7099
1288.11	2.9843	1288.11	-1.36086	1288.11	-7.54501	1288.11	4.06529	1288.11	7.82466	1288.11	7.55992
1289.71	0.910721	1289.71	0.554489	1289.71	14.3673	1289.71	-2.01276	1289.71	7.75423	1289.71	1.41202
1291.31	12.8387	1291.31	-1.52846	1291.31	6.28114	1291.31	-2.08926	1291.31	-14.3148	1291.31	5.26605
1292.91	16.7681	1292.91	12.3902	1292.91	-1.80356	1292.91	13.8357	1292.91	7.61765	1292.91	-4.87817
1294.51	2.69902	1294.51	8.31068	1294.51	4.11333	1294.51	13.7622	1294.51	19.5516	1294.51	-9.02036
1296.11	-9.36852	1296.11	2.23285	1296.11	14.0318	1296.11	7.69029	1296.11	9.48691	1296.11	2.83939
1297.71	8.56538	1297.71	4.15662	1297.71	9.9516	1297.71	-2.38022	1297.71	-12.5764	1297.71	-9.29916
1299.3	4.50082	1299.3	12.0821	1299.3	17.873	1299.3	-4.44917	1299.3	15.3618	1299.3	12.5643
1300.9	8.43773	1300.9	12.0093	1300.9	21.7959	1300.9	15.4834	1300.9	19.3014	1300.9	8.42963
1302.5	16.376	1302.5	17.9381	1302.5	-0.27977	1302.5	-4.58269	1302.5	37.2423	1302.5	-1.70335
1304.09	8.31587	1304.09	-4.13141	1304.09	5.64609	1304.09	23.3528	1304.09	-0.815338	1304.09	4.16566
1305.69	10.2572	1305.69	13.8007	1305.69	9.57343	1305.69	-2.71025	1305.69	7.12842	1305.69	6.0365
1307.29	6.19986	1307.29	17.7345	1307.29	13.5022	1307.29	13.2281	1307.29	13.0735	1307.29	23.9092
1308.88	20.144	1308.88	11.6698	1308.88	9.43234	1308.88	19.1679	1308.88	23.02	1308.88	13.7835
1310.48	16.0895	1310.48	13.6068	1310.48	13.364	1310.48	25.1092	1310.48	2.9678	1310.48	-8.34023
1312.07	30.0365	1312.07	13.5453	1312.07	5.29712	1312.07	11.0519	1312.07	34.917	1312.07	19.5378
1313.67	9.98488	1313.67	25.4855	1313.67	13.2316	1313.67	10.996	1313.67	48.8675	1313.67	3.41768
1315.26	7.93465	1315.26	9.42728	1315.26	23.1676	1315.26	8.94153	1315.26	28.8194	1315.26	29.2993
1316.86	21.8858	1316.86	-4.62949	1316.86	21.1048	1316.86	-7.1116	1316.86	28.7725	1316.86	37.1826
1318.45	31.8383	1318.45	15.3154	1318.45	31.0436	1318.45	30.8367	1318.45	36.727	1318.45	23.0677
1320.05	15.7922	1320.05	11.2618	1320.05	28.9837	1320.05	14.7864	1320.05	22.6828	1320.05	20.9546
1321.64	19.7475	1321.64	29.2098	1321.64	16.9252	1321.64	6.73749	1321.64	26.6398	1321.64	18.8432
1323.23	21.7041	1323.23	9.15932	1323.23	18.868	1323.23	14.6899	1323.23	30.5982	1323.23	24.7335
1324.83	31.662	1324.83	35.1103	1324.83	2.81223	1324.83	8.64368	1324.83	16.5578	1324.83	-1.37457
1326.42	19.6213	1326.42	1.06282	1326.42	-5.2422	1326.42	18.5988	1326.42	40.5188	1326.42	10.5192
1328.01	7.58194	1328.01	3.01686	1328.01	22.7047	1328.01	22.5553	1328.01	14.481	1328.01	6.41463
1329.6	11.5439	1329.6	20.9724	1329.6	32.653	1329.6	20.5132	1329.6	28.4444	1329.6	10.3118
1331.2	9.50713	1331.2	-11.0706	1331.2	22.6026	1331.2	28.4723	1331.2	14.4091	1331.2	18.2106
1332.79	33.4717	1332.79	24.8879	1332.79	-7.44649	1332.79	16.4328	1332.79	28.3751	1332.79	32.111
1334.38	23.4375	1334.38	16.8479	1334.38	32.5057	1334.38	16.3945	1334.38	10.3422	1334.38	10.0131
1335.97	13.4046	1335.97	14.8093	1335.97	12.4593	1335.97	2.3576	1335.97	10.3106	1335.97	19.9169
1337.56	13.373	1337.56	20.7721	1337.56	28.4141	1337.56	22.322	1337.56	10.2802	1337.56	25.8223
1339.15	23.3427	1339.15	0.736465	1339.15	-1.62978	1339.15	26.2876	1339.15	12.2511	1339.15	11.7293
1340.74	23.3136	1340.74	16.7022	1340.74	6.32764	1340.74	8.25456	1340.74	-1.7769	1340.74	5.638
1342.33	1.28584	1342.33	4.66939	1342.33	18.2863	1342.33	24.2227	1342.33	14.1963	1342.33	19.5483
1343.92	13.2592	1343.92	-7.36205	1343.92	12.2463	1343.92	20.1922	1343.92	30.1707	1343.92	25.4602
1345.51	5.23392	1345.51	6.60796	1345.51	14.2075	1345.51	18.1629	1345.51	24.1463	1345.51	17.3737
1347.1	15.2098	1347.1	24.5793	1347.1	22.1699	1347.1	28.1349	1347.1	10.1231	1347.1	11.2887
1348.69	23.1869	1348.69	34.5521	1348.69	18.1336	1348.69	14.1081	1348.69	12.101	1348.69	19.2054
1350.28	21.1652	1350.28	22.5262	1350.28	22.0985	1350.28	6.08249	1350.28	4.08005	1350.28	-0.87648
1351.86	35.1448	1351.86	6.50171	1351.86	10.0647	1351.86	18.0581	1351.86	16.0603	1351.86	9.0433
1353.45	15.1255	1353.45	0.478592	1353.45	12.0321	1353.45	28.035	1353.45	20.0416	1353.45	-1.03539
1355.04	23.1074	1355.04	16.4568	1355.04	4.00067	1355.04	22.013	1355.04	22.0241	1355.04	24.8875
1356.63	3.09048	1356.63	2.43636	1356.63	-0.029541	1356.63	5.99231	1356.63	0.00770569	1356.63	-3.18814
1358.21	25.0747	1358.21	-7.58273	1358.21	-0.0585632	1358.21	-0.0272522	1358.21	21.9924	1358.21	-9.26222
1359.8	7.06015	1359.8	10.3995	1359.8	11.9136	1359.8	21.9544	1359.8	31.9783	1359.8	4.66521
1361.38	1.04672	1361.38	20.383	1361.38	19.887	1361.38	17.9372	1361.38	17.9652	1361.38	24.5941
1362.97	19.0345	1362.97	18.3678	1362.97	-10.1385	1362.97	13.9211	1362.97	13.9532	1362.97	0.524551
1364.56	13.0233	1364.56	-15.646	1364.56	3.83717	1364.56	7.90628	1364.56	9.94232	1364.56	20.4565
1366.14	25.0133	1366.14	2.3414	1366.14	-2.18597	1366.14	-8.10745	1366.14	-10.0675	1366.14	0.389862
1367.73	37.0044	1367.73	10.3301	1367.73	5.79201	1367.73	27.88	1367.73	29.9238	1367.73	34.3247
1369.31	10.9967	1369.31	30.3201	1369.31	11.7711	1369.31	-4.13148	1369.31	23.9161	1369.31	6.26105
1370.89	10.99	1370.89	26.3113	1370.89	-0.248581	1370.89	-10.1418	1370.89	23.9095	1370.89	22.1988
1372.48	24.9844	1372.48	-7.69618	1372.48	5.7328	1372.48	1.849	1372.48	19.9039	1372.48	-13.862
1374.06	20.98	1374.06	-3.70244	1374.06	23.7153	1374.06	9.8409	1374.06	15.8994	1374.06	14.0787
1375.65	-1.02344	1375.65	28.2925	1375.65	25.6989	1375.65	-2.16609	1375.65	1.89584	1375.65	16.0208
1377.23	10.9742	1377.23	28.2887	1377.23	5.68365	1377.23	19.828	1377.23	11.8934	1377.23	-4.03571
1378.81	14.973	1378.81	-17.7138	1378.81	3.66948	1378.81	-4.17679	1378.81	-2.10811	1378.81	7.90919
1380.39	12.9728	1380.39	-5.71521	1380.39	5.65637	1380.39	-4.18051	1380.39	23.8914	1380.39	13.8555
1381.98	-7.02629	1381.98	4.28464	1381.98	9.64436	1381.98	5.81685	1381.98	9.89201	1381.98	-8.19682
1383.56	4.97563	1383.56	-19.7143	1383.56	3.63344	1383.56	15.8153	1383.56	-0.106445	1383.56	-6.24776
1385.14	16.9786	1385.14	26.2879	1385.14	3.62357	1385.14	-8.18524	1385.14	11.8961	1385.14	-0.297302
1386.72	32.9826	1386.72	-9.70872	1386.72	-0.385269	1386.72	11.8153	1386.72	25.8996	1386.72	-8.34549
1388.3	22.9876	1388.3	12.2958	1388.3	23.607	1388.3	9.81685	1388.3	-8.09589	1388.3	1.60768
1389.88	6.99362	1389.88	10.3016	1389.88	15.6003	1389.88	23.8195	1389.88	3.90958	1389.88	15.5622
1391.46	11.0007	1391.46	10.3085	1391.46	19.5946	1391.46	-4.1769	1391.46	17.916	1391.46	-4.48195
1393.04	27.0087	1393.04	28.3165	1393.04	19.5899	1393.04	19.8278	1393.04	21.9234	1393.04	23.4752
1394.62	15.0177	1394.62	12.3257	1394.62	7.58626	1394.62	15.8334	1394.62	19.9317	1394.62	9.43379
1396.2	15.0277	1396.2	-9.66408	1396.2	13.5836	1396.2	25.8401	1396.2	13.9409	1396.2	-14.6064
1397.78	27.0387	1397.78	24.3473	1397.78	17.582	1397.78	13.8478	1397.78	23.9511	1397.78	7.35475
1399.36	19.0507	1399.36	16.3599	1399.36	7.58141	1399.36	33.8564	1399.36	23.9622	1399.36	13.3172
1400.94	17.0636	1400.94	18.3735	1400.94	11.5818	1400.94	21.8661	1400.94	27.9742	1400.94	33.2809
1402.52	31.0775	1402.52	26.3882	1402.52	11.5831	1402.52	29.8768	1402.52	5.98718	1402.52	41.2459
1404.09	41.0923	1404.09	22.404	1404.09	3.58548	1404.09	7.88834	1404.09	2.00101	1404.09	25.2122
1405.67	5.10808	1405.67	10.4209	1405.67	11.5888	1405.67	37.9009	1405.67	22.0157	1405.67	17.1798
1407.25	27.1248	1407.25	18.4388	1407.25	15.593	1407.25	1.91444	1407.25	24.0314	1407.25	-4.85144
1408.83	27.1424	1408.83	24.4579	1408.83	29.5983	1408.83	7.92891	1408.83	24.0479	1408.83	21.1186
1410.4	11.161	1410.4	18.4779	1410.4	11.6045	1410.4	29.9443	1410.4	16.0653	1410.4	35.0899
1411.98	21.1804	1411.98	36.4991	1411.98	49.6116	1411.98	13.9606	1411.98	22.0835	1411.98	11.0625
1413.56	1.20078	1413.56	30.5212	1413.56	29.6196	1413.56	17.9779	1413.56	4.10258	1413.56	27.0362
1415.13	11.2221	1415.13	12.5444	1415.13	33.6286	1415.13	25.9961	1415.13	34.1226	1415.13	3.01115
1416.71	53.2442	1416.71	36.5686	1416.71	31.6385	1416.71	46.0153	1416.71	46.1434	1416.71	30.9873
1418.28	35.2672	1418.28	28.5938	1418.28	23.6493	1418.28	36.0352	1418.28	46.165	1418.28	30.9647
1419.86	37.2912	1419.86	16.62	1419.86	21.661	1419.86	42.0562	1419.86	50.1875	1419.86	34.9433
1421.43	25.3159	1421.43	20.6473	1421.43	39.6737	1421.43	38.078	1421.43	60.2108	1421.43	20.923
1423.01	33.3416	1423.01	40.6755	1423.01	35.6872	1423.01	18.1007	1423.01	38.2349	1423.01	44.904
1424.58	51.3681	1424.58	30.7047	1424.58	39.7016	1424.58	56.1242	1424.58	28.2598	1424.58	18.8861
1426.15	31.3954	1426.15	18.7349	1426.15	33.7169	1426.15	50.1487	1426.15	46.2856	1426.15	36.8693
1427.73	39.4236	1427.73	58.7661	1427.73	39.733	1427.73	34.174	1427.73	38.3121	1427.73	30.8537
1429.3	55.4526	1429.3	40.7981	1429.3	27.75	1429.3	30.2001	1429.3	32.3394	1429.3	40.8393
1430.87	55.4825	1430.87	30.8312	1430.87	35.7679	1430.87	42.2271	1430.87	34.3676	1430.87	30.826
1432.45	45.5131	1432.45	24.8652	1432.45	47.7866	1432.45	46.255	1432.45	20.3965	1432.45	24.8138
1434.02	23.5446	1434.02	54.9002	1434.02	49.8062	1434.02	20.2837	1434.02	46.4262	1434.02	46.8028
1435.59	31.5769	1435.59	48.936	1435.59	63.8266	1435.59	44.3132	1435.59	42.4566	1435.59	60.7928
1437.16	31.61	1437.16	28.9728	1437.16	59.8479	1437.16	56.3435	1437.16	62.4878	1437.16	20.784
1438.73	27.6439	1438.73	43.0105	1438.73	23.87	1438.73	34.3747	1438.73	46.5198	1438.73	44.7762
1440.3	33.6785	1440.3	63.0491	1440.3	59.8928	1440.3	22.4067	1440.3	42.5524	1440.3	52.7695
1441.88	61.7139	1441.88	21.0887	1441.88	55.9165	1441.88	34.4395	1441.88	42.5859	1441.88	16.764
1443.44	35.7501	1443.44	45.129	1443.44	39.941	1443.44	28.473	1443.44	48.62	1443.44	26.7595
1445.02	37.7871	1445.02	31.1703	1445.02	53.9663	1445.02	36.5074	1445.02	32.6549	1445.02	38.7561
1446.59	27.8249	1446.59	59.2125	1446.59	67.9924	1446.59	38.5425	1446.59	30.6906	1446.59	18.7537
1448.15	49.8633	1448.15	15.2555	1448.15	44.0193	1448.15	64.5784	1448.15	50.7268	1448.15	48.7524
1449.72	33.9026	1449.72	39.2994	1449.72	40.0469	1449.72	42.6151	1449.72	58.7639	1449.72	20.7521
1451.29	53.9425	1451.29	41.3442	1451.29	52.0754	1451.29	60.6526	1451.29	36.8017	1451.29	54.7529
1452.86	49.9832	1452.86	53.3897	1452.86	38.1046	1452.86	40.6907	1452.86	54.84	1452.86	38.7547
1454.43	80.0246	1454.43	37.4362	1454.43	42.1345	1454.43	38.7297	1454.43	40.8792	1454.43	44.7575
1456	78.0667	1456	41.4834	1456	62.1652	1456	32.7694	1456	58.9189	1456	46.7613
1457.57	56.1096	1457.57	33.5316	1457.57	40.1967	1457.57	36.8098	1457.57	68.9594	1457.57	48.7662
1459.13	42.1531	1459.13	49.5804	1459.13	60.2288	1459.13	66.851	1459.13	49.0005	1459.13	48.772
1460.7	50.1974	1460.7	49.6302	1460.7	40.2618	1460.7	46.8929	1460.7	61.0424	1460.7	38.7788
1462.27	38.2424	1462.27	43.6807	1462.27	46.2954	1462.27	40.9355	1462.27	61.0848	1462.27	48.7866
1463.83	28.2879	1463.83	45.732	1463.83	50.3298	1463.83	44.9788	1463.83	49.1279	1463.83	62.7954
1465.4	34.3343	1465.4	69.7841	1465.4	64.3649	1465.4	37.0228	1465.4	61.1717	1465.4	32.8052
1466.97	82.3812	1466.97	29.837	1466.97	42.4006	1466.97	75.0675	1466.97	41.2161	1466.97	26.8159
1468.53	56.4289	1468.53	59.8906	1468.53	52.4371	1468.53	37.1129	1468.53	63.2611	1468.53	30.8275
1470.1	34.4771	1470.1	51.945	1470.1	66.4743	1470.1	79.159	1470.1	39.3067	1470.1	48.8401
1471.66	62.5261	1471.66	62.0003	1471.66	60.5122	1471.66	35.2058	1471.66	45.353	1471.66	64.8537
1473.23	62.5757	1473.23	66.0562	1473.23	64.5507	1473.23	53.2532	1473.23	65.3998	1473.23	50.8682
1474.79	40.6259	1474.79	44.1128	1474.79	66.5899	1474.79	43.3013	1474.79	75.4473	1474.79	30.8836
1476.36	58.6768	1476.36	66.1702	1476.36	56.6298	1476.36	45.3501	1476.36	71.4954	1476.36	54.8999
1477.92	36.7283	1477.92	48.2284	1477.92	36.6704	1477.92	51.3995	1477.92	53.5441	1477.92	30.9172
1479.48	56.7803	1479.48	40.2872	1479.48	58.7116	1479.48	49.4495	1479.48	77.5933	1479.48	46.9353
1481.05	52.8331	1481.05	30.3469	1481.05	40.7535	1481.05	33.5002	1481.05	37.6432	1481.05	40.9544
1482.61	56.8864	1482.61	62.4071	1482.61	40.7959	1482.61	49.5515	1482.61	67.6936	1482.61	34.9743
1484.17	46.9403	1484.17	58.4681	1484.17	62.8391	1484.17	69.6035	1484.17	77.7445	1484.17	38.9951
1485.74	46.9949	1485.74	72.5298	1485.74	66.8829	1485.74	73.6561	1485.74	61.7961	1485.74	49.0168
1487.3	61.05	1487.3	72.5922	1487.3	54.9272	1487.3	49.7093	1487.3	65.8482	1487.3	29.0393
1488.86	89.1057	1488.86	84.6553	1488.86	66.9723	1488.86	57.7631	1488.86	83.9009	1488.86	65.0628
1490.42	117.162	1490.42	88.719	1490.42	77.0179	1490.42	77.8175	1490.42	99.9541	1490.42	65.0871
1491.98	103.219	1491.98	96.7834	1491.98	109.064	1491.98	101.873	1491.98	110.008	1491.98	85.1122
1493.54	117.276	1493.54	96.8485	1493.54	119.111	1493.54	107.928	1493.54	80.0621	1493.54	117.138
1495.1	123.334	1495.1	116.914	1495.1	121.158	1495.1	121.984	1495.1	124.117	1495.1	109.165
1496.67	137.393	1496.67	104.981	1496.67	115.206	1496.67	124.041	1496.67	104.172	1496.67	125.193
1498.22	123.452	1498.22	111.048	1498.22	119.255	1498.22	124.098	1498.22	112.228	1498.22	129.221
1499.78	129.511	1499.78	135.115	1499.78	121.304	1499.78	132.156	1499.78	126.284	1499.78	115.25
1501.34	149.571	1501.34	135.184	1501.34	107.354	1501.34	96.2148	1501.34	114.341	1501.34	129.28
1502.9	97.6321	1502.9	133.252	1502.9	109.404	1502.9	146.274	1502.9	132.399	1502.9	119.311
1504.46	117.693	1504.46	133.322	1504.46	121.455	1504.46	116.333	1504.46	128.457	1504.46	113.343
1506.02	113.755	1506.02	127.392	1506.02	93.5066	1506.02	122.394	1506.02	118.515	1506.02	109.375
1507.58	129.817	1507.58	97.4627	1507.58	125.559	1507.58	152.454	1507.58	150.574	1507.58	117.408
1509.14	123.88	1509.14	119.534	1509.14	117.611	1509.14	126.515	1509.14	146.633	1509.14	93.4424
1510.7	133.943	1510.7	119.606	1510.7	123.664	1510.7	132.577	1510.7	154.693	1510.7	147.477
1512.25	124.007	1512.25	127.678	1512.25	95.7178	1512.25	138.639	1512.25	164.753	1512.25	99.5126
1513.81	112.071	1513.81	143.751	1513.81	131.772	1513.81	128.702	1513.81	148.814	1513.81	117.549
1515.37	144.136	1515.37	121.825	1515.37	129.827	1515.37	140.765	1515.37	142.875	1515.37	137.586
1516.92	168.201	1516.92	135.899	1516.92	141.882	1516.92	118.829	1516.92	144.936	1516.92	113.624
1518.48	158.266	1518.48	147.974	1518.48	147.937	1518.48	156.893	1518.48	182.998	1518.48	143.662
1520.04	162.332	1520.04	170.049	1520.04	149.994	1520.04	150.958	1520.04	181.061	1520.04	139.701
1521.59	172.399	1521.59	162.125	1521.59	160.05	1521.59	149.023	1521.59	195.124	1521.59	161.741
1523.15	182.466	1523.15	188.201	1523.15	192.107	1523.15	165.089	1523.15	191.187	1523.15	163.782
1524.7	198.533	1524.7	170.278	1524.7	182.165	1524.7	195.155	1524.7	187.251	1524.7	177.823
1526.26	198.601	1526.26	188.356	1526.26	220.223	1526.26	207.222	1526.26	223.315	1526.26	189.865
1527.81	216.669	1527.81	200.434	1527.81	186.282	1527.81	217.289	1527.81	189.379	1527.81	187.908
1529.36	206.738	1529.36	220.512	1529.36	224.341	1529.36	223.356	1529.36	215.444	1529.36	199.951
1530.92	250.807	1530.92	242.591	1530.92	222.4	1530.92	247.424	1530.92	233.51	1530.92	199.995
1532.47	242.877	1532.47	272.671	1532.47	226.46	1532.47	243.493	1532.47	223.576	1532.47	222.04
1534.03	288.947	1534.03	250.75	1534.03	242.52	1534.03	263.562	1534.03	275.642	1534.03	260.086
1535.58	297.017	1535.58	290.831	1535.58	268.581	1535.58	257.631	1535.58	279.708	1535.58	286.132
1537.13	289.088	1537.13	274.912	1537.13	286.643	1537.13	293.701	1537.13	315.775	1537.13	262.178
1538.68	331.159	1538.68	314.993	1538.68	338.704	1538.68	269.771	1538.68	297.842	1538.68	328.226
1540.24	377.23	1540.24	345.075	1540.24	322.766	1540.24	341.842	1540.24	343.91	1540.24	352.274
1541.79	395.302	1541.79	375.157	1541.79	382.829	1541.79	329.913	1541.79	397.978	1541.79	360.322
1543.34	377.375	1543.34	431.24	1543.34	376.892	1543.34	379.984	1543.34	434.046	1543.34	392.372
1544.89	463.447	1544.89	407.323	1544.89	424.956	1544.89	418.056	1544.89	472.115	1544.89	410.422
1546.44	463.52	1546.44	501.407	1546.44	473.019	1546.44	452.128	1546.44	516.184	1546.44	440.472
1547.99	505.594	1547.99	509.491	1547.99	469.083	1547.99	490.201	1547.99	554.253	1547.99	478.523
1549.54	573.667	1549.54	579.575	1549.54	575.148	1549.54	574.274	1549.54	578.323	1549.54	516.575
1551.09	637.742	1551.09	615.66	1551.09	597.213	1551.09	622.347	1551.09	644.393	1551.09	620.627
1552.64	673.816	1552.64	683.746	1552.64	681.279	1552.64	612.421	1552.64	734.464	1552.64	606.68
1554.19	793.891	1554.19	771.831	1554.19	697.344	1554.19	730.495	1554.19	756.534	1554.19	716.734
1555.74	881.966	1555.74	873.918	1555.74	817.411	1555.74	764.569	1555.74	864.605	1555.74	832.788
1557.29	986.041	1557.29	1004	1557.29	895.477	1557.29	896.644	1557.29	990.676	1557.29	894.842
1558.84	1100.12	1558.84	1026.09	1558.84	1005.54	1558.84	1022.72	1558.84	1132.75	1558.84	978.898
1560.39	1194.19	1560.39	1204.18	1560.39	1155.61	1560.39	1112.79	1560.39	1308.82	1560.39	1118.95
1561.94	1348.27	1561.94	1382.27	1561.94	1371.68	1561.94	1256.87	1561.94	1430.89	1561.94	1287.01
1563.48	1604.35	1563.48	1578.35	1563.48	1549.75	1563.48	1444.95	1563.48	1662.96	1563.48	1517.07
1565.03	1832.42	1565.03	1872.44	1565.03	1765.81	1565.03	1671.02	1565.03	1967.04	1565.03	1753.12
1566.58	2172.5	1566.58	2220.53	1566.58	2079.88	1566.58	1985.1	1566.58	2297.11	1566.58	1991.18
1568.12	2582.58	1568.12	2642.62	1568.12	2473.95	1568.12	2339.18	1568.12	2769.18	1568.12	2427.24
1569.67	3254.66	1569.67	3154.71	1569.67	2978.02	1569.67	2753.26	1569.67	3289.26	1569.67	2965.3
1571.22	3946.73	1571.22	3898.8	1571.22	3686.09	1571.22	3389.33	1571.22	4167.33	1571.22	3623.36
1572.76	4860.81	1572.76	4866.89	1572.76	4550.16	1572.76	4235.41	1572.76	5213.41	1572.76	4351.42
1574.31	6212.89	1574.31	6274.98	1574.31	5834.23	1574.31	5355.49	1574.31	6571.48	1574.31	5543.48
1575.85	7862.97	1575.85	7787.07	1575.85	7276.3	1575.85	6803.57	1575.85	8301.55	1575.85	7197.54
1577.4	9867.05	1577.4	9953.16	1577.4	9294.37	1577.4	8547.65	1577.4	10499.6	1577.4	8945.6
1578.94	11927.1	1578.94	11975.3	1578.94	11492.4	1578.94	10553.7	1578.94	12709.7	1578.94	11087.7
1580.49	13503.2	1580.49	13355.3	1580.49	13044.5	1580.49	12299.8	1580.49	13817.8	1580.49	12715.7
1582.03	13677.3	1582.03	13699.4	1582.03	13704.6	1582.03	13315.9	1582.03	13947.9	1582.03	13435.8
1583.58	12479.4	1583.58	12603.5	1583.58	12686.7	1583.58	12884	1583.58	12393.9	1583.58	12741.9
1585.12	10455.4	1585.12	10681.6	1585.12	10882.7	1585.12	11222	1585.12	10178	1585.12	11021.9
1586.66	8387.53	1586.66	8579.72	1586.66	8654.8	1586.66	9230.13	1586.66	8226.08	1586.66	8787.98
1588.21	6509.61	1588.21	6647.81	1588.21	6686.88	1588.21	7272.21	1588.21	6388.16	1588.21	7018.05
1589.75	5151.69	1589.75	5185.9	1589.75	5312.95	1589.75	5664.29	1589.75	5026.24	1589.75	5452.11
1591.29	4039.77	1591.29	4144	1591.29	4179.02	1591.29	4486.37	1591.29	4028.31	1591.29	4252.18
1592.84	3259.85	1592.84	3330.09	1592.84	3319.1	1592.84	3596.45	1592.84	3214.39	1592.84	3352.24
1594.38	2585.94	1594.38	2786.19	1594.38	2669.17	1594.38	2856.53	1594.38	2652.47	1594.38	2844.31
1595.92	2154.02	1595.92	2244.28	1595.92	2259.24	1595.92	2314.62	1595.92	2146.54	1595.92	2198.38
1597.46	1796.1	1597.46	1854.38	1597.46	1849.32	1597.46	1932.7	1597.46	1786.62	1597.46	1812.44
1599	1490.18	1599	1546.47	1599	1553.39	1599	1612.78	1599	1496.7	1599	1604.51
1600.54	1312.26	1600.54	1316.57	1600.54	1335.47	1600.54	1398.86	1600.54	1306.78	1600.54	1366.58
1602.08	1158.35	1602.08	1136.66	1602.08	1097.54	1602.08	1182.95	1602.08	1136.85	1602.08	1134.65
1603.62	1008.43	1603.62	1006.76	1603.62	1005.62	1603.62	1053.03	1603.62	1012.93	1603.62	1006.72
1605.16	882.513	1605.16	896.854	1605.16	867.694	1605.16	919.113	1605.16	847.012	1605.16	892.787
1606.7	782.596	1606.7	764.95	1606.7	793.77	1606.7	783.197	1606.7	773.09	1606.7	798.857
1608.24	690.68	1608.24	659.046	1608.24	667.845	1608.24	667.281	1608.24	691.169	1608.24	688.927
1609.78	648.763	1609.78	611.143	1609.78	603.922	1609.78	623.365	1609.78	651.248	1609.78	652.997
1611.32	570.847	1611.32	549.24	1611.32	575.998	1611.32	585.449	1611.32	567.326	1611.32	559.068
1612.86	502.931	1612.86	515.337	1612.86	526.074	1612.86	521.533	1612.86	507.406	1612.86	493.14
1614.4	475.014	1614.4	487.435	1614.4	478.151	1614.4	471.617	1614.4	507.485	1614.4	503.211
1615.93	399.099	1615.93	453.532	1615.93	408.228	1615.93	413.702	1615.93	379.564	1615.93	423.283
1617.47	373.183	1617.47	397.63	1617.47	384.305	1617.47	403.787	1617.47	403.643	1617.47	399.356
1619.01	329.267	1619.01	349.727	1619.01	350.382	1619.01	383.872	1619.01	381.723	1619.01	345.428
1620.55	351.351	1620.55	355.826	1620.55	336.459	1620.55	351.957	1620.55	303.803	1620.55	349.501
1622.08	293.436	1622.08	291.924	1622.08	304.536	1622.08	352.042	1622.08	301.882	1622.08	291.575
1623.62	309.521	1623.62	302.022	1623.62	270.614	1623.62	298.128	1623.62	271.962	1623.62	273.648
1625.16	263.605	1625.16	268.121	1625.16	256.692	1625.16	276.213	1625.16	252.042	1625.16	253.722
1626.69	251.69	1626.69	250.219	1626.69	274.77	1626.69	218.299	1626.69	262.122	1626.69	221.797
1628.23	217.775	1628.23	218.318	1628.23	222.848	1628.23	226.385	1628.23	226.202	1628.23	195.871
1629.76	215.86	1629.76	212.417	1629.76	202.926	1629.76	214.471	1629.76	204.283	1629.76	201.946
1631.3	183.945	1631.3	196.516	1631.3	193.004	1631.3	170.557	1631.3	194.363	1631.3	180.021
1632.83	172.031	1632.83	170.615	1632.83	205.083	1632.83	172.643	1632.83	178.443	1632.83	170.097
1634.37	176.116	1634.37	170.715	1634.37	173.162	1634.37	164.73	1634.37	168.524	1634.37	154.173
1635.9	150.201	1635.9	172.814	1635.9	181.24	1635.9	188.816	1635.9	166.604	1635.9	150.249
1637.43	168.287	1637.43	142.914	1637.43	145.319	1637.43	162.902	1637.43	150.685	1637.43	152.325
1638.97	156.372	1638.97	139.013	1638.97	141.398	1638.97	132.989	1638.97	172.766	1638.97	134.402
1640.5	134.458	1640.5	95.1132	1640.5	145.477	1640.5	145.076	1640.5	136.846	1640.5	106.479
1642.03	120.544	1642.03	123.213	1642.03	139.556	1642.03	137.163	1642.03	132.927	1642.03	120.556
1643.57	136.629	1643.57	145.313	1643.57	135.636	1643.57	125.25	1643.57	141.008	1643.57	138.633
1645.1	134.715	1645.1	115.413	1645.1	129.715	1645.1	121.337	1645.1	125.089	1645.1	130.711
1646.63	118.801	1646.63	91.5132	1646.63	121.795	1646.63	99.4236	1646.63	139.169	1646.63	126.789
1648.16	102.887	1648.16	107.613	1648.16	109.874	1648.16	139.511	1648.16	127.25	1648.16	116.867
1649.7	122.973	1649.7	105.714	1649.7	95.9538	1649.7	107.598	1649.7	109.331	1649.7	82.9455
1651.23	109.059	1651.23	105.814	1651.23	104.034	1651.23	89.6853	1651.23	119.412	1651.23	93.0241
1652.76	97.1445	1652.76	95.9147	1652.76	94.1133	1652.76	83.7727	1652.76	91.4934	1652.76	87.103
1654.29	97.2305	1654.29	100.015	1654.29	118.193	1654.29	117.86	1654.29	87.5744	1654.29	85.1821
1655.82	95.3165	1655.82	86.1158	1655.82	108.273	1655.82	89.9475	1655.82	103.655	1655.82	109.261
1657.35	99.4025	1657.35	84.2164	1657.35	94.3532	1657.35	98.0351	1657.35	91.7364	1657.35	81.3409
1658.88	71.4884	1658.88	66.317	1658.88	82.4332	1658.88	80.1226	1658.88	105.817	1658.88	107.421
1660.41	81.5745	1660.41	104.418	1660.41	78.5134	1660.41	64.2102	1660.41	91.8984	1660.41	87.5006
1661.94	97.6605	1661.94	70.5185	1661.94	82.5934	1661.94	104.298	1661.94	105.979	1661.94	71.5807
1663.47	87.7465	1663.47	96.6194	1663.47	98.6737	1663.47	54.3855	1663.47	100.06	1663.47	73.661
1665	99.8326	1665	92.7203	1665	92.754	1665	90.4733	1665	94.1415	1665	67.7416
1666.52	69.9186	1666.52	68.821	1666.52	100.834	1666.52	100.561	1666.52	94.2224	1666.52	93.8222
1668.05	104.005	1668.05	80.922	1668.05	84.9146	1668.05	68.6487	1668.05	80.3035	1668.05	71.9031
1669.58	94.0905	1669.58	81.0228	1669.58	84.9949	1669.58	94.7364	1669.58	88.3843	1669.58	49.9842
1671.11	104.177	1671.11	87.1237	1671.11	65.0753	1671.11	62.8242	1671.11	86.4653	1671.11	78.0654
1672.63	90.2624	1672.63	89.2246	1672.63	49.1557	1672.63	76.9119	1672.63	94.5462	1672.63	78.1467
1674.16	86.3484	1674.16	91.3256	1674.16	83.2361	1674.16	66.9998	1674.16	68.6271	1674.16	90.2283
1675.69	92.4342	1675.69	77.4264	1675.69	79.3165	1675.69	57.0875	1675.69	76.7078	1675.69	84.31
1677.21	86.52	1677.21	75.5274	1677.21	69.397	1677.21	59.1753	1677.21	72.7887	1677.21	70.3919
1678.74	56.6058	1678.74	57.6282	1678.74	87.4774	1678.74	97.263	1678.74	80.8693	1678.74	76.4739
1680.27	90.6916	1680.27	79.7291	1680.27	69.5579	1680.27	73.3508	1680.27	78.9501	1680.27	56.5561
1681.79	68.7772	1681.79	85.8299	1681.79	89.6383	1681.79	85.4385	1681.79	83.0306	1681.79	60.6383
1683.32	74.8629	1683.32	95.9308	1683.32	39.7188	1683.32	81.5263	1683.32	81.1113	1683.32	78.7207
1684.84	70.9484	1684.84	84.0316	1684.84	57.7992	1684.84	93.614	1684.84	69.1917	1684.84	56.8033
1686.37	65.034	1686.37	68.1324	1686.37	43.8797	1686.37	73.7017	1686.37	55.2722	1686.37	68.886
1687.89	55.1194	1687.89	66.2331	1687.89	57.96	1687.89	97.7893	1687.89	69.3525	1687.89	44.9687
1689.42	71.2049	1689.42	60.3338	1689.42	72.0405	1689.42	63.877	1689.42	89.4329	1689.42	69.0517
1690.94	57.2901	1690.94	72.4344	1690.94	62.1208	1690.94	57.9645	1690.94	45.5131	1690.94	61.1346
1692.46	75.3753	1692.46	48.535	1692.46	68.2011	1692.46	84.0519	1692.46	67.5932	1692.46	61.2177
1693.99	51.4605	1693.99	60.6356	1693.99	32.2814	1693.99	62.1395	1693.99	55.6733	1693.99	53.301
1695.51	57.5455	1695.51	78.7361	1695.51	56.3616	1695.51	68.2269	1695.51	69.7532	1695.51	49.3842
1697.03	63.6306	1697.03	54.8365	1697.03	78.4419	1697.03	80.3143	1697.03	79.8332	1697.03	61.4677
1698.55	79.7154	1698.55	70.9368	1698.55	64.522	1698.55	54.4016	1698.55	67.9129	1698.55	61.5511
1700.07	65.8002	1700.07	65.0371	1700.07	72.6021	1700.07	54.4888	1700.07	65.9925	1700.07	47.6347
1701.6	79.885	1701.6	51.1373	1701.6	62.6822	1701.6	68.576	1701.6	48.0722	1701.6	73.7184
1703.12	73.9695	1703.12	67.2374	1703.12	68.7622	1703.12	56.6631	1703.12	62.1516	1703.12	43.8021
1704.64	62.0539	1704.64	73.3374	1704.64	40.8421	1704.64	68.7501	1704.64	90.231	1704.64	57.8858
1706.16	48.1384	1706.16	51.4374	1706.16	38.9221	1706.16	64.8372	1706.16	60.3103	1706.16	35.9697
1707.68	66.2226	1707.68	37.5372	1707.68	49.0019	1707.68	54.924	1707.68	52.3894	1707.68	52.0536
1709.2	62.3067	1709.2	55.6369	1709.2	67.0816	1709.2	63.0108	1709.2	62.4684	1709.2	72.1376
1710.72	56.3908	1710.72	61.7367	1710.72	71.1613	1710.72	57.0975	1710.72	66.5473	1710.72	52.2217
1712.24	60.4746	1712.24	69.8362	1712.24	57.2409	1712.24	67.1841	1712.24	52.6261	1712.24	54.3057
1713.76	60.5583	1713.76	53.9356	1713.76	45.3204	1713.76	67.2706	1713.76	40.7047	1713.76	54.3898
1715.28	48.642	1715.28	54.035	1715.28	57.3999	1715.28	59.3571	1715.28	58.7833	1715.28	36.474
1716.8	58.7255	1716.8	54.1342	1716.8	45.4792	1716.8	69.4434	1716.8	74.8616	1716.8	26.5582
1718.32	30.8088	1718.32	56.2333	1718.32	73.5585	1718.32	57.5296	1718.32	66.9398	1718.32	40.6424
1719.84	44.8921	1719.84	64.3323	1719.84	51.6377	1719.84	63.6158	1719.84	67.018	1719.84	62.7267
1721.36	72.9751	1721.36	56.4311	1721.36	45.7168	1721.36	51.7018	1721.36	63.0959	1721.36	58.811
1722.87	69.058	1722.87	72.5298	1722.87	83.7957	1722.87	53.7877	1722.87	55.1736	1722.87	24.8952
1724.39	59.1407	1724.39	50.6283	1724.39	69.8745	1724.39	51.8734	1724.39	47.2513	1724.39	40.9795
1725.91	57.2234	1725.91	48.7268	1725.91	69.9533	1725.91	67.9591	1725.91	63.3288	1725.91	29.0639
1727.42	47.3058	1727.42	60.8251	1727.42	52.0319	1727.42	50.0446	1727.42	65.4061	1727.42	39.1482
1728.94	69.388	1728.94	74.9232	1728.94	68.1104	1728.94	66.1299	1728.94	73.4832	1728.94	41.2325
1730.46	63.4701	1730.46	55.0211	1730.46	52.1888	1730.46	40.2152	1730.46	61.5602	1730.46	39.3168
1731.97	77.5521	1731.97	53.1191	1731.97	86.2672	1731.97	54.3004	1731.97	63.6371	1731.97	55.4012
1733.49	61.6338	1733.49	51.2167	1733.49	78.3453	1733.49	22.3853	1733.49	71.7137	1733.49	65.4855
1735.01	97.7154	1735.01	71.3142	1735.01	64.4233	1735.01	74.4701	1735.01	75.7901	1735.01	63.5698
1736.52	69.7968	1736.52	69.4115	1736.52	78.5011	1736.52	60.5548	1736.52	63.8664	1736.52	43.654
1738.03	75.8779	1738.03	55.5086	1738.03	86.5789	1738.03	98.6393	1738.03	101.942	1738.03	65.7383
1739.55	71.9591	1739.55	61.6057	1739.55	62.6566	1739.55	70.7238	1739.55	62.0184	1739.55	71.8226
1741.07	96.0399	1741.07	81.7025	1741.07	56.734	1741.07	82.808	1741.07	78.0941	1741.07	67.9068
1742.58	94.1205	1742.58	87.7991	1742.58	64.8113	1742.58	78.892	1742.58	104.17	1742.58	77.9909
1744.09	88.2009	1744.09	63.8955	1744.09	100.888	1744.09	94.9759	1744.09	118.245	1744.09	76.075
1745.61	82.2811	1745.61	89.9918	1745.61	98.9655	1745.61	87.0596	1745.61	86.3201	1745.61	84.1591
1747.12	98.3611	1747.12	84.0878	1747.12	103.042	1747.12	93.1432	1747.12	104.395	1747.12	74.2431
1748.63	102.441	1748.63	90.1837	1748.63	101.119	1748.63	97.2265	1748.63	114.47	1748.63	94.3271
1750.15	102.521	1750.15	118.279	1750.15	109.196	1750.15	101.31	1750.15	92.5443	1750.15	86.4111
1751.66	122.6	1751.66	84.3748	1751.66	99.272	1751.66	127.393	1751.66	106.619	1751.66	82.495
1753.17	104.679	1753.17	82.4701	1753.17	109.348	1753.17	113.476	1753.17	108.693	1753.17	106.579
1754.68	102.758	1754.68	84.5651	1754.68	99.4242	1754.68	81.5583	1754.68	86.7665	1754.68	110.663
1756.19	92.8368	1756.19	86.6599	1756.19	73.5001	1756.19	83.6408	1756.19	106.84	1756.19	70.7462
1757.7	74.9153	1757.7	78.7545	1757.7	65.5757	1757.7	95.7231	1757.7	64.9136	1757.7	74.8298
1759.22	38.9936	1759.22	60.8488	1759.22	65.6512	1759.22	75.8051	1759.22	82.9868	1759.22	76.9133
1760.73	57.0716	1760.73	42.943	1760.73	47.7265	1760.73	49.887	1760.73	53.0597	1760.73	50.9968
1762.24	29.1494	1762.24	45.0369	1762.24	47.8017	1762.24	33.9687	1762.24	35.1324	1762.24	31.0802
1763.75	45.2269	1763.75	35.1306	1763.75	35.8766	1763.75	44.0501	1763.75	59.2049	1763.75	41.1635
1765.26	49.3042	1765.26	45.224	1765.26	67.9513	1765.26	22.1314	1765.26	45.2772	1765.26	17.2466
1766.77	37.3813	1766.77	47.3172	1766.77	64.0258	1766.77	28.2124	1766.77	61.3492	1766.77	23.3297
1768.28	31.4581	1768.28	29.4102	1768.28	52.1002	1768.28	38.2933	1768.28	53.421	1768.28	49.4127
1769.78	21.5347	1769.78	49.5029	1769.78	54.1743	1769.78	42.3739	1769.78	47.4925	1769.78	33.4956
1771.29	69.611	1771.29	45.5954	1771.29	64.2482	1771.29	58.4543	1771.29	43.5637	1771.29	39.5784
1772.8	43.687	1772.8	61.6876	1772.8	54.3219	1772.8	56.5344	1772.8	43.6347	1772.8	53.6611
1774.31	33.7628	1774.31	53.7795	1774.31	54.3954	1774.31	48.6144	1774.31	61.7055	1774.31	55.7437
1775.82	63.8383	1775.82	81.8712	1775.82	60.4687	1775.82	50.6941	1775.82	53.776	1775.82	65.8261
1777.33	47.9136	1777.33	63.9627	1777.33	36.5418	1777.33	54.7736	1777.33	71.8462	1777.33	53.9085
1778.83	61.9886	1778.83	62.0538	1778.83	72.6147	1778.83	66.8528	1778.83	71.9162	1778.83	33.9907
1780.34	56.0633	1780.34	74.1447	1780.34	68.6873	1780.34	64.9319	1780.34	67.9859	1780.34	58.0728
1781.85	66.1377	1781.85	54.2354	1781.85	58.7597	1781.85	71.0106	1781.85	74.0553	1781.85	48.1547
1783.35	78.2119	1783.35	50.3257	1783.35	40.8318	1783.35	61.0891	1783.35	38.1245	1783.35	46.2365
1784.86	36.2858	1784.86	50.4158	1784.86	50.9038	1784.86	73.1674	1784.86	68.1934	1784.86	54.3182
1786.37	80.3594	1786.37	54.5055	1786.37	46.9755	1786.37	47.2455	1786.37	56.262	1786.37	52.3997
1787.87	62.4327	1787.87	46.595	1787.87	47.047	1787.87	53.3232	1787.87	58.3303	1787.87	62.4812
1789.38	64.5057	1789.38	54.6843	1789.38	67.1182	1789.38	35.4008	1789.38	48.3983	1789.38	26.5624
1790.88	62.5784	1790.88	54.7732	1790.88	39.1891	1790.88	75.478	1790.88	58.4661	1790.88	46.6435
1792.39	44.6508	1792.39	46.8618	1792.39	71.2599	1792.39	43.555	1792.39	68.5336	1792.39	54.7245
1793.89	58.723	1793.89	50.9501	1793.89	61.3304	1793.89	67.6317	1793.89	44.6007	1793.89	36.8053
1795.4	54.7948	1795.4	55.0381	1795.4	43.4006	1795.4	45.7082	1795.4	42.6676	1795.4	24.8859
1796.9	34.8662	1796.9	33.1258	1796.9	63.4705	1796.9	51.7843	1796.9	32.7341	1796.9	26.9662
1798.4	60.9375	1798.4	55.2132	1798.4	47.5402	1798.4	37.8602	1798.4	62.8004	1798.4	39.0465
1799.91	55.0083	1799.91	49.3002	1799.91	23.6096	1799.91	61.9359	1799.91	52.8663	1799.91	57.1267
1801.41	45.0789	1801.41	49.387	1801.41	65.6788	1801.41	32.0113	1801.41	42.932	1801.41	45.2066
1802.91	49.1492	1802.91	61.4735	1802.91	55.7478	1802.91	40.0864	1802.91	48.9973	1802.91	55.2864
1804.42	47.2192	1804.42	43.5596	1804.42	47.8164	1804.42	56.1612	1804.42	61.0624	1804.42	37.366
1805.92	41.2888	1805.92	59.6454	1805.92	41.8848	1805.92	54.2357	1805.92	27.1271	1805.92	53.4454
1807.42	39.358	1807.42	61.7309	1807.42	35.9528	1807.42	36.3098	1807.42	27.1915	1807.42	29.5245
1808.92	39.427	1808.92	51.816	1808.92	44.0207	1808.92	38.3838	1808.92	45.2555	1808.92	35.6035
1810.42	59.4957	1810.42	55.9008	1810.42	36.0882	1810.42	38.4574	1810.42	47.3193	1810.42	29.6824
1811.92	47.564	1811.92	43.9853	1811.92	32.1555	1811.92	36.5308	1811.92	41.3828	1811.92	47.761
1813.43	43.632	1813.43	34.0695	1813.43	36.2225	1813.43	60.6038	1813.43	41.4459	1813.43	27.8394
1814.93	43.6996	1814.93	30.1532	1814.93	30.2891	1814.93	42.6765	1814.93	53.5086	1814.93	39.9176
1816.43	27.7669	1816.43	32.2366	1816.43	44.3555	1816.43	26.7489	1816.43	35.5711	1816.43	47.9956
1817.93	37.8339	1817.93	44.3197	1817.93	34.4216	1817.93	50.821	1817.93	45.6332	1817.93	46.0734
1819.43	35.9005	1819.43	30.4025	1819.43	26.4874	1819.43	18.8929	1819.43	57.695	1819.43	38.151
1820.93	57.9667	1820.93	42.4848	1820.93	32.5528	1820.93	50.9643	1820.93	63.7564	1820.93	12.2283
1822.42	28.0326	1822.42	56.5669	1822.42	50.6181	1822.42	53.0355	1822.42	21.8175	1822.42	36.3055
1823.92	66.0982	1823.92	18.6486	1823.92	30.683	1823.92	35.1064	1823.92	27.8783	1823.92	44.3824
1825.42	38.1634	1825.42	56.7299	1825.42	44.7476	1825.42	47.177	1825.42	35.9387	1825.42	34.4592
1826.92	46.2282	1826.92	32.8108	1826.92	36.8118	1826.92	57.2471	1826.92	33.9987	1826.92	18.5355
1828.42	34.2927	1828.42	40.8914	1828.42	76.8758	1828.42	57.317	1828.42	40.0584	1828.42	42.6118
1829.92	14.3569	1829.92	42.9716	1829.92	24.9395	1829.92	47.3866	1829.92	46.1178	1829.92	32.6878
1831.41	44.4205	1831.41	39.0514	1831.41	31.0027	1831.41	25.4557	1831.41	48.1767	1831.41	34.7635
1832.91	28.484	1832.91	51.1309	1832.91	37.0658	1832.91	47.5247	1832.91	48.2354	1832.91	30.8391
1834.41	50.547	1834.41	45.21	1834.41	31.1285	1834.41	35.5932	1834.41	26.2936	1834.41	16.9144
1835.91	38.6097	1835.91	49.2887	1835.91	33.1909	1835.91	31.6615	1835.91	42.3516	1835.91	18.9894
1837.4	30.6719	1837.4	27.367	1837.4	45.2529	1837.4	31.7293	1837.4	20.4091	1837.4	27.0641
1838.9	40.7338	1838.9	39.4449	1838.9	39.3146	1838.9	25.7969	1838.9	48.4663	1838.9	49.1387
1840.4	36.7953	1840.4	41.5225	1840.4	45.3761	1840.4	33.8641	1840.4	42.5231	1840.4	41.213
1841.89	40.8564	1841.89	41.5995	1841.89	19.437	1841.89	25.9309	1841.89	30.5795	1841.89	29.2869
1843.39	28.9172	1843.39	39.6763	1843.39	39.4978	1843.39	23.9974	1843.39	28.6356	1843.39	17.3607
1844.88	20.9775	1844.88	41.7526	1844.88	39.5581	1844.88	30.0635	1844.88	28.6912	1844.88	27.4341
1846.38	43.0375	1846.38	57.8286	1846.38	25.6182	1846.38	36.1293	1846.38	44.7465	1846.38	29.5074
1847.87	17.0971	1847.87	27.9042	1847.87	45.6779	1847.87	28.1947	1847.87	22.8015	1847.87	15.5803
1849.36	27.1563	1849.36	31.9792	1849.36	25.7372	1849.36	52.2598	1849.36	50.8559	1849.36	23.6529
1850.86	21.2151	1850.86	10.054	1850.86	25.7962	1850.86	34.3245	1850.86	52.9102	1850.86	27.7254
1852.35	37.2734	1852.35	42.1282	1852.35	45.8548	1852.35	28.3888	1852.35	32.9638	1852.35	19.7974
1853.85	27.3314	1853.85	46.2022	1853.85	39.9131	1853.85	22.4528	1853.85	21.0173	1853.85	37.8693
1855.34	23.3891	1855.34	30.2757	1855.34	37.9711	1855.34	24.5164	1855.34	27.0703	1855.34	13.9409
1856.83	35.4462	1856.83	48.3487	1856.83	24.0287	1856.83	40.5796	1856.83	25.1228	1856.83	-5.98792
1858.32	37.503	1858.32	20.4214	1858.32	22.0859	1858.32	40.6425	1858.32	35.175	1858.32	20.0831
1859.82	35.5593	1859.82	32.4935	1859.82	16.1427	1859.82	32.7049	1859.82	13.2268	1859.82	18.1537
1861.31	17.6153	1861.31	32.5654	1861.31	16.1993	1861.31	38.7671	1861.31	35.2782	1861.31	22.2241
1862.8	11.6708	1862.8	26.6367	1862.8	38.2554	1862.8	30.8288	1862.8	27.3291	1862.8	26.2942
1864.29	11.726	1864.29	26.7076	1864.29	34.3112	1864.29	20.8901	1864.29	15.3798	1864.29	14.364
1865.78	11.7806	1865.78	48.7781	1865.78	10.3666	1865.78	26.951	1865.78	27.4299	1865.78	-5.5666
1867.27	19.835	1867.27	12.8482	1867.27	4.42163	1867.27	19.0117	1867.27	23.4797	1867.27	28.5026
1868.76	35.8888	1868.76	18.9178	1868.76	44.4762	1868.76	15.0718	1868.76	13.529	1868.76	6.57143
1870.25	45.9423	1870.25	28.987	1870.25	24.5305	1870.25	37.1316	1870.25	27.578	1870.25	16.64
1871.74	-8.00478	1871.74	31.0557	1871.74	14.5844	1871.74	7.19098	1871.74	-4.37352	1871.74	4.70821
1873.23	30.0479	1873.23	33.124	1873.23	34.638	1873.23	27.25	1873.23	9.67462	1873.23	24.7762
1874.72	24.1	1874.72	23.1918	1874.72	28.6911	1874.72	5.30859	1874.72	27.7223	1874.72	22.8437
1876.21	26.1517	1876.21	17.2592	1876.21	22.7439	1876.21	21.3669	1876.21	15.7696	1876.21	0.911041
1877.7	24.203	1877.7	17.3261	1877.7	30.7962	1877.7	23.4246	1877.7	31.8164	1877.7	26.978
1879.19	26.2538	1879.19	31.3926	1879.19	6.84813	1879.19	25.482	1879.19	17.8628	1879.19	17.0445
1880.68	22.3042	1880.68	17.4586	1880.68	18.8998	1880.68	13.539	1880.68	25.9088	1880.68	11.1109
1882.17	28.3542	1882.17	39.5242	1882.17	32.9509	1882.17	25.5956	1882.17	15.9543	1882.17	23.1768
1883.66	28.4037	1883.66	15.5893	1883.66	15.0018	1883.66	25.6518	1883.66	37.9995	1883.66	17.2425
1885.14	32.4528	1885.14	3.65392	1885.14	11.0521	1885.14	29.7075	1885.14	4.0442	1885.14	33.3077
1886.63	14.5015	1886.63	21.7181	1886.63	19.1022	1886.63	21.7629	1886.63	32.0885	1886.63	11.3727
1888.12	26.5496	1888.12	9.78178	1888.12	27.1517	1888.12	11.8178	1888.12	40.1323	1888.12	3.43729
1889.6	40.5973	1889.6	39.845	1889.6	15.2009	1889.6	27.8723	1889.6	30.1757	1889.6	13.5015
1891.09	30.6446	1891.09	41.9078	1891.09	25.2497	1891.09	29.9265	1891.09	18.2187	1891.09	13.5655
1892.58	6.69142	1892.58	7.97003	1892.58	15.2981	1892.58	13.9801	1892.58	34.2612	1892.58	13.629
1894.06	36.7378	1894.06	18.0318	1894.06	17.346	1894.06	28.0333	1894.06	30.3032	1894.06	19.6922
1895.55	24.7837	1895.55	14.0932	1895.55	25.3937	1895.55	25.0862	1895.55	34.3449	1895.55	23.7551
1897.03	12.8291	1897.03	10.154	1897.03	33.4408	1897.03	22.1386	1897.03	38.386	1897.03	27.8176
1898.52	28.8741	1898.52	36.2143	1898.52	13.4875	1898.52	34.1905	1898.52	10.4267	1898.52	11.8797
1900	28.9187	1900	20.2742	1900	9.53386	1900	28.2421	1900	20.467	1900	15.9415
1901.49	32.9627	1901.49	48.3336	1901.49	41.5797	1901.49	48.2932	1901.49	26.5068	1901.49	24.0029
1902.97	29.0063	1902.97	14.3925	1902.97	15.6252	1902.97	40.3438	1902.97	44.5462	1902.97	20.0639
1904.46	31.0494	1904.46	38.4509	1904.46	45.6703	1904.46	36.3941	1904.46	28.5851	1904.46	12.1247
1905.94	39.0921	1905.94	42.5088	1905.94	29.7149	1905.94	26.4439	1905.94	6.62357	1905.94	26.185
1907.42	23.1342	1907.42	40.5662	1907.42	23.7591	1907.42	24.4932	1907.42	38.6615	1907.42	2.24489
1908.91	43.176	1908.91	34.6231	1908.91	41.8029	1908.91	42.5422	1908.91	46.6991	1908.91	18.3045
1910.39	41.2172	1910.39	38.6795	1910.39	38.8463	1910.39	41.5907	1910.39	45.7362	1910.39	19.3637
1911.87	39.2579	1911.87	42.7354	1911.87	35.8892	1911.87	40.6387	1911.87	44.7728	1911.87	20.4224
1913.35	47.2982	1913.35	50.7908	1913.35	21.9317	1913.35	24.6862	1913.35	36.8089	1913.35	18.4808
1914.84	7.33797	1914.84	40.8457	1914.84	33.9738	1914.84	40.7334	1914.84	60.8446	1914.84	48.539
1916.32	49.3773	1916.32	30.9001	1916.32	36.0154	1916.32	44.7801	1916.32	22.8798	1916.32	22.5966
1917.8	43.4161	1917.8	50.9539	1917.8	46.0565	1917.8	46.8263	1917.8	32.9145	1917.8	54.6538
1919.28	27.4544	1919.28	59.0073	1919.28	56.0972	1919.28	38.872	1919.28	48.9487	1919.28	30.7107
1920.76	35.4922	1920.76	17.0601	1920.76	28.1375	1920.76	26.9174	1920.76	38.9825	1920.76	42.7671
1922.24	51.5296	1922.24	57.1125	1922.24	38.1774	1922.24	48.9622	1922.24	41.0159	1922.24	22.8233
1923.72	39.5664	1923.72	65.1643	1923.72	38.2168	1923.72	31.0067	1923.72	39.0487	1923.72	38.879
1925.2	47.6028	1925.2	65.2156	1925.2	46.2558	1925.2	37.0506	1925.2	47.081	1925.2	22.9342
1926.68	55.6387	1926.68	31.2664	1926.68	54.2943	1926.68	67.094	1926.68	37.1129	1926.68	42.9891
1928.16	37.674	1928.16	45.3166	1928.16	48.3324	1928.16	45.137	1928.16	43.1442	1928.16	25.0436
1929.64	53.7089	1929.64	55.3664	1929.64	68.37	1929.64	55.1796	1929.64	73.1752	1929.64	39.0977
1931.12	63.7433	1931.12	57.4156	1931.12	46.4072	1931.12	29.2217	1931.12	45.2056	1931.12	35.1514
1932.6	33.7771	1932.6	39.4642	1932.6	40.4439	1932.6	35.2633	1932.6	51.2355	1932.6	33.2046
1934.08	39.8105	1934.08	37.5123	1934.08	46.4801	1934.08	53.3044	1934.08	49.265	1934.08	43.2574
1935.56	69.8434	1935.56	31.5599	1935.56	48.5159	1935.56	35.3451	1935.56	57.2939	1935.56	29.3099
1937.03	59.8757	1937.03	51.607	1937.03	52.5512	1937.03	55.3853	1937.03	73.3224	1937.03	61.3619
1938.51	51.9076	1938.51	45.6535	1938.51	52.5861	1938.51	67.425	1938.51	45.3503	1938.51	47.4135
1939.99	69.9389	1939.99	61.6995	1939.99	48.6205	1939.99	55.4642	1939.99	35.3778	1939.99	45.4646
1941.47	61.9698	1941.47	45.745	1941.47	44.6545	1941.47	41.503	1941.47	63.4048	1941.47	57.5154
1942.95	76.0001	1942.95	47.7899	1942.95	74.6879	1942.95	39.5413	1942.95	61.4313	1942.95	45.5658
1944.42	48.0299	1944.42	59.8343	1944.42	46.7209	1944.42	51.5791	1944.42	67.4573	1944.42	47.6157
1945.9	60.0592	1945.9	79.8781	1945.9	36.7535	1945.9	39.6164	1945.9	59.4828	1945.9	53.6652
1947.37	68.0879	1947.37	59.9214	1947.37	78.7856	1947.37	37.6532	1947.37	59.5078	1947.37	41.7142
1948.85	62.1162	1948.85	57.9641	1948.85	56.8172	1948.85	39.6896	1948.85	29.5322	1948.85	41.7628
1950.32	46.1439	1950.32	40.0063	1950.32	42.8483	1950.32	81.7254	1950.32	45.5562	1950.32	69.811
1951.8	36.1712	1951.8	58.0479	1951.8	42.8789	1951.8	55.7608	1951.8	39.5797	1951.8	49.8587
1953.27	48.1978	1953.27	66.089	1953.27	52.9091	1953.27	49.7956	1953.27	61.6026	1953.27	39.9061
1954.75	74.224	1954.75	62.1295	1954.75	40.9388	1954.75	29.83	1954.75	73.6251	1954.75	31.9529
1956.22	66.2496	1956.22	48.1695	1956.22	46.968	1956.22	61.8639	1956.22	65.647	1956.22	39.9994
1957.7	68.2748	1957.7	50.2089	1957.7	52.9968	1957.7	27.8973	1957.7	51.6685	1957.7	38.0453
1959.17	58.2994	1959.17	50.2477	1959.17	57.025	1959.17	25.9302	1959.17	31.6894	1959.17	44.0909
1960.65	62.3234	1960.65	56.286	1960.65	41.0528	1960.65	35.9626	1960.65	45.7098	1960.65	54.136
1962.12	60.347	1962.12	40.3237	1962.12	57.0801	1962.12	49.9945	1962.12	39.7297	1962.12	32.1806
1963.59	40.37	1963.59	46.3609	1963.59	57.1069	1963.59	54.0259	1963.59	31.7491	1963.59	54.2248
1965.06	38.3925	1965.06	40.3975	1965.06	43.1332	1965.06	44.0568	1965.06	57.768	1965.06	60.2686
1966.54	32.4144	1966.54	56.4335	1966.54	51.159	1966.54	54.0872	1966.54	65.7863	1966.54	26.3119
1968.01	44.4358	1968.01	40.469	1968.01	9.18437	1968.01	32.1171	1968.01	49.8042	1968.01	32.3547
1969.48	50.4566	1969.48	48.5039	1969.48	53.2092	1969.48	64.1465	1969.48	39.8215	1969.48	24.3971
1970.95	52.477	1970.95	42.5382	1970.95	23.2336	1970.95	50.1754	1970.95	47.8383	1970.95	6.43904
1972.43	64.4968	1972.43	48.5719	1972.43	47.2574	1972.43	42.2038	1972.43	39.8545	1972.43	46.4805
1973.9	26.516	1973.9	56.6051	1973.9	59.2808	1973.9	32.2316	1973.9	27.8703	1973.9	56.5215
1975.37	48.5347	1975.37	46.6377	1975.37	33.3036	1975.37	42.2589	1975.37	33.8855	1975.37	46.562
1976.84	42.5528	1976.84	62.6697	1976.84	43.326	1976.84	56.2858	1976.84	27.9002	1976.84	30.6021
1978.31	46.5705	1978.31	60.7012	1978.31	29.3479	1978.31	40.3121	1978.31	49.9143	1978.31	50.6417
1979.78	32.5875	1979.78	58.732	1979.78	27.3693	1979.78	24.3379	1979.78	63.9279	1979.78	12.6808
1981.25	42.6041	1981.25	24.7623	1981.25	43.3901	1981.25	38.3632	1981.25	37.9411	1981.25	52.7195
1982.72	50.6201	1982.72	28.792	1982.72	53.4105	1982.72	38.388	1982.72	27.9536	1982.72	46.7577
1984.19	24.6355	1984.19	44.8211	1984.19	49.4304	1984.19	48.4123	1984.19	55.9657	1984.19	28.7955
1985.66	46.6504	1985.66	52.8496	1985.66	47.4497	1985.66	48.436	1985.66	33.9772	1985.66	34.8327
1987.12	34.6647	1987.12	34.8776	1987.12	31.4686	1987.12	42.4592	1987.12	27.9882	1987.12	14.8694
1988.59	44.6785	1988.59	36.9049	1988.59	23.4869	1988.59	32.4819	1988.59	39.9986	1988.59	22.9057
1990.06	40.6917	1990.06	26.9317	1990.06	27.5047	1990.06	16.5041	1990.06	20.0085	1990.06	32.9416
1991.53	20.7044	1991.53	42.9579	1991.53	41.5221	1991.53	38.5258	1991.53	32.0179	1991.53	44.9769
1993	24.7165	1993	32.9834	1993	5.53891	1993	36.5469	1993	40.0267	1993	43.0118
1994.46	48.728	1994.46	17.0084	1994.46	17.5552	1994.46	28.5675	1994.46	16.035	1994.46	25.0461
1995.93	26.739	1995.93	19.0328	1995.93	23.571	1995.93	36.5876	1995.93	38.0427	1995.93	13.08
1997.4	-7.25052	1997.4	37.0566	1997.4	31.5863	1997.4	44.6071	1997.4	36.05	1997.4	31.1134
1998.86	26.7594	1998.86	43.0798	1998.86	25.601	1998.86	36.6262	1998.86	20.0566	1998.86	35.1463
2000.33	26.7687	2000.33	37.1024	2000.33	29.6153	2000.33	-1.35535	2000.33	38.0627	2000.33	9.17871
2001.8	46.7775	2001.8	19.1244	2001.8	19.629	2001.8	28.6626	2001.8	16.0683	2001.8	27.2106
2003.26	20.7857	2003.26	41.1458	2003.26	51.6422	2003.26	26.68	2003.26	32.0733	2003.26	3.24203
2004.73	40.7933	2004.73	21.1666	2004.73	35.6549	2004.73	26.6969	2004.73	28.0778	2004.73	23.273
2006.19	50.8004	2006.19	27.1868	2006.19	15.6671	2006.19	44.7133	2006.19	26.0818	2006.19	3.30344
2007.66	30.8069	2007.66	23.2065	2007.66	9.67868	2007.66	34.7291	2007.66	32.0852	2007.66	37.3333
2009.12	14.8128	2009.12	39.2254	2009.12	29.6898	2009.12	26.7444	2009.12	42.088	2009.12	17.3628
2010.59	40.8182	2010.59	19.2438	2010.59	23.7004	2010.59	38.7591	2010.59	42.0903	2010.59	13.3918
2012.05	8.82297	2012.05	27.2616	2012.05	5.71048	2012.05	34.7733	2012.05	42.092	2012.05	7.42017
2013.51	18.8272	2013.51	37.2788	2013.51	39.72	2013.51	22.787	2013.51	22.0932	2013.51	25.4481
2014.98	16.8309	2014.98	29.2953	2014.98	35.7291	2014.98	22.8001	2014.98	18.0939	2014.98	27.4756
2016.44	20.834	2016.44	35.3113	2016.44	21.7375	2016.44	44.8127	2016.44	32.0939	2016.44	19.5025
2017.9	26.8365	2017.9	37.3266	2017.9	41.7455	2017.9	42.8247	2017.9	34.0935	2017.9	21.5289
2019.37	18.8385	2019.37	31.3414	2019.37	19.7529	2019.37	32.8362	2019.37	20.0925	2019.37	35.5548
2020.83	40.8398	2020.83	35.3555	2020.83	43.7598	2020.83	14.8472	2020.83	28.0909	2020.83	35.5802
2022.29	46.8406	2022.29	29.369	2022.29	29.7662	2022.29	34.8576	2022.29	44.0887	2022.29	11.6051
2023.75	32.8409	2023.75	39.3819	2023.75	23.7721	2023.75	8.86745	2023.75	30.0861	2023.75	3.6295
2025.22	46.8405	2025.22	31.3941	2025.22	29.7774	2025.22	28.8767	2025.22	30.0828	2025.22	25.6533
2026.68	18.8396	2026.68	37.4058	2026.68	39.7822	2026.68	34.8855	2026.68	20.079	2026.68	9.6767
2028.14	26.8381	2028.14	31.4168	2028.14	5.78638	2028.14	52.8937	2028.14	10.0746	2028.14	37.6995
2029.6	28.836	2029.6	23.4272	2029.6	21.7901	2029.6	24.9014	2029.6	40.0697	2029.6	3.72185
2031.06	30.8334	2031.06	37.437	2031.06	13.7933	2031.06	36.9085	2031.06	34.0642	2031.06	31.7437
2032.52	18.8301	2032.52	35.4462	2032.52	21.7959	2032.52	28.9151	2032.52	52.0581	2032.52	35.7649
2033.98	44.8263	2033.98	27.4547	2033.98	37.798	2033.98	32.9211	2033.98	44.0515	2033.98	27.7857
2035.44	24.8219	2035.44	39.4627	2035.44	55.7995	2035.44	14.9265	2035.44	30.0443	2035.44	23.8059
2036.9	42.8169	2036.9	31.47	2036.9	25.8005	2036.9	44.9315	2036.9	28.0366	2036.9	43.8257
2038.36	32.8113	2038.36	57.4767	2038.36	35.801	2038.36	58.9358	2038.36	28.0283	2038.36	37.8448
2039.82	38.8052	2039.82	35.4827	2039.82	29.8009	2039.82	50.9396	2039.82	18.0194	2039.82	35.8635
2041.28	36.7985	2041.28	39.4881	2041.28	29.8003	2041.28	54.9429	2041.28	22.01	2041.28	33.8817
2042.73	22.7912	2042.73	57.4929	2042.73	41.7992	2042.73	14.9455	2042.73	42	2042.73	35.8993
2044.19	44.7832	2044.19	41.4971	2044.19	11.7975	2044.19	46.9477	2044.19	27.9894	2044.19	23.9164
2045.65	44.7748	2045.65	33.5006	2045.65	23.7952	2045.65	34.9492	2045.65	39.9783	2045.65	19.9329
2047.11	14.7657	2047.11	49.5035	2047.11	39.7924	2047.11	18.9502	2047.11	37.9665	2047.11	43.949
2048.57	44.756	2048.57	45.5058	2048.57	59.7891	2048.57	56.9507	2048.57	29.9543	2048.57	31.9644
2050.02	30.7458	2050.02	17.5075	2050.02	21.7852	2050.02	32.9506	2050.02	29.9414	2050.02	37.9794
2051.48	20.7349	2051.48	25.5085	2051.48	19.7808	2051.48	44.9499	2051.48	35.928	2051.48	15.9939
2052.94	14.7235	2052.94	39.5089	2052.94	11.7758	2052.94	42.9487	2052.94	45.914	2052.94	16.0077
2054.39	36.7115	2054.39	51.5086	2054.39	33.7703	2054.39	14.9469	2054.39	45.8994	2054.39	12.0211
2055.85	20.6989	2055.85	31.5077	2055.85	21.7642	2055.85	12.9445	2055.85	31.8843	2055.85	22.0339
2057.31	24.6857	2057.31	5.5062	2057.31	39.7576	2057.31	30.9416	2057.31	29.8686	2057.31	20.0462
2058.76	48.6718	2058.76	39.504	2058.76	27.7504	2058.76	28.9381	2058.76	25.8523	2058.76	20.0579
2060.22	38.6575	2060.22	27.5013	2060.22	23.7426	2060.22	30.934	2060.22	45.8355	2060.22	20.0692
2061.67	22.6425	2061.67	29.4978	2061.67	23.7344	2061.67	32.9294	2061.67	15.818	2061.67	30.0798
2063.12	48.6269	2063.12	39.4938	2063.12	7.72551	2063.12	24.9242	2063.12	29.8	2063.12	44.0899
2064.58	36.6107	2064.58	17.4891	2064.58	23.7161	2064.58	22.9185	2064.58	35.7814	2064.58	2.09953
2066.03	8.59398	2066.03	45.4837	2066.03	31.7062	2066.03	26.9122	2066.03	21.7623	2066.03	28.1086
2067.49	36.5766	2067.49	15.4777	2067.49	43.6957	2067.49	36.9053	2067.49	41.7426	2067.49	20.1171
2068.94	28.5587	2068.94	3.4711	2068.94	23.6846	2068.94	30.8978	2068.94	19.7222	2068.94	34.125
2070.39	38.5401	2070.39	29.4638	2070.39	33.673	2070.39	48.8898	2070.39	35.7014	2070.39	32.1324
2071.85	8.52097	2071.85	13.4559	2071.85	37.6609	2071.85	32.8812	2071.85	35.6799	2071.85	34.1393
2073.3	40.5012	2073.3	27.4474	2073.3	13.6481	2073.3	-3.12798	2073.3	15.6579	2073.3	34.1456
2074.75	30.4809	2074.75	31.4382	2074.75	25.6349	2074.75	24.8623	2074.75	27.6352	2074.75	28.1513
2076.21	36.4599	2076.21	37.4283	2076.21	11.621	2076.21	38.852	2076.21	43.612	2076.21	40.1565
2077.66	26.4384	2077.66	25.4178	2077.66	29.6066	2077.66	32.8411	2077.66	53.5882	2077.66	14.1612
2079.11	20.4163	2079.11	35.4067	2079.11	33.5917	2079.11	28.8296	2079.11	37.5639	2079.11	24.1653
2080.56	12.3935	2080.56	19.3949	2080.56	13.5761	2080.56	34.8176	2080.56	15.5389	2080.56	10.1689
2082.01	22.3702	2082.01	29.3825	2082.01	17.5601	2082.01	14.805	2082.01	11.5134	2082.01	10.1718
2083.46	26.3463	2083.46	41.3695	2083.46	19.5434	2083.46	38.7918	2083.46	21.4873	2083.46	20.1743
2084.92	18.3217	2084.92	43.3557	2084.92	21.5262	2084.92	22.7781	2084.92	25.4606	2084.92	22.1762
2086.36	32.2966	2086.36	25.3414	2086.36	39.5085	2086.36	18.7638	2086.36	39.4334	2086.36	4.17754
2087.81	36.2709	2087.81	15.3264	2087.81	25.4902	2087.81	14.7489	2087.81	3.40552	2087.81	30.1783
2089.26	0.244537	2089.26	23.3107	2089.26	27.4713	2089.26	34.7334	2089.26	35.3771	2089.26	10.1785
2090.72	22.2176	2090.72	21.2944	2090.72	21.4518	2090.72	14.7173	2090.72	7.34807	2090.72	40.1782
2092.16	16.1901	2092.16	37.2774	2092.16	23.4318	2092.16	18.7007	2092.16	7.31847	2092.16	22.1773
2093.61	16.1619	2093.61	37.2599	2093.61	17.4113	2093.61	20.6835	2093.61	19.2883	2093.61	34.1759
2095.06	16.1332	2095.06	-2.75839	2095.06	15.3901	2095.06	36.6657	2095.06	29.2575	2095.06	26.1738
2096.51	24.1038	2096.51	19.2227	2096.51	23.3684	2096.51	20.6474	2096.51	19.2262	2096.51	14.1713
2097.96	24.0739	2097.96	31.2031	2097.96	27.3461	2097.96	34.6284	2097.96	27.1942	2097.96	14.1682
2099.41	18.0433	2099.41	11.1829	2099.41	17.3233	2099.41	14.6089	2099.41	21.1617	2099.41	2.16446
2100.85	38.0122	2100.85	13.1621	2100.85	9.29993	2100.85	16.5888	2100.85	31.1286	2100.85	8.1602
2102.3	23.9804	2102.3	17.1406	2102.3	23.276	2102.3	44.5682	2102.3	17.095	2102.3	14.1554
2103.75	19.948	2103.75	5.11841	2103.75	27.2514	2103.75	18.5469	2103.75	27.0607	2103.75	26.15
2105.2	11.915	2105.2	19.0956	2105.2	-0.773682	2105.2	36.5251	2105.2	17.0258	2105.2	8.14406
2106.64	7.88147	2106.64	19.0721	2106.64	7.20067	2106.64	4.50266	2106.64	16.9904	2106.64	34.1375
2108.09	-2.15269	2108.09	19.048	2108.09	11.1744	2108.09	24.4797	2108.09	0.95433	2108.09	36.1305
2109.54	19.8125	2109.54	15.0232	2109.54	17.1476	2109.54	4.4561	2109.54	14.9177	2109.54	4.12283
2110.98	15.7771	2110.98	2.99779	2110.98	-12.8797	2110.98	20.432	2110.98	2.88052	2110.98	14.1146
2112.43	13.7411	2112.43	26.9717	2112.43	9.09235	2112.43	12.4072	2112.43	28.8427	2112.43	6.10585
2113.87	9.70451	2113.87	10.945	2113.87	15.0638	2113.87	12.3819	2113.87	2.80437	2113.87	22.0965
2115.32	5.66731	2115.32	14.9176	2115.32	19.0348	2115.32	10.356	2115.32	12.7654	2115.32	-1.91341
2116.76	7.6295	2116.76	-9.11049	2116.76	-20.9949	2116.76	6.32953	2116.76	2.72586	2116.76	16.0761
2118.21	-12.409	2118.21	20.8608	2118.21	12.9749	2118.21	-5.69754	2118.21	22.6857	2118.21	-3.93495
2119.65	23.552	2119.65	8.83141	2119.65	10.9441	2119.65	14.2748	2119.65	-5.35503	2119.65	18.0534
2121.1	13.5124	2121.1	4.80141	2121.1	4.9128	2121.1	-11.7534	2121.1	16.6037	2121.1	-9.95876
2122.54	31.4722	2122.54	-5.22928	2122.54	0.880875	2122.54	6.21779	2122.54	-5.43823	2122.54	20.0285
2123.98	-6.5687	2123.98	10.7394	2123.98	10.8484	2123.98	-1.8116	2123.98	2.51929	2123.98	-7.98485
2125.43	13.3899	2125.43	4.70741	2125.43	-1.18468	2125.43	26.1584	2125.43	2.47621	2125.43	6.00124
2126.87	-2.65222	2126.87	-13.3252	2126.87	8.78171	2126.87	6.12788	2126.87	4.43254	2126.87	-2.01323
2128.31	-12.6949	2128.31	2.64146	2128.31	0.747513	2128.31	4.09673	2128.31	6.38829	2128.31	15.9717
2129.75	13.2619	2129.75	2.60751	2129.75	-5.28728	2129.75	8.065	2129.75	4.34346	2129.75	-6.0439
2131.2	-8.78204	2131.2	10.5729	2131.2	10.6774	2131.2	16.0327	2131.2	2.29803	2131.2	-0.0600891
2132.64	1.17348	2132.64	14.5376	2132.64	-3.35852	2132.64	-4.00018	2132.64	12.252	2132.64	-2.07687
2134.08	-2.87163	2134.08	-19.4983	2134.08	-1.395	2134.08	1.96634	2134.08	2.20541	2134.08	1.90579
2135.52	-8.91734	2135.52	12.4651	2135.52	20.5679	2135.52	5.93228	2135.52	-7.84178	2135.52	-16.1121
2136.96	-16.9637	2136.96	2.42784	2136.96	-5.46968	2136.96	5.89763	2136.96	-5.88957	2136.96	-2.13062
2138.4	4.98944	2138.4	-5.61006	2138.4	-9.50789	2138.4	-4.13759	2138.4	22.0621	2138.4	-12.1497
2139.84	-11.0581	2139.84	-23.6486	2139.84	-13.5466	2139.84	11.8266	2139.84	-13.9869	2139.84	-8.16934
2141.29	-3.10623	2141.29	-9.68787	2141.29	-13.586	2141.29	-6.20981	2141.29	-8.03644	2141.29	13.8104
2142.73	-13.155	2142.73	4.27226	2142.73	6.37408	2142.73	-4.24678	2142.73	-8.08658	2142.73	-4.21037
2144.17	-3.20433	2144.17	-15.7683	2144.17	6.3336	2144.17	-6.28435	2144.17	-26.1373	2144.17	-4.23175
2145.6	-3.25426	2145.6	-25.8094	2145.6	-3.70741	2145.6	1.67754	2145.6	7.81143	2145.6	7.74632
2147.04	-15.3048	2147.04	-5.85129	2147.04	-17.7491	2147.04	-8.36121	2147.04	-20.2405	2147.04	-12.2762
2148.48	-13.356	2148.48	6.1062	2148.48	-7.79126	2148.48	-12.4005	2148.48	-20.2929	2148.48	-12.2993
2149.92	-17.4078	2149.92	-3.93698	2149.92	-23.834	2149.92	-10.4404	2149.92	-14.346	2149.92	-16.323
2151.36	-15.4602	2151.36	-7.98082	2151.36	-11.8774	2151.36	-16.4809	2151.36	-14.3997	2151.36	-14.3473
2152.8	-5.51317	2152.8	-0.0253143	2152.8	-11.9213	2152.8	-16.522	2152.8	-28.4539	2152.8	-6.37213
2154.24	-7.56676	2154.24	-28.0705	2154.24	-3.96581	2154.24	-12.5637	2154.24	3.49121	2154.24	-14.3976
2155.67	-15.621	2155.67	-2.11629	2155.67	-6.01086	2155.67	-16.6059	2155.67	-26.5642	2155.67	-14.4236
2157.11	-5.67575	2157.11	-20.1627	2157.11	-16.0565	2157.11	19.3513	2157.11	7.37981	2157.11	-4.45013
2158.55	-23.7312	2158.55	-16.2098	2158.55	-4.10269	2158.55	9.30788	2158.55	-20.6768	2158.55	-16.4773
2159.99	-13.7872	2159.99	-2.25761	2159.99	-24.1495	2159.99	5.26387	2159.99	-10.734	2159.99	-18.505
2161.42	-17.8439	2161.42	1.69394	2161.42	-26.1968	2161.42	-4.7807	2161.42	-6.79178	2161.42	-14.5334
2162.86	6.09891	2162.86	-4.35519	2162.86	-26.2448	2162.86	-10.8259	2162.86	-14.8502	2162.86	-4.56227
2164.3	-13.959	2164.3	-10.405	2164.3	3.70673	2164.3	-2.87164	2164.3	-18.9091	2164.3	-16.5918
2165.73	-16.0174	2165.73	-2.45531	2165.73	-20.3423	2165.73	-10.9179	2165.73	-10.9686	2165.73	-8.62181
2167.17	-16.0764	2167.17	-20.5064	2167.17	-8.39195	2167.17	-6.96486	2167.17	8.97127	2167.17	-12.6525
2168.6	-32.1361	2168.6	9.44186	2168.6	3.55782	2168.6	-1.01236	2168.6	4.91057	2168.6	-4.68369
2170.04	-14.1964	2170.04	-10.6105	2170.04	-6.49297	2170.04	-11.0605	2170.04	-27.1507	2170.04	-12.7155
2171.47	-8.25725	2171.47	-4.6636	2171.47	-2.54433	2171.47	-23.1091	2171.47	10.7874	2171.47	-12.7479
2172.91	-4.31868	2172.91	-4.71724	2172.91	-24.5962	2172.91	-3.15836	2172.91	-15.2751	2172.91	-2.78085
2174.34	-12.3808	2174.34	1.22838	2174.34	13.3513	2174.34	8.79179	2174.34	-1.33812	2174.34	13.1856
2175.77	1.55653	2175.77	-4.82664	2175.77	3.29819	2175.77	8.74135	2175.77	-1.40178	2175.77	-20.8486
2177.21	3.49329	2177.21	7.11772	2177.21	-14.7554	2177.21	6.6904	2177.21	-25.466	2177.21	15.1168
2178.64	-10.5706	2178.64	7.06139	2178.64	1.19035	2178.64	4.63879	2178.64	-13.5308	2178.64	1.08145
2180.08	3.36488	2180.08	-0.995621	2180.08	-0.864456	2180.08	-1.41338	2180.08	18.4038	2180.08	23.0456
2181.51	-4.70024	2181.51	-21.0533	2181.51	-4.91982	2181.51	4.53384	2181.51	-11.6622	2181.51	15.0091
2182.94	3.2341	2182.94	4.88847	2182.94	9.02431	2182.94	-17.5195	2182.94	18.2713	2182.94	-3.02794
2184.37	5.16779	2184.37	-11.1705	2184.37	14.9678	2184.37	0.42662	2184.37	6.20416	2184.37	-11.0656
2185.81	-8.89915	2185.81	6.76984	2185.81	10.9107	2185.81	-11.6279	2185.81	-15.8636	2185.81	2.89621
2187.24	21.0334	2187.24	6.70964	2187.24	-5.1469	2187.24	-5.68294	2187.24	2.06815	2187.24	8.85744
2188.67	0.965256	2188.67	4.6487	2188.67	6.79489	2188.67	-7.73862	2188.67	15.9992	2188.67	-5.18193
2190.1	6.89653	2190.1	-13.4129	2190.1	2.7361	2190.1	18.2051	2190.1	-6.07027	2190.1	-11.2219
2191.53	-11.1727	2191.53	24.5249	2191.53	26.6768	2191.53	4.14835	2191.53	21.8597	2191.53	4.73758
2192.96	12.7573	2192.96	0.462006	2192.96	-3.38315	2192.96	-5.90909	2192.96	-6.21095	2192.96	4.69644
2194.39	22.6868	2194.39	42.3984	2194.39	8.55635	2194.39	16.0329	2194.39	3.71782	2194.39	4.65472
2195.82	2.61572	2195.82	16.3343	2195.82	-11.5047	2195.82	1.97437	2195.82	1.64606	2195.82	8.61247
2197.25	18.544	2197.25	20.2694	2197.25	16.4337	2197.25	13.9152	2197.25	21.5737	2197.25	6.56958
2198.68	26.4717	2198.68	8.20398	2198.68	0.371536	2198.68	31.8555	2198.68	17.5007	2198.68	18.5262
2200.11	0.398788	2200.11	0.137787	2200.11	28.3088	2200.11	15.7952	2200.11	7.42717	2200.11	22.4821
2201.54	28.3252	2201.54	28.071	2201.54	12.2454	2201.54	3.73427	2201.54	15.353	2201.54	12.4375
2202.97	36.2512	2202.97	38.0036	2202.97	4.18155	2202.97	37.6729	2202.97	19.2783	2202.97	20.3923
2204.4	22.1765	2204.4	23.9354	2204.4	24.1171	2204.4	17.6108	2204.4	27.203	2204.4	30.3465
2205.83	18.1012	2205.83	11.8667	2205.83	30.0521	2205.83	25.5482	2205.83	19.1272	2205.83	18.3002
2207.26	20.0253	2207.26	15.7973	2207.26	21.9865	2207.26	31.485	2207.26	23.0508	2207.26	32.2532
2208.69	33.9488	2208.69	31.7272	2208.69	27.9203	2208.69	49.4212	2208.69	42.9738	2208.69	18.2057
2210.11	30.8717	2210.11	33.6565	2210.11	27.8536	2210.11	37.3568	2210.11	32.8961	2210.11	20.1576
2211.54	27.794	2211.54	35.5852	2211.54	27.7863	2211.54	25.2919	2211.54	22.818	2211.54	22.1089
2212.97	21.7157	2212.97	3.51314	2212.97	27.7184	2212.97	37.2264	2212.97	18.7392	2212.97	16.0596
2214.39	19.6369	2214.39	47.4405	2214.39	-4.34995	2214.39	23.1604	2214.39	16.66	2214.39	-9.99019
2215.82	15.5574	2215.82	31.3672	2215.82	3.58105	2215.82	11.0937	2215.82	32.58	2215.82	19.9594
2217.25	13.4774	2217.25	21.2933	2217.25	25.5115	2217.25	15.0265	2217.25	24.4996	2217.25	7.90837
2218.67	25.3967	2218.67	17.2186	2218.67	23.4414	2218.67	16.9586	2218.67	32.4185	2218.67	15.8568
2220.1	-2.68454	2220.1	7.14343	2220.1	23.3708	2220.1	-3.10973	2220.1	16.3369	2220.1	9.80461
2221.53	7.23358	2221.53	25.0675	2221.53	19.2995	2221.53	40.8213	2221.53	28.2547	2221.53	23.7518
2222.95	5.15118	2222.95	40.991	2222.95	41.2277	2222.95	8.75179	2222.95	4.17197	2222.95	15.6985
2224.38	27.0681	2224.38	16.9137	2224.38	25.1553	2224.38	16.6816	2224.38	16.0886	2224.38	15.6446
2225.8	4.98456	2225.8	14.836	2225.8	31.0824	2225.8	16.611	2225.8	30.0047	2225.8	25.5901
2227.23	14.9003	2227.23	22.7574	2227.23	15.0089	2227.23	24.5397	2227.23	13.9202	2227.23	9.53502
2228.65	38.8156	2228.65	34.6784	2228.65	20.9349	2228.65	6.46791	2228.65	35.8352	2228.65	21.4794
2230.07	32.7302	2230.07	10.5986	2230.07	16.8603	2230.07	12.3956	2230.07	37.7496	2230.07	17.4232
2231.5	14.6442	2231.5	8.51817	2231.5	28.7851	2231.5	28.3225	2231.5	21.6633	2231.5	5.36636
2232.92	2.55768	2232.92	-5.56284	2232.92	6.70943	2232.92	32.249	2232.92	21.5766	2232.92	25.309
2234.35	-15.5295	2234.35	32.3554	2234.35	12.6331	2234.35	26.1749	2234.35	35.4892	2234.35	27.251
2235.77	28.3828	2235.77	22.2731	2235.77	24.5563	2235.77	24.1003	2235.77	9.40137	2235.77	25.1925
2237.19	24.2945	2237.19	16.1902	2237.19	14.4789	2237.19	22.025	2237.19	7.31291	2237.19	29.1334
2238.61	6.20554	2238.61	30.1065	2238.61	6.40091	2238.61	21.9492	2238.61	13.2238	2238.61	-4.92633
2240.04	30.1161	2240.04	24.0223	2240.04	22.3224	2240.04	21.8728	2240.04	13.1343	2240.04	-4.98659
2241.46	28.0261	2241.46	13.9375	2241.46	20.2434	2241.46	27.7959	2241.46	21.0441	2241.46	26.9526
2242.88	5.93535	2242.88	29.8519	2242.88	12.1637	2242.88	19.7184	2242.88	36.9534	2242.88	20.8911
2244.3	27.8441	2244.3	5.76573	2244.3	12.0836	2244.3	41.6403	2244.3	2.86209	2244.3	30.8291
2245.72	37.7524	2245.72	9.67897	2245.72	18.0028	2245.72	7.56168	2245.72	36.7703	2245.72	10.7666
2247.15	27.6599	2247.15	7.59146	2247.15	9.92151	2247.15	17.4824	2247.15	-1.32222	2247.15	16.7034
2248.57	17.567	2248.57	9.50342	2248.57	-0.160309	2248.57	7.40268	2248.57	-3.41518	2248.57	-9.36032
2249.99	29.4735	2249.99	9.41475	2249.99	23.7573	2249.99	19.3224	2249.99	10.4913	2249.99	10.5754
2251.41	13.3793	2251.41	1.32544	2251.41	11.6744	2251.41	21.2415	2251.41	0.397232	2251.41	-9.48944
2252.83	7.28458	2252.83	15.2354	2252.83	13.5908	2252.83	23.16	2252.83	4.30249	2252.83	16.4451
2254.25	-6.81068	2254.25	-0.855194	2254.25	17.5068	2254.25	15.078	2254.25	-11.7927	2254.25	0.379059
2255.66	11.0935	2255.66	5.05359	2255.66	23.4222	2255.66	8.99539	2255.66	-7.88846	2255.66	16.3125
2257.08	8.99706	2257.08	2.96175	2257.08	7.3371	2257.08	22.9123	2257.08	12.0152	2257.08	28.2453
2258.5	12.9	2258.5	22.8692	2258.5	5.25133	2258.5	22.8285	2258.5	27.9183	2258.5	4.17757
2259.92	4.8024	2259.92	16.7761	2259.92	5.16512	2259.92	12.7443	2259.92	3.82083	2259.92	14.1093
2261.34	10.7043	2261.34	12.6823	2261.34	9.07834	2261.34	10.6595	2261.34	13.7228	2261.34	2.04042
2262.76	12.6056	2262.76	4.58798	2262.76	16.991	2262.76	-5.4259	2262.76	-8.37572	2262.76	1.97098
2264.18	-15.4937	2264.18	8.49297	2264.18	18.9031	2264.18	26.4882	2264.18	13.5252	2264.18	13.901
2265.59	8.40631	2265.59	2.39723	2265.59	0.814636	2265.59	4.40161	2265.59	5.42543	2265.59	1.83034
2267.01	14.3059	2267.01	18.301	2267.01	22.7257	2267.01	14.3146	2267.01	27.3252	2267.01	15.7592
2268.43	8.20486	2268.43	4.20412	2268.43	16.6361	2268.43	-13.773	2268.43	15.2245	2268.43	-6.31252
2269.85	10.1033	2269.85	24.1066	2269.85	26.5461	2269.85	10.1388	2269.85	11.1231	2269.85	7.6152
2271.26	20.0012	2271.26	6.0085	2271.26	-11.5445	2271.26	10.0502	2271.26	13.0213	2271.26	-2.45763
2272.68	7.89844	2272.68	-10.0903	2272.68	4.36433	2272.68	-8.03911	2272.68	2.91885	2272.68	7.46895
2274.1	-6.20493	2274.1	7.81026	2274.1	2.27257	2274.1	7.87099	2274.1	-7.18422	2274.1	-4.6051
2275.51	-2.30878	2275.51	-2.28975	2275.51	-1.81967	2275.51	3.78064	2275.51	-3.28775	2275.51	7.32034
2276.93	-4.41318	2276.93	9.60965	2276.93	8.08757	2276.93	-12.3103	2276.93	-1.3918	2276.93	-6.75476
2278.34	1.48186	2278.34	1.50841	2278.34	-20.0058	2278.34	21.5983	2278.34	14.5036	2278.34	-6.83044
2279.76	-0.623688	2279.76	1.40657	2279.76	1.90041	2279.76	-8.49374	2279.76	-9.60158	2279.76	-8.90668
2281.17	1.27022	2281.17	-6.69591	2281.17	5.806	2281.17	-8.58632	2281.17	4.29271	2281.17	7.01651
2282.59	3.16356	2282.59	-12.799	2282.59	-6.28891	2282.59	5.32059	2282.59	-9.81352	2282.59	-3.06085
2284	1.05632	2284	-6.90271	2284	3.6156	2284	11.2269	2284	2.07968	2284	14.8612
2285.41	-7.05144	2285.41	-7.00702	2285.41	1.51961	2285.41	-2.86728	2285.41	3.97234	2285.41	-5.21727
2286.83	-9.15979	2286.83	0.888016	2286.83	-14.5769	2286.83	5.03796	2286.83	-10.1355	2286.83	4.70366
2288.24	-1.26871	2288.24	-7.21753	2288.24	-4.67401	2288.24	4.94266	2288.24	13.756	2288.24	-15.376
2289.65	-9.37814	2289.65	14.6763	2289.65	-36.7716	2289.65	-1.15318	2289.65	1.64708	2289.65	4.54387
2291.07	10.5117	2291.07	-19.4306	2291.07	-6.86987	2291.07	-11.2497	2291.07	3.53745	2291.07	-5.53696
2292.48	-5.59885	2292.48	-3.53801	2292.48	21.0315	2292.48	-13.3466	2292.48	3.42743	2292.48	-23.6182
2293.89	-1.70998	2293.89	-25.646	2293.89	0.932251	2293.89	-5.44405	2293.89	-32.6832	2293.89	0.299896
2295.31	24.1784	2295.31	-29.7546	2295.31	-3.1675	2295.31	0.457947	2295.31	13.2057	2295.31	-9.78252
2296.72	-1.93388	2296.72	-13.8638	2296.72	-5.26776	2296.72	0.359375	2296.72	-0.90593	2296.72	-3.86548
2298.13	-12.0467	2298.13	0.0263214	2298.13	2.63142	2298.13	-3.73972	2298.13	-13.0181	2298.13	-5.94902
2299.54	-0.160004	2299.54	-6.08409	2299.54	-27.4699	2299.54	-1.83934	2299.54	0.869156	2299.54	-2.03308
2300.95	-10.2738	2300.95	-8.19501	2300.95	-17.5717	2300.95	-27.9394	2300.95	-5.24399	2300.95	3.88235
2302.36	1.61179	2302.36	-14.3067	2302.36	2.32596	2302.36	1.95988	2302.36	-21.3578	2302.36	-4.20285
2303.77	-8.5032	2303.77	-34.4189	2303.77	-7.77696	2303.77	3.85864	2303.77	-11.4721	2303.77	-10.2886
2305.18	-18.6187	2305.18	-0.531769	2305.18	-15.8804	2305.18	1.75688	2305.18	-19.5869	2305.18	-0.374878
2306.59	-6.7348	2306.59	-12.6452	2306.59	-19.9844	2306.59	-6.34544	2306.59	-27.7023	2306.59	-10.4617
2308	1.14857	2308	-16.7593	2308	-20.0889	2308	-8.44829	2308	-1.81824	2308	-0.549133
2309.41	-26.9686	2309.41	1.12604	2309.41	-2.19386	2309.41	-12.5517	2309.41	-1.93469	2309.41	-22.6371
2310.82	-3.08629	2310.82	-0.989197	2310.82	-14.2994	2310.82	-16.6556	2310.82	-18.0516	2310.82	-10.7256
2312.23	-5.20454	2312.23	4.89496	2312.23	-10.4054	2312.23	-2.76003	2312.23	7.83087	2312.23	-24.8147
2313.64	-9.32335	2313.64	22.7785	2313.64	-40.512	2313.64	-10.865	2313.64	-8.28714	2313.64	-22.9043
2315.05	-19.4427	2315.05	-3.33856	2315.05	13.3809	2315.05	-18.9705	2315.05	-12.4057	2315.05	9.0056
2316.46	-7.56253	2316.46	-5.45619	2316.46	19.2733	2316.46	2.92351	2316.46	7.47525	2316.46	-3.0851
2317.87	-9.68283	2317.87	-5.57426	2317.87	15.1653	2317.87	-11.1829	2317.87	-6.6442	2317.87	-17.1762
2319.27	-7.80377	2319.27	-1.69312	2319.27	-8.94339	2319.27	-7.29004	2319.27	-18.7643	2319.27	-21.268
2320.68	6.07474	2320.68	-3.81253	2320.68	-9.05255	2320.68	-7.39763	2320.68	5.11507	2320.68	-13.3604
2322.09	1.95273	2322.09	-15.9325	2322.09	-5.16225	2322.09	-15.5058	2322.09	-3.00607	2322.09	6.54677
2323.5	-12.1698	2323.5	-0.0531464	2323.5	12.7276	2323.5	14.3856	2323.5	-1.12773	2323.5	-9.54666
2324.91	5.70708	2324.91	-6.17433	2324.91	0.616867	2324.91	12.2764	2324.91	6.75008	2324.91	-3.64063
2326.31	-12.4164	2326.31	1.70406	2326.31	32.5058	2326.31	6.16682	2326.31	18.6275	2326.31	6.26497
2327.72	43.4595	2327.72	31.5817	2327.72	14.394	2327.72	20.0566	2327.72	4.50432	2327.72	32.1699
2329.12	35.3348	2329.12	15.4587	2329.12	16.2818	2329.12	41.9459	2329.12	38.3806	2329.12	28.0743
2330.53	23.2096	2330.53	9.33521	2330.53	22.1691	2330.53	39.8346	2330.53	18.2564	2330.53	37.9782
2331.93	7.084	2331.93	15.2112	2331.93	6.05592	2331.93	-2.27702	2331.93	14.1318	2331.93	9.88167
2333.34	-9.04227	2333.34	-2.91344	2333.34	-18.0578	2333.34	-24.3893	2333.34	0.00650024	2333.34	-12.2155
2334.75	-9.16904	2334.75	26.9613	2334.75	-16.1721	2334.75	-4.50212	2334.75	-12.1193	2334.75	5.68674
2336.15	10.7037	2336.15	-25.1646	2336.15	-8.28688	2336.15	-6.61542	2336.15	-2.24554	2336.15	5.58847
2337.55	-21.424	2337.55	-1.29083	2337.55	-6.40202	2337.55	1.27087	2337.55	-4.37216	2337.55	7.48978
2338.96	-3.55235	2338.96	-21.4178	2338.96	-4.51781	2338.96	-14.8434	2338.96	15.5005	2338.96	7.39044
2340.36	-13.6812	2340.36	6.45459	2340.36	-2.63408	2340.36	-16.9583	2340.36	-2.62724	2340.36	-6.70943
2341.77	-1.81059	2341.77	-15.6736	2341.77	-6.75085	2341.77	-3.07367	2341.77	-6.75551	2341.77	-8.80983
2343.17	-7.94035	2343.17	6.19788	2343.17	-6.86803	2343.17	2.81061	2343.17	5.11583	2343.17	-10.9106
2344.57	-4.07077	2344.57	4.06856	2344.57	15.0142	2344.57	-5.30579	2344.57	-3.01349	2344.57	18.9879
2345.98	7.79829	2345.98	1.93867	2345.98	-11.1041	2345.98	-13.4227	2345.98	-7.14328	2345.98	0.88591
2347.38	3.66701	2347.38	25.8084	2347.38	0.777283	2347.38	16.4601	2347.38	-1.27341	2347.38	0.783508
2348.78	3.53505	2348.78	-12.3226	2348.78	18.658	2348.78	-1.65781	2348.78	-5.40421	2348.78	22.6805
2350.19	-8.59741	2350.19	-0.454163	2350.19	10.5383	2350.19	4.22382	2350.19	-7.53548	2350.19	4.5769
2351.59	-6.73026	2351.59	1.41385	2351.59	4.41811	2351.59	-7.89497	2351.59	6.33287	2351.59	-7.5271
2352.99	-2.86372	2352.99	-14.7188	2352.99	0.297379	2352.99	9.98564	2352.99	-1.79939	2352.99	-3.6317
2354.39	3.00227	2354.39	-2.85211	2354.39	-3.82387	2354.39	-0.134247	2354.39	10.0678	2354.39	-7.73683
2355.79	2.86792	2355.79	5.01422	2355.79	8.05452	2355.79	-4.25452	2355.79	-16.0653	2355.79	2.15759
2357.19	16.7329	2357.19	2.87985	2357.19	-6.06769	2357.19	-10.3754	2357.19	3.80098	2357.19	-11.9486
2358.59	18.5975	2358.59	4.74504	2358.59	5.80974	2358.59	7.50334	2358.59	5.66687	2358.59	1.94482
2359.99	-1.53845	2359.99	2.60956	2359.99	9.68654	2359.99	-12.6185	2359.99	-12.4678	2359.99	-0.162384
2361.39	6.32504	2361.39	8.47351	2361.39	13.5629	2361.39	1.25909	2361.39	1.39697	2361.39	1.72989
2362.79	-3.81183	2362.79	-5.66293	2362.79	-10.5612	2362.79	-6.86365	2362.79	1.2614	2362.79	1.62173
2364.19	6.05067	2364.19	20.1999	2364.19	19.3142	2364.19	-0.987	2364.19	-0.874771	2364.19	5.51299
2365.59	-0.087204	2365.59	2.06235	2365.59	11.1892	2365.59	18.8893	2365.59	-1.01131	2365.59	-4.59619
2366.99	-6.22571	2366.99	1.92406	2366.99	19.0636	2366.99	-7.23506	2366.99	-5.14844	2366.99	1.29399
2368.39	-0.364532	2368.39	13.7854	2368.39	12.9377	2368.39	2.64026	2368.39	0.714096	2368.39	11.1838
2369.79	7.49597	2369.79	-8.35396	2369.79	0.811096	2369.79	18.5149	2369.79	10.576	2369.79	3.07298
2371.19	17.3561	2371.19	1.5063	2371.19	26.6842	2371.19	4.38927	2371.19	2.43755	2371.19	-15.0382
2372.59	27.2157	2372.59	29.3658	2372.59	0.556671	2372.59	6.26302	2372.59	24.2985	2372.59	10.8499
2373.98	9.07486	2373.98	19.225	2373.98	22.4288	2373.98	26.1364	2373.98	-13.8409	2373.98	2.7377
2375.38	26.9334	2375.38	7.0835	2375.38	0.300354	2375.38	6.00914	2375.38	10.0191	2375.38	-9.37512
2376.78	2.79166	2376.78	34.9416	2376.78	-11.8284	2376.78	15.8816	2376.78	25.8788	2376.78	4.51163
2378.18	20.6492	2378.18	22.799	2378.18	22.0421	2378.18	9.75336	2378.18	21.7378	2378.18	4.39777
2379.57	10.5065	2379.57	0.655945	2379.57	7.91241	2379.57	19.6248	2379.57	-0.403427	2379.57	-1.71649
2380.97	10.3631	2380.97	0.512222	2380.97	-2.21794	2380.97	19.4957	2380.97	29.4547	2380.97	28.1686
2382.37	14.2194	2382.37	24.3682	2382.37	17.6514	2382.37	21.3661	2382.37	25.3125	2382.37	-5.94661
2383.76	22.0751	2383.76	8.22343	2383.76	13.5201	2383.76	-2.76392	2383.76	19.1697	2383.76	9.93753
2385.16	21.9304	2385.16	18.0783	2385.16	15.3885	2385.16	15.1056	2385.16	13.0266	2385.16	15.8213
2386.55	21.7853	2386.55	-2.06735	2386.55	29.2565	2386.55	18.9747	2386.55	42.883	2386.55	21.7045
2387.95	17.6395	2387.95	27.7863	2387.95	1.12379	2387.95	10.8432	2387.95	10.7388	2387.95	7.58717
2389.35	15.4934	2389.35	7.63959	2389.35	12.9908	2389.35	4.71136	2389.35	22.5942	2389.35	23.4695
2390.74	23.3467	2390.74	7.49216	2390.74	4.85722	2390.74	24.5789	2390.74	22.4491	2390.74	9.35109
2392.14	-4.80034	2392.14	19.3444	2392.14	18.7233	2392.14	26.4462	2392.14	10.3037	2392.14	-6.76761
2393.53	39.0522	2393.53	25.1961	2393.53	26.589	2393.53	26.3129	2393.53	34.1578	2393.53	35.1132
2394.92	10.9041	2394.92	41.0471	2394.92	32.454	2394.92	30.1791	2394.92	36.0113	2394.92	6.99335
2396.32	10.7556	2396.32	12.8978	2396.32	2.31874	2396.32	26.0449	2396.32	17.8645	2396.32	8.87315
2397.71	22.6066	2397.71	28.7478	2397.71	14.1829	2397.71	25.9101	2397.71	29.7171	2397.71	4.75235
2399.11	34.4752	2399.11	8.6344	2399.11	30.0061	2399.11	29.8216	2399.11	-6.12727	2399.11	40.645
2400.5	34.342	2400.5	26.3704	2400.5	33.7684	2400.5	35.4971	2400.5	17.668	2400.5	12.73
2401.89	20.5732	2401.89	20.6069	2401.89	8.33594	2401.89	9.96117	2401.89	29.2187	2401.89	38.142
2403.28	28.2933	2403.28	16.5697	2403.28	11.8447	2403.28	18.0327	2403.28	30.9163	2403.28	26.5877
2404.68	35.7264	2404.68	14.9252	2404.68	17.8738	2404.68	35.8406	2404.68	19.5439	2404.68	34.6078
2406.07	33.9237	2406.07	37.8906	2406.07	13.7001	2406.07	30.0523	2406.07	30.9329	2406.07	30.4095
2407.46	30.132	2407.46	51.2511	2407.46	30.9854	2407.46	11.4147	2407.46	42.7951	2407.46	17.0816
2408.85	22.2712	2408.85	30.3154	2408.85	25.1148	2408.85	32.892	2408.85	24.4395	2408.85	40.922
2410.24	22.3657	2410.24	45.7623	2410.24	45.9269	2410.24	28.4074	2410.24	32.8984	2410.24	44.674
2411.63	32.3176	2411.63	20.1603	2411.63	28.4953	2411.63	40.2342	2411.63	36.5561	2411.63	24.3169
2413.03	36.0896	2413.03	35.0755	2413.03	20.939	2413.03	21.4069	2413.03	29.8621	2413.03	25.6821
2414.42	38.065	2414.42	42.1996	2414.42	52.284	2414.42	40.4963	2414.42	25.8952	2414.42	12.0815
2415.81	35.5004	2415.81	38.8355	2415.81	56.0704	2415.81	17.1907	2415.81	34.1153	2415.81	41.7544
2417.2	41.0244	2417.2	44.831	2417.2	38.5596	2417.2	36.8873	2417.2	48.4585	2417.2	38.4945
2418.59	32.084	2418.59	50.9555	2418.59	49.0916	2418.59	36.4547	2418.59	48.5915	2418.59	55.4693
2419.98	41.5143	2419.98	67.1802	2419.98	45.7373	2419.98	41.6203	2419.98	45.8283	2419.98	41.3075
2421.37	46.4271	2421.37	55.5162	2421.37	46.9424	2421.37	44.7006	2421.37	74.9081	2421.37	57.5835
2422.76	51.3494	2422.76	61.9819	2422.76	53.8254	2422.76	47.8328	2422.76	70.4249	2422.76	58.5992
2424.14	63.3931	2424.14	66.4185	2424.14	24.2369	2424.14	60.9986	2424.14	60.8722	2424.14	57.0684
2425.53	52.9608	2425.53	71.5584	2425.53	67.0034	2425.53	72.3737	2425.53	47.1433	2425.53	60.0118
2426.92	97.3265	2426.92	87.8621	2426.92	69.9572	2426.92	68.6809	2426.92	84.2677	2426.92	64.6887
2428.31	81.2916	2428.31	87.9496	2428.31	103.74	2428.31	62.2941	2428.31	93.688	2428.31	85.4496
2429.7	97.7931	2429.7	98.1791	2429.7	86.9674	2429.7	87.9904	2429.7	106.885	2429.7	96.524
2431.09	114.113	2431.09	117.08	2431.09	118.64	2431.09	84.8165	2431.09	135.898	2431.09	119.737
2432.47	145.273	2432.47	124.393	2432.47	147.608	2432.47	123.82	2432.47	148.006	2432.47	115.016
2433.86	179.24	2433.86	167.215	2433.86	169.369	2433.86	134.681	2433.86	176.478	2433.86	128.412
2435.25	208.512	2435.25	189.164	2435.25	195.339	2435.25	157.524	2435.25	200.384	2435.25	172.898
2436.63	246.354	2436.63	237.651	2436.63	236.446	2436.63	204.944	2436.63	230.697	2436.63	206.579
2438.02	273.007	2438.02	255.076	2438.02	245.408	2438.02	235.704	2438.02	291.063	2438.02	243.4
2439.41	287.401	2439.41	282.054	2439.41	286.463	2439.41	257.641	2439.41	293.257	2439.41	301.722
2440.79	304.491	2440.79	268.918	2440.79	300.651	2440.79	305.052	2440.79	297.776	2440.79	297.954
2442.18	491.363	2442.18	309.758	2442.18	307.697	2442.18	266.139	2442.18	322.073	2442.18	282.173
2443.56	496.073	2443.56	301.906	2443.56	292.036	2443.56	312.498	2443.56	283.985	2443.56	282.486
2444.95	316.542	2444.95	280.831	2444.95	292.266	2444.95	306.844	2444.95	299.761	2444.95	315.74
2446.33	288.3	2446.33	263.058	2446.33	271.731	2446.33	284.757	2446.33	284.293	2446.33	279.824
2447.72	279.479	2447.72	271.826	2447.72	274.811	2447.72	293.334	2447.72	275.384	2447.72	280.008
2449.1	259.542	2449.1	254.918	2449.1	282.001	2449.1	266.064	2449.1	297.469	2449.1	267.136
2450.49	274.78	2450.49	265.252	2450.49	266.12	2450.49	271.861	2450.49	263.215	2450.49	255.06
2451.87	258.501	2451.87	237.461	2451.87	247.426	2451.87	250.333	2451.87	247.721	2451.87	253.026
2453.25	247.497	2453.25	263.643	2453.25	243.131	2453.25	239.798	2453.25	258.673	2453.25	243.048
2454.64	255.27	2454.64	232.644	2454.64	247.158	2454.64	243.839	2454.64	229.32	2454.64	233.01
2456.02	226.807	2456.02	254.349	2456.02	226.31	2456.02	251.176	2456.02	224.345	2456.02	235.914
2457.4	224.989	2457.4	226.662	2457.4	207.397	2457.4	242.634	2457.4	225.054	2457.4	216.162
2458.79	224.381	2458.79	218.45	2458.79	226.197	2458.79	232.543	2458.79	224.933	2458.79	209.811
2460.17	208.637	2460.17	241.184	2460.17	219.572	2460.17	230.808	2460.17	219.562	2460.17	207.922
2461.55	223.844	2461.55	214.884	2461.55	222.729	2461.55	209.723	2461.55	219.961	2461.55	223.875
2462.93	207.248	2462.93	214.837	2462.93	216.879	2462.93	210.23	2462.93	219.467	2462.93	203.707
2464.31	205.357	2464.31	188.032	2464.31	202.008	2464.31	197.948	2464.31	201.861	2464.31	199.377
2465.7	228.943	2465.7	199.995	2465.7	207.308	2465.7	207.218	2465.7	201.36	2465.7	200.892
2467.08	198.914	2467.08	188.489	2467.08	187.421	2467.08	193.679	2467.08	201.615	2467.08	183.66
2468.46	202.228	2468.46	174.715	2468.46	199.742	2468.46	198.825	2468.46	199.921	2468.46	192.746
2469.84	196.907	2469.84	203.036	2469.84	182.669	2469.84	193.205	2469.84	185.44	2469.84	193.469
2471.22	178.903	2471.22	175.899	2471.22	173.052	2471.22	179.147	2471.22	187.684	2471.22	191.014
2472.6	160.65	2472.6	184.009	2472.6	159.279	2472.6	163.926	2472.6	169.351	2472.6	161.314
2473.98	153.888	2473.98	162.265	2473.98	148.394	2473.98	163.182	2473.98	168.011	2473.98	163.177
2475.36	151.583	2475.36	161.506	2475.36	147.124	2475.36	160.256	2475.36	151.15	2475.36	144.329
2476.74	138.026	2476.74	150.454	2476.74	136.75	2476.74	141.866	2476.74	151.961	2476.74	147.352
2478.12	155.398	2478.12	162.144	2478.12	130.868	2478.12	145.561	2478.12	154.111	2478.12	152.68
2479.5	149.455	2479.5	146.99	2479.5	144.172	2479.5	156.114	2479.5	150.802	2479.5	130.532
2480.88	149.227	2480.88	147.292	2480.88	153.038	2480.88	157.358	2480.88	144.956	2480.88	144.403
2482.25	135.484	2482.25	128.135	2482.25	156.323	2482.25	140.645	2482.25	130.478	2482.25	136.54
2483.63	116.198	2483.63	115.248	2483.63	131.863	2483.63	133.678	2483.63	124.406	2483.63	118.239
2485.01	111.315	2485.01	121.508	2485.01	109.914	2485.01	121.905	2485.01	115.119	2485.01	114.572
2486.39	129.801	2486.39	110.926	2486.39	103.66	2486.39	110.907	2486.39	102.837	2486.39	107.915
2487.76	118.668	2487.76	113.503	2487.76	105.058	2487.76	113.231	2487.76	119.818	2487.76	93.1395
2489.14	117.162	2489.14	101.593	2489.14	99.534	2489.14	94.289	2489.14	113.915	2489.14	94.555
2490.52	93.1395	2490.52	106.516	2490.52	99.6165	2490.52	89.7362	2490.52	108.071	2490.52	89.1224
2491.9	97.0564	2491.9	107.261	2491.9	102.478	2491.9	89.5525	2491.9	99.1001	2491.9	91.053
2493.27	83.1511	2493.27	95.2272	2493.27	101.588	2493.27	77.9148	2493.27	83.8097	2493.27	87.3475
2494.65	85.0135	2494.65	93.4744	2494.65	93.3149	2494.65	83.919	2494.65	90.901	2494.65	76.5425
2496.03	90.9068	2496.03	88.4834	2496.03	93.3384	2496.03	72.5637	2496.03	106.955	2496.03	80.9121
2497.4	79.0629	2497.4	83.0421	2497.4	94.2851	2497.4	100.453	2497.4	96.8741	2497.4	82.1335
2498.78	82.2763	2498.78	93.6286	2498.78	88.7034	2498.78	94.2089	2498.78	107.489	2498.78	74.9019
2500.15	84.8933	2500.15	74.8347	2500.15	82.7523	2500.15	90.9122	2500.15	99.8573	2500.15	75.1958
2501.53	83.0857	2501.53	70.0086	2501.53	87.4125	2501.53	82.8532	2501.53	90.869	2501.53	81.22
2502.9	66.4055	2502.9	77.5769	2502.9	75.7197	2502.9	85.7698	2502.9	76.9267	2502.9	76.2979
2504.28	81.5765	2504.28	69.0375	2504.28	89.7975	2504.28	67.4308	2504.28	68.5223	2504.28	88.6896
2505.65	81.751	2505.65	64.1566	2505.65	85.7546	2505.65	67.208	2505.65	67.5649	2505.65	86.3433
2507.02	68.8958	2507.02	72.8193	2507.02	75.971	2507.02	76.1565	2507.02	75.5964	2507.02	74.2164
2508.4	79.1326	2508.4	74.64	2508.4	79.3219	2508.4	74.3324	2508.4	67.5855	2508.4	73.0397
2509.77	70.1232	2509.77	61.0481	2509.77	74.7059	2509.77	68.6695	2509.77	70.4607	2509.77	70.6974
2511.14	82.043	2511.14	65.8962	2511.14	67.2038	2511.14	71.2792	2511.14	66.2319	2511.14	70.6151
2512.52	69.0851	2512.52	73.7455	2512.52	62.6171	2512.52	72.61	2512.52	66.9139	2512.52	77.5476
2513.89	63.1346	2513.89	80.5371	2513.89	66.5459	2513.89	77.8258	2513.89	62.3991	2513.89	73.194
2515.26	60.1689	2515.26	72.6515	2515.26	71.3695	2515.26	76.3212	2515.26	63.1015	2515.26	69.1323
2516.64	59.4344	2516.64	54.0609	2516.64	68.2362	2516.64	62.9121	2516.64	67.8442	2516.64	76.7596
2518.01	58.3524	2518.01	53.1472	2518.01	69.8174	2518.01	65.2581	2518.01	66.9772	2518.01	64.5881
2519.38	70.7543	2519.38	65.8052	2519.38	66.2434	2519.38	70.3287	2519.38	68.5283	2519.38	56.6816
2520.75	67.281	2520.75	65.3119	2520.75	64.0832	2520.75	78.9033	2520.75	61.9172	2520.75	66.8673
2522.12	69.0686	2522.12	75.165	2522.12	73.8414	2522.12	65.6604	2522.12	59.228	2522.12	60.6047
2523.49	56.3006	2523.49	79.7892	2523.49	91.776	2523.49	68.5851	2523.49	63.8082	2523.49	67.6209
2524.86	70.9949	2524.86	69.6663	2524.86	70.0295	2524.86	66.1024	2524.86	63.3035	2524.86	75.9066
2526.23	72.9962	2526.23	63.2478	2526.23	70.6859	2526.23	59.078	2526.23	64.5821	2526.23	73.5728
2527.6	76.1179	2527.6	71.2774	2527.6	80.5634	2527.6	69.0304	2527.6	62.0224	2527.6	49.1664
2528.97	71.7835	2528.97	62.5951	2528.97	71.5529	2528.97	71.2985	2528.97	79.1022	2528.97	65.9864
2530.34	68.8958	2530.34	52.3524	2530.34	68.4777	2530.34	66.2641	2530.34	70.5474	2530.34	58.7826
2531.71	52.3558	2531.71	71.9652	2531.71	66.9109	2531.71	58.0208	2531.71	70.3736	2531.71	74.8083
2533.08	54.3683	2533.08	70.1754	2533.08	57.1389	2533.08	64.6191	2533.08	58.2689	2533.08	59.9198
2534.45	74.5804	2534.45	62.9896	2534.45	70.893	2534.45	69.4876	2534.45	57.825	2534.45	72.9611
2535.82	55.5224	2535.82	54.951	2535.82	54.8469	2535.82	66.2159	2535.82	64.1876	2535.82	78.1111
2537.19	67.8605	2537.19	52.9429	2537.19	61.0285	2537.19	69.0674	2537.19	62.6951	2537.19	71.4547
2538.56	80.2157	2538.56	68.2884	2538.56	58.5409	2538.56	64.6803	2538.56	62.1198	2538.56	79.1461
2539.64	62.8032	2539.64	74.4546	2539.64	67.8243	2539.64	53.4024	2539.64	68.3376	2539.64	72.826
2541.02	66.6147	2541.02	62.2598	2541.02	59.6493	2541.02	55.2279	2541.02	90.1517	2541.02	66.6622
2542.39	68.426	2542.39	92.0648	2542.39	67.4742	2542.39	81.0534	2542.39	53.9657	2542.39	64.4982
2543.77	70.2372	2543.77	79.8695	2543.77	47.2989	2543.77	64.8785	2543.77	71.7794	2543.77	68.334
2545.14	74.0478	2545.14	87.6737	2545.14	75.1231	2545.14	38.7032	2545.14	63.5927	2545.14	72.1692
2546.51	81.8584	2546.51	87.4778	2546.51	80.9472	2546.51	76.5278	2546.51	69.4059	2546.51	58.0043
2547.89	59.6687	2547.89	77.2815	2547.89	40.771	2547.89	60.3521	2547.89	73.2189	2547.89	73.839
2549.26	67.4785	2549.26	67.0848	2549.26	46.5944	2549.26	84.176	2549.26	59.0314	2549.26	91.6733
2550.63	77.2883	2550.63	92.8879	2550.63	66.4177	2550.63	59.9998	2550.63	74.8438	2550.63	73.5074
2552	89.0978	2552	74.6908	2552	74.2407	2552	61.8233	2552	68.656	2552	69.3413
2553.38	70.9071	2553.38	56.4933	2553.38	70.0634	2553.38	63.6465	2553.38	100.468	2553.38	51.1748
2554.75	56.7159	2554.75	60.2953	2554.75	55.8857	2554.75	57.4693	2554.75	52.2794	2554.75	81.0079
2556.12	98.5246	2556.12	60.0972	2556.12	77.7079	2556.12	95.2919	2556.12	64.0908	2556.12	72.8408
2557.49	62.3332	2557.49	67.8989	2557.49	69.5299	2557.49	55.1144	2557.49	71.902	2557.49	84.6734
2558.86	76.1414	2558.86	69.7003	2558.86	59.3516	2558.86	48.9366	2558.86	95.713	2558.86	68.5058
2560.23	93.9492	2560.23	69.5011	2560.23	73.1729	2560.23	60.7583	2560.23	81.5234	2560.23	76.3376
2561.6	85.757	2561.6	87.3019	2561.6	62.9941	2561.6	102.58	2561.6	103.334	2561.6	72.1694
2562.97	71.5645	2562.97	79.1024	2562.97	70.8151	2562.97	72.4014	2562.97	89.1441	2562.97	82.0008
2564.34	91.3718	2564.34	68.9026	2564.34	78.6358	2564.34	64.2226	2564.34	82.9541	2564.34	77.832
2565.71	79.1787	2565.71	102.702	2565.71	86.4561	2565.71	58.0433	2565.71	82.7636	2565.71	77.6627
2567.08	90.9855	2567.08	78.5019	2567.08	70.2763	2567.08	65.864	2567.08	94.5732	2567.08	105.493
2568.45	102.792	2568.45	86.3013	2568.45	90.0963	2568.45	93.6844	2568.45	98.3824	2568.45	101.324
2569.82	88.5984	2569.82	88.1004	2569.82	95.916	2569.82	83.5045	2569.82	88.1915	2569.82	101.154
2571.19	106.405	2571.19	87.8992	2571.19	93.7355	2571.19	71.3245	2571.19	80.0003	2571.19	74.9834
2572.56	90.2104	2572.56	91.6978	2572.56	91.5547	2572.56	95.1442	2572.56	101.809	2572.56	78.8129
2573.93	100.016	2573.93	93.4958	2573.93	109.374	2573.93	86.9635	2573.93	51.6171	2573.93	112.642
2575.3	85.8213	2575.3	87.2938	2575.3	93.1924	2575.3	102.783	2575.3	101.425	2575.3	96.4708
2576.66	97.6266	2576.66	85.0916	2576.66	99.011	2576.66	84.6017	2576.66	97.2332	2576.66	112.299
2578.03	95.4316	2578.03	108.889	2578.03	94.8293	2578.03	104.42	2578.03	109.041	2578.03	86.1279
2579.4	101.236	2579.4	112.686	2579.4	92.6474	2579.4	92.239	2579.4	90.8485	2579.4	107.956
2580.77	107.041	2580.77	92.4834	2580.77	96.4653	2580.77	118.057	2580.77	96.6558	2580.77	109.784
2582.13	124.845	2582.13	110.28	2582.13	126.283	2582.13	99.8754	2582.13	120.463	2582.13	107.612
2583.5	132.649	2583.5	112.076	2583.5	112.1	2583.5	103.693	2583.5	116.27	2583.5	81.4387
2584.87	96.4532	2584.87	113.873	2584.87	105.917	2584.87	123.511	2584.87	144.076	2584.87	119.266
2586.23	92.257	2586.23	121.669	2586.23	127.734	2586.23	127.328	2586.23	121.883	2586.23	109.093
2587.6	138.061	2587.6	125.464	2587.6	105.551	2587.6	111.145	2587.6	131.689	2587.6	124.919
2588.96	139.864	2588.96	125.26	2588.96	137.368	2588.96	130.962	2588.96	129.495	2588.96	114.746
2590.33	143.667	2590.33	133.055	2590.33	133.184	2590.33	132.779	2590.33	133.301	2590.33	136.572
2591.69	145.47	2591.69	158.85	2591.69	139	2591.69	104.596	2591.69	163.107	2591.69	118.397
2593.06	135.273	2593.06	132.645	2593.06	136.816	2593.06	140.412	2593.06	146.912	2593.06	136.223
2594.42	171.075	2594.42	148.44	2594.42	134.632	2594.42	132.228	2594.42	158.718	2594.42	118.048
2595.79	140.878	2595.79	156.234	2595.79	162.448	2595.79	120.044	2595.79	132.523	2595.79	149.874
2597.15	142.68	2597.15	156.028	2597.15	126.263	2597.15	125.86	2597.15	160.328	2597.15	145.698
2598.52	154.482	2598.52	123.822	2598.52	150.078	2598.52	123.676	2598.52	156.133	2598.52	139.523
2599.88	170.284	2599.88	145.616	2599.88	171.893	2599.88	133.491	2599.88	195.937	2599.88	151.347
2601.24	172.086	2601.24	141.409	2601.24	159.708	2601.24	157.306	2601.24	157.742	2601.24	147.172
2602.61	147.887	2602.61	201.202	2602.61	145.523	2602.61	173.121	2602.61	159.546	2602.61	160.996
2603.97	161.689	2603.97	188.995	2603.97	153.337	2603.97	168.936	2603.97	157.35	2603.97	190.819
2605.33	179.49	2605.33	176.788	2605.33	173.151	2605.33	152.751	2605.33	201.154	2605.33	178.643
2606.7	151.291	2606.7	172.581	2606.7	180.966	2606.7	162.565	2606.7	182.958	2606.7	166.466
2608.06	183.092	2608.06	172.373	2608.06	136.779	2608.06	192.379	2608.06	194.761	2608.06	188.289
2609.42	192.892	2609.42	174.165	2609.42	174.593	2609.42	176.193	2609.42	182.565	2609.42	162.112
2610.78	218.693	2610.78	175.957	2610.78	178.407	2610.78	170.007	2610.78	222.368	2610.78	179.935
2612.14	194.493	2612.14	227.749	2612.14	178.22	2612.14	189.821	2612.14	212.171	2612.14	173.757
2613.51	214.293	2613.51	225.541	2613.51	210.033	2613.51	185.635	2613.51	227.974	2613.51	225.579
2614.87	208.093	2614.87	199.332	2614.87	231.846	2614.87	217.448	2614.87	211.777	2614.87	187.401
2616.23	199.893	2616.23	217.124	2616.23	233.659	2616.23	215.261	2616.23	219.579	2616.23	221.223
2617.59	213.693	2617.59	230.915	2617.59	203.472	2617.59	245.074	2617.59	233.382	2617.59	201.045
2618.95	239.493	2618.95	204.705	2618.95	223.284	2618.95	218.887	2618.95	243.184	2618.95	228.866
2620.31	245.292	2620.31	232.496	2620.31	217.097	2620.31	234.7	2620.31	246.986	2620.31	218.687
2621.67	269.091	2621.67	238.287	2621.67	232.909	2621.67	248.513	2621.67	254.788	2621.67	252.508
2623.03	248.89	2623.03	284.077	2623.03	282.721	2623.03	234.325	2623.03	304.59	2623.03	228.329
2624.39	256.69	2624.39	277.867	2624.39	242.533	2624.39	234.137	2624.39	270.392	2624.39	254.15
2625.75	286.489	2625.75	287.657	2625.75	274.345	2625.75	265.95	2625.75	310.194	2625.75	257.97
2627.11	292.287	2627.11	293.447	2627.11	266.156	2627.11	263.762	2627.11	321.996	2627.11	273.791
2628.47	288.086	2628.47	303.237	2628.47	311.968	2628.47	263.573	2628.47	307.797	2628.47	301.611
2629.82	299.885	2629.82	313.026	2629.82	307.779	2629.82	273.385	2629.82	331.598	2629.82	283.431
2631.18	303.683	2631.18	350.816	2631.18	337.59	2631.18	313.197	2631.18	341.399	2631.18	299.25
2632.54	363.481	2632.54	362.605	2632.54	319.401	2632.54	309.008	2632.54	381.2	2632.54	327.07
2633.9	349.28	2633.9	376.394	2633.9	357.212	2633.9	344.819	2633.9	371.001	2633.9	332.889
2635.26	377.078	2635.26	404.183	2635.26	355.023	2635.26	360.631	2635.26	394.802	2635.26	360.708
2636.61	410.876	2636.61	393.972	2636.61	366.834	2636.61	386.442	2636.61	426.603	2636.61	378.528
2637.97	428.674	2637.97	429.76	2637.97	408.645	2637.97	376.253	2637.97	454.404	2637.97	396.346
2639.33	408.471	2639.33	435.549	2639.33	436.455	2639.33	408.063	2639.33	448.204	2639.33	396.165
2640.68	450.269	2640.68	455.337	2640.68	426.265	2640.68	407.874	2640.68	476.004	2640.68	441.984
2642.04	460.066	2642.04	479.125	2642.04	456.075	2642.04	459.684	2642.04	523.805	2642.04	441.802
2643.4	505.864	2643.4	480.913	2643.4	477.886	2643.4	457.495	2643.4	513.605	2643.4	425.62
2644.75	533.661	2644.75	542.701	2644.75	491.695	2644.75	483.305	2644.75	553.405	2644.75	513.438
2646.11	553.459	2646.11	598.489	2646.11	581.505	2646.11	517.115	2646.11	565.205	2646.11	527.256
2647.46	603.256	2647.46	604.276	2647.46	587.315	2647.46	560.925	2647.46	603.005	2647.46	587.074
2648.82	637.053	2648.82	610.064	2648.82	593.125	2648.82	580.736	2648.82	626.805	2648.82	626.892
2650.17	640.85	2650.17	681.852	2650.17	658.934	2650.17	632.545	2650.17	712.604	2650.17	606.709
2651.53	686.647	2651.53	687.639	2651.53	680.744	2651.53	688.355	2651.53	714.404	2651.53	654.526
2652.88	758.444	2652.88	769.426	2652.88	730.553	2652.88	688.165	2652.88	762.203	2652.88	714.344
2654.24	786.241	2654.24	815.213	2654.24	780.362	2654.24	747.974	2654.24	844.003	2654.24	736.161
2655.59	858.037	2655.59	859	2655.59	806.171	2655.59	851.784	2655.59	885.802	2655.59	781.978
2656.94	889.834	2656.94	920.787	2656.94	901.98	2656.94	859.593	2656.94	947.602	2656.94	875.794
2658.3	963.63	2658.3	996.574	2658.3	919.789	2658.3	885.403	2658.3	967.401	2658.3	881.611
2659.65	987.427	2659.65	1016.36	2659.65	1003.6	2659.65	935.212	2659.65	1067.2	2659.65	963.428
2661	1059.22	2661	1062.15	2661	1079.41	2661	985.021	2661	1139	2661	989.244
2662.36	1175.02	2662.36	1135.93	2662.36	1083.22	2662.36	1050.83	2662.36	1164.8	2662.36	1073.06
2663.71	1234.82	2663.71	1187.72	2663.71	1163.02	2663.71	1116.64	2663.71	1198.6	2663.71	1168.88
2665.06	1268.61	2665.06	1303.51	2665.06	1190.83	2665.06	1210.45	2665.06	1336.4	2665.06	1216.69
2666.41	1380.41	2666.41	1377.29	2666.41	1286.64	2666.41	1258.26	2666.41	1406.19	2666.41	1230.51
2667.76	1382.2	2667.76	1451.08	2667.76	1366.45	2667.76	1340.06	2667.76	1415.99	2667.76	1354.32
2669.12	1432	2669.12	1464.86	2669.12	1384.26	2669.12	1371.87	2669.12	1487.79	2669.12	1384.14
2670.47	1549.8	2670.47	1484.65	2670.47	1538.07	2670.47	1431.68	2670.47	1563.59	2670.47	1511.96
2671.82	1551.59	2671.82	1568.44	2671.82	1533.87	2671.82	1471.49	2671.82	1583.39	2671.82	1513.77
2673.17	1587.39	2673.17	1532.22	2673.17	1575.68	2673.17	1555.3	2673.17	1667.19	2673.17	1509.59
2674.52	1625.18	2674.52	1630.01	2674.52	1635.49	2674.52	1551.11	2674.52	1622.99	2674.52	1567.4
2675.87	1686.98	2675.87	1653.79	2675.87	1627.3	2675.87	1636.92	2675.87	1638.79	2675.87	1615.22
2677.22	1676.78	2677.22	1707.58	2677.22	1641.11	2677.22	1606.72	2677.22	1698.58	2677.22	1639.03
2678.57	1724.57	2678.57	1723.36	2678.57	1648.91	2678.57	1728.53	2678.57	1710.38	2678.57	1598.85
2679.92	1762.37	2679.92	1735.15	2679.92	1660.72	2679.92	1660.34	2679.92	1758.18	2679.92	1670.66
2681.27	1754.16	2681.27	1742.94	2681.27	1670.53	2681.27	1662.15	2681.27	1765.98	2681.27	1698.48
2682.62	1719.96	2682.62	1780.72	2682.62	1714.34	2682.62	1655.96	2682.62	1763.78	2682.62	1718.29
2683.97	1777.76	2683.97	1766.51	2683.97	1730.14	2683.97	1693.76	2683.97	1827.58	2683.97	1672.11
2685.32	1751.55	2685.32	1832.29	2685.32	1727.95	2685.32	1729.57	2685.32	1793.37	2685.32	1735.92
2686.67	1765.35	2686.67	1780.08	2686.67	1783.76	2686.67	1755.38	2686.67	1795.17	2686.67	1773.74
2688.01	1779.14	2688.01	1823.86	2688.01	1731.57	2688.01	1699.19	2688.01	1802.97	2688.01	1769.55
2689.36	1806.94	2689.36	1829.65	2689.36	1773.37	2689.36	1733	2689.36	1818.77	2689.36	1731.36
2690.71	1848.73	2690.71	1867.43	2690.71	1787.18	2690.71	1770.8	2690.71	1884.57	2690.71	1759.18
2692.06	1828.53	2692.06	1859.22	2692.06	1840.99	2692.06	1820.61	2692.06	1860.37	2692.06	1758.99
2693.4	1866.32	2693.4	1893	2693.4	1794.8	2693.4	1818.42	2693.4	1912.16	2693.4	1804.81
2694.75	1882.12	2694.75	1882.79	2694.75	1846.6	2694.75	1814.23	2694.75	1905.96	2694.75	1806.62
2696.1	1985.92	2696.1	1946.57	2696.1	1872.41	2696.1	1856.04	2696.1	1965.76	2696.1	1844.44
2697.44	1943.71	2697.44	2012.36	2697.44	1930.22	2697.44	1901.84	2697.44	2011.56	2697.44	1864.25
2698.79	2027.51	2698.79	2066.14	2698.79	2010.03	2698.79	1935.65	2698.79	2071.36	2698.79	1962.06
2700.14	2099.3	2700.14	2143.93	2700.14	2051.83	2700.14	1943.46	2700.14	2141.15	2700.14	1971.88
2701.48	2257.1	2701.48	2177.71	2701.48	2155.64	2701.48	2063.27	2701.48	2210.95	2701.48	2073.69
2702.83	2228.89	2702.83	2315.5	2702.83	2203.45	2702.83	2151.07	2702.83	2410.75	2702.83	2149.5
2704.17	2350.69	2704.17	2449.28	2704.17	2319.26	2704.17	2246.88	2704.17	2510.55	2704.17	2251.32
2705.52	2510.49	2705.52	2563.07	2705.52	2469.06	2705.52	2434.69	2705.52	2592.35	2705.52	2307.13
2706.86	2652.28	2706.86	2702.85	2706.86	2556.87	2706.86	2500.5	2706.86	2840.15	2706.86	2512.95
2708.21	2872.08	2708.21	2896.64	2708.21	2740.68	2708.21	2700.3	2708.21	3029.94	2708.21	2648.76
2709.55	3077.87	2709.55	3124.42	2709.55	3034.48	2709.55	2840.11	2709.55	3197.74	2709.55	2860.57
2710.9	3295.67	2710.9	3402.21	2710.9	3224.29	2710.9	3135.92	2710.9	3519.54	2710.9	3058.39
2712.24	3557.47	2712.24	3549.99	2712.24	3486.1	2712.24	3351.73	2712.24	3633.34	2712.24	3278.2
2713.58	3839.26	2713.58	3763.78	2713.58	3751.91	2713.58	3535.53	2713.58	4027.14	2713.58	3500.01
2714.93	4125.06	2714.93	3955.56	2714.93	3989.71	2714.93	3797.34	2714.93	4176.94	2714.93	3755.83
2716.27	4316.85	2716.27	4189.35	2716.27	4191.52	2716.27	4145.15	2716.27	4258.73	2716.27	3981.64
2717.61	4424.65	2717.61	4253.13	2717.61	4293.33	2717.61	4242.96	2717.61	4468.53	2717.61	4137.45
2718.96	4546.45	2718.96	4352.92	2718.96	4357.14	2718.96	4322.77	2718.96	4536.33	2718.96	4279.27
2720.3	4428.24	2720.3	4238.7	2720.3	4308.94	2720.3	4306.57	2720.3	4392.13	2720.3	4251.08
2721.64	4338.04	2721.64	4286.49	2721.64	4328.75	2721.64	4314.38	2721.64	4267.93	2721.64	4374.89
2722.98	4253.83	2722.98	4098.27	2722.98	4162.56	2722.98	4246.19	2722.98	4101.73	2722.98	4120.71
2724.33	3967.63	2724.33	4022.06	2724.33	3878.37	2724.33	4066	2724.33	3853.53	2724.33	3974.52
2725.67	3791.43	2725.67	3689.84	2725.67	3776.17	2725.67	3799.8	2725.67	3633.33	2725.67	3858.33
2727.01	3631.22	2727.01	3455.63	2727.01	3519.98	2727.01	3669.61	2727.01	3409.12	2727.01	3674.15
2728.35	3381.02	2728.35	3269.41	2728.35	3301.79	2728.35	3487.42	2728.35	3296.92	2728.35	3347.96
2729.69	3130.82	2729.69	3159.2	2729.69	3055.6	2729.69	3221.23	2729.69	2984.72	2729.69	3155.77
2731.03	3034.61	2731.03	2954.98	2731.03	2955.4	2731.03	2989.04	2731.03	2866.52	2731.03	2997.59
2732.37	2780.41	2732.37	2798.77	2732.37	2739.21	2732.37	2794.84	2732.37	2676.32	2732.37	2833.4
2733.71	2618.21	2733.71	2634.55	2733.71	2603.02	2733.71	2704.65	2733.71	2510.12	2733.71	2639.22
2735.05	2448	2735.05	2436.34	2735.05	2468.83	2735.05	2548.46	2735.05	2359.92	2735.05	2587.03
2736.39	2341.8	2736.39	2348.12	2736.39	2268.63	2736.39	2360.27	2736.39	2203.72	2736.39	2334.84
2737.73	2227.6	2737.73	2215.91	2737.73	2186.44	2737.73	2212.08	2737.73	2105.52	2737.73	2266.66
2739.07	2163.4	2739.07	2065.7	2739.07	2026.25	2739.07	2081.89	2739.07	2007.32	2739.07	2094.47
2740.41	1987.19	2740.41	1987.48	2740.41	1916.06	2740.41	2063.7	2740.41	1977.12	2740.41	1948.28
2741.75	1886.99	2741.75	1859.27	2741.75	1797.87	2741.75	1865.5	2741.75	1806.92	2741.75	1870.1
2743.09	1720.79	2743.09	1745.05	2743.09	1673.68	2743.09	1817.31	2743.09	1672.72	2743.09	1791.91
2744.43	1688.59	2744.43	1634.84	2744.43	1605.48	2744.43	1693.12	2744.43	1636.52	2744.43	1695.72
2745.76	1562.38	2745.76	1562.63	2745.76	1575.29	2745.76	1600.93	2745.76	1500.32	2745.76	1543.54
2747.1	1446.18	2747.1	1420.41	2747.1	1433.1	2747.1	1518.74	2747.1	1350.12	2747.1	1425.35
2748.44	1343.98	2748.44	1336.2	2748.44	1300.91	2748.44	1398.55	2748.44	1263.92	2748.44	1419.16
2749.78	1213.78	2749.78	1273.98	2749.78	1174.72	2749.78	1338.36	2749.78	1199.72	2749.78	1270.98
2751.11	1151.58	2751.11	1133.77	2751.11	1074.53	2751.11	1172.17	2751.11	1119.52	2751.11	1220.79
2752.45	1013.37	2752.45	1019.56	2752.45	1024.33	2752.45	1083.98	2752.45	983.318	2752.45	1094.61
2753.79	923.173	2753.79	943.344	2753.79	936.144	2753.79	1051.78	2753.79	889.118	2753.79	990.421
2755.12	844.972	2755.12	873.131	2755.12	863.953	2755.12	923.594	2755.12	822.919	2755.12	898.235
2756.46	774.77	2756.46	810.918	2756.46	755.762	2756.46	859.403	2756.46	748.72	2756.46	812.049
2757.8	688.569	2757.8	700.705	2757.8	667.571	2757.8	737.213	2757.8	656.521	2757.8	775.863
2759.13	644.368	2759.13	618.492	2759.13	651.38	2759.13	671.023	2759.13	608.322	2759.13	689.677
2760.47	598.168	2760.47	618.279	2760.47	589.189	2760.47	646.833	2760.47	608.123	2760.47	631.492
2761.8	549.967	2761.8	538.067	2761.8	554.999	2761.8	584.643	2761.8	543.925	2761.8	571.306
2763.14	485.767	2763.14	507.854	2763.14	514.808	2763.14	532.453	2763.14	537.726	2763.14	529.121
2764.47	489.566	2764.47	503.642	2764.47	486.618	2764.47	498.263	2764.47	491.528	2764.47	524.935
2765.8	497.366	2765.8	441.43	2765.8	488.428	2765.8	502.073	2765.8	445.33	2765.8	454.75
2767.14	461.166	2767.14	459.218	2767.14	472.238	2767.14	469.883	2767.14	441.131	2767.14	456.565
2768.47	410.966	2768.47	419.006	2768.47	388.048	2768.47	427.694	2768.47	422.934	2768.47	392.379
2769.81	380.766	2769.81	382.794	2769.81	419.858	2769.81	387.505	2769.81	418.736	2769.81	404.194
2771.14	398.566	2771.14	348.582	2771.14	379.668	2771.14	373.315	2771.14	362.538	2771.14	392.009
2772.47	348.367	2772.47	398.371	2772.47	371.479	2772.47	379.126	2772.47	354.341	2772.47	367.825
2773.81	376.168	2773.81	368.159	2773.81	357.289	2773.81	350.937	2773.81	346.143	2773.81	357.64
2775.14	327.969	2775.14	339.948	2775.14	349.1	2775.14	322.749	2775.14	345.946	2775.14	335.455
2776.47	345.77	2776.47	335.737	2776.47	300.911	2776.47	354.56	2776.47	351.749	2776.47	359.271
2777.81	295.571	2777.81	309.526	2777.81	312.722	2777.81	352.371	2777.81	307.553	2777.81	319.086
2779.14	285.373	2779.14	319.316	2779.14	258.533	2779.14	302.183	2779.14	265.356	2779.14	334.902
2780.47	289.174	2780.47	281.105	2780.47	294.344	2780.47	273.995	2780.47	261.159	2780.47	292.717
2781.8	258.976	2781.8	286.895	2781.8	268.155	2781.8	291.807	2781.8	268.963	2781.8	296.533
2783.13	302.778	2783.13	274.685	2783.13	251.967	2783.13	253.619	2783.13	274.767	2783.13	272.349
2784.46	296.58	2784.46	258.474	2784.46	275.779	2784.46	247.431	2784.46	242.571	2784.46	266.166
2785.8	262.383	2785.8	244.265	2785.8	247.59	2785.8	251.243	2785.8	258.375	2785.8	239.982
2787.13	248.185	2787.13	290.055	2787.13	251.402	2787.13	225.056	2787.13	218.18	2787.13	223.798
2788.46	263.988	2788.46	231.845	2788.46	211.215	2788.46	250.869	2788.46	241.984	2788.46	227.615
2789.79	215.791	2789.79	253.636	2789.79	255.027	2789.79	200.682	2789.79	229.789	2789.79	231.431
2791.12	227.594	2791.12	203.427	2791.12	242.84	2791.12	214.495	2791.12	223.594	2791.12	231.248
2792.45	207.398	2792.45	217.218	2792.45	216.652	2792.45	242.308	2792.45	201.399	2792.45	211.065
2793.78	201.201	2793.78	215.009	2793.78	218.465	2793.78	168.121	2793.78	231.205	2793.78	160.882
2795.11	211.005	2795.11	196.801	2795.11	194.278	2795.11	215.935	2795.11	179.01	2795.11	196.699
2796.44	172.809	2796.44	200.593	2796.44	204.091	2796.44	185.749	2796.44	178.816	2796.44	180.517
2797.76	172.614	2797.76	206.385	2797.76	187.905	2797.76	165.563	2797.76	186.622	2797.76	176.334
2799.09	200.418	2799.09	192.177	2799.09	177.718	2799.09	163.377	2799.09	190.428	2799.09	196.152
2800.42	174.223	2800.42	171.969	2800.42	153.532	2800.42	159.191	2800.42	164.235	2800.42	161.97
2801.75	154.028	2801.75	159.762	2801.75	173.346	2801.75	157.006	2801.75	182.041	2801.75	167.788
2803.08	153.833	2803.08	159.554	2803.08	159.16	2803.08	146.821	2803.08	171.848	2803.08	151.606
2804.41	169.639	2804.41	167.347	2804.41	168.974	2804.41	154.636	2804.41	149.655	2804.41	139.424
2805.73	141.445	2805.73	155.141	2805.73	162.789	2805.73	130.451	2805.73	147.462	2805.73	131.243
2807.06	141.251	2807.06	160.934	2807.06	128.604	2807.06	150.266	2807.06	171.27	2807.06	141.061
2808.39	139.057	2808.39	128.728	2808.39	150.419	2808.39	142.082	2808.39	151.078	2808.39	156.88
2809.71	150.863	2809.71	144.522	2809.71	148.234	2809.71	119.898	2809.71	144.886	2809.71	118.699
2811.04	142.67	2811.04	152.316	2811.04	144.049	2811.04	123.714	2811.04	138.694	2811.04	132.518
2812.37	132.477	2812.37	126.11	2812.37	127.865	2812.37	125.53	2812.37	138.503	2812.37	148.338
2813.69	146.284	2813.69	149.905	2813.69	105.681	2813.69	127.346	2813.69	122.311	2813.69	122.157
2815.02	128.092	2815.02	153.7	2815.02	145.497	2815.02	117.163	2815.02	148.12	2815.02	141.977
2816.34	145.9	2816.34	97.4953	2816.34	151.313	2816.34	128.98	2816.34	115.93	2816.34	133.797
2817.67	113.708	2817.67	141.291	2817.67	123.129	2817.67	128.797	2817.67	127.739	2817.67	153.617
2819	111.516	2819	99.0863	2819	104.946	2819	136.614	2819	115.549	2819	145.437
2820.32	121.325	2820.32	116.882	2820.32	100.763	2820.32	144.432	2820.32	107.359	2820.32	109.258
2821.65	123.133	2821.65	106.678	2821.65	106.58	2821.65	128.25	2821.65	129.169	2821.65	121.079
2822.97	126.943	2822.97	124.475	2822.97	128.398	2822.97	96.068	2822.97	134.98	2822.97	94.8997
2824.29	122.752	2824.29	98.2718	2824.29	106.215	2824.29	111.886	2824.29	100.79	2824.29	118.721
2825.62	116.562	2825.62	124.069	2825.62	114.033	2825.62	121.705	2825.62	120.601	2825.62	82.5422
2826.94	102.372	2826.94	95.8661	2826.94	89.8511	2826.94	103.524	2826.94	108.413	2826.94	94.3638
2828.26	118.182	2828.26	111.664	2828.26	109.67	2828.26	119.343	2828.26	124.224	2828.26	88.1857
2829.59	101.993	2829.59	125.462	2829.59	87.4882	2829.59	121.162	2829.59	130.036	2829.59	108.008
2830.91	115.804	2830.91	95.2598	2830.91	99.307	2830.91	86.9817	2830.91	101.848	2830.91	79.83
2832.23	109.615	2832.23	89.0585	2832.23	119.126	2832.23	110.802	2832.23	95.6608	2832.23	95.6526
2833.56	79.4266	2833.56	126.857	2833.56	104.946	2833.56	114.622	2833.56	101.473	2833.56	91.4753
2834.88	79.2384	2834.88	80.6562	2834.88	88.7652	2834.88	78.442	2834.88	113.286	2834.88	95.2982
2836.2	97.0505	2836.2	90.4555	2836.2	72.5851	2836.2	70.2627	2836.2	87.0997	2836.2	97.1213
2837.52	100.863	2837.52	112.255	2837.52	100.405	2837.52	82.0838	2837.52	88.9135	2837.52	86.9449
2838.85	62.6758	2838.85	90.0553	2838.85	100.226	2838.85	81.9049	2838.85	98.7273	2838.85	72.7686
2840.17	78.4889	2840.17	113.856	2840.17	98.0464	2840.17	99.7264	2840.17	82.5415	2840.17	100.592
2841.49	96.3025	2841.49	111.656	2841.49	67.8676	2841.49	61.5483	2841.49	82.3561	2841.49	92.4168
2842.81	100.116	2842.81	97.4572	2842.81	79.6888	2842.81	79.3703	2842.81	98.1709	2842.81	94.2411
2844.13	89.9305	2844.13	53.2586	2844.13	99.5105	2844.13	79.1928	2844.13	79.9861	2844.13	90.066
2845.45	73.7448	2845.45	105.06	2845.45	71.3323	2845.45	85.0154	2845.45	67.8015	2845.45	65.8909
2846.77	75.5595	2846.77	66.862	2846.77	73.1544	2846.77	64.8383	2846.77	63.6172	2846.77	67.716
2848.09	63.3748	2848.09	74.6645	2848.09	66.977	2848.09	66.6616	2848.09	65.4335	2848.09	71.5417
2849.41	85.1902	2849.41	60.4669	2849.41	84.7996	2849.41	58.4851	2849.41	77.2498	2849.41	67.3673
2850.73	51.0059	2850.73	70.2698	2850.73	58.6226	2850.73	70.3089	2850.73	67.0665	2850.73	79.1933
2852.05	72.8222	2852.05	64.0732	2852.05	52.446	2852.05	70.1331	2852.05	76.8837	2852.05	59.0197
2853.37	82.6387	2853.37	73.8768	2853.37	72.2696	2853.37	43.9576	2853.37	56.701	2853.37	44.8462
2854.69	60.4557	2854.69	59.681	2854.69	66.0937	2854.69	71.7825	2854.69	56.5189	2854.69	68.6732
2856.01	42.2728	2856.01	65.4852	2856.01	49.9178	2856.01	85.6075	2856.01	64.3369	2856.01	58.5003
2857.32	70.0906	2857.32	79.29	2857.32	47.7425	2857.32	63.433	2857.32	64.1554	2857.32	60.3278
2858.64	37.9085	2858.64	41.095	2858.64	57.5673	2858.64	47.2587	2858.64	59.9742	2858.64	72.1555
2859.96	43.7267	2859.96	52.9003	2859.96	65.3924	2859.96	65.0847	2859.96	61.7932	2859.96	69.9835
2861.28	37.5456	2861.28	54.7063	2861.28	59.218	2861.28	42.9112	2861.28	55.6128	2861.28	61.8119
2862.6	65.3646	2862.6	76.5124	2862.6	69.0438	2862.6	22.7378	2862.6	59.4325	2862.6	55.6404
2863.91	59.1842	2863.91	76.319	2863.91	68.8701	2863.91	48.565	2863.91	27.2528	2863.91	39.4695
2865.23	45.004	2865.23	72.1259	2865.23	42.6965	2865.23	56.3924	2865.23	55.0733	2865.23	43.2986
2866.55	46.8243	2866.55	39.9333	2866.55	60.5235	2866.55	58.2202	2866.55	54.8943	2866.55	47.1283
2867.87	56.6449	2867.87	43.7409	2867.87	42.3506	2867.87	54.0482	2867.87	44.7155	2867.87	36.958
2869.18	32.466	2869.18	29.5491	2869.18	48.1782	2869.18	49.8767	2869.18	50.5372	2869.18	42.7883
2870.5	40.2874	2870.5	37.3575	2870.5	52.006	2870.5	53.7054	2870.5	42.3592	2870.5	56.6187
2871.81	42.1093	2871.81	59.1664	2871.81	51.8342	2871.81	45.5346	2871.81	52.1816	2871.81	40.4496
2873.13	45.9314	2873.13	52.9756	2873.13	39.6628	2873.13	51.3641	2873.13	38.0043	2873.13	66.2807
2874.44	35.7541	2874.44	60.7854	2874.44	53.4917	2874.44	77.194	2874.44	35.8276	2874.44	50.1122
2875.76	39.5773	2875.76	42.5956	2875.76	39.3211	2875.76	29.0244	2875.76	45.6512	2875.76	41.9441
2877.08	31.4007	2877.08	26.406	2877.08	31.1506	2877.08	36.8548	2877.08	49.4751	2877.08	49.7762
2878.39	29.2246	2878.39	28.217	2878.39	36.9807	2878.39	32.6859	2878.39	17.2995	2878.39	39.6087
2879.7	63.0488	2879.7	60.0282	2879.7	40.8109	2879.7	64.5171	2879.7	65.1241	2879.7	47.4414
2881.02	28.8736	2881.02	39.84	2881.02	30.6417	2881.02	42.3489	2881.02	30.9493	2881.02	45.2747
2882.33	40.6987	2882.33	47.6521	2882.33	40.4727	2882.33	34.1809	2882.33	52.7747	2882.33	33.1081
2883.65	50.5243	2883.65	29.4648	2883.65	38.3043	2883.65	36.0134	2883.65	26.6008	2883.65	28.942
2884.96	52.3504	2884.96	43.2779	2884.96	50.1361	2884.96	21.8463	2884.96	46.4272	2884.96	28.7763
2886.27	16.1768	2886.27	47.0912	2886.27	39.9683	2886.27	71.6795	2886.27	14.2538	2886.27	38.6108
2887.59	38.0037	2887.59	20.9052	2887.59	51.8009	2887.59	31.5132	2887.59	10.081	2887.59	52.4458
2888.9	31.8311	2888.9	62.7196	2888.9	33.634	2888.9	13.3473	2888.9	29.9087	2888.9	42.2812
2890.21	31.6587	2890.21	24.5342	2890.21	41.4673	2890.21	45.1815	2890.21	57.7365	2890.21	28.1167
2891.52	29.487	2891.52	30.3496	2891.52	45.3011	2891.52	27.0165	2891.52	35.565	2891.52	51.9528
2892.84	33.3156	2892.84	28.1651	2892.84	53.1351	2892.84	18.8516	2892.84	39.3938	2892.84	29.7891
2894.15	23.1448	2894.15	29.9813	2894.15	22.9698	2894.15	24.6873	2894.15	23.2231	2894.15	47.626
2895.46	52.9744	2895.46	45.798	2895.46	8.80478	2895.46	36.5234	2895.46	33.0529	2895.46	15.4632
2896.77	6.80435	2896.77	31.6149	2896.77	70.64	2896.77	36.3597	2896.77	32.8829	2896.77	35.3006
2898.08	26.6349	2898.08	49.4325	2898.08	44.4759	2898.08	38.1966	2898.08	32.7136	2898.08	23.1386
2899.4	26.466	2899.4	39.2506	2899.4	50.3121	2899.4	32.034	2899.4	2.54465	2899.4	36.977
2900.71	8.29749	2900.71	41.0691	2900.71	22.1487	2900.71	21.8717	2900.71	50.3762	2900.71	24.8158
2902.02	28.1293	2902.02	18.8879	2902.02	47.9857	2902.02	7.70975	2902.02	28.208	2902.02	56.6548
2903.33	19.9617	2903.33	18.7074	2903.33	21.8231	2903.33	25.5483	2903.33	2.04041	2903.33	12.4943
2904.64	11.7947	2904.64	44.5274	2904.64	17.661	2904.64	15.3874	2904.64	17.8733	2904.64	22.3343
2905.95	27.6279	2905.95	32.3476	2905.95	25.4992	2905.95	21.2267	2905.95	25.7065	2905.95	16.1745
2907.26	21.4618	2907.26	32.1685	2907.26	21.3379	2907.26	27.0666	2907.26	31.5402	2907.26	22.0152
2908.57	25.2962	2908.57	29.99	2908.57	35.1771	2908.57	2.90695	2908.57	21.3745	2908.57	55.8564
2909.88	35.1311	2909.88	15.8119	2909.88	19.0168	2909.88	12.7477	2909.88	11.2092	2909.88	25.698
2911.19	8.96631	2911.19	29.6341	2911.19	24.8566	2911.19	32.5888	2911.19	39.0442	2911.19	11.5399
2912.49	30.8022	2912.49	7.45703	2912.49	28.6971	2912.49	-3.56952	2912.49	44.8799	2912.49	41.3823
2913.8	36.6386	2913.8	17.2805	2913.8	28.5381	2913.8	18.2726	2913.8	26.716	2913.8	13.2252
2915.11	26.4755	2915.11	23.1044	2915.11	22.3795	2915.11	30.1152	2915.11	26.5526	2915.11	1.06845
2916.42	22.3129	2916.42	8.92886	2916.42	18.2213	2916.42	43.9583	2916.42	12.3897	2916.42	10.9121
2917.73	18.1506	2917.73	18.7536	2917.73	8.06339	2917.73	27.8016	2917.73	24.2271	2917.73	-3.24387
2919.04	11.9891	2919.04	4.57913	2919.04	1.90613	2919.04	27.6456	2919.04	18.0652	2919.04	10.6007
2920.34	7.828	2920.34	18.4051	2920.34	13.7493	2920.34	25.49	2920.34	7.90375	2920.34	14.4457
2921.65	7.66751	2921.65	8.23169	2921.65	5.59296	2921.65	21.3349	2921.65	37.7428	2921.65	22.2912
2922.96	11.5075	2922.96	14.0588	2922.96	31.4371	2922.96	31.1803	2922.96	27.5824	2922.96	10.1371
2924.26	29.3481	2924.26	21.8864	2924.26	11.2817	2924.26	1.02618	2924.26	7.42242	2924.26	3.98349
2925.57	33.1889	2925.57	19.7143	2925.57	19.1266	2925.57	20.8723	2925.57	9.26279	2925.57	7.83014
2926.88	23.0305	2926.88	15.543	2926.88	-7.02786	2926.88	34.7192	2926.88	3.10388	2926.88	25.6774
2928.18	2.87265	2928.18	21.3722	2928.18	30.8181	2928.18	22.5665	2928.18	28.9454	2928.18	-0.474854
2929.49	12.7154	2929.49	19.202	2929.49	22.6646	2929.49	10.4143	2929.49	16.7875	2929.49	-2.62665
2930.79	4.55859	2930.79	29.0324	2930.79	22.5116	2930.79	-1.7374	2930.79	18.6302	2930.79	31.222
2932.1	24.4024	2932.1	16.8633	2932.1	28.3591	2932.1	2.11139	2932.1	8.4733	2932.1	11.0712
2933.4	-1.7533	2933.4	12.6947	2933.4	38.207	2933.4	9.96066	2933.4	10.3169	2933.4	32.9207
2934.71	6.09158	2934.71	24.5267	2934.71	10.0555	2934.71	15.8105	2934.71	-11.8389	2934.71	10.7708
2936.01	25.937	2936.01	-9.64066	2936.01	-0.0955811	2936.01	3.6608	2936.01	14.0058	2936.01	8.6214
2937.32	7.78308	2937.32	14.1925	2937.32	35.7539	2937.32	19.5116	2937.32	21.851	2937.32	12.4724
2938.62	17.6295	2938.62	0.026001	2938.62	17.6036	2938.62	19.3627	2938.62	19.6967	2938.62	16.3238
2939.93	25.4766	2939.93	1.86032	2939.93	3.4541	2939.93	21.2146	2939.93	13.543	2939.93	14.1758
2941.23	9.32437	2941.23	13.6952	2941.23	-6.69495	2941.23	27.0669	2941.23	7.38983	2941.23	4.02832
2942.54	11.1726	2942.54	17.5307	2942.54	13.1565	2942.54	8.91983	2942.54	17.2372	2942.54	-0.118683
2943.84	9.02151	2943.84	-2.63324	2943.84	15.0085	2943.84	4.77322	2943.84	13.0852	2943.84	9.73483
2945.14	12.871	2945.14	3.2034	2945.14	20.861	2945.14	20.6272	2945.14	-3.06635	2945.14	-4.41116
2946.45	8.72107	2946.45	13.0407	2946.45	10.714	2946.45	18.4816	2946.45	26.7827	2946.45	9.44336
2947.75	10.5717	2947.75	-11.1215	2947.75	6.56757	2947.75	-3.66336	2947.75	10.6324	2947.75	11.2984
2949.05	2.42294	2949.05	2.71698	2949.05	8.42163	2949.05	16.1922	2949.05	8.48257	2949.05	1.1539
2950.35	34.2748	2950.35	-1.44397	2950.35	18.2763	2950.35	12.0483	2950.35	8.33331	2950.35	-2.99005
2951.65	6.1272	2951.65	8.39569	2951.65	16.1314	2951.65	-12.0951	2951.65	22.1846	2951.65	20.8665
2952.96	21.9803	2952.96	20.236	2952.96	5.98706	2952.96	-6.23795	2952.96	-9.9635	2952.96	34.7236
2954.26	-14.1661	2954.26	6.07687	2954.26	11.8433	2954.26	1.61975	2954.26	39.8889	2954.26	8.58124
2955.56	7.68814	2955.56	7.9184	2955.56	-0.299957	2955.56	-14.522	2955.56	-22.258	2955.56	14.4394
2956.86	5.54303	2956.86	-14.2394	2956.86	13.5573	2956.86	5.33688	2956.86	23.5956	2956.86	2.29807
2958.16	23.3985	2958.16	9.60333	2958.16	21.4152	2958.16	11.1963	2958.16	9.44986	2958.16	24.1573
2959.46	-4.74524	2959.46	39.4469	2959.46	11.2738	2959.46	5.05637	2959.46	-6.69522	2959.46	0.0171814
2960.76	1.11151	2960.76	27.291	2960.76	15.1328	2960.76	14.9169	2960.76	1.16019	2960.76	-14.1225
2962.06	26.9689	2962.06	1.13568	2962.06	-11.0077	2962.06	-17.222	2962.06	37.0162	2962.06	-4.26166
2963.36	8.82687	2963.36	4.98102	2963.36	-13.1476	2963.36	8.63971	2963.36	-5.12726	2963.36	-10.4003
2964.66	0.685516	2964.66	12.827	2964.66	8.71304	2964.66	22.5019	2964.66	-11.2701	2964.66	-6.5383
2965.96	0.544769	2965.96	-5.32639	2965.96	2.57428	2965.96	-7.63522	2965.96	-9.41226	2965.96	9.32422
2967.26	2.40469	2967.26	0.520874	2967.26	-3.56393	2967.26	20.2282	2967.26	12.4461	2967.26	5.18726
2968.56	12.2653	2968.56	12.3688	2968.56	16.2985	2968.56	2.09216	2968.56	0.305145	2968.56	11.0509
2969.86	4.12643	2969.86	12.2174	2969.86	24.1614	2969.86	5.95679	2969.86	12.1648	2969.86	6.91507
2971.16	29.9883	2971.16	-1.93329	2971.16	6.02493	2971.16	13.822	2971.16	-13.975	2971.16	-9.22018
2972.46	11.851	2972.46	27.9168	2972.46	25.8892	2972.46	15.6879	2972.46	11.886	2972.46	-7.35468
2973.75	3.71414	2973.75	-6.23254	2973.75	1.75394	2973.75	-10.4457	2973.75	7.74753	2973.75	8.51126
2975.05	-10.422	2975.05	-24.3813	2975.05	15.6193	2975.05	9.42123	2975.05	15.6096	2975.05	18.3777
2976.35	-8.55753	2976.35	-6.5293	2976.35	-4.51486	2976.35	-6.71118	2976.35	13.4724	2976.35	4.24478
2977.65	-12.6924	2977.65	1.32336	2977.65	3.35165	2977.65	23.1571	2977.65	-6.66422	2977.65	12.1125
2978.95	15.1735	2978.95	-6.82327	2978.95	3.21878	2978.95	5.02588	2978.95	-12.8002	2978.95	17.9807
2980.24	1.04016	2980.24	19.0309	2980.24	5.08661	2980.24	-11.1046	2980.24	13.0646	2980.24	-8.15027
2981.54	14.9073	2981.54	4.88562	2981.54	10.9549	2981.54	-19.2345	2981.54	-3.07013	2981.54	-18.2808
2982.84	-7.22476	2982.84	8.74109	2982.84	16.8239	2982.84	-1.36383	2982.84	10.7959	2982.84	1.58923
2984.13	8.6438	2984.13	-3.40283	2984.13	0.69339	2984.13	30.5075	2984.13	6.66248	2984.13	1.45987
2985.43	18.5132	2985.43	8.45419	2985.43	2.56369	2985.43	-11.6205	2985.43	30.5299	2985.43	-0.668701
2986.72	8.38315	2986.72	12.3117	2986.72	-9.56552	2986.72	-15.7479	2986.72	8.39777	2986.72	21.2032
2988.02	8.25381	2988.02	-1.82999	2988.02	6.30588	2988.02	-3.87466	2988.02	26.2664	2988.02	13.0757
2989.32	-11.8748	2989.32	20.029	2989.32	12.1779	2989.32	1.99918	2989.32	6.13562	2989.32	20.9487
2990.61	-24.0027	2990.61	-16.1111	2990.61	4.05072	2990.61	11.8738	2990.61	6.00565	2990.61	-11.1774
2991.91	-2.12988	2991.91	1.7493	2991.91	-0.0759888	2991.91	3.74893	2991.91	3.87625	2991.91	12.697
2993.2	7.74359	2993.2	-2.38959	2993.2	23.798	2993.2	-12.3753	2993.2	-8.2525	2993.2	8.57193
2994.5	7.61777	2994.5	9.47232	2994.5	1.67255	2994.5	-8.49887	2994.5	-6.38055	2994.5	4.44754
2995.79	-8.50717	2995.79	-2.66489	2995.79	3.54791	2995.79	5.37836	2995.79	-18.5078	2995.79	-1.67609
2997.08	9.36844	2997.08	-10.8015	2997.08	-2.57623	2997.08	-8.7439	2997.08	-0.634521	2997.08	18.2008
2998.38	9.24478	2998.38	-14.9374	2998.38	3.30029	2998.38	21.1346	2998.38	-0.760529	2998.38	-11.9217
2999.67	1.12201	2999.67	8.92758	2999.67	-8.82239	2999.67	-16.9863	2999.67	9.11429	2999.67	1.9566
3000.96	22.9998	3000.96	-11.2068	3000.96	-8.94458	3000.96	24.8935	3000.96	10.9897	3000.96	9.83542
3002.26	8.87836	3002.26	32.6595	3002.26	14.9339	3002.26	-7.22607	3002.26	-19.1342	3002.26	7.7149
3003.55	6.75781	3003.55	-21.4732	3003.55	-11.1868	3003.55	-11.3448	3003.55	4.74268	3003.55	17.5952
3004.84	8.63785	3004.84	-5.60529	3004.84	10.6931	3004.84	-19.463	3004.84	14.6201	3004.84	-0.524048
3006.14	2.51862	3006.14	4.26337	3006.14	20.5735	3006.14	-7.5806	3006.14	2.49832	3006.14	-4.64261
3007.43	8.40024	3007.43	14.1329	3007.43	-11.5452	3007.43	-7.69733	3007.43	6.37735	3007.43	-0.760376
3008.72	-1.71744	3008.72	26.0031	3008.72	18.3367	3008.72	10.1865	3008.72	0.256989	3008.72	-8.87756
3010.01	10.1656	3010.01	-14.1259	3010.01	-19.7807	3010.01	-11.9289	3010.01	14.1373	3010.01	19.0059
3011.3	-23.9505	3011.3	1.746	3011.3	0.10257	3011.3	11.9565	3011.3	8.01852	3011.3	14.8902
3012.6	3.93405	3012.6	-6.3815	3012.6	23.9865	3012.6	11.8423	3012.6	-28.0997	3012.6	2.77496
3013.89	-6.18048	3013.89	-24.508	3013.89	-12.1288	3013.89	5.72913	3013.89	11.7829	3013.89	-15.3394
3015.18	-36.2944	3015.18	11.3661	3015.18	9.75647	3015.18	-24.3835	3015.18	-24.3338	3015.18	14.5468
3016.47	5.5925	3016.47	1.24103	3016.47	9.64246	3016.47	3.50452	3016.47	-8.44986	3016.47	4.43362
3017.76	-6.51974	3017.76	27.1169	3017.76	15.5293	3017.76	17.3934	3017.76	-12.565	3017.76	24.3213
3019.05	-2.63132	3019.05	24.9934	3019.05	27.4167	3019.05	3.2829	3019.05	11.3204	3019.05	0.209595
3020.34	5.25806	3020.34	10.8709	3020.34	-8.6951	3020.34	-2.82678	3020.34	-6.79321	3020.34	6.09869
3021.63	9.14804	3021.63	-5.25098	3021.63	-2.80634	3021.63	-8.93585	3021.63	17.0937	3021.63	1.98834
3022.92	1.03894	3022.92	-1.37186	3022.92	-2.91672	3022.92	4.9559	3022.92	6.98154	3022.92	-4.12115
3024.21	-9.06943	3024.21	-11.4921	3024.21	-1.02643	3024.21	-5.1517	3024.21	8.87	3024.21	-2.23004
3025.5	-13.1769	3025.5	-23.6114	3025.5	4.86462	3025.5	12.7415	3025.5	-9.24069	3025.5	11.6619
3026.79	22.7163	3026.79	-5.72992	3026.79	4.75629	3026.79	-13.3646	3026.79	8.64932	3026.79	-0.445587
3028.07	32.6104	3028.07	-3.8475	3028.07	-19.3512	3028.07	-5.46991	3028.07	-13.4598	3028.07	5.44775
3029.36	10.5052	3029.36	0.035553	3029.36	8.54196	3029.36	-11.5746	3029.36	6.4317	3029.36	-10.6583
3030.65	10.4009	3030.65	-0.0803833	3030.65	-13.564	3030.65	-17.6784	3030.65	-5.6759	3030.65	3.23657
3031.94	-1.70258	3031.94	-6.19559	3031.94	-15.6694	3031.94	14.2185	3031.94	0.217163	3031.94	-12.868
3033.23	14.1948	3033.23	19.6902	3033.23	-9.77399	3033.23	0.11618	3033.23	-5.88889	3033.23	-8.97171
3034.52	-11.9071	3034.52	17.5766	3034.52	-3.87787	3034.52	0.0145569	3034.52	-11.9943	3034.52	-7.0748
3035.8	-8.00812	3035.8	7.46408	3035.8	12.0191	3035.8	-2.08624	3035.8	9.90125	3035.8	-9.17703
3037.09	7.89166	3037.09	9.35226	3037.09	11.9167	3037.09	-4.18634	3037.09	-6.20248	3037.09	-23.2786
3038.38	11.7923	3038.38	5.24142	3038.38	-6.18488	3038.38	-24.2856	3038.38	-2.30539	3038.38	22.6206
3039.66	9.69388	3039.66	9.13147	3039.66	-4.28568	3039.66	-12.3841	3039.66	-0.407501	3039.66	6.52066
3040.95	17.5961	3040.95	17.0222	3040.95	-6.3858	3040.95	9.51813	3040.95	-18.5089	3040.95	-9.57867
3042.24	13.4993	3042.24	6.914	3042.24	1.51492	3042.24	5.42117	3042.24	5.39056	3042.24	-11.6772
3043.52	17.4033	3043.52	-3.19345	3043.52	-6.58368	3043.52	33.325	3043.52	-0.709198	3043.52	-17.7749
3044.81	5.3082	3044.81	6.70007	3044.81	1.3186	3044.81	21.2296	3044.81	-18.8081	3044.81	-1.87189
3046.09	1.21396	3046.09	-13.4055	3046.09	-4.77835	3046.09	17.135	3046.09	-8.90613	3046.09	4.03195
3047.38	-4.87949	3047.38	-9.51031	3047.38	-14.8747	3047.38	-0.958862	3047.38	6.99652	3047.38	-6.06354
3048.67	-8.97198	3048.67	-7.61414	3048.67	1.02997	3048.67	-21.0518	3048.67	8.90005	3048.67	-2.15817
3049.95	-3.06375	3049.95	6.28281	3049.95	-9.06476	3049.95	-1.14417	3049.95	-3.19565	3049.95	-0.252075
3051.24	-15.1545	3051.24	6.18082	3051.24	6.8414	3051.24	-1.23553	3051.24	22.7096	3051.24	3.65488
3052.52	0.755585	3052.52	-7.92032	3052.52	-7.25162	3052.52	2.67389	3052.52	18.6156	3052.52	-4.43741
3053.8	-23.3335	3053.8	15.9794	3053.8	6.65604	3053.8	2.58401	3053.8	10.5224	3053.8	-6.52896
3055.09	10.5783	3055.09	-22.1199	3055.09	26.5646	3055.09	2.49506	3055.09	6.43015	3055.09	5.38037
3056.37	-5.50894	3056.37	-0.218292	3056.37	18.4739	3056.37	6.40689	3056.37	28.3387	3056.37	3.29053
3057.66	2.4046	3057.66	-6.31589	3057.66	0.384003	3057.66	-23.6805	3057.66	-13.752	3057.66	-20.7986
3058.94	4.31915	3058.94	-4.41241	3058.94	4.29498	3058.94	-1.76706	3058.94	-15.8418	3058.94	-12.8869
3060.22	12.2346	3060.22	-6.50803	3060.22	-9.79327	3060.22	14.1473	3060.22	-9.93066	3060.22	-0.974365
3061.5	-5.84915	3061.5	3.39731	3061.5	0.119324	3061.5	4.06241	3061.5	-14.0187	3061.5	-5.061
3062.79	-17.932	3062.79	21.3034	3062.79	-11.9673	3062.79	-6.0217	3062.79	-4.10599	3062.79	18.8531
3064.07	-18.0139	3064.07	7.2106	3064.07	17.9468	3064.07	-6.10489	3064.07	-0.192291	3064.07	8.7681
3065.35	-4.09485	3065.35	-8.88123	3065.35	1.86191	3065.35	-22.1873	3065.35	11.7223	3065.35	2.68393
3066.64	7.82504	3066.64	17.0277	3066.64	3.77771	3066.64	-2.2688	3066.64	-10.3624	3066.64	-11.3995
3067.92	-2.25412	3067.92	16.9377	3067.92	9.6944	3067.92	11.6505	3067.92	-8.44617	3067.92	6.51797
3069.2	-4.33234	3069.2	14.8487	3069.2	15.612	3069.2	7.57071	3069.2	11.471	3069.2	10.4363
3070.48	13.5904	3070.48	2.76065	3070.48	-6.46967	3070.48	5.49173	3070.48	9.38901	3070.48	0.355469
3071.76	-2.48599	3071.76	18.6736	3071.76	-0.550446	3071.76	-16.5864	3071.76	-4.69208	3071.76	8.27545
3073.04	-14.5615	3073.04	-17.4127	3073.04	-4.63046	3073.04	7.33633	3073.04	-2.77234	3073.04	28.1962
3074.32	-8.63599	3074.32	-1.49789	3074.32	23.2904	3074.32	17.2599	3074.32	15.1483	3074.32	-7.88208
3075.6	-0.709564	3075.6	-13.5821	3075.6	-18.7878	3075.6	13.1844	3075.6	13.0699	3075.6	-17.9596
3076.88	1.2178	3076.88	0.334717	3076.88	-8.86517	3076.88	-4.89023	3076.88	6.9924	3076.88	7.96387
3078.16	17.1461	3078.16	6.25244	3078.16	-8.94168	3078.16	-2.96399	3078.16	-9.08423	3078.16	1.88815
3079.44	17.0753	3079.44	-3.82892	3079.44	2.98257	3079.44	-3.03696	3079.44	6.83997	3079.44	13.8132
3080.72	-6.99442	3080.72	4.09082	3080.72	-3.09222	3080.72	-3.10895	3080.72	-1.23483	3080.72	1.7392
3082	-9.06323	3082	36.0115	3082	-3.16617	3082	18.8199	3082	-15.3087	3082	-6.33395
3083.28	-9.13107	3083.28	21.9333	3083.28	-15.2392	3083.28	-23.2503	3083.28	-29.3817	3083.28	11.5938
3084.56	6.80203	3084.56	-12.144	3084.56	-1.31137	3084.56	6.68033	3084.56	2.5462	3084.56	11.5224
3085.84	8.73608	3085.84	-16.2203	3085.84	4.61731	3085.84	-19.3881	3085.84	-23.525	3085.84	-8.54807
3087.12	-5.32886	3087.12	-12.2956	3087.12	-7.45309	3087.12	10.5443	3087.12	6.40482	3087.12	9.38232
3088.4	8.60712	3088.4	13.6301	3088.4	-11.5227	3088.4	0.4776	3088.4	-17.6646	3088.4	3.31354
3089.68	-17.4559	3089.68	-16.4432	3089.68	-19.5913	3089.68	-9.58813	3089.68	-11.7329	3089.68	-6.75427
3090.95	-3.51788	3090.95	-0.515411	3090.95	-3.65909	3090.95	6.34702	3090.95	10.1996	3090.95	7.1788
3092.23	-9.57892	3092.23	-22.5866	3092.23	-1.72595	3092.23	-9.71692	3092.23	-9.86685	3092.23	-6.88724
3093.51	0.361023	3093.51	-12.6568	3093.51	6.2081	3093.51	20.2201	3093.51	18.0676	3093.51	5.04764
3094.78	-13.698	3094.78	-2.72595	3094.78	-21.857	3094.78	4.15799	3094.78	12.003	3094.78	8.9834
3096.06	0.243927	3096.06	19.206	3096.06	-5.92111	3096.06	6.0968	3096.06	-4.0607	3096.06	6.92014
3097.34	-11.8131	3097.34	3.13889	3097.34	6.01566	3097.34	0.0365601	3097.34	11.8766	3097.34	-27.1423
3098.61	-5.86914	3098.61	-2.92712	3098.61	-20.0467	3098.61	-8.02277	3098.61	-10.1852	3098.61	-13.2037
3099.89	-9.92419	3099.89	-10.9921	3099.89	1.89191	3099.89	-0.0811462	3099.89	-6.24594	3099.89	-29.2643
3101.17	-5.97824	3101.17	0.943939	3101.17	9.83145	3101.17	-2.13858	3101.17	7.69421	3101.17	-11.3239
3102.44	-0.0312195	3102.44	-1.11893	3102.44	15.7719	3102.44	9.8049	3102.44	-4.36469	3102.44	-7.3826
3103.72	7.91678	3103.72	8.81924	3103.72	5.71326	3103.72	-6.25064	3103.72	17.5774	3103.72	4.55963
3104.99	7.86581	3104.99	-1.24152	3104.99	-4.34448	3104.99	7.69473	3104.99	21.5205	3104.99	10.5028
3106.27	7.81589	3106.27	-23.3012	3106.27	-4.40125	3106.27	-8.35895	3106.27	-2.53546	3106.27	-5.5531
3107.54	17.767	3107.54	20.6402	3107.54	3.54294	3107.54	-6.41162	3107.54	7.40958	3107.54	-19.608
3108.82	9.71909	3108.82	-23.4174	3108.82	-4.51199	3108.82	-4.46338	3108.82	-10.6444	3108.82	-23.662
3110.09	-12.3278	3110.09	0.526184	3110.09	3.43405	3110.09	17.4858	3110.09	-8.69742	3110.09	-13.7151
3111.37	3.62643	3111.37	-7.52921	3111.37	-10.6189	3111.37	-0.564026	3111.37	5.25058	3111.37	24.2328
3112.64	-16.4183	3112.64	-5.5835	3112.64	1.32901	3112.64	-2.61288	3112.64	-2.80045	3112.64	14.1817
3113.92	-22.462	3113.92	0.363312	3113.92	11.2779	3113.92	-0.660767	3113.92	-0.850464	3113.92	4.13153
3115.19	-4.50467	3115.19	-5.68881	3115.19	25.2278	3115.19	7.29233	3115.19	1.10052	3115.19	-15.9176
3116.46	25.4537	3116.46	-7.73984	3116.46	21.1786	3116.46	-10.7536	3116.46	9.05249	3116.46	8.03415
3117.74	1.41321	3117.74	14.2103	3117.74	-16.8696	3117.74	21.2014	3117.74	3.00552	3117.74	-2.01312
3119.01	-16.6263	3119.01	12.1615	3119.01	5.08316	3119.01	9.15747	3119.01	-25.0405	3119.01	13.9406
3120.28	-0.664703	3120.28	-11.8863	3120.28	3.03687	3120.28	11.1145	3120.28	8.91455	3120.28	13.8953
3121.56	-2.702	3121.56	2.06726	3121.56	16.9916	3121.56	15.0726	3121.56	10.8706	3121.56	9.85104
3122.83	5.26175	3122.83	-1.97821	3122.83	-7.05267	3122.83	1.03156	3122.83	10.8277	3122.83	7.80771
3124.1	3.22653	3124.1	-6.02258	3124.1	2.90399	3124.1	2.99158	3124.1	-3.21423	3124.1	19.7654
3125.37	9.19247	3125.37	9.93423	3125.37	8.86163	3125.37	-9.04742	3125.37	8.7449	3125.37	9.72403
3126.64	15.1594	3126.64	-12.1079	3126.64	0.820282	3126.64	-9.08539	3126.64	16.7051	3126.64	17.6837
3127.92	-2.8725	3127.92	1.85117	3127.92	2.77994	3127.92	12.8777	3127.92	4.66626	3127.92	7.64438
3129.19	7.09668	3129.19	-2.18863	3129.19	-3.25943	3129.19	-1.15829	3129.19	20.6285	3129.19	5.60605
3130.46	11.067	3130.46	41.7727	3130.46	-9.29779	3130.46	4.80679	3130.46	-5.4082	3130.46	11.5688
3131.73	-2.9617	3131.73	-16.2648	3131.73	12.6649	3131.73	-7.22711	3131.73	24.5561	3131.73	-10.4676
3133	11.0108	3133	9.69885	3133	-1.37152	3133	2.73999	3133	12.5215	3133	-4.50287
3134.27	14.9843	3134.27	9.6636	3134.27	14.5931	3134.27	2.70816	3134.27	8.48792	3134.27	-2.53711
3135.54	6.95901	3135.54	-14.3705	3135.54	14.5588	3135.54	-3.32269	3135.54	-1.54459	3135.54	3.42966
3136.81	-15.0652	3136.81	-0.40329	3136.81	-11.4745	3136.81	-7.35248	3136.81	-7.57602	3136.81	7.39746
3138.08	-3.08823	3138.08	-8.43503	3138.08	4.49326	3138.08	4.61877	3138.08	26.3936	3138.08	9.36627
3139.35	2.8898	3139.35	-10.4656	3139.35	32.462	3139.35	0.591064	3139.35	12.3643	3139.35	9.33612
3140.62	6.86899	3140.62	-16.495	3140.62	0.431702	3140.62	2.56439	3140.62	0.336029	3140.62	19.3071
3141.89	-9.15073	3141.89	-2.52322	3141.89	4.40253	3141.89	12.5388	3141.89	8.30884	3141.89	5.27899
3143.16	10.8307	3143.16	11.4498	3143.16	2.37436	3143.16	-13.4857	3143.16	-11.7172	3143.16	-10.748
3144.43	4.81329	3144.43	5.42395	3144.43	-9.6528	3144.43	20.4908	3144.43	-1.74222	3144.43	-2.77396
3145.69	2.797	3145.69	-6.60071	3145.69	-5.67886	3145.69	6.46829	3145.69	-3.76614	3145.69	15.2011
3146.96	-1.21817	3146.96	-16.6241	3146.96	-7.70392	3146.96	-9.5531	3146.96	-1.78897	3146.96	1.17731
3148.23	14.7679	3148.23	-2.64639	3148.23	-9.72787	3148.23	-3.57336	3148.23	-1.8107	3148.23	-2.84546
3149.5	8.755	3149.5	13.3326	3149.5	-5.75085	3149.5	12.4074	3149.5	-11.8313	3149.5	-4.86719
3150.77	4.74332	3150.77	3.31268	3150.77	8.22726	3150.77	2.38919	3150.77	-11.8509	3150.77	-4.88785
3152.03	-1.26721	3152.03	-10.7059	3152.03	10.2065	3152.03	6.3721	3152.03	0.130707	3152.03	9.09259
3153.3	2.72342	3153.3	-6.72339	3153.3	0.186676	3153.3	-17.6439	3153.3	8.1134	3153.3	11.0741
3154.57	-5.28479	3154.57	5.26044	3154.57	2.16797	3154.57	12.3412	3154.57	26.0972	3154.57	-14.9433
3155.83	22.7082	3155.83	-0.754547	3155.83	-7.84964	3155.83	14.3274	3155.83	26.0821	3155.83	-10.9597
3157.1	-9.29767	3157.1	-2.76831	3157.1	10.1338	3157.1	18.3146	3157.1	-13.9319	3157.1	-6.97488
3158.37	24.6977	3158.37	-0.780853	3158.37	-13.8817	3158.37	-3.69702	3158.37	4.05524	3158.37	13.011
3159.63	30.6942	3159.63	-2.79214	3159.63	6.10394	3159.63	-1.70758	3159.63	14.0435	3159.63	16.9979
3160.9	14.6919	3160.9	0.197784	3160.9	12.0906	3160.9	6.28299	3160.9	9.0329	3160.9	17.986
3162.16	-1.30927	3162.16	3.189	3162.16	18.0784	3162.16	14.2747	3162.16	4.02347	3162.16	18.9751
3163.43	32.6908	3163.43	33.1814	3163.43	12.0673	3163.43	2.26743	3163.43	2.01514	3163.43	24.9654
3164.69	20.6921	3164.69	-0.824921	3164.69	8.05722	3164.69	6.26132	3164.69	12.0079	3164.69	-15.0433
3165.96	34.6945	3165.96	13.17	3165.96	-5.95172	3165.96	14.2563	3165.96	-7.99811	3165.96	4.94919
3167.22	18.6982	3167.22	11.1662	3167.22	26.0404	3167.22	20.2524	3167.22	23.997	3167.22	12.9428
3168.49	14.7031	3168.49	39.1637	3168.49	14.0337	3168.49	16.2497	3168.49	1.99323	3168.49	30.9375
3169.75	8.70923	3169.75	13.1624	3169.75	12.0281	3169.75	0.248077	3169.75	3.99063	3169.75	20.9334
3171.02	38.7165	3171.02	23.1624	3171.02	4.02356	3171.02	40.2476	3171.02	27.9892	3171.02	2.93036
3172.28	8.72507	3172.28	15.1636	3172.28	24.0202	3172.28	18.2482	3172.28	15.9889	3172.28	2.92844
3173.54	19.7348	3173.54	22.1662	3173.54	14.0179	3173.54	19.25	3173.54	14.9898	3173.54	14.9277
3174.81	30.7458	3174.81	29.17	3174.81	4.01672	3174.81	20.253	3174.81	13.9919	3174.81	26.9281
3176.07	42.758	3176.07	33.1751	3176.07	-7.98328	3176.07	-1.74298	3176.07	33.9951	3176.07	28.9296
3177.33	10.7715	3177.33	17.1815	3177.33	28.0178	3177.33	22.2622	3177.33	21.9995	3177.33	12.9323
3178.6	32.7861	3178.6	51.1892	3178.6	22.02	3178.6	32.2686	3178.6	26.0051	3178.6	4.9361
3179.86	36.8021	3179.86	29.1982	3179.86	20.0234	3179.86	14.2761	3179.86	52.0119	3179.86	24.9411
3181.12	32.8192	3181.12	45.2085	3181.12	50.0279	3181.12	22.2848	3181.12	40.0198	3181.12	20.9473
3182.38	28.8376	3182.38	33.2201	3182.38	14.0336	3182.38	40.2947	3182.38	32.029	3182.38	16.9545
3183.65	36.8574	3183.65	27.233	3183.65	36.0404	3183.65	10.3057	3183.65	26.0393	3183.65	38.963
3184.91	24.8783	3184.91	43.2472	3184.91	42.0483	3184.91	20.3179	3184.91	20.0508	3184.91	28.9727
3186.17	18.9005	3186.17	-8.73724	3186.17	40.0575	3186.17	38.3313	3186.17	10.0636	3186.17	6.98349
3187.43	-3.07608	3187.43	9.27963	3187.43	4.06769	3187.43	24.3458	3187.43	-5.92245	3187.43	16.9955
3188.69	18.9486	3188.69	-6.70218	3188.69	-13.9209	3188.69	0.361511	3188.69	-9.90732	3188.69	13.0086
3189.95	-3.02536	3189.95	-2.68268	3189.95	-5.90826	3189.95	16.3784	3189.95	0.109039	3189.95	3.02301
3191.21	-4.99811	3191.21	7.3382	3191.21	-17.8945	3191.21	6.39651	3191.21	-7.87338	3191.21	-12.9615
3192.47	-12.9695	3192.47	3.36038	3192.47	8.12042	3192.47	-17.5842	3192.47	4.14542	3192.47	-16.9447
3193.73	9.06027	3193.73	-0.616089	3193.73	-7.86346	3193.73	-3.56372	3193.73	0.165436	3193.73	-6.92676
3194.99	-2.90857	3194.99	3.40881	3194.99	-15.8462	3194.99	8.45804	3194.99	30.1867	3194.99	3.09241
3196.25	-14.8762	3196.25	27.435	3196.25	-3.8277	3196.25	-19.5191	3196.25	-9.79083	3196.25	-8.88727
3197.51	-8.8425	3197.51	5.46262	3197.51	14.1919	3197.51	-1.49503	3197.51	-3.76712	3197.51	5.13425
3198.77	-0.807434	3198.77	-10.5084	3198.77	-1.7872	3198.77	-13.4697	3198.77	0.257843	3198.77	5.15707
3200.03	-18.7711	3200.03	-4.47812	3200.03	4.23483	3200.03	-7.44321	3200.03	4.284	3200.03	-12.819
3201.29	7.26642	3201.29	-26.4465	3201.29	-7.74194	3201.29	6.5845	3201.29	0.311401	3201.29	-16.7938
3202.55	13.3054	3202.55	9.58661	3202.55	0.282501	3202.55	-5.38647	3202.55	0.340118	3202.55	-14.7674
3203.81	23.3456	3203.81	-24.379	3203.81	-7.69183	3203.81	-3.35629	3203.81	12.37	3203.81	11.2603
3205.06	-2.61288	3205.06	-22.3432	3205.06	-3.66501	3205.06	6.67508	3205.06	-9.59879	3205.06	-2.71085
3206.32	-2.56995	3206.32	15.694	3206.32	-1.6369	3206.32	-19.2922	3206.32	14.4337	3206.32	7.31931
3207.58	-2.52579	3207.58	-18.2674	3207.58	-1.60767	3207.58	22.7416	3207.58	-3.53262	3207.58	-0.649353
3208.84	-8.48029	3208.84	1.77249	3208.84	-19.5772	3208.84	-3.22324	3208.84	0.50235	3208.84	13.3832
3210.1	-4.43335	3210.1	3.8139	3210.1	-3.54541	3210.1	6.81314	3210.1	18.5386	3210.1	1.41708
3211.35	-4.38519	3211.35	5.85663	3211.35	26.4875	3211.35	6.85074	3211.35	6.57611	3211.35	-2.54782
3212.61	-2.33569	3212.61	13.9008	3212.61	-7.47833	3212.61	-9.11041	3212.61	8.6149	3212.61	-2.51151
3213.87	21.7152	3213.87	-6.05365	3213.87	-1.44293	3213.87	-3.07034	3213.87	-5.34503	3213.87	9.52606
3215.12	9.76746	3215.12	7.99335	3215.12	-3.40625	3215.12	-11.0289	3215.12	2.69638	3215.12	-22.435
3216.38	7.82101	3216.38	12.0417	3216.38	-1.36838	3216.38	3.01373	3216.38	-7.26102	3216.38	3.60507
3217.64	23.8759	3217.64	24.0916	3217.64	-17.3293	3217.64	7.05762	3217.64	14.7829	3217.64	-14.3535
3218.89	25.9322	3218.89	24.1428	3218.89	-1.28894	3218.89	-10.8972	3218.89	20.8281	3218.89	-4.31088
3220.15	9.9899	3220.15	26.1955	3220.15	0.752777	3220.15	27.1492	3220.15	14.8747	3220.15	27.7331
3221.4	22.0489	3221.4	10.2495	3221.4	14.7956	3221.4	37.1969	3221.4	28.9225	3221.4	21.7783
3222.66	18.1093	3222.66	32.3051	3222.66	0.839722	3222.66	11.2459	3222.66	24.9717	3222.66	21.8248
3223.91	38.171	3223.91	54.3621	3223.91	26.8851	3223.91	17.2962	3223.91	29.0221	3223.91	33.8726
3225.17	22.2342	3225.17	50.4204	3225.17	28.9318	3225.17	37.3477	3225.17	27.0739	3225.17	15.9217
3226.42	38.2987	3226.42	44.4803	3226.42	46.9797	3226.42	35.4006	3226.42	47.127	3226.42	39.9721
3227.68	48.3646	3227.68	42.5417	3227.68	47.029	3227.68	49.4547	3227.68	39.1814	3227.68	46.0237
3228.93	72.4319	3228.93	76.6044	3228.93	59.0794	3228.93	59.5102	3228.93	55.2371	3228.93	74.0767
3230.18	86.5006	3230.18	98.6686	3230.18	75.1312	3230.18	61.567	3230.18	85.2941	3230.18	62.131
3231.44	94.5706	3231.44	98.7343	3231.44	85.1842	3231.44	81.625	3231.44	123.353	3231.44	76.1866
3232.69	118.642	3232.69	114.801	3232.69	103.238	3232.69	99.6843	3232.69	111.412	3232.69	94.2435
3233.95	136.715	3233.95	122.87	3233.95	151.294	3233.95	117.745	3233.95	149.473	3233.95	142.302
3235.2	182.789	3235.2	200.94	3235.2	173.351	3235.2	139.807	3235.2	171.536	3235.2	140.361
3236.45	212.865	3236.45	255.012	3236.45	187.409	3236.45	167.87	3236.45	233.599	3236.45	214.422
3237.7	262.942	3237.7	269.085	3237.7	245.469	3237.7	215.935	3237.7	257.665	3237.7	214.484
3238.96	361.021	3238.96	295.16	3238.96	279.53	3238.96	218.001	3238.96	337.731	3238.96	266.548
3240.21	365.101	3240.21	363.236	3240.21	333.592	3240.21	294.068	3240.21	393.799	3240.21	318.613
3241.46	453.182	3241.46	425.313	3241.46	375.655	3241.46	362.137	3241.46	453.868	3241.46	394.679
3242.71	473.265	3242.71	521.392	3242.71	447.72	3242.71	390.207	3242.71	527.938	3242.71	476.747
3243.96	569.349	3243.96	575.473	3243.96	537.786	3243.96	472.278	3243.96	596.01	3243.96	518.815
3245.21	637.435	3245.21	621.555	3245.21	623.853	3245.21	566.351	3245.21	696.084	3245.21	634.886
3246.47	729.522	3246.47	705.638	3246.47	721.922	3246.47	668.425	3246.47	736.158	3246.47	696.957
3247.72	761.611	3247.72	745.724	3247.72	735.992	3247.72	742.5	3247.72	704.234	3247.72	749.03
3248.97	655.701	3248.97	621.81	3248.97	702.063	3248.97	710.577	3248.97	596.312	3248.97	669.105
3250.22	535.792	3250.22	475.898	3250.22	556.136	3250.22	642.655	3250.22	448.39	3250.22	561.18
3251.47	337.885	3251.47	347.988	3251.47	416.21	3251.47	522.734	3251.47	314.471	3251.47	395.257
3252.72	255.979	3252.72	252.079	3252.72	270.286	3252.72	360.815	3252.72	218.552	3252.72	281.336
3253.97	160.075	3253.97	158.172	3253.97	186.362	3253.97	232.897	3253.97	152.635	3253.97	189.416
3255.22	84.1727	3255.22	116.266	3255.22	114.44	3255.22	170.981	3255.22	122.72	3255.22	107.497
3256.47	64.2715	3256.47	68.3621	3256.47	96.5199	3256.47	91.0655	3256.47	74.8054	3256.47	97.5796
3257.72	60.3718	3257.72	68.4595	3257.72	34.6007	3257.72	45.1518	3257.72	88.8926	3257.72	81.6635
3258.97	58.4736	3258.97	40.5584	3258.97	58.6829	3258.97	61.2395	3258.97	60.9812	3258.97	29.7489
3260.21	50.5768	3260.21	40.659	3260.21	30.7664	3260.21	61.3285	3260.21	41.0712	3260.21	-0.164276
3261.46	26.6816	3261.46	26.761	3261.46	28.8514	3261.46	21.419	3261.46	49.1627	3261.46	15.924
3262.71	30.7878	3262.71	32.8647	3262.71	26.9376	3262.71	33.5109	3262.71	31.2555	3262.71	52.0135
3263.96	20.8956	3263.96	22.9699	3263.96	21.0253	3263.96	11.6041	3263.96	17.3498	3263.96	12.1046
3265.21	-8.99515	3265.21	23.0767	3265.21	25.1143	3265.21	19.6988	3265.21	47.4455	3265.21	12.197
3266.46	3.1156	3266.46	-0.814911	3266.46	1.2048	3266.46	17.7949	3266.46	11.5427	3266.46	24.2908
3267.7	11.2279	3267.7	1.29504	3267.7	7.29663	3267.7	3.89233	3267.7	-20.3587	3267.7	12.3861
3268.95	-0.658356	3268.95	13.4066	3268.95	7.38983	3268.95	-6.00873	3268.95	-2.25864	3268.95	12.4828
3270.2	23.4568	3270.2	-10.4804	3270.2	5.48428	3270.2	22.0914	3270.2	5.84268	3270.2	-27.4192
3271.44	-12.4264	3271.44	-0.365631	3271.44	21.5803	3271.44	16.1932	3271.44	23.9456	3271.44	6.68036
3272.69	23.6919	3272.69	5.7507	3272.69	-0.322296	3272.69	-5.70367	3272.69	-7.94998	3272.69	-7.21863
3273.94	9.8118	3273.94	-2.13135	3273.94	3.77658	3273.94	-17.5991	3273.94	-3.84412	3273.94	14.8838
3275.18	7.9332	3275.18	19.9882	3275.18	-4.12323	3275.18	-7.49301	3275.18	6.26321	3275.18	26.9877
3276.43	0.0561523	3276.43	-1.89063	3276.43	-0.0215759	3276.43	-13.3856	3276.43	0.371979	3276.43	9.09305
3277.67	16.1805	3277.67	0.232025	3277.67	8.08136	3277.67	-5.27676	3277.67	-33.5179	3277.67	1.19971
3278.92	2.30649	3278.92	-27.6435	3278.92	-5.81418	3278.92	2.83359	3278.92	4.59381	3278.92	-6.69205
3280.17	6.43405	3280.17	20.4825	3280.17	0.291718	3280.17	10.9454	3280.17	8.70697	3280.17	-14.5823
3281.41	-9.43686	3281.41	-5.38986	3281.41	20.3991	3281.41	-16.9414	3281.41	10.8217	3281.41	-4.47116
3282.66	-23.3062	3282.66	18.7395	3282.66	-13.4922	3282.66	3.17337	3282.66	-19.0622	3282.66	-4.35849
3283.9	-3.17413	3283.9	-3.12976	3283.9	4.61789	3283.9	-12.7106	3283.9	-2.9447	3283.9	9.75543
3285.14	4.95966	3285.14	-6.99716	3285.14	-11.2705	3285.14	-8.59299	3285.14	-6.82556	3285.14	-4.12897
3286.39	-0.904968	3286.39	-18.8629	3286.39	-7.15738	3286.39	-4.47391	3286.39	-4.70496	3286.39	21.9881
3287.63	15.232	3287.63	1.27298	3287.63	6.95718	3287.63	5.6467	3287.63	-8.58279	3287.63	12.1067
3288.88	7.3703	3288.88	11.4103	3288.88	-2.927	3288.88	-24.2314	3288.88	7.54065	3288.88	-13.7734
3290.12	-24.4896	3290.12	21.5496	3290.12	-16.8096	3290.12	-16.1079	3290.12	-12.3342	3290.12	-19.6519
3291.36	-4.34793	3291.36	-18.3096	3291.36	1.30936	3291.36	6.01715	3291.36	-12.2076	3291.36	2.47119
3292.61	-6.20468	3292.61	5.83298	3292.61	19.4297	3292.61	6.14365	3292.61	11.9206	3292.61	-7.4043
3293.85	-20.06	3293.85	17.977	3293.85	9.55136	3293.85	22.2715	3293.85	0.0501099	3293.85	2.72162
3295.09	-11.9136	3295.09	-13.8771	3295.09	19.6747	3295.09	14.4009	3295.09	12.1813	3295.09	0.849152
3296.34	-7.76553	3296.34	6.27045	3296.34	9.79941	3296.34	0.531952	3296.34	10.314	3296.34	0.97821
3297.58	14.3839	3297.58	-9.58051	3297.58	-10.0745	3297.58	-9.33578	3297.58	4.44806	3297.58	5.10861
3298.82	-13.4649	3298.82	-27.4296	3298.82	0.0532227	3298.82	-19.2018	3298.82	-13.4161	3298.82	-8.75928
3300.06	-1.31198	3300.06	6.72311	3300.06	6.18243	3300.06	-5.06628	3300.06	-19.2788	3300.06	-6.62561
3301.3	-1.15771	3301.3	-21.1227	3301.3	6.31296	3301.3	-14.9295	3301.3	2.85989	3301.3	-18.4907
3302.55	-3.00165	3302.55	-18.9668	3302.55	14.4451	3302.55	23.2091	3302.55	23.0003	3302.55	11.646
3303.79	1.15607	3303.79	3.19101	3303.79	12.5788	3303.79	-8.65088	3303.79	-8.85779	3303.79	17.7842
3305.03	9.31522	3305.03	-10.6497	3305.03	-5.28616	3305.03	-0.509491	3305.03	-6.71448	3305.03	-20.0762
3306.27	-10.5238	3306.27	-8.48859	3306.27	-3.14951	3306.27	-14.3664	3306.27	19.4306	3306.27	-17.9348
3307.51	-2.36124	3307.51	-2.32568	3307.51	0.988708	3307.51	-8.2218	3307.51	-0.422821	3307.51	6.20798
3308.75	-12.1972	3308.75	7.83868	3308.75	-2.8718	3308.75	27.9242	3308.75	23.7251	3308.75	-1.64783
3309.99	-4.03134	3309.99	6.00504	3309.99	-18.7306	3309.99	-3.9281	3309.99	7.87491	3309.99	-5.50186
3311.23	-1.86404	3311.23	-9.82709	3311.23	-0.588043	3311.23	-9.77905	3311.23	-9.974	3311.23	10.6455
3312.47	-13.6948	3312.47	6.34271	3312.47	-8.44379	3312.47	-9.6283	3312.47	8.17889	3312.47	-11.2054
3313.71	10.4757	3313.71	-3.48596	3313.71	13.7018	3313.71	-5.47617	3313.71	2.33313	3313.71	-5.05496
3314.95	2.64819	3314.95	-11.3127	3314.95	-0.150909	3314.95	-1.32227	3314.95	18.4892	3314.95	13.0972
3316.19	-3.17764	3316.19	-1.13766	3316.19	-8.00208	3316.19	-7.16681	3316.19	10.6468	3316.19	-8.74896
3317.43	18.9979	3317.43	7.03888	3317.43	-17.852	3317.43	-9.01001	3317.43	0.805756	3317.43	-8.59381
3318.67	-8.82462	3318.67	3.21744	3318.67	-3.70001	3318.67	3.14856	3318.67	-17.0334	3318.67	-10.4368
3319.9	-6.64569	3319.9	-14.6025	3319.9	0.453217	3319.9	-12.6915	3319.9	-32.8713	3319.9	3.7215
3321.14	-12.4648	3321.14	3.57956	3321.14	4.60825	3321.14	-14.5298	3321.14	-18.7072	3321.14	-2.11835
3322.38	-10.2826	3322.38	-12.2368	3322.38	-7.23544	3322.38	-18.3667	3322.38	-16.5419	3322.38	2.04315
3323.62	-16.0984	3323.62	9.94879	3323.62	12.9227	3323.62	-14.2018	3323.62	1.62537	3323.62	10.2065
3324.86	6.08725	3324.86	-25.864	3324.86	15.0822	3324.86	11.9644	3324.86	-30.206	3324.86	-1.62878
3326.1	-1.72519	3326.1	20.3251	3326.1	-20.7567	3326.1	-17.8676	3326.1	-8.03561	3326.1	0.53775
3327.33	8.46381	3327.33	-7.48416	3327.33	9.40591	3327.33	-15.6982	3327.33	-11.8638	3327.33	2.70566
3328.57	12.6548	3328.57	-5.29147	3328.57	-4.42975	3328.57	0.473053	3328.57	0.309875	3328.57	2.8754
3329.81	-31.1528	3329.81	0.902893	3329.81	13.736	3329.81	12.6457	3329.81	18.485	3329.81	13.0466
3331.04	1.04132	3331.04	1.09897	3331.04	1.90329	3331.04	2.81985	3331.04	-15.3383	3331.04	-18.7806
3332.28	5.23743	3332.28	11.2971	3332.28	-5.92764	3332.28	-1.00412	3332.28	-15.1598	3332.28	21.394
3333.52	11.435	3333.52	7.49683	3333.52	-7.75723	3333.52	3.17328	3333.52	1.02014	3333.52	-8.42999
3334.75	5.63446	3334.75	11.6985	3334.75	16.415	3334.75	11.3525	3334.75	7.20197	3334.75	-8.25211
3335.99	5.83548	3335.99	15.9019	3335.99	2.58865	3335.99	-6.4668	3335.99	1.38525	3335.99	-12.0728
3337.22	18.0384	3337.22	-3.89276	3337.22	16.764	3337.22	13.7156	3337.22	5.57034	3337.22	0.108368
3338.46	6.24283	3338.46	10.3142	3338.46	0.940857	3338.46	19.8995	3338.46	7.75687	3338.46	-25.7091
3339.69	0.449036	3339.69	-7.47699	3339.69	-6.88074	3339.69	10.085	3339.69	1.94504	3339.69	10.4752
3340.93	-7.34277	3340.93	10.7339	3340.93	-8.70047	3340.93	6.2724	3340.93	-13.8648	3340.93	20.6613
3342.16	12.8669	3342.16	2.94632	3342.16	5.48111	3342.16	10.4612	3342.16	10.3267	3342.16	12.8488
3343.4	-22.9217	3343.4	-8.83936	3343.4	1.66434	3343.4	6.65158	3343.4	-5.48016	3343.4	-12.962
3344.63	-6.70831	3344.63	7.37701	3344.63	3.84946	3344.63	18.8439	3344.63	6.71497	3344.63	-10.7709
3345.87	19.5066	3345.87	7.59497	3345.87	4.03589	3345.87	-0.962433	3345.87	0.911469	3345.87	-0.578339
3347.1	-14.2768	3347.1	11.8148	3347.1	-17.776	3347.1	-12.7671	3347.1	3.10965	3347.1	5.61584
3348.33	-10.0581	3348.33	6.03674	3348.33	-3.58609	3348.33	7.43015	3348.33	7.30975	3348.33	-0.18808
3349.57	-1.83795	3349.57	0.260284	3349.57	4.60526	3349.57	1.62878	3349.57	15.5113	3349.57	-15.9905
3350.8	34.384	3350.8	-9.51428	3350.8	-13.2018	3350.8	19.8291	3350.8	-10.2855	3350.8	-9.79123
3352.03	-7.39197	3352.03	6.71326	3352.03	8.99307	3352.03	4.03131	3352.03	11.9197	3352.03	2.40994
3353.27	-1.1665	3353.27	6.94238	3353.27	-0.810699	3353.27	16.235	3353.27	0.126373	3353.27	8.61252
3354.5	17.0608	3354.5	1.17346	3354.5	3.38724	3354.5	0.440308	3354.5	-7.66528	3354.5	-3.18314
3355.73	17.2898	3355.73	7.40634	3355.73	-10.4132	3355.73	16.6473	3355.73	12.5447	3355.73	-10.9771
3356.96	-8.47903	3356.96	-2.35861	3356.96	3.78821	3356.96	-7.1438	3356.96	-15.2433	3356.96	-2.76917
3358.2	11.7536	3358.2	5.87808	3358.2	1.99106	3358.2	-6.93347	3358.2	8.97015	3358.2	9.44025
3359.43	1.98804	3359.43	-19.8834	3359.43	-19.8044	3359.43	-2.72144	3359.43	-6.8147	3359.43	5.65137
3360.66	24.2243	3360.66	-11.6429	3360.66	-15.5983	3360.66	5.49231	3360.66	7.40219	3360.66	31.8642
3361.89	-11.5374	3361.89	-7.40024	3361.89	-7.39017	3361.89	17.708	3361.89	3.62109	3361.89	-3.92096
3363.12	12.7025	3363.12	4.84406	3363.12	-15.1807	3363.12	3.92511	3363.12	1.8414	3363.12	-9.70465
3364.35	0.944092	3364.35	-20.9098	3364.35	-6.96948	3364.35	4.14392	3364.35	8.06345	3364.35	16.5134
3365.58	5.18756	3365.58	7.33835	3365.58	-10.7566	3365.58	0.364441	3365.58	0.287231	3365.58	14.7331
3366.81	-0.567169	3366.81	-12.4117	3366.81	11.4579	3366.81	-19.4133	3366.81	6.51273	3366.81	20.9545
3368.05	7.68027	3368.05	-2.15942	3368.05	-2.32559	3368.05	-17.1891	3368.05	22.7403	3368.05	3.17804
3369.28	-6.07077	3369.28	-11.9055	3369.28	7.89233	3369.28	-0.963409	3369.28	16.9693	3369.28	5.40305
3370.51	-13.82	3370.51	16.3503	3370.51	16.1119	3370.51	15.264	3370.51	-8.79993	3370.51	9.62973
3371.74	30.4326	3371.74	-13.392	3371.74	4.33325	3371.74	17.4931	3371.74	-2.56744	3371.74	-6.14182
3372.96	-7.31296	3372.96	16.8677	3372.96	14.5562	3372.96	-8.27612	3372.96	-0.333221	3372.96	4.08838
3374.19	2.94333	3374.19	-0.870667	3374.19	-7.21902	3374.19	13.9565	3374.19	25.9028	3374.19	-7.67966
3375.42	-0.798523	3375.42	17.3929	3375.42	-18.9926	3375.42	8.1908	3375.42	2.14059	3375.42	16.5541
3376.65	15.4618	3376.65	11.6587	3376.65	3.23575	3376.65	0.427094	3376.65	16.3804	3376.65	2.78986
3377.88	-0.276367	3377.88	-12.0738	3377.88	3.46564	3377.88	-31.3351	3377.88	-9.37823	3377.88	3.02716
3379.11	3.9873	3379.11	10.1956	3379.11	-2.30283	3379.11	16.9044	3379.11	8.86487	3379.11	1.26617
3380.34	12.2528	3380.34	-3.53299	3380.34	-12.0696	3380.34	-0.85434	3380.34	5.10968	3380.34	3.50699
3381.57	8.52029	3381.57	0.740417	3381.57	26.1655	3381.57	9.38873	3381.57	3.35635	3381.57	9.7496
3382.79	8.78958	3382.79	-2.98422	3382.79	6.40219	3382.79	11.6335	3382.79	5.60477	3382.79	-4.00601
3384.02	-8.93924	3384.02	-18.7069	3384.02	0.640625	3384.02	11.8801	3384.02	15.855	3384.02	-7.75983
3385.25	1.33383	3385.25	1.57242	3385.25	-5.11911	3385.25	2.12842	3385.25	4.10703	3385.25	-5.51184
3386.48	11.6087	3386.48	-6.1463	3386.48	17.1228	3386.48	8.37848	3386.48	4.36081	3386.48	14.7379
3387.7	19.8856	3387.7	-9.86301	3387.7	-14.6335	3387.7	12.6304	3387.7	-17.3835	3387.7	10.9895
3388.93	-7.83572	3388.93	-5.57773	3388.93	7.61197	3388.93	-1.116	3388.93	18.8739	3388.93	11.2429
3390.16	12.4449	3390.16	16.7096	3390.16	-0.140869	3390.16	-4.86057	3390.16	-0.866913	3390.16	9.49808
3391.38	6.72733	3391.38	-5.00119	3391.38	-1.89191	3391.38	13.3966	3391.38	-12.6059	3391.38	-2.24493
3392.61	-14.9882	3392.61	-0.709869	3392.61	10.3588	3392.61	1.65561	3392.61	7.65698	3392.61	-5.98611
3393.83	19.298	3393.83	11.5834	3393.83	-1.38876	3393.83	23.9164	3393.83	13.9216	3393.83	2.27454
3395.06	1.58627	3395.06	13.8787	3395.06	-17.1345	3395.06	4.17896	3395.06	6.18814	3395.06	6.53699
3396.29	-2.12354	3396.29	8.17609	3396.29	-4.87845	3396.29	4.44339	3396.29	20.4565	3396.29	4.80133
3397.51	14.1685	3397.51	-9.52454	3397.51	7.37933	3397.51	6.70956	3397.51	12.7266	3397.51	27.0674
3398.74	-11.5376	3398.74	10.7768	3398.74	27.6389	3398.74	10.9775	3398.74	10.9986	3398.74	9.33539
3399.96	2.75836	3399.96	11.0802	3399.96	17.9002	3399.96	-10.7527	3399.96	23.2724	3399.96	27.6052
3401.19	11.0562	3401.19	-16.6143	3401.19	22.1634	3401.19	13.519	3401.19	25.5481	3401.19	-16.1231
3402.41	9.35593	3402.41	-8.30679	3402.41	-5.57175	3402.41	-2.20761	3402.41	7.82559	3402.41	16.1504
3403.64	7.65762	3403.64	4.00275	3403.64	12.6949	3403.64	18.0676	3403.64	8.10495	3403.64	4.42572
3404.86	21.9613	3404.86	-5.68561	3404.86	16.9635	3404.86	-11.6553	3404.86	-1.6138	3404.86	8.70297
3406.08	24.2665	3406.08	12.6277	3406.08	-2.76651	3406.08	0.623291	3406.08	16.6689	3406.08	24.9818
3407.31	26.574	3407.31	-3.05658	3407.31	9.50562	3407.31	6.90408	3407.31	0.953857	3407.31	11.2627
3408.53	18.8835	3408.53	7.26117	3408.53	13.7795	3408.53	13.1866	3408.53	23.2406	3408.53	21.5455
3409.75	23.1949	3409.75	9.58099	3409.75	-7.94476	3409.75	-2.52896	3409.75	7.52927	3409.75	21.8302
3410.98	11.5084	3410.98	7.90295	3410.98	16.3328	3410.98	3.75735	3410.98	-10.1802	3410.98	-5.88322
3412.2	15.8238	3412.2	-9.77307	3412.2	2.61221	3412.2	12.0455	3412.2	16.1123	3412.2	6.40524
3413.42	4.14111	3413.42	8.55301	3413.42	26.8934	3413.42	-3.66452	3413.42	12.4066	3413.42	-17.3044
3414.64	12.46	3414.64	10.8808	3414.64	-6.82394	3414.64	2.62692	3414.64	10.7024	3414.64	10.9874
3415.87	18.7813	3415.87	-4.789	3415.87	13.4609	3415.87	14.9206	3415.87	-4.99957	3415.87	1.28152
3417.09	7.10458	3417.09	-16.4567	3417.09	27.7476	3417.09	-0.783844	3417.09	9.30042	3417.09	9.57755
3418.31	15.4298	3418.31	-10.1223	3418.31	24.0361	3418.31	9.51355	3418.31	17.6022	3418.31	23.8755
3419.53	19.757	3419.53	28.2143	3419.53	8.32645	3419.53	-8.18715	3419.53	11.9059	3419.53	0.175293
3420.75	20.0863	3420.75	-1.44705	3420.75	10.6187	3420.75	36.1141	3420.75	12.2117	3420.75	2.47708
3421.97	26.4171	3421.97	28.8933	3421.97	2.91238	3421.97	12.4167	3421.97	16.5188	3421.97	2.7803
3423.2	22.7504	3423.2	9.23618	3423.2	7.20831	3423.2	6.72168	3423.2	6.82834	3423.2	11.0859
3424.42	13.0856	3424.42	7.58112	3424.42	25.506	3424.42	17.0284	3424.42	1.13965	3424.42	-2.60664
3425.64	9.42288	3425.64	17.9282	3425.64	5.80566	3425.64	33.3371	3425.64	15.453	3425.64	15.7028
3426.86	23.7617	3426.86	-11.7229	3426.86	-1.89316	3426.86	23.6474	3426.86	27.7679	3426.86	14.0138
3428.08	14.103	3428.08	6.62842	3428.08	2.41019	3428.08	-4.0401	3428.08	16.085	3428.08	0.327026
3429.3	21.4464	3429.3	2.98196	3429.3	12.7155	3429.3	11.2743	3429.3	5.40408	3429.3	5.64227
3430.52	28.7913	3430.52	-0.662811	3430.52	23.0222	3430.52	26.5902	3430.52	-5.2753	3430.52	10.9591
3431.74	7.13861	3431.74	17.6949	3431.74	21.3312	3431.74	12.9084	3431.74	39.0477	3431.74	-0.721848
3432.96	27.488	3432.96	22.0549	3432.96	15.642	3432.96	-20.7714	3432.96	21.3725	3432.96	19.5992
3434.18	27.8394	3434.18	6.41693	3434.18	11.9548	3434.18	-0.449417	3434.18	25.6993	3434.18	7.92216
3435.39	36.1924	3435.39	10.7808	3435.39	26.269	3435.39	-0.125809	3435.39	16.0277	3435.39	2.24675
3436.61	16.548	3436.61	-2.85281	3436.61	0.585602	3436.61	12.2001	3436.61	8.35846	3436.61	4.57372
3437.83	26.9055	3437.83	7.51575	3437.83	14.9041	3437.83	20.5279	3437.83	34.6912	3437.83	8.9026
3439.05	11.2646	3439.05	23.886	3439.05	13.224	3439.05	26.8572	3439.05	1.02539	3439.05	5.23303
3440.27	1.62637	3440.27	16.259	3440.27	-2.45375	3440.27	1.18898	3440.27	31.362	3440.27	-2.4341
3441.49	37.9897	3441.49	24.6336	3441.49	11.87	3441.49	13.5222	3441.49	31.7002	3441.49	3.90031
3442.7	14.3554	3442.7	53.0108	3442.7	4.19604	3442.7	11.8577	3442.7	24.0407	3442.7	38.2371
3443.92	28.7233	3443.92	-4.60962	3443.92	14.5241	3443.92	24.1953	3443.92	10.3833	3443.92	-1.4241
3445.14	23.0928	3445.14	1.77155	3445.14	-13.1464	3445.14	10.5343	3445.14	28.7273	3445.14	20.9162
3446.36	17.4648	3446.36	32.1554	3446.36	-0.81456	3446.36	0.875824	3446.36	21.0739	3446.36	9.25903
3447.57	41.8384	3447.57	14.541	3447.57	9.51874	3447.57	13.2188	3447.57	-2.57814	3447.57	25.6033
3448.79	28.2146	3448.79	4.9292	3448.79	21.8544	3448.79	27.5641	3448.79	5.77234	3448.79	-0.0498962
3450.01	32.5928	3450.01	9.31967	3450.01	18.192	3450.01	17.9114	3450.01	32.1248	3450.01	10.2989
3451.22	22.9728	3451.22	33.7119	3451.22	18.5313	3451.22	-9.73969	3451.22	32.4789	3451.22	44.6493
3452.44	21.3552	3452.44	24.1067	3452.44	10.8727	3452.44	24.6116	3452.44	24.8353	3452.44	7.00201
3453.65	23.7392	3453.65	6.50342	3453.65	25.2158	3453.65	16.9644	3453.65	9.1933	3453.65	29.3564
3454.87	28.1259	3454.87	2.90271	3454.87	7.56119	3454.87	15.3196	3454.87	13.5538	3454.87	17.7132
3456.08	32.5143	3456.08	11.3039	3456.08	11.9082	3456.08	5.67641	3456.08	17.9159	3456.08	32.0717
3457.3	18.9051	3457.3	17.7076	3457.3	22.2575	3457.3	30.0356	3457.3	6.28035	3457.3	14.4326
3458.51	9.29765	3458.51	10.1132	3458.51	18.6083	3458.51	26.3963	3458.51	32.6464	3458.51	14.7951
3459.73	29.6928	3459.73	46.5215	3459.73	2.96161	3459.73	28.7596	3459.73	11.015	3459.73	21.1601
3460.94	28.0895	3460.94	-1.06845	3460.94	41.3164	3460.94	27.1243	3460.94	39.3851	3460.94	19.5266
3462.16	44.4889	3462.16	21.3443	3462.16	15.6736	3462.16	5.49147	3462.16	35.7577	3462.16	25.8957
3463.37	14.8898	3463.37	37.7588	3463.37	24.0323	3463.37	1.86018	3463.37	26.1319	3463.37	36.2663
3464.59	9.29347	3464.59	26.1761	3464.59	20.3934	3464.59	18.2314	3464.59	18.5086	3464.59	28.6395
3465.8	1.69875	3465.8	30.5952	3465.8	28.7561	3465.8	18.6042	3465.8	22.8868	3465.8	21.0142
3467.01	22.1067	3467.01	31.0169	3467.01	15.1212	3467.01	14.9795	3467.01	17.2676	3467.01	33.3915
3468.23	46.5163	3468.23	31.4406	3468.23	29.4879	3468.23	-0.643677	3468.23	25.65	3468.23	23.7704
3469.44	24.9279	3469.44	25.8664	3469.44	-0.143448	3469.44	19.7351	3469.44	30.0343	3469.44	16.1513
3470.65	11.3423	3470.65	34.2951	3470.65	36.2277	3470.65	14.1165	3470.65	32.4213	3470.65	26.5348
3471.87	27.7583	3471.87	20.7255	3471.87	24.6003	3471.87	22.4994	3471.87	20.8098	3471.87	20.9199
3473.08	26.177	3473.08	19.1587	3473.08	-1.02455	3473.08	44.8848	3473.08	27.2009	3473.08	9.30757
3474.29	32.5974	3474.29	59.5938	3474.29	15.3522	3474.29	15.2718	3474.29	15.5936	3474.29	5.69687
3475.5	31.0199	3475.5	30.031	3475.5	29.7308	3475.5	25.6608	3475.5	25.9883	3475.5	40.0882
3476.72	39.4451	3476.72	16.4711	3476.72	4.11195	3476.72	42.0523	3476.72	30.3856	3476.72	36.4821
3477.93	27.872	3477.93	28.913	3477.93	18.4947	3477.93	36.4454	3477.93	38.7844	3477.93	26.8776
3479.14	40.3011	3479.14	33.3573	3479.14	42.8795	3479.14	44.8407	3479.14	27.1855	3479.14	25.2753
3480.35	40.7328	3480.35	25.8043	3480.35	11.2667	3480.35	7.2384	3480.35	39.589	3480.35	41.6755
3481.56	17.1663	3481.56	14.2532	3481.56	5.65549	3481.56	19.6377	3481.56	17.9942	3481.56	18.0774
3482.77	37.6019	3482.77	34.7043	3482.77	2.04633	3482.77	54.0391	3482.77	52.4014	3482.77	20.4814
3483.98	48.0402	3483.98	29.1584	3483.98	20.4397	3483.98	28.443	3483.98	24.8112	3483.98	28.8879
3485.19	22.4802	3485.19	15.6142	3485.19	48.8345	3485.19	42.8485	3485.19	47.2226	3485.19	3.29608
3486.4	44.9224	3486.4	26.0723	3486.4	43.2316	3486.4	11.2561	3486.4	7.6362	3486.4	29.7064
3487.61	35.3674	3487.61	32.5334	3487.61	23.6311	3487.61	9.66634	3487.61	28.0524	3487.61	14.1194
3488.82	25.8141	3488.82	24.9962	3488.82	44.0321	3488.82	22.0781	3488.82	20.4702	3488.82	26.534
3490.03	46.2629	3490.03	13.4614	3490.03	44.4352	3490.03	14.4919	3490.03	28.89	3490.03	24.9507
3491.24	68.714	3491.24	41.929	3491.24	28.8404	3491.24	32.9079	3491.24	27.3121	3491.24	11.3696
3492.45	-0.832153	3492.45	30.3994	3492.45	7.24815	3492.45	47.3264	3492.45	19.7367	3492.45	21.7911
3493.66	39.6234	3493.66	38.8716	3493.66	25.6575	3493.66	37.7466	3493.66	26.1629	3493.66	34.2142
3494.87	28.0811	3494.87	29.3462	3494.87	34.0688	3494.87	24.1688	3494.87	36.5913	3494.87	36.6395
3496.08	54.5412	3496.08	21.8232	3496.08	32.4824	3496.08	20.5932	3496.08	15.0219	3496.08	15.067
3497.29	37.0034	3497.29	38.3025	3497.29	50.8979	3497.29	33.0197	3497.29	25.4545	3497.29	27.4966
3498.5	35.4685	3498.5	14.7848	3498.5	23.316	3498.5	11.4488	3498.5	43.8899	3498.5	19.9289
3499.7	25.9352	3499.7	33.269	3499.7	35.7357	3499.7	3.87955	3499.7	46.3268	3499.7	12.3629

## Sheet: b
	-40	-39.2	-38.4	-37.6	-36.8	-36	-35.2	-34.4	-33.6	-32.8	-32	-31.2	-30.4	-29.6	-28.8	-28	-27.2	-26.4	-25.6	-24.8	-24	-23.2	-22.4	-21.6	-20.8	-20	-19.2	-18.4	-17.6	-16.8	-16	-15.2	-14.4	-13.6	-12.8	-12	-11.2	-10.4	-9.6	-8.8	-8	-7.2	-6.4	-5.6	-4.8	-4	-3.2	-2.4	-1.6
-40	0.121383	0.104041	0.108135	0.104779	0.168093	0.123401	0.134991	0.0973641	0.107567	0.146656	0.150599	0.154823	0.105958	0.138778	0.0971944	0.130598	0.117716	0.111474	0.103446	0.1325	0.113129	0.0974116	0.137562	0.0933419	0.155729	0.103952	0.0829975	0.131617	0.106409	0.15718	0.120224	0.108667	0.126894	0.110904	0.0996279	0.110624	0.112421	0.11161	0.106445	0.136578	0.103023	0.104706	0.116799	0.121602	0.113109	0.137627	0.129395	0.10967	0.0872018
-39.2	0.114414	0.112569	0.130566	0.112847	0.117337	0.132264	0.114566	0.0847372	0.120987	0.148643	0.1372	0.0973572	0.112859	0.12018	0.132855	0.135688	0.11835	0.099091	0.086635	0.107076	0.133625	0.157861	0.126587	0.160413	0.107098	0.123776	0.076446	0.116093	0.113082	0.102	0.135865	0.096179	0.126751	0.0828513	0.142991	0.115991	0.117297	0.13058	0.120043	0.122753	0.0897693	0.0864903	0.0901756	0.086256	0.11043	0.119507	0.115736	0.093796	0.103058
-38.4	0.11038	0.15163	0.11688	0.0772309	0.121526	0.110599	0.0913445	0.0982853	0.103062	0.0933689	0.117091	0.120446	0.188144	0.196489	0.134939	0.150243	0.104837	0.109372	0.123448	0.0918452	0.132887	0.129547	0.11429	0.118638	0.0948749	0.11647	0.0830775	0.108562	0.119467	0.160764	0.104135	0.146859	0.124414	0.13694	0.0929066	0.106793	0.11951	0.128857	0.121389	0.094134	0.145009	0.177687	0.10368	0.125876	0.118776	0.118068	0.116542	0.0987741	0.155794
-37.6	0.106775	0.105403	0.108028	0.0923977	0.14814	0.138177	0.109878	0.0989578	0.0940215	0.115573	0.107166	0.0988267	0.0735705	0.132096	0.195334	0.111513	0.123371	0.126769	0.114028	0.107372	0.104016	0.137725	0.0775874	0.133855	0.124445	0.126101	0.101629	0.116309	0.134893	0.12327	0.170964	0.134075	0.0895832	0.132858	0.164462	0.14402	0.118252	0.124671	0.0999193	0.120696	0.0754639	0.121146	0.102439	0.138988	0.122549	0.101854	0.0933553	0.107565	0.107891
-36.8	0.101763	0.104813	0.128616	0.137669	0.136105	0.11265	0.126552	0.133274	0.0954651	0.11694	0.098232	0.143373	0.122314	0.0842581	0.123899	0.14232	0.128763	0.144655	0.115219	0.144687	0.0863455	0.136651	0.163068	0.124865	0.131463	0.0890412	0.115874	0.0897075	0.116498	0.117629	0.104899	0.117101	0.172657	0.141971	0.096944	0.112917	0.118112	0.118881	0.112228	0.109385	0.110606	0.107266	0.111288	0.125451	0.106548	0.138689	0.10043	0.0978733	0.123702
-36	0.0826397	0.10778	0.102635	0.105093	0.112261	0.122274	0.14319	0.113268	0.120584	0.0977447	0.112145	0.102235	0.103244	0.102617	0.107691	0.0821425	0.185612	0.117343	0.130074	0.164487	0.108398	0.0995582	0.114647	0.187722	0.132338	0.125664	0.135742	0.124032	0.0941363	0.107122	0.095401	0.10452	0.115334	0.123387	0.156678	0.131767	0.142926	0.0876787	0.133344	0.11257	0.088705	0.122825	0.0944689	0.100509	0.131618	0.169307	0.0848039	0.180543	0.126434
-35.2	0.212204	0.117587	0.105032	0.130339	0.11777	0.146779	0.116504	0.170603	0.0987792	0.114937	0.107188	0.0830431	0.0900219	0.0854091	0.13021	0.0843333	0.117161	0.0910333	0.165476	0.142321	0.12034	0.0998057	0.13064	0.100326	0.118361	0.143889	0.166979	0.120477	0.111955	0.142606	0.0946698	0.0995277	0.145273	0.187647	0.15502	0.0880151	0.120532	0.128441	0.107399	0.109042	0.11347	0.129412	0.143723	0.0953707	0.0958539	0.107475	0.0886326	0.119438	0.0880753
-34.4	0.0835658	0.0968123	0.0960914	0.117326	0.148773	0.0763369	0.111278	0.0948084	0.101433	0.105199	0.107155	0.0915473	0.0697025	0.101313	0.105906	0.104696	0.107174	0.0899593	0.10495	0.110222	0.142601	0.138707	0.0913398	0.0942244	0.139314	0.106852	0.180284	0.078452	0.0956747	0.0974502	0.20907	0.105438	0.136041	0.113868	0.115223	0.0857364	0.102858	0.162616	0.16443	0.132106	0.122597	0.102597	0.0841624	0.117706	0.0881559	0.102824	0.10758	0.113143	0.127665
-33.6	0.128527	0.113216	0.0987894	0.121861	0.150797	0.101044	0.106379	0.10751	0.144139	0.126289	0.106237	0.108382	0.12334	0.0903322	0.0847085	0.0872108	0.113578	0.132244	0.0965231	0.148236	0.137688	0.118755	0.127384	0.123371	0.127323	0.101695	0.102991	0.162094	0.0976543	0.16094	0.0954174	0.125015	0.146115	0.109909	0.0965459	0.125141	0.158654	0.121354	0.126864	0.11036	0.11815	0.121381	0.117515	0.124186	0.0938143	0.109427	0.0875628	0.0969481	0.124224
-32.8	0.096497	0.148407	0.0948038	0.124679	0.0970401	0.108832	0.124006	0.132101	0.127443	0.110561	0.0883723	0.137078	0.101062	0.114054	0.133026	0.0948429	0.086639	0.123491	0.0973265	0.101739	0.088451	0.0970386	0.123544	0.10678	0.170847	0.0799615	0.0960139	0.132179	0.130408	0.125388	0.0989	0.132851	0.132731	0.105773	0.160853	0.122013	0.12761	0.103818	0.11031	0.134585	0.0887178	0.123658	0.0888308	0.125241	0.145536	0.0994681	0.09894	0.100177	0.14646
-32	0.110312	0.0957139	0.166884	0.107192	0.0924627	0.0884125	0.102782	0.10769	0.111209	0.111439	0.115971	0.102601	0.0905241	0.106268	0.124766	0.127984	0.151164	0.0895365	0.104388	0.100835	0.122364	0.116858	0.112389	0.132868	0.118976	0.138086	0.159566	0.119947	0.102392	0.125297	0.107354	0.0967437	0.134716	0.130987	0.124997	0.0999226	0.117146	0.11737	0.0981917	0.136509	0.128461	0.122142	0.115302	0.0759141	0.113535	0.0834654	0.131343	0.156392	0.0901805
-31.2	0.134981	0.166058	0.103524	0.101012	0.133245	0.132841	0.0995172	0.117684	0.0874253	0.133264	0.11478	0.105302	0.10971	0.0974881	0.108378	0.0871384	0.104147	0.118204	0.0960146	0.128146	0.0963636	0.0924943	0.08233	0.14972	0.0931914	0.108024	0.122936	0.0972208	0.111368	0.115012	0.0779541	0.098712	0.111542	0.108634	0.10422	0.0884817	0.0793193	0.142143	0.140932	0.10052	0.0971885	0.11043	0.116408	0.124701	0.107747	0.0896402	0.111526	0.123065	0.0966619
-30.4	0.128302	0.104561	0.113802	0.134005	0.136625	0.101388	0.0882011	0.134706	0.12314	0.0808509	0.115276	0.114231	0.0977072	0.119241	0.0979642	0.125178	0.118252	0.0823907	0.106359	0.162683	0.10146	0.103873	0.117371	0.102155	0.0946926	0.08465	0.120082	0.0964895	0.112455	0.0889175	0.12392	0.118349	0.097588	0.0992085	0.143357	0.11113	0.141794	0.131685	0.0909382	0.103827	0.118932	0.148538	0.113224	0.105693	0.151079	0.110038	0.0947773	0.107925	0.0843949
-29.6	0.118854	0.0932325	0.133145	0.123414	0.126549	0.139191	0.122465	0.0948075	0.146771	0.146522	0.0921943	0.0983468	0.123161	0.103574	0.117717	0.148751	0.125503	0.100712	0.127114	0.136146	0.139126	0.0934742	0.0876372	0.137188	0.125563	0.116939	0.108836	0.103326	0.123178	0.108681	0.0941293	0.120591	0.0989156	0.107164	0.165692	0.121675	0.120237	0.122449	0.131915	0.0961907	0.106788	0.101268	0.101362	0.112178	0.113256	0.128607	0.147183	0.118897	0.109295
-28.8	0.0973562	0.10704	0.110682	0.123424	0.105016	0.0742333	0.130345	0.0831777	0.107479	0.123628	0.12825	0.139206	0.106029	0.104489	0.105402	0.0836041	0.0956262	0.124977	0.124364	0.10715	0.153759	0.104135	0.131721	0.134982	0.142241	0.115765	0.0965567	0.104318	0.124977	0.113338	0.154317	0.137984	0.10555	0.116968	0.0962807	0.108116	0.0776115	0.0914132	0.0871189	0.104983	0.107878	0.14005	0.131207	0.1119	0.133549	0.130257	0.162953	0.100621	0.122607
-28	0.134557	0.161528	0.124091	0.114707	0.101418	0.115153	0.121122	0.138769	0.0881219	0.106711	0.113567	0.122354	0.165869	0.119516	0.0996419	0.150005	0.143635	0.0900331	0.118495	0.121624	0.0913112	0.117838	0.121302	0.125419	0.117511	0.112003	0.0976715	0.14726	0.0957354	0.147521	0.100134	0.0910954	0.140056	0.151474	0.177557	0.148126	0.117115	0.130177	0.137522	0.145841	0.116852	0.110439	0.125374	0.119183	0.11056	0.119591	0.132875	0.132914	0.125544
-27.2	0.10877	0.0847385	0.129471	0.122471	0.096671	0.111245	0.0961914	0.112765	0.124486	0.120395	0.180444	0.119552	0.0826698	0.125435	0.116165	0.0873711	0.110087	0.143207	0.133993	0.128084	0.110823	0.121605	0.0834971	0.116498	0.122906	0.112628	0.117519	0.131167	0.116564	0.124763	0.112136	0.103004	0.099596	0.150285	0.1734	0.0922084	0.117201	0.101071	0.13461	0.114266	0.120812	0.133845	0.118147	0.113406	0.119177	0.0968074	0.109926	0.0989972	0.116976
-26.4	0.0971061	0.122613	0.0954914	0.105897	0.103351	0.0957872	0.100646	0.0979035	0.0924081	0.0966801	0.101332	0.123336	0.114385	0.0933142	0.117094	0.150694	0.0906972	0.127603	0.132466	0.0831623	0.107639	0.10954	0.0986595	0.150084	0.102402	0.116606	0.104819	0.104523	0.115971	0.105206	0.12167	0.104722	0.12502	0.10923	0.145637	0.126549	0.121252	0.117498	0.110337	0.132581	0.102716	0.111452	0.118871	0.116027	0.0958458	0.0833438	0.0915293	0.0900946	0.099144
-25.6	0.135977	0.109711	0.1022	0.130876	0.101654	0.114776	0.0774035	0.101371	0.101309	0.109311	0.113864	0.122776	0.0884568	0.0789733	0.107194	0.133699	0.109656	0.0914132	0.105814	0.0901053	0.10092	0.100369	0.112063	0.0909647	0.14346	0.108306	0.115135	0.0947042	0.0952812	0.127977	0.115235	0.114387	0.149351	0.126554	0.104067	0.142993	0.124393	0.141759	0.124745	0.124652	0.103554	0.114389	0.101542	0.0859856	0.0930388	0.120652	0.0962231	0.0892031	0.137487
-24.8	0.155524	0.114852	0.111718	0.107208	0.0915781	0.106348	0.112905	0.136584	0.132377	0.149084	0.0990197	0.114963	0.0998274	0.11847	0.135416	0.112255	0.0801153	0.117816	0.11133	0.128792	0.0944308	0.123204	0.110433	0.172789	0.128078	0.110109	0.108466	0.0943152	0.111496	0.122786	0.0722706	0.0968861	0.14154	0.10775	0.115218	0.109762	0.110897	0.113695	0.117237	0.140444	0.128684	0.105339	0.0922142	0.108324	0.0842774	0.153108	0.101615	0.083158	0.130495
-24	0.117094	0.120296	0.142541	0.0787678	0.160161	0.136401	0.129131	0.085251	0.124416	0.0961646	0.106741	0.104258	0.0948576	0.109884	0.109405	0.105167	0.120563	0.10585	0.136342	0.125942	0.147518	0.078722	0.136359	0.133901	0.147662	0.120851	0.0801958	0.110264	0.089726	0.0953847	0.117703	0.143829	0.117758	0.120188	0.0832065	0.139786	0.0965946	0.155681	0.120994	0.111643	0.12726	0.103956	0.109919	0.129264	0.131359	0.147271	0.0931787	0.114413	0.134664
-23.2	0.136932	0.111741	0.161046	0.0993102	0.127376	0.122798	0.112985	0.107222	0.120876	0.10587	0.0834489	0.10439	0.146763	0.127552	0.104084	0.156547	0.0967925	0.165641	0.123933	0.131191	0.0945475	0.113178	0.111922	0.134081	0.134709	0.105783	0.105375	0.112521	0.0932939	0.117024	0.0940835	0.087371	0.101515	0.127962	0.102694	0.0864241	0.109682	0.101307	0.118026	0.13046	0.106838	0.111832	0.122296	0.104574	0.148529	0.1229	0.120595	0.108226	0.135458
-22.4	0.105217	0.109987	0.137296	0.101583	0.0994198	0.165841	0.0933488	0.0959385	0.10968	0.0966421	0.0751009	0.100422	0.15048	0.103192	0.103531	0.140812	0.0958229	0.103657	0.0928932	0.136944	0.10818	0.124187	0.110292	0.150644	0.162919	0.0969144	0.128784	0.0906393	0.0912886	0.15036	0.118241	0.135236	0.10738	0.113869	0.0993128	0.084255	0.117443	0.146607	0.149691	0.101514	0.11767	0.13016	0.0948886	0.10689	0.103302	0.127793	0.10711	0.145312	0.104361
-21.6	0.150289	0.152245	0.0981125	0.143808	0.107749	0.138165	0.118215	0.133904	0.118295	0.11681	0.131884	0.0973263	0.123246	0.102677	0.112356	0.11632	0.146398	0.138531	0.114324	0.121854	0.120948	0.115954	0.143197	0.114763	0.120855	0.116101	0.106866	0.127392	0.1031	0.103938	0.122405	0.107461	0.0986698	0.138943	0.0942537	0.092668	0.120322	0.118803	0.132178	0.0989267	0.0933865	0.125316	0.0964258	0.0946297	0.157853	0.192755	0.085118	0.0843135	0.0925428
-20.8	0.101594	0.0936543	0.0898393	0.0857687	0.086943	0.105815	0.162758	0.09988	0.117628	0.122752	0.118341	0.124316	0.114334	0.0928753	0.121889	0.111572	0.0883251	0.102442	0.136794	0.113474	0.126108	0.140105	0.120012	0.158564	0.118302	0.122738	0.0970521	0.172936	0.129296	0.111374	0.0825062	0.114927	0.124449	0.142554	0.0945952	0.123929	0.129477	0.114138	0.123082	0.153398	0.111546	0.139693	0.10628	0.106191	0.132861	0.131726	0.123071	0.114298	0.111762
-20	0.138119	0.125313	0.106133	0.107607	0.108483	0.135758	0.121447	0.119251	0.070647	0.123279	0.105744	0.108542	0.122122	0.121426	0.0859427	0.137601	0.103025	0.132061	0.117512	0.100907	0.112641	0.0916972	0.0852976	0.134933	0.119438	0.130444	0.0971989	0.131822	0.107984	0.0989691	0.105452	0.131897	0.126039	0.115659	0.119947	0.0888883	0.112589	0.0915421	0.112682	0.105706	0.0845345	0.118619	0.0749319	0.105792	0.13903	0.132306	0.0975489	0.128481	0.171748
-19.2	0.106875	0.112562	0.138193	0.0819902	0.0873654	0.142681	0.135584	0.0968844	0.0929396	0.0762634	0.121968	0.115874	0.0963675	0.0867106	0.093578	0.0978519	0.135372	0.14119	0.101	0.145373	0.149214	0.118281	0.124578	0.151033	0.115051	0.105901	0.115251	0.0881337	0.0876545	0.0910147	0.0866711	0.151845	0.124822	0.0786657	0.106987	0.102786	0.117082	0.106272	0.0834502	0.105793	0.122874	0.128907	0.162698	0.116603	0.0821942	0.117955	0.137651	0.139126	0.0938245
-18.4	0.132977	0.1143	0.110779	0.126904	0.103578	0.103223	0.106655	0.132039	0.114786	0.15697	0.108635	0.08763	0.0927171	0.137007	0.0889892	0.125446	0.109587	0.124837	0.0818338	0.123245	0.0921403	0.112648	0.121162	0.140603	0.11693	0.12115	0.131691	0.0906916	0.128216	0.133001	0.117502	0.0952284	0.116549	0.130783	0.0854267	0.130862	0.0832051	0.105562	0.0991038	0.115707	0.0947018	0.0854458	0.120711	0.115462	0.105975	0.0728964	0.103603	0.11409	0.11428
-17.6	0.111558	0.0833899	0.109906	0.0917188	0.099431	0.136683	0.117429	0.145852	0.110689	0.132599	0.136067	0.0964809	0.0848948	0.0878481	0.0854134	0.147935	0.124361	0.11434	0.129762	0.107057	0.110899	0.123802	0.100716	0.153755	0.13823	0.0748557	0.120225	0.133213	0.125169	0.127028	0.099054	0.0907153	0.136852	0.127493	0.0993221	0.10223	0.115442	0.108204	0.0763006	0.113272	0.111413	0.134357	0.122123	0.121361	0.154825	0.0960806	0.105363	0.140873	0.119474
-16.8	0.0961663	0.150499	0.116409	0.101629	0.103485	0.0996439	0.11042	0.101509	0.0973002	0.0813978	0.0927383	0.133427	0.109602	0.124033	0.108087	0.14171	0.102744	0.130247	0.127101	0.168305	0.0983227	0.10649	0.116433	0.109203	0.112318	0.118317	0.118841	0.0903064	0.102843	0.112646	0.104449	0.146713	0.106764	0.0945896	0.103629	0.154647	0.159873	0.0976592	0.124039	0.105482	0.111374	0.101321	0.129732	0.104717	0.095224	0.135305	0.0706008	0.110719	0.106079
-16	0.123902	0.123203	0.144101	0.114023	0.11761	0.131268	0.0900126	0.156043	0.0931054	0.12998	0.12119	0.0864972	0.0978133	0.13439	0.103646	0.114169	0.131607	0.127945	0.102098	0.129255	0.0841435	0.106319	0.127891	0.10667	0.108046	0.0949548	0.105445	0.130037	0.101299	0.134274	0.109668	0.110262	0.108175	0.127018	0.107553	0.0902122	0.10523	0.159076	0.122348	0.086993	0.109207	0.133122	0.106519	0.103825	0.108773	0.102128	0.106997	0.14323	0.10133
-15.2	0.111362	0.0986027	0.142721	0.117251	0.113673	0.095954	0.0977202	0.102967	0.117705	0.116733	0.107439	0.103315	0.124738	0.100391	0.132828	0.10852	0.104469	0.105361	0.112165	0.105207	0.126302	0.104873	0.113335	0.108127	0.135112	0.0850317	0.115219	0.069352	0.0907575	0.101079	0.112774	0.116987	0.14683	0.112777	0.101565	0.100682	0.137104	0.133848	0.0824983	0.102891	0.0963509	0.114949	0.103891	0.13091	0.0977947	0.0967067	0.109932	0.129152	0.0761572
-14.4	0.109969	0.126135	0.115335	0.120492	0.0974582	0.0864446	0.102866	0.0911748	0.116822	0.111536	0.129047	0.128174	0.10648	0.116908	0.126163	0.0947605	0.0968096	0.103077	0.100615	0.119598	0.116705	0.0884293	0.101704	0.0917986	0.0864642	0.111402	0.0838973	0.09699	0.113269	0.0962745	0.100809	0.0855769	0.1168	0.0991208	0.113842	0.0987981	0.10441	0.141879	0.1145	0.11661	0.0829513	0.173974	0.171147	0.122797	0.136836	0.125512	0.112556	0.125503	0.0811644
-13.6	0.102434	0.1064	0.104966	0.127205	0.171976	0.0780956	0.0989396	0.118461	0.12081	0.0835686	0.121982	0.10857	0.102523	0.0965961	0.11709	0.112799	0.172721	0.0846757	0.0928921	0.112562	0.115651	0.17093	0.150023	0.123562	0.141521	0.134102	0.0831774	0.136175	0.101338	0.0947665	0.1295	0.133773	0.166669	0.146308	0.123695	0.0944325	0.157227	0.104144	0.130685	0.0951176	0.108634	0.158185	0.104852	0.0838557	0.145064	0.167557	0.11342	0.0961391	0.101313
-12.8	0.0994937	0.110995	0.0857987	0.126731	0.0961929	0.0913009	0.117298	0.112173	0.137502	0.0876695	0.119962	0.101329	0.155965	0.167141	0.110388	0.091324	0.134497	0.10491	0.142713	0.163112	0.112236	0.133926	0.100544	0.0936593	0.126246	0.112131	0.106393	0.141532	0.157624	0.11135	0.113865	0.12677	0.0975876	0.14244	0.10687	0.101156	0.111357	0.114122	0.105155	0.136759	0.120426	0.128977	0.117399	0.107382	0.161957	0.106398	0.120622	0.124958	0.0990965
-12	0.117369	0.0940515	0.0989177	0.132901	0.115853	0.111064	0.0710237	0.119519	0.118906	0.09006	0.127085	0.122798	0.0934538	0.120059	0.114543	0.10806	0.10635	0.076537	0.105624	0.098143	0.0958941	0.115302	0.100362	0.108852	0.104096	0.130984	0.171373	0.116486	0.108869	0.138439	0.112069	0.120265	0.10326	0.107281	0.0916793	0.110478	0.131607	0.0997763	0.125159	0.1247	0.100852	0.136207	0.0720994	0.102959	0.112994	0.126181	0.136905	0.120116	0.1101
-11.2	0.110968	0.112659	0.0893833	0.106498	0.131256	0.0732672	0.092487	0.0914994	0.105358	0.109678	0.118861	0.0790811	0.0997337	0.0896915	0.100651	0.0792635	0.115943	0.142588	0.0893567	0.109604	0.13829	0.15307	0.110684	0.135149	0.0974516	0.0976786	0.12631	0.111642	0.108703	0.11783	0.133699	0.112656	0.110745	0.0794408	0.114557	0.0956497	0.115628	0.136512	0.098659	0.169717	0.11331	0.127217	0.102841	0.130339	0.110603	0.121916	0.104421	0.096731	0.106096
-10.4	0.104015	0.104845	0.117667	0.113672	0.144388	0.10275	0.152213	0.0952333	0.0992405	0.128147	0.12286	0.0962677	0.123211	0.0946279	0.0939775	0.0898076	0.0654237	0.115123	0.108373	0.107229	0.137254	0.155427	0.151982	0.109927	0.105115	0.125366	0.102035	0.097475	0.132988	0.129084	0.0918831	0.101879	0.105193	0.122871	0.110575	0.116205	0.111958	0.0830521	0.0930539	0.100311	0.135295	0.115607	0.143873	0.0971999	0.0793407	0.0963359	0.124873	0.12369	0.128556
-9.6	0.124698	0.117187	0.0894195	0.103663	0.110491	0.100892	0.108401	0.115923	0.123494	0.0959307	0.153572	0.0823891	0.115367	0.100413	0.0981174	0.111697	0.126589	0.0983822	0.081418	0.105306	0.127323	0.122744	0.0930849	0.142927	0.092668	0.100208	0.0986739	0.12255	0.119797	0.113855	0.127457	0.113989	0.114876	0.109684	0.101498	0.0957467	0.0922331	0.103648	0.0971657	0.178305	0.0996153	0.118407	0.0891612	0.0921278	0.0982822	0.0981327	0.153558	0.141858	0.0997286
-8.8	0.110722	0.101001	0.116326	0.143979	0.139347	0.139856	0.102838	0.125046	0.0952731	0.101906	0.0925795	0.104676	0.0808906	0.109246	0.0934035	0.113658	0.102003	0.15424	0.107008	0.100394	0.144108	0.106506	0.120848	0.166841	0.101232	0.080814	0.107858	0.111495	0.140464	0.132231	0.119888	0.100078	0.106755	0.121822	0.0891432	0.152915	0.109682	0.0919318	0.125268	0.122923	0.121232	0.107336	0.116753	0.106146	0.128191	0.0840545	0.0955544	0.12748	0.100275
-8	0.104648	0.092979	0.101291	0.114297	0.12557	0.15186	0.134275	0.0931592	0.169783	0.0907139	0.139525	0.131537	0.114853	0.127697	0.0868525	0.107672	0.121103	0.115162	0.080672	0.115295	0.13058	0.146751	0.108598	0.0958535	0.132045	0.0864887	0.111498	0.169847	0.0800148	0.0886535	0.12358	0.125757	0.169625	0.0873749	0.0869253	0.109258	0.134795	0.0963842	0.151808	0.122527	0.115662	0.0986326	0.114772	0.12567	0.106733	0.0963718	0.104635	0.139318	0.129288
-7.2	0.121311	0.142857	0.112687	0.141469	0.0984316	0.0972957	0.113255	0.128291	0.0958814	0.0941351	0.111334	0.102334	0.134939	0.0996611	0.114437	0.0888501	0.108972	0.0853532	0.10243	0.116062	0.144934	0.105689	0.117051	0.115686	0.0945872	0.100871	0.0880409	0.100276	0.163514	0.119712	0.123168	0.136151	0.129496	0.121205	0.116258	0.128755	0.0940986	0.146567	0.115264	0.125977	0.102926	0.098147	0.0972302	0.161611	0.0998052	0.107719	0.10565	0.113702	0.117473
-6.4	0.135857	0.122557	0.102094	0.13115	0.134183	0.0997223	0.138055	0.111785	0.127302	0.105491	0.118379	0.100762	0.0921238	0.0935338	0.114586	0.115317	0.117503	0.100898	0.139378	0.143736	0.114796	0.11726	0.079555	0.125664	0.101995	0.130899	0.116272	0.0746257	0.102783	0.0843431	0.0992185	0.0887287	0.139366	0.113205	0.126453	0.0844555	0.119531	0.0818813	0.135071	0.111451	0.117936	0.106391	0.118077	0.105232	0.101403	0.1165	0.115212	0.0999598	0.111409
-5.6	0.103244	0.121014	0.151693	0.104778	0.14396	0.130551	0.136579	0.142426	0.111664	0.0955412	0.124454	0.13185	0.114386	0.0977301	0.109033	0.106704	0.143486	0.107063	0.0887145	0.174778	0.115405	0.127105	0.108072	0.0954479	0.0951309	0.117019	0.0852585	0.11054	0.0877339	0.101481	0.147524	0.0973833	0.105914	0.124891	0.139776	0.0996121	0.0839112	0.118436	0.104693	0.120843	0.115444	0.0961481	0.148487	0.118557	0.0919753	0.11389	0.0817243	0.103632	0.108401
-4.8	0.0798349	0.103619	0.0810883	0.105656	0.112236	0.14864	0.178467	0.130183	0.124274	0.112999	0.0966138	0.0826406	0.115023	0.0772032	0.105221	0.117134	0.0969424	0.123988	0.083828	0.136253	0.0998787	0.136043	0.0888058	0.118787	0.0901413	0.116557	0.115879	0.0981908	0.109708	0.120347	0.113844	0.111915	0.148324	0.0996997	0.152675	0.0840417	0.128083	0.121542	0.121489	0.11444	0.111461	0.142593	0.100073	0.13918	0.128034	0.113398	0.122014	0.142646	0.118977
-4	0.13063	0.100335	0.129731	0.166767	0.138901	0.122237	0.106601	0.0812401	0.111405	0.0925087	0.10132	0.175291	0.0764682	0.135254	0.0891458	0.122225	0.121705	0.100498	0.0949189	0.108357	0.108112	0.133719	0.106626	0.104011	0.108313	0.147131	0.111128	0.107219	0.10615	0.112492	0.0705901	0.124596	0.130054	0.0993109	0.100798	0.127561	0.0809227	0.0858105	0.0787269	0.160287	0.118684	0.15541	0.137558	0.112209	0.103657	0.134157	0.118479	0.0963031	0.0852505
-3.2	0.0996878	0.110766	0.157062	0.101941	0.10004	0.119001	0.0886013	0.100647	0.111204	0.105425	0.120045	0.111795	0.0993116	0.123904	0.100708	0.124367	0.115336	0.0856811	0.178212	0.110177	0.136111	0.0998159	0.077332	0.0999719	0.110553	0.0880734	0.139515	0.0878036	0.0932416	0.0986292	0.109909	0.131054	0.0779633	0.105224	0.138492	0.133675	0.15236	0.132138	0.124364	0.173492	0.126797	0.100764	0.0918407	0.111394	0.077889	0.117085	0.0967471	0.105276	0.0979457
-2.4	0.10933	0.107081	0.0952323	0.0947884	0.116829	0.0975286	0.10589	0.118783	0.0972778	0.0863235	0.100837	0.0933335	0.121106	0.135789	0.0997511	0.10901	0.118806	0.124003	0.0992001	0.113809	0.106606	0.151457	0.120381	0.0978002	0.0811762	0.11923	0.0989963	0.0925252	0.0902642	0.10289	0.121606	0.076425	0.0977456	0.114105	0.148157	0.112371	0.0951306	0.0927649	0.123523	0.131416	0.160665	0.15649	0.111544	0.0884621	0.134424	0.0827794	0.0813643	0.154769	0.11372
-1.6	0.0822443	0.0829836	0.135602	0.123936	0.0983591	0.102143	0.111288	0.102102	0.0971272	0.0997163	0.109187	0.121505	0.115513	0.124447	0.107449	0.107582	0.106824	0.132428	0.0993507	0.120548	0.103842	0.1295	0.113067	0.11888	0.0902991	0.142966	0.130787	0.114671	0.0902472	0.0849291	0.119049	0.114642	0.138914	0.114273	0.118152	0.0839824	0.0978738	0.103574	0.115051	0.0928003	0.0950286	0.0859525	0.0879373	0.0926886	0.093558	0.109487	0.136251	0.0974237	0.132465
-0.8	0.132173	0.102938	0.157575	0.085833	0.111999	0.110136	0.0996649	0.143936	0.12453	0.119874	0.102291	0.109231	0.118446	0.11197	0.0816124	0.0950522	0.101578	0.112392	0.100059	0.113939	0.0923343	0.107316	0.118682	0.113723	0.0977534	0.122489	0.0970478	0.0886929	0.105307	0.126645	0.10311	0.157025	0.109628	0.135551	0.101345	0.145828	0.122612	0.0813669	0.100561	0.116101	0.125075	0.117838	0.15559	0.111696	0.146264	0.100511	0.106573	0.12676	0.121769
0	0.112478	0.111081	0.095687	0.0908689	0.0882422	0.102121	0.101197	0.0892738	0.0866847	0.0762442	0.118571	0.135906	0.117182	0.110012	0.0964605	0.127683	0.10701	0.102316	0.165091	0.141607	0.132927	0.121496	0.090986	0.0944674	0.0967328	0.13521	0.116591	0.128003	0.102602	0.13291	0.144678	0.117285	0.0976684	0.105049	0.133632	0.122043	0.0827556	0.0937468	0.117601	0.114448	0.133177	0.143755	0.0893838	0.124915	0.0730863	0.123121	0.11244	0.124748	0.126103
0.8	0.105504	0.136607	0.0869238	0.10047	0.0939827	0.110612	0.0918236	0.0767239	0.0803909	0.122108	0.11035	0.0928822	0.144159	0.090483	0.120662	0.0983372	0.120934	0.118121	0.10929	0.0989058	0.152762	0.15526	0.125666	0.106573	0.134291	0.141298	0.106355	0.0998036	0.134561	0.103559	0.125254	0.107629	0.114203	0.0976577	0.121756	0.154642	0.127819	0.112968	0.106567	0.0937719	0.110295	0.147526	0.122473	0.0983606	0.137697	0.102266	0.0972139	0.138116	0.199743
1.6	0.128769	0.165343	0.141567	0.106766	0.102424	0.115092	0.100356	0.120973	0.128645	0.123504	0.0936471	0.118065	0.104059	0.0971594	0.0985143	0.122158	0.0861617	0.109653	0.13671	0.11727	0.153808	0.151882	0.126579	0.150526	0.125949	0.125215	0.114595	0.0907847	0.130946	0.0861913	0.107949	0.122189	0.107355	0.111686	0.165213	0.133287	0.11726	0.119912	0.0910835	0.106137	0.117617	0.105144	0.110562	0.139162	0.152363	0.104804	0.119625	0.128906	0.141407
2.4	0.105938	0.124696	0.140893	0.157842	0.111858	0.137775	0.107169	0.11466	0.0786875	0.13549	0.124639	0.162712	0.0847708	0.103491	0.085881	0.112353	0.093051	0.139033	0.124213	0.108282	0.0970767	0.0960849	0.12194	0.122851	0.0876995	0.0942092	0.10983	0.0824886	0.122881	0.101098	0.112289	0.12404	0.146773	0.110845	0.0868937	0.140688	0.170829	0.0896549	0.142521	0.100786	0.118379	0.0998076	0.114329	0.142866	0.0836143	0.131016	0.076856	0.128234	0.116772
3.2	0.12337	0.0814396	0.123419	0.170644	0.116627	0.0832225	0.116175	0.143616	0.151467	0.147327	0.103404	0.124484	0.128546	0.114968	0.106215	0.109543	0.0913277	0.163257	0.0868392	0.0931575	0.104623	0.121119	0.0979549	0.102082	0.110754	0.170644	0.13174	0.108884	0.0953809	0.0898277	0.100487	0.0919017	0.122437	0.0924244	0.139808	0.108715	0.12126	0.102542	0.129102	0.124468	0.132822	0.12519	0.121585	0.10396	0.122454	0.15744	0.124601	0.148574	0.0939117
4	0.0892465	0.11721	0.0963816	0.13159	0.157645	0.113949	0.173003	0.108935	0.110208	0.122208	0.10583	0.148009	0.0914142	0.100365	0.12345	0.0792407	0.124777	0.136927	0.109665	0.108778	0.0968254	0.106195	0.0790022	0.0903936	0.0875957	0.132465	0.139609	0.0997381	0.0947293	0.0839977	0.128326	0.0899341	0.0964601	0.109879	0.0825872	0.0855974	0.149525	0.115843	0.125578	0.142203	0.139286	0.12717	0.0982556	0.116123	0.111109	0.175309	0.110764	0.082535	0.111839
4.8	0.103782	0.113282	0.141481	0.125198	0.0828217	0.139624	0.120296	0.116668	0.111557	0.112072	0.0971508	0.120784	0.119539	0.129003	0.111128	0.121065	0.112045	0.124851	0.0898947	0.112106	0.0912019	0.102502	0.114456	0.106248	0.118205	0.107147	0.177012	0.131981	0.11766	0.128772	0.0990044	0.11835	0.0817952	0.0837938	0.0926849	0.0966912	0.124523	0.0927094	0.123998	0.0921108	0.0951599	0.108568	0.105832	0.112631	0.140984	0.0895899	0.0914273	0.10865	0.104143
5.6	0.123017	0.131314	0.103106	0.114149	0.0825958	0.115193	0.127728	0.14716	0.204103	0.118144	0.0934563	0.10646	0.114611	0.0869268	0.12782	0.11942	0.187735	0.132611	0.110679	0.137327	0.147983	0.0872381	0.131708	0.132617	0.111579	0.13355	0.103592	0.0989413	0.112786	0.0919247	0.155208	0.126656	0.0865885	0.103245	0.132147	0.0926131	0.109931	0.124306	0.0915772	0.146675	0.133538	0.114417	0.150512	0.104715	0.11009	0.129129	0.113527	0.0935604	0.118806
6.4	0.0837174	0.128321	0.11958	0.15208	0.0935213	0.0983504	0.137322	0.105958	0.126282	0.159975	0.115574	0.0807066	0.104069	0.091814	0.122449	0.100502	0.103604	0.149467	0.115382	0.150774	0.105521	0.110738	0.113557	0.13193	0.108753	0.124503	0.10455	0.123567	0.116367	0.0978678	0.114979	0.080633	0.116069	0.0948548	0.0968215	0.103194	0.130346	0.0844055	0.0874896	0.126083	0.187444	0.138507	0.12448	0.131064	0.10967	0.122119	0.11954	0.119397	0.148549
7.2	0.125163	0.0935401	0.134554	0.0916006	0.0964668	0.116153	0.097929	0.106843	0.140609	0.130852	0.141188	0.209368	0.119168	0.113938	0.136654	0.125588	0.135065	0.118915	0.0894468	0.103853	0.108048	0.11991	0.131213	0.0995289	0.124993	0.126641	0.093685	0.0987326	0.0837102	0.110184	0.111223	0.104027	0.0953137	0.138724	0.13782	0.131396	0.108936	0.105688	0.120493	0.128212	0.126275	0.137557	0.123656	0.123541	0.0956591	0.0908368	0.14318	0.0937805	0.0825545
8	0.123381	0.129661	0.115781	0.124734	0.130738	0.11798	0.114984	0.0853881	0.12898	0.119038	0.142317	0.153731	0.181854	0.145358	0.196823	0.143559	0.153352	0.0981366	0.11514	0.0889406	0.126748	0.106129	0.112805	0.0866243	0.0860848	0.101519	0.085981	0.110393	0.118794	0.102065	0.102129	0.135523	0.0792038	0.121059	0.105252	0.107362	0.116265	0.14829	0.137997	0.0996224	0.10899	0.121253	0.135889	0.130729	0.0899044	0.1028	0.122265	0.0940736	0.11613
8.8	0.0892254	0.112095	0.0889853	0.112735	0.156589	0.154933	0.11888	0.129203	0.0773559	0.0955398	0.094835	0.0981522	0.134137	0.185816	0.13901	0.117336	0.143966	0.118499	0.119792	0.108524	0.0939451	0.113044	0.117225	0.101848	0.100614	0.104903	0.0858015	0.123844	0.128351	0.0962359	0.120318	0.11978	0.115218	0.0849555	0.123191	0.0833751	0.133095	0.142965	0.117819	0.122187	0.13085	0.110377	0.126472	0.129596	0.0680338	0.128922	0.0792894	0.100222	0.111531
9.6	0.109394	0.0848425	0.0884788	0.132157	0.146892	0.103949	0.165818	0.0954506	0.122897	0.101089	0.116631	0.0904343	0.156799	0.171704	0.125979	0.141087	0.1564	0.111415	0.0827189	0.10959	0.143831	0.165544	0.117729	0.133682	0.103968	0.111534	0.127016	0.0898082	0.139474	0.121398	0.125	0.13038	0.122709	0.125352	0.0922027	0.111915	0.115986	0.12424	0.111583	0.10329	0.0892512	0.138634	0.114946	0.146933	0.13375	0.0950735	0.103487	0.143155	0.0893918
10.4	0.0990341	0.140421	0.11339	0.0875833	0.141399	0.115085	0.121597	0.122305	0.149175	0.132543	0.0794284	0.093889	0.119577	0.119664	0.114129	0.144119	0.112307	0.139536	0.149363	0.086463	0.116547	0.108651	0.102315	0.155125	0.116175	0.194564	0.112425	0.139544	0.11588	0.0895682	0.13525	0.10199	0.108682	0.100217	0.11522	0.091977	0.125404	0.0954214	0.118405	0.0913272	0.131966	0.10895	0.0928788	0.0930885	0.0826135	0.115655	0.110554	0.0914758	0.109031
11.2	0.101503	0.103436	0.117756	0.131911	0.112181	0.117902	0.12406	0.0863149	0.110231	0.124335	0.089528	0.124516	0.0891265	0.0915737	0.0972729	0.165119	0.121315	0.164618	0.1025	0.118529	0.105412	0.113388	0.136476	0.0912075	0.0989186	0.0965911	0.11661	0.129761	0.133149	0.124502	0.123765	0.125105	0.105228	0.0957933	0.117376	0.106912	0.133843	0.11145	0.152805	0.105735	0.0798788	0.112026	0.119673	0.144442	0.135323	0.11541	0.10513	0.0869703	0.0995494
12	0.109019	0.0840629	0.125894	0.146896	0.130958	0.108405	0.12631	0.11712	0.118485	0.116277	0.0925578	0.0997764	0.0938359	0.18831	0.104624	0.123713	0.161746	0.171092	0.166772	0.138666	0.111926	0.156502	0.0814609	0.117213	0.13884	0.118983	0.121246	0.139185	0.166134	0.11065	0.120412	0.130708	0.123072	0.102847	0.0876884	0.126639	0.108836	0.129364	0.0946459	0.125153	0.116867	0.0966223	0.118067	0.110119	0.105174	0.0748355	0.11105	0.119196	0.149701
12.8	0.130573	0.0845988	0.109099	0.0899208	0.104605	0.172054	0.125483	0.0798812	0.114586	0.115695	0.104812	0.109667	0.0984069	0.122745	0.122144	0.0839425	0.106224	0.116238	0.152586	0.101975	0.130685	0.150057	0.0944137	0.12057	0.0923728	0.104249	0.131629	0.138733	0.161676	0.100693	0.0942372	0.0919706	0.123196	0.133363	0.126619	0.109842	0.100736	0.0989483	0.0995828	0.12968	0.114953	0.115625	0.114104	0.127279	0.10135	0.112158	0.108162	0.0843755	0.124211
13.6	0.110193	0.0996467	0.151128	0.137753	0.0974393	0.0916095	0.153943	0.123953	0.0708554	0.0991987	0.13251	0.105115	0.151462	0.116471	0.110686	0.108166	0.103737	0.102124	0.117576	0.150413	0.11584	0.134751	0.149702	0.101373	0.0897795	0.12935	0.105166	0.123814	0.106536	0.104099	0.109148	0.144301	0.158745	0.119898	0.107154	0.119245	0.114745	0.119683	0.137368	0.106038	0.137702	0.0944464	0.0816497	0.140543	0.120687	0.124583	0.102168	0.085798	0.103208
14.4	0.0927423	0.125757	0.123953	0.141318	0.0925987	0.0841373	0.103616	0.107184	0.111662	0.10351	0.132783	0.142925	0.10065	0.0836673	0.110082	0.0972868	0.0848952	0.120172	0.105722	0.120414	0.16131	0.124773	0.15411	0.153806	0.155954	0.101735	0.0778605	0.113277	0.0767386	0.139087	0.13798	0.104342	0.134077	0.0991088	0.100392	0.096634	0.1078	0.120278	0.127675	0.135935	0.114787	0.132211	0.141348	0.134101	0.126421	0.141566	0.0959869	0.0865117	0.117
15.2	0.115713	0.112241	0.0971225	0.130994	0.0953997	0.102081	0.120444	0.0934825	0.107622	0.113918	0.103203	0.0774898	0.0977029	0.116634	0.0865445	0.120472	0.105004	0.10219	0.0979539	0.101974	0.174181	0.145414	0.146493	0.0941234	0.111115	0.0928463	0.11804	0.117747	0.122717	0.12192	0.121434	0.10759	0.107798	0.120352	0.0904596	0.112526	0.153376	0.106243	0.102255	0.145836	0.133448	0.101303	0.0946084	0.129825	0.140694	0.139894	0.11272	0.122069	0.147255
16	0.137873	0.118039	0.0913788	0.146173	0.140243	0.116143	0.112363	0.0933125	0.119729	0.108077	0.120969	0.0910446	0.0989876	0.112617	0.0974322	0.087473	0.0820278	0.118475	0.0788362	0.103664	0.185086	0.133929	0.11892	0.0915209	0.11196	0.133562	0.143125	0.0942799	0.0902585	0.101799	0.122018	0.0794557	0.136228	0.15566	0.150983	0.0866592	0.123321	0.114813	0.124467	0.125221	0.11135	0.109456	0.128179	0.11733	0.112455	0.0972358	0.0957083	0.110599	0.136394
16.8	0.104779	0.115899	0.0973604	0.108468	0.090167	0.134446	0.167103	0.114938	0.109385	0.126717	0.112269	0.127567	0.114847	0.0890322	0.106984	0.115181	0.141704	0.127544	0.113333	0.0965711	0.0880104	0.118229	0.1602	0.145317	0.126943	0.122847	0.131885	0.134473	0.122579	0.0945729	0.108436	0.11301	0.115499	0.102918	0.103075	0.140565	0.131549	0.134392	0.129799	0.110422	0.139028	0.194211	0.117933	0.120255	0.116899	0.139014	0.0907702	0.0998963	0.128947
17.6	0.107991	0.104218	0.161807	0.124931	0.0883998	0.0987258	0.143675	0.109767	0.078726	0.101155	0.131583	0.114288	0.123567	0.0899851	0.147285	0.123576	0.109808	0.106339	0.12204	0.110871	0.155072	0.12477	0.1576	0.0906023	0.162995	0.125463	0.136412	0.0935375	0.176772	0.141647	0.115248	0.0994517	0.111844	0.0966499	0.120794	0.114149	0.137425	0.143755	0.138948	0.167847	0.100858	0.104963	0.111168	0.128612	0.125881	0.163596	0.106672	0.0966611	0.102217
18.4	0.10387	0.102213	0.0963297	0.123932	0.0957225	0.102591	0.106483	0.195239	0.133328	0.126561	0.112875	0.12601	0.0962271	0.0903465	0.113566	0.127581	0.152371	0.11421	0.0907844	0.0919605	0.0949454	0.103761	0.122359	0.152648	0.103804	0.129958	0.120991	0.132167	0.131166	0.137686	0.159312	0.172035	0.136184	0.176847	0.0972492	0.12726	0.0965768	0.137109	0.101492	0.147508	0.0959014	0.115594	0.100852	0.100001	0.117877	0.204071	0.126247	0.120083	0.150871
19.2	0.13319	0.101477	0.130696	0.0802407	0.101641	0.112798	0.122228	0.128883	0.123206	0.157989	0.120531	0.106637	0.125281	0.0901939	0.0835535	0.0958246	0.131535	0.12009	0.138185	0.126002	0.0601946	0.0731037	0.177432	0.134176	0.120818	0.100274	0.128758	0.109083	0.100197	0.12652	0.135835	0.160315	0.160072	0.105539	0.132026	0.147124	0.100501	0.111838	0.102363	0.113255	0.102546	0.124352	0.139996	0.0944544	0.220814	0.128806	0.141217	0.110213	0.104283
20	0.13985	0.106455	0.137147	0.11185	0.125467	0.118765	0.119874	0.105604	0.0918122	0.122598	0.0841608	0.135393	0.128573	0.0987634	0.111019	0.0980791	0.0949894	0.0989641	0.145743	0.139137	0.0964105	0.131467	0.186014	0.136658	0.103855	0.12036	0.0990451	0.0864676	0.124897	0.0819917	0.107392	0.0991036	0.0978679	0.177663	0.166192	0.0996792	0.085092	0.129258	0.0909717	0.0940605	0.0936087	0.118882	0.115062	0.128669	0.100073	0.143376	0.111276	0.0924516	0.107601
20.8	0.110904	0.0992254	0.0916903	0.117322	0.0984342	0.104064	0.129795	0.11724	0.110655	0.0920306	0.106405	0.14687	0.0911806	0.118708	0.120378	0.149751	0.125657	0.0929211	0.120018	0.109378	0.0839174	0.117463	0.146369	0.100753	0.118966	0.0869262	0.0915948	0.0954681	0.102115	0.112352	0.0854383	0.0852716	0.115719	0.141335	0.176667	0.197129	0.169624	0.088191	0.11748	0.103123	0.111296	0.104772	0.129054	0.105772	0.136159	0.088757	0.140841	0.134122	0.164491
21.6	0.108697	0.104252	0.10205	0.102088	0.142165	0.0922686	0.0976466	0.101764	0.124594	0.086157	0.109355	0.0982917	0.12927	0.126327	0.120999	0.108623	0.0936901	0.105049	0.0994859	0.112952	0.122944	0.133596	0.160242	0.148546	0.116179	0.111691	0.0938269	0.115234	0.11194	0.0850171	0.121972	0.141266	0.108255	0.11382	0.0966567	0.112838	0.154375	0.200525	0.133607	0.0923208	0.1038	0.0960417	0.141267	0.149994	0.116594	0.155023	0.143652	0.101027	0.109887
22.4	0.170902	0.104174	0.104575	0.149118	0.124353	0.13785	0.145549	0.0980303	0.0887318	0.134784	0.143831	0.116174	0.106262	0.111135	0.0947238	0.125625	0.093673	0.0981221	0.116471	0.0912364	0.128494	0.11339	0.13249	0.118441	0.124908	0.10861	0.0887646	0.102305	0.0925759	0.126888	0.121977	0.109502	0.115507	0.174429	0.112555	0.109868	0.119226	0.127928	0.146393	0.130326	0.0798885	0.115242	0.0985535	0.131663	0.107518	0.139926	0.154681	0.121287	0.146913
23.2	0.134111	0.115553	0.137053	0.107601	0.109378	0.0835234	0.127694	0.112593	0.140221	0.161313	0.101843	0.107526	0.11855	0.158904	0.0876797	0.204247	0.0798949	0.0991445	0.160202	0.0818359	0.113948	0.157003	0.118779	0.106605	0.0996197	0.112317	0.151566	0.135461	0.105662	0.113262	0.116662	0.107912	0.10125	0.117841	0.105395	0.109921	0.130792	0.132871	0.115404	0.115595	0.140333	0.117979	0.107517	0.0957396	0.153187	0.126964	0.144728	0.118802	0.131374
24	0.0803421	0.128921	0.09778	0.0933327	0.130555	0.101789	0.108643	0.106468	0.105134	0.111155	0.114075	0.0960816	0.118398	0.13372	0.13402	0.0989623	0.125981	0.119115	0.134179	0.120535	0.0847022	0.164562	0.0965778	0.0863003	0.0923025	0.108167	0.0934723	0.0844295	0.112714	0.104853	0.12151	0.0919961	0.129186	0.15351	0.12418	0.109776	0.0875659	0.118464	0.136559	0.103022	0.147987	0.126337	0.112102	0.141738	0.133216	0.119581	0.126296	0.136488	0.135796
24.8	0.131488	0.120734	0.0937454	0.13457	0.0877301	0.146366	0.0902852	0.154764	0.116461	0.0923573	0.122876	0.118302	0.160192	0.119669	0.120166	0.100365	0.0911386	0.128217	0.135124	0.104956	0.14223	0.148124	0.0957336	0.175289	0.102615	0.0943591	0.0954049	0.146287	0.108494	0.12653	0.0771509	0.0896823	0.107057	0.154838	0.0991733	0.119686	0.0715629	0.0922087	0.160155	0.0990225	0.118086	0.145238	0.181259	0.117963	0.120085	0.129791	0.110888	0.11901	0.108434
25.6	0.0898575	0.113597	0.120632	0.102898	0.0998793	0.114013	0.135114	0.130559	0.123714	0.136999	0.0996824	0.100877	0.0909922	0.102396	0.0964253	0.106321	0.109268	0.125409	0.107813	0.126186	0.108306	0.273309	0.119078	0.125835	0.111811	0.112957	0.0982468	0.12368	0.1288	0.10525	0.138901	0.124332	0.116057	0.0904876	0.102873	0.0949313	0.106823	0.105872	0.125455	0.0809235	0.086106	0.120714	0.0822366	0.0986941	0.148558	0.138121	0.119012	0.117558	0.132667
26.4	0.10235	0.10593	0.115971	0.119198	0.0933428	0.103852	0.114955	0.118697	0.136183	0.103031	0.109662	0.103464	0.0977199	0.115323	0.128361	0.0810718	0.0962886	0.0883602	0.119804	0.135457	0.156186	0.147613	0.0985348	0.146134	0.107965	0.105774	0.100128	0.104666	0.0809352	0.150668	0.109281	0.11348	0.0915673	0.131833	0.102493	0.0947894	0.152439	0.119143	0.122635	0.161539	0.119661	0.0941267	0.114087	0.0884301	0.127027	0.154247	0.129943	0.119408	0.104905
27.2	0.141687	0.138832	0.105648	0.114145	0.150639	0.12844	0.118759	0.11307	0.104119	0.12313	0.0930757	0.121436	0.121382	0.0907423	0.0956136	0.0803775	0.0872266	0.127809	0.110347	0.109879	0.149807	0.121611	0.134077	0.112461	0.108356	0.126613	0.127953	0.0905045	0.117089	0.104132	0.100422	0.104653	0.0925024	0.108972	0.107468	0.124623	0.0976539	0.109599	0.0952054	0.114197	0.0913987	0.133892	0.102408	0.101293	0.098189	0.116618	0.141366	0.14714	0.150473
28	0.0957317	0.0932163	0.153003	0.137208	0.0898083	0.100833	0.0951902	0.138165	0.127231	0.108369	0.138233	0.115236	0.11929	0.0855774	0.100118	0.105338	0.107024	0.123507	0.0919898	0.145367	0.101099	0.131871	0.108503	0.101456	0.119864	0.0891695	0.12491	0.112247	0.124627	0.124962	0.1172	0.116077	0.14492	0.122462	0.0948857	0.123314	0.0745308	0.105086	0.118748	0.104173	0.115548	0.117375	0.112516	0.0901255	0.0921281	0.116544	0.083858	0.0866802	0.138206
28.8	0.123176	0.0867978	0.127162	0.12597	0.0945947	0.095036	0.14027	0.106737	0.0951472	0.112864	0.108092	0.155743	0.120189	0.120819	0.113008	0.136903	0.0962445	0.123567	0.109564	0.156062	0.123154	0.123408	0.13632	0.104221	0.111093	0.0981595	0.100478	0.0994447	0.0857416	0.12556	0.0911479	0.117219	0.0958742	0.102203	0.117644	0.122738	0.151969	0.120754	0.136396	0.148248	0.0724688	0.141369	0.116035	0.103259	0.0844968	0.116194	0.0765392	0.105766	0.145153
29.6	0.117047	0.114876	0.159497	0.0876307	0.126933	0.114364	0.0944973	0.14174	0.0934399	0.131218	0.0755993	0.126118	0.113362	0.0815388	0.118515	0.116641	0.0933016	0.0874638	0.129177	0.169878	0.125961	0.0963778	0.117752	0.120034	0.130504	0.117131	0.111894	0.0850236	0.0888282	0.0913465	0.103845	0.132058	0.0946693	0.0843223	0.140449	0.0883835	0.0894151	0.116247	0.107036	0.105141	0.115658	0.101075	0.122476	0.117796	0.126196	0.0915604	0.112311	0.120771	0.132255
30.4	0.102515	0.128495	0.0998846	0.119077	0.102817	0.106437	0.0953029	0.0777892	0.120201	0.11662	0.0873049	0.146893	0.117531	0.143915	0.137859	0.115659	0.132758	0.130989	0.102469	0.155154	0.0989968	0.160014	0.142396	0.144791	0.0936853	0.110419	0.0874088	0.0872069	0.094814	0.146739	0.140097	0.110315	0.137032	0.133275	0.112961	0.113444	0.116792	0.10881	0.114649	0.120707	0.100582	0.128564	0.10483	0.145358	0.0780607	0.134725	0.112932	0.162505	0.103233
31.2	0.118604	0.0898331	0.0984559	0.112686	0.10439	0.0887694	0.113485	0.124579	0.124829	0.120621	0.144577	0.136518	0.100876	0.103981	0.131585	0.0871706	0.0913231	0.115378	0.12439	0.135609	0.111879	0.0984422	0.153923	0.101861	0.12583	0.0898142	0.146705	0.1165	0.117448	0.122728	0.0766197	0.100081	0.0909459	0.125372	0.148292	0.109459	0.11014	0.11812	0.117308	0.126395	0.126381	0.0988912	0.137642	0.106593	0.10359	0.118728	0.131393	0.122711	0.123391
32	0.139559	0.100767	0.101904	0.116356	0.0959145	0.116367	0.0956279	0.12305	0.127983	0.16881	0.112567	0.113867	0.117985	0.109687	0.113026	0.114836	0.117477	0.106926	0.179793	0.116758	0.153179	0.125146	0.114129	0.1551	0.111932	0.143054	0.131992	0.117406	0.10439	0.175096	0.120513	0.103171	0.0953282	0.145222	0.114053	0.0923015	0.0942543	0.106811	0.114445	0.104579	0.086464	0.102803	0.108693	0.0909809	0.0881102	0.135306	0.122356	0.104311	0.172304
32.8	0.114938	0.10148	0.117833	0.105267	0.146216	0.126124	0.107309	0.11637	0.12457	0.0845879	0.15758	0.11129	0.164768	0.111311	0.0789136	0.0956852	0.128476	0.143941	0.142592	0.10913	0.119558	0.0892544	0.116684	0.112427	0.0956692	0.110844	0.091522	0.119372	0.104771	0.104786	0.103543	0.125763	0.109711	0.117181	0.137149	0.120566	0.0962112	0.106041	0.10677	0.100824	0.105379	0.149425	0.141023	0.0909368	0.108032	0.121901	0.107045	0.125674	0.0982507
33.6	0.130049	0.131393	0.125872	0.0995255	0.154175	0.0908194	0.128183	0.109211	0.125895	0.116246	0.121926	0.0943643	0.138318	0.113662	0.127778	0.116797	0.121482	0.0921823	0.134107	0.133914	0.114872	0.101975	0.088337	0.117138	0.0966371	0.127223	0.098892	0.111179	0.103987	0.140659	0.123154	0.0898282	0.0899751	0.0821519	0.136633	0.121899	0.0862556	0.107673	0.112003	0.115991	0.184394	0.116007	0.106271	0.12554	0.127098	0.097437	0.0962592	0.119023	0.10434
34.4	0.104001	0.117413	0.0935302	0.129808	0.105087	0.13614	0.0985579	0.0955748	0.0953353	0.0735599	0.0982301	0.116814	0.101922	0.0927259	0.129739	0.119501	0.113776	0.1315	0.135889	0.137106	0.120946	0.0926862	0.10968	0.10529	0.105024	0.108189	0.0970369	0.104718	0.155977	0.103339	0.117907	0.111161	0.109919	0.0911937	0.109953	0.114369	0.100494	0.114325	0.103042	0.119843	0.0960677	0.1168	0.154151	0.122239	0.0998684	0.0989503	0.0914052	0.100743	0.167802
35.2	0.114607	0.0908905	0.106857	0.107826	0.13556	0.110639	0.0963398	0.126009	0.103265	0.10207	0.0927633	0.113209	0.154418	0.105235	0.111457	0.0896813	0.117945	0.115432	0.123931	0.125775	0.0876857	0.100194	0.0940657	0.11808	0.0926123	0.0962814	0.120716	0.111623	0.106829	0.15084	0.127965	0.0882141	0.110897	0.130699	0.10642	0.112001	0.145444	0.0983627	0.110629	0.120388	0.122098	0.107754	0.14943	0.111092	0.106039	0.114707	0.0688623	0.106166	0.119298
36	0.109837	0.0967257	0.125929	0.12256	0.0866286	0.102001	0.107399	0.109522	0.135931	0.106083	0.104869	0.150167	0.136061	0.133658	0.110415	0.169221	0.0935671	0.110654	0.158844	0.121982	0.105747	0.103322	0.123676	0.0850372	0.142512	0.146664	0.133204	0.120067	0.103549	0.120235	0.0830467	0.125161	0.106444	0.0922499	0.145282	0.0886388	0.0995013	0.151864	0.101364	0.0992046	0.153405	0.0935794	0.130091	0.129131	0.14399	0.0746049	0.132131	0.0896972	0.116417
36.8	0.140623	0.106878	0.121925	0.123061	0.0897649	0.123118	0.114011	0.119188	0.125071	0.111473	0.0995303	0.172002	0.0916322	0.101059	0.0924292	0.0926452	0.0883364	0.108092	0.132686	0.116596	0.0990958	0.125313	0.106309	0.0777052	0.142618	0.112561	0.140633	0.0800219	0.0854523	0.088567	0.120031	0.110767	0.131699	0.119922	0.137568	0.140163	0.137238	0.113519	0.0886819	0.152805	0.0945266	0.118045	0.108947	0.118701	0.11835	0.104765	0.0986871	0.112182	0.162045
37.6	0.110446	0.104199	0.134238	0.103375	0.0779	0.141718	0.133117	0.10514	0.0824036	0.125861	0.121782	0.091273	0.128299	0.101428	0.0941791	0.111183	0.0987103	0.103092	0.126635	0.112776	0.125656	0.125074	0.14011	0.117344	0.144755	0.130339	0.173249	0.109236	0.149913	0.114765	0.0957318	0.12474	0.0776147	0.103192	0.0964612	0.0839183	0.118349	0.117093	0.124787	0.111463	0.12181	0.138935	0.0967056	0.157186	0.100906	0.13467	0.115798	0.0765073	0.131389
38.4	0.165632	0.154788	0.0865966	0.118172	0.150531	0.140707	0.114058	0.131059	0.145687	0.108145	0.105062	0.122889	0.139463	0.097109	0.0932255	0.10402	0.122598	0.109473	0.122294	0.106082	0.104227	0.10467	0.12367	0.126359	0.111858	0.104676	0.104339	0.126332	0.153135	0.119686	0.119003	0.10811	0.0818225	0.109199	0.0780933	0.13802	0.108622	0.104818	0.128906	0.0977431	0.114083	0.108872	0.11162	0.112635	0.113126	0.133031	0.107736	0.0938238	0.18773
39.2	0.152376	0.0926742	0.124341	0.0979938	0.0857306	0.138723	0.114071	0.114235	0.146098	0.118781	0.116145	0.0967326	0.117722	0.0991384	0.127776	0.133343	0.126081	0.134507	0.114262	0.125864	0.105478	0.0988186	0.0911221	0.104189	0.100577	0.149034	0.0873218	0.0940828	0.106996	0.116798	0.11047	0.145185	0.0772016	0.122456	0.138004	0.142976	0.102028	0.112166	0.0983745	0.118638	0.133084	0.104514	0.100637	0.113291	0.118767	0.118546	0.133535	0.149872	0.139959
40	0.139339	0.11046	0.100424	0.127897	0.120172	0.0805353	0.0772863	0.127887	0.112872	0.101477	0.106318	0.121221	0.0945357	0.096781	0.105156	0.110361	0.135897	0.1374	0.0892707	0.102924	0.111595	0.10948	0.109907	0.0865963	0.109194	0.107484	0.101915	0.10872	0.126763	0.123772	0.0904615	0.142895	0.133524	0.0958103	0.106612	0.127487	0.104395	0.120814	0.151409	0.111617	0.104905	0.099767	0.0782099	0.113145	0.116428	0.11457	0.100244	0.134838	0.0901958
[truncated: 52 more columns]

## Sheet: c
	-40	-39.2	-38.4	-37.6	-36.8	-36	-35.2	-34.4	-33.6	-32.8	-32	-31.2	-30.4	-29.6	-28.8	-28	-27.2	-26.4	-25.6	-24.8	-24	-23.2	-22.4	-21.6	-20.8	-20	-19.2	-18.4	-17.6	-16.8	-16	-15.2	-14.4	-13.6	-12.8	-12	-11.2	-10.4	-9.6	-8.8	-8	-7.2	-6.4	-5.6	-4.8	-4	-3.2	-2.4	-1.6
-40	12.8736	12.8069	13.1018	13.1059	13.9632	14.2984	13.1552	14.6761	12.9588	13.6893	15.1478	13.1197	13.2861	13.7128	13.3613	12.7013	14.1624	13.0888	13.3486	12.9428	13.185	12.6826	12.7383	12.0614	13.0469	13.0114	11.691	12.9541	13.3161	12.0128	12.41	13.3295	12.6129	12.7305	12.4201	12.435	11.5777	13.3763	12.2662	12.9239	12.5143	12.3279	12.4154	11.9287	12.2047	13.7822	14.232	13.6276	12.8477
-39.2	12.6805	12.7058	13.11	14.4802	13.6364	13.6367	13.1352	13.0735	13.0921	12.8971	13.247	13.616	13.4667	13.6814	13.3331	13.7297	14.4011	13.4273	13.1706	13.0696	12.7789	13.4772	13.2948	13.0838	12.9537	12.2896	12.6185	12.5456	12.2144	12.1198	13.2081	14.3186	14.4561	12.7435	13.5011	12.5586	12.0522	11.9202	12.9044	12.938	12.5908	12.2124	13.5908	12.8367	13.5038	14.3232	13.0132	11.663	12.3544
-38.4	13.1292	13.3502	12.2021	13.0432	13.6652	13.5571	13.1044	12.7642	12.9695	13.193	12.5187	12.8214	13.3148	13.3702	13.7622	12.5883	13.3731	14.4	12.7885	12.8765	12.8882	13.2957	12.9314	12.5242	12.0619	12.3559	12.9981	12.687	13.0189	12.7882	14.1871	15.938	15.8869	13.2497	12.6771	12.3357	13.3449	12.2166	12.5681	13.5827	13.0272	12.5187	12.3266	12.7662	14.0834	13.9088	13.3852	12.6378	12.5975
-37.6	12.4163	12.9135	12.6069	12.6989	13.1849	13.474	13.6144	12.9561	13.0798	13.2074	12.5219	13.0349	12.6228	13.1779	13.3196	13.1956	13.6918	13.4113	14.4071	12.3859	13.3407	13.0167	13.9593	13.2789	12.5704	13.2594	13.0622	12.684	12.9883	13.849	15.0714	12.9776	15.2871	14.9066	12.3927	13.2387	12.2705	12.1286	13.1104	12.5728	13.1686	12.3751	11.9712	13.7532	13.8426	12.453	12.3894	12.4472	12.1364
-36.8	12.7109	12.1836	12.3259	11.9587	13.2739	12.485	13.0531	13.5393	12.9818	13.0942	12.7161	13.3744	13.005	13.2614	12.056	12.6465	12.67	13.904	13.9046	14.836	14.8129	14.0708	15.4178	14.2688	12.878	12.8811	13.1526	14.2227	13.0566	13.2494	12.9454	13.3874	13.9125	14.9777	13.4466	13.065	12.4004	13.4835	12.9401	12.8849	12.4835	13.321	14.3683	14.5664	13.2597	13.1511	12.8886	12.5342	12.7999
-36	12.276	13.3469	12.2341	12.9249	13.2912	12.9933	13.6664	13.4872	12.9635	13.5449	12.4663	12.7951	12.6488	13.4492	13.0981	12.479	12.9299	12.642	12.4046	12.5656	12.99	13.635	14.8316	15.9009	15.419	15.4977	14.2626	16.2024	14.0282	13.99	14.0111	13.723	14.0511	14.783	15.3127	13.0252	12.5002	12.3763	12.1032	12.0625	12.5983	13.1998	13.5666	13.1463	12.5994	12.3598	12.557	12.9261	12.9446
-35.2	14.2346	12.7098	12.3948	12.5659	12.6605	12.9979	13.3836	13.9079	13.5354	12.1215	13.6685	13.6516	12.0744	12.4307	13.0077	12.3941	12.7585	12.3618	13.101	12.1073	12.4257	12.6719	11.9323	13.4654	13.261	13.0822	13.5423	14.4258	14.3173	14.1339	15.7618	15.2877	15.19	15.6964	14.8723	14.184	12.985	13.0862	12.655	13.2684	13.0609	13.3172	12.9554	12.3937	12.6159	12.6753	11.8808	12.4627	12.3256
-34.4	13.5489	13.3583	12.5806	12.342	12.4983	13.2505	13.9166	13.8153	14.0186	13.2991	12.8538	12.6282	12.7276	13.1185	13.1544	13.2761	13.3864	12.8351	13.1696	12.2166	12.2056	13.0528	13.0502	12.2492	13.0368	12.7406	12.2277	12.907	13.4856	13.688	14.5337	13.3051	12.9123	13.3674	13.1789	14.8659	14.7617	14.2904	13.3098	13.134	13.1783	12.0127	13.1647	12.6807	11.8594	12.8527	12.0223	12.6237	12.8351
-33.6	12.8128	12.2642	13.4153	13.4206	12.9784	12.8383	12.6002	13.532	13.9512	12.0469	13.2977	12.7015	13.0832	12.0551	13.2916	13.0714	12.8339	12.6647	12.8716	13.1706	12.1757	12.2201	13.1684	13.3703	12.7753	12.9876	13.7511	13.1834	13.4999	13.5043	12.3697	13.2374	12.7842	12.41	12.8895	12.3872	13.581	13.8883	13.8366	13.9161	13.4235	12.4192	12.6395	12.9175	12.4686	13.0851	13.1645	13.0579	13.1649
-32.8	12.8637	13.4853	12.1502	12.9935	12.561	12.7525	13.3931	13.6119	12.9755	12.8711	12.3461	12.9288	12.9235	12.9908	12.5613	13.4756	12.9777	12.9633	12.1932	12.8272	12.2235	13.0384	12.5859	12.6617	15.1566	13.4124	13.9187	14.8604	13.0179	12.8054	11.8536	12.5121	13.0925	12.7431	12.6805	12.7239	12.9588	13.1738	13.0695	13.5061	13.9917	12.856	13.0554	12.8923	12.7025	13.197	11.823	12.4958	12.6332
-32	13.3243	12.5895	12.3018	12.6408	12.4012	13.0661	11.9777	13.3035	13.8002	13.1069	13.2434	12.7248	13.1209	12.5119	11.8555	12.7126	13.7089	11.9623	14.2572	13.8143	13.5284	12.3521	12.0153	13.2305	15.368	15.1296	15.6051	14.7692	13.113	13.0912	13.8419	12.8176	12.4269	12.3776	12.5785	12.4424	12.2886	12.2405	11.9677	12.4517	12.7396	12.9877	13.2444	12.5857	12.9998	12.1804	13.5824	12.8458	11.3237
-31.2	13.4183	13.7408	12.4461	13.4579	12.3399	11.9328	12.9886	11.8922	13.474	13.304	13.3064	12.7461	12.8927	12.3537	12.7512	12.6776	13.3453	14.7365	14.5629	13.0468	12.6705	11.7388	12.8421	12.8562	15.2099	15.0875	15.3897	13.6496	13.6274	13.2628	13.3538	12.6187	12.8936	12.7727	12.5705	12.0569	12.5132	11.773	11.966	11.8083	13.0123	12.4138	13.7076	13.6003	12.2266	11.8571	11.925	12.1959	12.6286
-30.4	12.9618	12.5663	13.5547	14.2412	12.8451	13.1949	13.0127	13.1735	13.2685	12.9386	13.1703	13.3809	14.2045	13.5118	13.1093	14.4044	13.3925	13.6691	12.624	13.5222	13.5087	13.6235	13.622	12.9025	13.9578	14.3602	13.1466	13.7604	12.015	12.4623	12.5467	12.6641	11.9022	12.4229	12.7248	12.5255	12.8593	12.475	12.2562	12.4052	12.7019	12.7367	13.2698	12.5585	13.2616	12.399	12.0905	12.0477	13.2374
-29.6	13.2768	13.0218	13.5893	12.0199	13.2866	13.3439	12.9982	13.0972	11.9596	12.6379	13.0493	14.0958	13.6907	13.7813	13.5425	13.5585	13.3016	12.7872	13.8941	13.2939	13.1186	12.7237	12.9731	12.6702	13.6467	13.0181	12.0807	13.2017	12.0752	12.0755	14.1956	12.4903	12.5177	12.7488	13.0593	12.5703	12.1254	12.8482	12.1012	12.8206	12.5249	13.0175	13.5219	12.8766	13.044	13.2361	12.832	12.4403	12.5247
-28.8	13.6665	13.1911	11.9103	12.6582	13.3167	12.5066	11.9697	11.9281	12.6783	13.0867	12.4119	14.1748	14.5049	14.2588	13.1258	13.0772	11.9231	13.8121	13.0997	12.8862	13.4474	12.7777	12.2951	13.4536	14.1091	12.6369	13.3638	12.1813	12.5624	12.4509	12.3209	12.5511	12.2635	12.1747	12.5611	12.6874	11.2811	12.4204	11.7042	13.0632	12.6689	12.1562	12.617	13.061	13.8412	14.2446	12.6291	12.5675	12.4957
-28	13.2309	13.4343	12.9085	13.2625	12.4053	13.0469	12.4753	12.9401	13.4071	13.2179	13.5889	14.2775	13.7054	13.0465	13.4029	12.8542	13.622	13.2504	13.6236	12.9674	13.012	12.7617	13.5804	13.1591	14.0569	12.6373	13.0981	12.5077	11.4548	12.9979	12.0451	13.0267	12.1811	13.2255	13.5105	12.0486	12.3797	13.1712	13.5	12.4951	12.6149	12.8282	12.9165	12.5771	13.2531	12.0085	12.8999	13.0697	12.7287
-27.2	13.8105	13.572	12.5897	12.1028	13.1091	12.069	12.4506	12.4788	12.9154	13.3553	12.7483	13.294	13.3528	13.2798	14.5419	13.8727	12.8696	13.3636	13.4009	13.1399	12.6285	13.5857	13.6209	14.1106	13.3832	12.6026	12.6825	12.4289	12.6264	13.5369	12.9545	12.7026	12.2766	12.907	12.5919	12.6499	13.1291	12.7706	12.2859	12.6156	12.2932	12.3044	12.791	12.5502	12.6152	12.811	12.8142	13.8702	12.006
-26.4	13.2079	13.2568	13.4564	12.6195	13.7958	12.6317	11.9415	13.3204	14.0203	13.3127	13.3299	12.8001	12.5903	12.7999	12.8055	13.586	13.0024	12.2222	12.3935	12.3968	13.4394	12.4916	11.5391	13.3143	13.7152	13.6723	12.3429	12.2145	12.5775	11.9917	13.2567	13.8782	12.5359	12.8527	12.593	13.3745	13.0088	13.032	12.1588	12.9711	12.3598	12.1679	12.8193	13.1028	12.8139	12.142	12.3115	12.7914	12.4725
-25.6	13.2993	13.0067	13.6025	13.1916	12.5957	13.3178	12.3376	13.1147	12.8141	12.7203	12.6566	13.0902	13.0101	12.7725	13.3228	13.3544	13.0442	14.0383	13.6181	13.9193	13.0356	12.2042	12.5113	14.3071	13.2526	12.4364	13.3397	12.6485	12.9954	13.7222	12.9899	12.8478	12.5188	13.5491	11.9793	12.011	12.3188	12.3137	12.5512	12.5696	12.8122	11.4396	11.8506	12.3809	12.3236	12.4328	12.9141	11.6948	12.9872
-24.8	12.7772	13.2203	13.0206	13.5342	14.1845	12.9799	12.6876	12.4799	13.2624	12.5593	11.7989	12.9506	12.3496	13.3082	13.566	12.7185	12.7036	12.1772	13.8292	13.6621	13.9785	13.8768	12.0436	14.1644	14.3461	13.5879	13.1898	12.7171	12.7466	12.5637	12.4908	12.4405	12.6263	12.1832	12.6891	12.8871	12.8323	12.4426	12.9086	12.7328	12.2781	12.1254	12.3996	12.3446	12.3803	12.9047	11.8753	12.6039	12.5714
-24	12.7374	13.466	12.4886	13.6296	13.2791	13.888	13.0691	13.8981	13.3235	13.7185	11.9781	12.4943	12.581	12.7796	12.3255	13.3344	13.9132	13.217	13.1759	13.4039	15.2512	13.8656	12.926	14.1196	13.5579	13.6338	12.6882	12.8096	12.6693	12.4032	12.535	12.7689	12.0445	12.4316	12.0638	12.5173	11.9943	13.3484	13.2638	11.943	13.0561	13.0422	12.7078	13.3926	12.4899	12.5336	12.8984	12.6231	11.6251
-23.2	12.4301	13.2769	12.8988	13.0512	12.3568	13.1662	12.6067	13.0171	13.2866	13.4947	13.457	13.3076	13.7036	13.3796	13.9961	13.2812	13.0549	13.0594	12.708	12.9237	13.2103	13.7928	14.0163	13.8069	14.1702	13.1176	12.0674	12.8039	12.4558	12.83	13.8613	12.5175	13.0184	13.1044	12.5446	12.266	12.2346	12.2421	12.0067	12.2199	13.2896	12.1795	12.2378	12.4654	12.7302	12.2134	12.6139	11.7499	12.4268
-22.4	12.6432	12.8639	12.5522	12.9358	13.1946	12.4554	12.702	12.4065	12.4826	13.2028	12.6294	13.2523	13.4365	13.2194	13.1481	13.252	13.1256	12.9372	12.6454	12.4493	13.0912	13.4309	14.3049	14.3389	14.8096	13.926	13.0266	12.8335	12.4182	12.4833	12.222	13.446	12.4423	13.8946	12.2526	12.0941	12.1086	12.8358	12.8365	12.6871	13.4187	12.8668	12.1181	11.8078	12.8318	11.7449	11.9847	12.1276	12.2992
-21.6	12.4111	12.809	13.0287	13.4381	13.0013	13.0654	13.0784	12.3052	13.0223	12.2853	12.4726	12.201	13.4784	12.7782	12.161	12.7064	13.297	12.418	12.4691	11.568	12.367	12.8426	13.1006	14.6815	13.3496	13.3869	13.5838	13.0109	12.8285	12.7756	12.0652	12.0777	12.4165	11.9588	12.6157	12.6155	12.9258	13.2519	12.4708	12.59	12.7673	12.5839	12.6573	12.8362	12.841	11.9713	11.7822	12.3235	13.2427
-20.8	13.0897	13.9782	13.6716	12.4695	12.2677	13.2917	12.9334	13.0276	12.1912	12.3777	12.1851	12.0268	12.7916	12.4214	12.5392	12.7039	12.6531	13.2761	13.2656	13.1668	11.9823	12.4321	12.6385	14.1952	14.3856	11.8603	13.0746	14.3871	13.643	13.5981	12.6834	12.5689	12.6457	13.6664	12.5541	12.3262	12.343	12.7235	12.1919	13.3998	12.3571	12.3688	11.9025	12.7818	12.2539	12.4417	12.4129	13.0514	12.9409
-20	12.8408	13.5431	12.2461	12.3685	12.7579	13.378	12.3667	13.1696	13.2826	12.5802	12.4439	12.86	12.2837	12.6724	12.7836	13.0636	13.038	13.8955	13.1491	12.4648	13.1004	12.2568	13.4111	13.9478	13.015	13.3677	12.6733	12.5735	13.2703	12.749	12.3049	12.7437	13.6831	12.7087	12.7299	12.1343	12.2401	12.0672	12.071	12.1829	12.3261	12.8449	12.5019	11.6552	13.0273	12.5724	13.3616	12.8191	12.0921
-19.2	12.7277	11.8801	12.9155	12.7879	12.1623	13.7617	12.3371	12.1412	11.9303	12.807	12.5232	12.8319	12.9939	12.7442	12.6682	12.3738	12	12.9886	12.4599	12.3431	13.3694	13.0679	13.3568	13.1611	13.3788	13.4146	13.0688	12.0873	12.7228	12.5554	12.3525	13.2867	13.6882	12.1072	13.0267	12.6665	12.8254	12.2114	11.893	12.7294	13.4526	12.2946	12.443	12.1498	12.6932	12.4046	12.9624	13.3803	12.2102
-18.4	12.7223	12.502	12.5966	12.2639	11.7584	12.0891	13.2459	12.7623	11.5392	13.2963	12.4734	13.2603	11.8896	12.6859	12.763	12.2495	13.4314	12.7907	12.3115	13.2558	12.9158	11.9672	12.8206	14.2335	12.3918	12.6562	12.7413	12.817	12.9937	13.027	12.2675	12.6605	13.8245	13.2349	13.074	12.579	13.0487	12.7758	12.6611	12.4983	12.2392	12.2657	12.3424	12.981	12.3322	11.9293	13.5083	12.1885	12.7444
-17.6	12.9876	11.9799	11.9728	12.944	12.5872	12.7296	13.1534	13.0769	12.6597	13.6613	13.5452	12.3012	13.0414	12.3731	13.5758	12.6234	12.3409	13.1013	12.0501	12.7807	12.6143	12.6451	12.6908	13.7945	12.8967	11.9377	12.782	12.908	12.7336	12.4595	12.4682	12.2662	12.9632	13.0364	12.2534	12.1581	13.182	12.7849	12.8949	12.4554	11.4871	12.6415	12.9445	11.4594	12.759	12.0471	12.6204	13.0375	12.622
-16.8	12.1439	12.4517	13.1584	12.7931	12.9663	12.5532	12.3639	12.6049	12.7304	12.2801	13.2723	12.3153	12.8164	11.5672	12.8169	12.5044	13.4899	11.9912	12.7863	13.4631	12.819	11.8552	13.8141	14.1261	13.2176	12.8845	12.991	12.4521	12.4627	11.578	12.5234	12.8194	12.0731	12.4957	12.5624	13.444	13.1925	13.0194	13.0836	12.3538	12.4292	12.6115	12.431	11.805	12.2461	12.4485	12.7517	12.4378	12.7068
-16	13.6458	13.4636	12.9024	13.0885	12.6863	13.1042	12.8515	12.8604	12.4001	11.2274	12.3907	13.2762	12.6592	12.3803	12.4249	12.5769	12.7956	12.7803	12.1651	12.2792	12.2321	12.0974	12.8925	13.4532	12.4858	12.0882	12.9317	12.297	12.6437	12.7378	12.4088	12.6233	11.582	13.5165	12.4328	12.3526	12.8335	12.7095	13.1624	12.1985	12.2873	13.0268	12.7177	12.5625	12.2131	12.2005	12.6391	12.981	12.5266
-15.2	12.8263	12.9574	12.7888	12.1357	12.3752	12.9793	11.8025	12.1829	13.0003	12.5429	12.5752	12.0846	12.9909	12.1553	12.9393	12.2304	12.2723	12.1584	12.9067	11.5497	11.9898	12.7421	13.9018	13.8299	13.3677	12.93	12.5111	12.0696	12.6516	13.0655	12.963	12.8749	13.4328	12.409	12.6877	12.4037	12.7033	12.5961	12.3886	13.2637	13.171	12.2107	12.442	12.5562	12.2888	11.684	12.64	12.7295	12.9227
-14.4	12.693	12.7044	12.342	13.2401	12.7424	13.2359	12.1984	12.3279	13.0447	12.4109	12.603	13.4133	12.3227	12.1806	12.8209	12.6319	12.9185	11.5829	12.4359	11.7238	13.2999	12.7454	13.7786	12.5434	12.2752	11.7807	12.4298	12.2265	12.0779	12.5777	12.6963	12.5795	12.8087	11.7369	12.5199	12.0972	12.9671	13.0775	13.6831	13.436	12.7532	12.9965	12	12.4767	12.641	12.1221	12.4782	13.2638	12.1835
-13.6	12.1447	12.7682	13.0168	13.3322	13.4473	12.6887	13.1503	13.2476	12.8354	12.492	12.4402	12.8992	13.1657	12.2351	13.4769	12.5737	12.5108	13.032	11.7649	11.9604	13.3116	12.506	13.4118	13.2918	11.6952	12.9801	12.7385	12.7814	12.7725	13.0907	12.9129	12.6481	13.0845	12.336	12.3023	12.1729	12.8493	12.3255	12.8945	12.6953	13.2464	13.184	13.0409	11.8361	12.6132	12.5537	13.3153	12.7875	12.993
-12.8	12.2995	12.4281	12.3512	12.5711	13.4242	12.8135	12.8479	12.2502	12.7007	12.992	13.5544	13.6357	13.4402	12.6783	12.0688	12.9018	12.1784	12.0219	12.3662	12.8625	12.4646	13.3476	14.8051	12.5868	13.6248	11.8216	12.7165	12.123	12.8283	12.325	12.3951	13.49	13.3774	13.6086	12.1919	12.6209	12.8465	12.175	12.6311	12.4944	12.7909	12.2533	13.5946	11.9792	13.2772	12.6407	13.015	12.985	12.2094
-12	13.4557	12.0274	12.5603	12.9702	13.0351	12.675	13.2202	12.3566	13.3082	12.3738	12.2671	12.8335	13.0802	12.1245	12.1413	12.0034	12.7771	13.3503	12.199	11.9407	12.4467	14.7066	14.1738	12.242	13.1452	12.9599	12.7999	12.6265	12.794	12.4034	12.1324	13.5242	12.2225	12.8748	12.9317	12.6343	12.7922	12.0971	12.456	13.0558	12.005	12.1272	12.5733	12.4127	12.8247	12.7827	12.2543	12.1415	12.8622
-11.2	12.2711	13.1569	12.8797	13.9477	14.2773	12.7643	12.0639	13.1269	12.7816	12.9726	12.7513	12.8284	12.3193	12.9528	12.5466	12.0549	12.1744	12.364	11.4515	13.0538	13.9556	15.3076	12.6454	13.2171	11.8313	12.321	12.9333	12.7664	13.2543	12.093	12.081	13.0592	12.992	12.6818	12.3733	12.5274	12.5421	13.1652	12.9662	13.6292	12.6228	12.346	13.8093	13.8383	12.4175	13.2425	13.3871	12.1041	12.9583
-10.4	12.7267	12.9774	12.5253	12.9488	12.8152	12.5643	12.8628	12.0086	11.8377	12.4634	12.9432	12.3404	12.6967	12.6666	13.2559	12.0454	12.1313	12.948	12.8883	12.7727	12.6661	15.1248	13.7709	12.5859	12.8154	12.789	12.3871	12.5081	13.1275	13.334	12.597	12.5317	12.2832	11.7813	12.0241	13.0983	12.1925	12.5472	13.1787	12.8344	12.2304	12.8935	12.3308	12.9011	12.2322	12.0058	12.3256	12.672	12.2869
-9.6	13.1372	12.3744	13.3692	13.6231	12.7258	12.5101	12.9114	11.9753	12.9389	12.703	12.2653	12.3579	13.079	12.3491	12.0652	12.5141	13.2421	13.9394	12.2789	12.5694	13.291	13.7842	13.2543	13.1305	12.6487	12.0561	12.5283	12.8405	12.0828	13.5111	12.6941	13.0455	11.8579	12.3826	12.7836	12.1089	12.0352	13.1011	13.3482	13.0431	13.5173	12.1148	13.239	11.9506	12.5211	12.5704	12.5756	13.1479	13.3142
-8.8	12.2711	13.7121	12.9944	13.5695	13.7844	12.8347	13.4108	11.6353	12.247	12.7439	11.8003	11.9213	12.4297	12.9522	13.1534	12.9669	12.2008	13.2003	13.1325	13.0273	14.8078	13.7163	12.4473	12.6423	11.9668	12.8785	12.6262	12.7995	13.1396	13.9958	12.3585	11.9842	12.3351	12.8619	12.2932	12.3942	12.9779	13.7413	12.5929	12.2294	12.3072	12.8173	12.6015	12.448	12.6419	12.7222	11.9099	12.1559	12.6045
-8	12.9098	13.0643	12.6862	13.2061	12.2818	12.2206	12.5215	12.8315	13.2297	12.6553	12.3499	13.7528	13.3416	13.8563	12.8653	11.9847	12.4472	13.0807	12.2779	13.8566	14.4169	12.9698	11.9478	12.3154	12.3232	12.2813	12.3765	12.8782	12.2512	12.9796	11.5039	12.7044	12.2073	12.3661	12.3986	12.4058	12.9995	12.5036	13.8284	12.6385	12.7554	12.4464	13.0866	13.4604	12.6179	12.3957	13.238	12.4414	13.366
-7.2	13.8434	12.6789	12.7185	12.7691	12.3912	12.6745	13.899	13.4114	13.3248	13.7414	12.2296	13.2714	12.7656	12.8486	12.4156	13.0276	12.6037	12.1917	12.851	13.8774	15.0071	12.7166	11.6171	11.9705	12.6781	12.298	13.0863	13.1581	12.5977	11.9866	11.9484	12.2778	12.1577	12.5139	12.9404	12.4126	12.0567	12.8476	12.9268	11.9831	12.7346	12.0598	11.5946	13.2511	12.7904	13.9632	11.8896	12.7436	12.8594
-6.4	12.8312	13.9151	12.5825	13.2243	12.3152	13.5893	12.7087	13.1506	13.5694	13.1239	12.878	13.4066	12.6019	13.0875	12.576	12.8926	12.4584	12.6483	12.7324	13.3367	14.298	13.4177	12.1808	12.221	12.2751	12.4525	12.4077	11.5671	12.1917	13.011	11.7273	12.9373	13.1566	12.4694	12.0566	12.1732	12.6275	11.8385	12.7359	12.4971	12.3972	11.0156	12.7806	12.594	12.5628	13.2357	13.7779	13.9321	13.3726
-5.6	12.0047	12.7374	13.7103	12.9875	13.9489	14.4314	14.4875	13.661	12.2807	13.1031	12.8051	12.7665	12.5539	13.3684	13.1974	12.7059	12.7828	12.9267	11.7833	15.0224	13.1155	12.6312	13.7594	11.6769	12.3776	12.3699	12.472	11.6273	11.5089	12.4595	12.9701	12.3689	12.0036	12.4219	12.2128	12.2657	11.9158	12.7213	12.5347	13.1056	12.1106	12.8959	12.6798	12.2077	12.1048	12.8272	12.3934	13.329	12.8126
-4.8	13.2908	11.9118	13.3668	14.7262	13.7895	13.6234	13.4729	13.4801	12.9624	12.2511	12.5369	12.9267	12.9385	12.5519	11.7587	13.1683	12.1799	12.5477	11.8477	14.1622	12.4251	12.6376	12.0518	12.7934	12.7026	12.3689	12.0877	13.1201	11.9199	12.7418	12.9288	12.9167	13.0095	13.1705	12.6134	12.5633	12.4624	12.5551	12.2956	11.8187	12.1554	12.2122	12.8919	14.2468	13.4978	12.0683	12.814	13.1317	13.473
-4	12.6852	12.5313	14.0001	15.0708	13.3805	12.942	12.709	13.3009	12.9468	12.4544	13.1138	12.4009	12.8158	13.0521	13.5969	13.3823	13.3599	11.8336	12.2482	14.0548	12.7428	12.57	12.7944	12.3971	11.823	12.3672	12.2697	12.1615	12.7299	11.7549	13.844	12.5425	12.5031	11.9761	12.92	12.5612	12.7653	11.8503	12.4671	13.6547	12.2621	12.7825	12.9415	12.6635	12.5849	11.6433	12.6769	13.2902	12.7874
-3.2	13.129	13.2669	15.1604	12.6328	12.5387	12.3599	13.7128	12.6654	12.6632	13.5203	13.6947	13.3627	13.0872	13.2426	13.0398	13.3093	12.6116	14.3141	13.6486	13.3654	13.1598	12.4651	13.1389	12.1748	12.5744	11.1711	12.8259	11.9122	12.2287	12.3605	12.6179	11.8825	12.4751	12.4331	12.8339	12.1754	12.3785	13.1761	14.5766	13.4742	13.0324	13.2959	11.8516	12.8666	12.2401	12.9187	12.5287	12.7277	13.0383
-2.4	12.6401	16.4198	14.0691	13.0949	12.1973	12.1646	12.1483	13.3594	12.9422	12.8795	13.2415	12.9117	12.7682	12.678	13.6972	12.9883	13.4099	13.169	14.363	13.6167	13.695	12.9619	13.0138	13.3933	13.0149	12.9322	12.008	12.5616	12.8033	11.5673	11.5444	12.73	12.1084	12.1288	13.6587	13.6477	12.695	13.0889	13.1128	13.255	12.9536	12.8687	12.9397	12.4197	12.6526	12.6501	12.4649	12.9188	12.9781
-1.6	13.3168	14.1412	13.0884	12.5893	12.0305	12.0683	12.651	12.8574	11.6329	12.504	12.8814	12.6342	12.7699	12.1685	12.4262	12.7993	12.3407	13.4203	13.7082	13.4166	13.4638	14.0165	13.373	12.5774	12.7005	13.154	12.5702	12.9118	12.572	12.1616	12.7372	12.4774	12.8443	12.9734	12.9723	13.0304	12.5307	12.9618	13.0446	12.4046	13.2416	12.0827	13.0099	13.1098	11.6721	13.3275	13.2631	13.0808	13.0384
-0.8	14.9416	12.5866	12.3326	12.6782	12.7968	13.7755	12.2183	13.0721	13.1232	12.1193	12.0521	12.7841	12.9448	12.8075	12.2557	12.2683	13.7413	12.8791	14.3391	13.3258	12.6703	13.1527	13.4737	12.6443	12.1531	12.4005	12.5109	12.2977	12.1228	12.8859	12.8572	12.9131	12.7987	12.4942	12.5975	13.5265	12.851	12.8271	13.1085	13.2703	12.7237	13.1243	13.0403	12.5839	12.7252	12.4873	12.6673	12.8023	13.6049
0	14.4883	13.4065	12.5761	13.0884	12.42	12.5221	12.7253	11.9279	12.6136	12.8852	13.2072	12.4266	13.2987	12.7171	12.8661	13.0113	12.9545	13.8958	15.3322	14.3082	12.651	14.0325	13.2545	13.3208	12.6717	12.9463	12.9429	12.9683	12.7898	12.8127	13.3027	12.833	12.7357	12.4494	12.847	12.6195	11.7828	12.3386	12.8609	12.3786	13.3303	12.7749	12.9783	12.6669	13.3	12.2687	13.224	13.0301	13.2864
0.8	13.342	13.5054	12.9766	11.9954	12.2225	12.2132	12.0178	11.9048	12.4775	14.0046	12.1736	11.9589	13.3063	12.7107	12.4532	12.9494	12.6005	13.3553	14.9308	13.2633	14.2055	14.8076	17.685	14.3536	13.1672	12.9222	13.0596	13.2278	12.9612	12.9628	12.5057	12.9944	13.2072	13.7351	12.5494	13.3144	13.9961	12.2616	13.3461	12.3519	12.7033	12.5334	13.7671	12.0208	12.6717	12.1264	13.4924	13.5105	12.6328
1.6	12.4573	13.0888	13.9831	12.7881	12.6347	11.7978	12.4399	12.4605	13.2251	12.5259	13.1898	12.7381	12.2495	12.0432	12.5349	12.6376	11.9264	13.1249	15.2695	13.1427	12.7449	13.9816	14.3747	15.4027	14.4567	12.8099	12.5811	12.889	13.2774	12.9472	12.6541	12.5737	13.8222	12.1098	12.5987	13.137	12.5587	12.2741	12.7255	12.4283	13.3588	13.078	12.1118	13.196	12.6868	12.7018	12.3394	14.7728	13.7414
2.4	11.7322	12.8961	13.3994	13.2701	12.6595	12.7076	12.8582	12.4181	12.8703	12.7299	12.7091	13.1061	12.9154	12.3448	12.6025	12.9924	12.8826	14.5963	14.0139	12.4147	12.5951	13.0239	12.7901	13.237	13.3756	12.3834	11.9655	12.7223	12.3414	12.0162	12.584	12.6945	13.9651	12.4519	12.2065	11.9803	14.1259	12.7807	13.3729	13.4373	12.127	12.2163	11.8842	13.1677	12.8128	12.4032	12.2981	13.485	13.8106
3.2	12.7627	12.6349	14.5451	13.6768	12.9396	12.8892	13.1787	12.5181	12.2903	12.207	12.9078	12.1929	13.084	12.3855	12.56	13.315	14.3472	14.8004	13.544	12.2494	12.6668	12.9225	13.2638	13.0215	13.0988	12.8127	12.3074	12.4392	12.1545	13.0894	12.7487	11.5213	12.4312	12.7876	12.6305	12.8015	13.4406	13.0962	12.4279	12.8483	12.9283	12.139	13.4122	12.6944	12.9946	12.5858	12.2455	12.3894	12.6033
4	13.2615	13.6853	12.774	12.5496	13.2982	14.0909	13.5701	11.7581	13.1219	12.7546	13.3026	12.524	12.1452	12.5733	13.3716	13.0135	14.6605	14.8853	12.3141	12.8037	13.3981	11.8291	12.1036	13.1172	12.2707	12.2624	13.6405	12.5525	12.5737	12.2406	11.9045	12.6132	12.5599	11.8328	12.4718	11.8455	12.3843	13.0831	12.136	12.8701	13.2443	13.9376	13.2899	12.9642	12.8562	13.1897	11.8599	13.605	11.9671
4.8	12.5773	13.0473	13.5083	15.0705	12.7124	13.1443	14.4315	13.5998	12.5088	12.4076	12.2984	11.6621	12.7124	11.7121	12.784	13.8241	16.4907	14.7109	13.0003	13.15	12.1243	12.6087	13.5179	12.6023	12.1397	12.4381	12.9063	11.8726	13.0608	13.1503	12.7212	12.2209	12.521	12.8799	13.3723	11.8023	12.4916	13.403	12.9176	12.7538	13.6298	13.6126	12.2167	12.7256	12.3559	12.8991	13.1857	12.8176	12.0205
5.6	13.7751	13.7643	13.5558	13.4569	12.4689	12.2104	14.0224	14.1854	13.033	12.3493	12.8779	12.4023	13.1213	12.3486	12.9398	13.3519	15.9307	14.7677	13.0916	13.1901	12.8944	12.0635	12.774	12.8566	12.036	11.8365	12.0344	12.2067	12.2594	11.947	13.3744	12.9136	13.1865	12.113	12.8295	12.6436	12.9122	13.6267	13.1558	12.8223	13.5407	12.4945	12.1298	13.7768	12.1136	12.1822	13.1151	13.0416	12.8665
6.4	13.6281	13.093	12.7237	12.1011	12.2347	12.3958	12.9915	13.5351	13.9592	14.0186	12.5536	13.1607	12.2737	11.7422	12.9302	14.4152	15.5162	14.6988	13.0744	14.2032	11.9642	12.5942	12.3397	12.1049	12.2527	12.0324	12.5077	12.7349	12.3572	12.3213	12.399	12.7666	13.0729	12.4182	12.5495	12.2646	12.5776	12.5351	13.0023	13.1628	13.0998	12.3091	13.4566	12.9413	12.588	13.1649	12.3904	12.1742	13.7487
7.2	13.6466	12.874	13.0877	13.0305	12.3125	12.7022	13.633	12.8892	13.9479	13.2469	15.8322	14.5311	14.4737	11.9807	13.9435	14.1527	13.888	13.1729	13.2073	12.9693	13.65	13.752	13.8302	12.7133	13.1365	12.4188	12.8088	12.7941	12.5054	12.1633	12.0781	12.2776	11.987	12.7395	12.9751	12.2299	12.2883	12.6834	13.5793	13.1592	12.497	13.0313	13.6533	12.4334	12.6046	12.9317	12.2028	13.3346	12.235
8	11.832	12.5921	13.0046	12.9197	13.1006	13.277	13.4656	13.6728	13.6128	13.9745	14.1949	15.085	16.1163	14.7594	13.9889	14.9488	14.4383	13.826	11.4397	12.256	13.6053	13.6786	14.0299	12.5566	12.3022	12.3047	12.7234	13.081	12.8177	12.0661	12.5516	12.5492	12.4779	12.4318	12.7584	12.8322	13.6693	12.1499	12.7688	12.4487	13.1232	12.8298	12.3644	12.8119	13.0464	12.7121	12.4003	12.2261	12.4197
8.8	12.2383	12.4823	13.1663	12.156	12.977	13.2034	13.6412	13.9816	13.5784	11.988	12.3486	12.6376	14.2967	14.7423	14.2513	14.0347	13.6471	12.8594	12.3094	11.4623	12.0615	12.7524	14.134	13.9988	12.9733	12.3428	12.3386	12.5592	12.4529	12.7734	11.8043	12.4605	12.0874	12.1414	12.6718	12.5071	12.9435	12.4885	13.0021	13.0263	13.4104	13.1752	12.8292	12.4681	12.3925	12.4266	12.3973	12.8922	12.7483
9.6	12.0116	12.2502	11.844	12.8989	12.3665	13.0798	13.0062	12.4121	13.4176	13.4571	12.1302	13.0665	14.0595	14.6516	14.393	15.4508	14.4268	13.1313	12.4808	12.8181	13.1106	12.6693	13.2648	13.4559	13.3772	13.5208	13.0506	12.5083	12.8902	12.9201	12.502	11.7497	12.5966	11.9832	12.9526	12.1268	12.5519	12.9038	12.7372	12.8636	12.5186	13.387	13.0639	14.1341	12.2501	12.5462	12.9409	12.397	12.0763
10.4	12.2595	12.5813	12.6882	12.65	13.2792	12.8059	13.0991	12.3738	13.0302	12.4717	12.852	12.6278	12.7176	13.7501	14.6587	15.4183	16.2923	13.8417	13.7949	12.2765	12.7666	12.2571	12.5099	12.8609	12.8043	13.3995	13.5816	13.8777	12.3469	12.873	13.1025	11.5723	11.4943	11.5066	12.0566	12.7966	12.8606	12.3975	11.9373	12.6125	13.9396	13.363	12.5785	12.3544	12.2657	13.0374	11.7273	12.7181	11.9142
11.2	12.1738	12.4649	12.1452	13.1636	12.4496	12.5779	12.2887	11.9549	13.475	11.9504	13.4564	12.7074	11.9017	13.4741	13.1718	12.2187	14.691	14.677	14.8781	13.3519	12.208	12.7534	12.9995	13.0192	11.8972	12.931	14.029	13.7189	13.3671	13.0826	13.0483	11.588	12.3501	12.5634	12.5377	12.8226	12.563	11.9393	12.8201	12.1666	13.3307	12.3122	12.4771	13.0589	13.5752	12.963	13.5301	13.2834	12.7443
12	12.6874	12.6669	13.6918	14.2124	12.5179	12.8783	12.6828	12.6908	11.9684	12.0754	12.573	12.3604	13.3374	12.4005	12.5145	12.7022	12.1092	14.2498	13.8068	14.8458	12.8717	13.3641	13.0596	13.1339	12.2668	12.4061	13.1745	15.9324	14.3095	13.7087	13.0941	11.7974	12.2172	12.5941	13.051	12.7945	13.1203	12.7633	13.5721	13.3606	13.7826	12.5875	12.7469	12.805	12.9926	12.2787	13.3395	12.3074	12.8395
12.8	12.752	12.3545	13.0834	13.1836	13.5448	12.099	13.9922	12.3337	12.9474	12.8356	12.7045	13.4271	12.0625	13.0261	12.1913	12.8938	12.6094	13.483	13.3437	14.0583	13.4365	13.782	12.4605	12.7545	12.2733	12.4285	13.4607	13.2709	14.3495	13.9996	14.4946	13.1702	13.4481	13.2693	12.4498	12.8515	12.8328	12.4297	12.9971	13.6806	13.4957	13.0981	12.6058	12.27	12.2296	13.2188	12.7005	11.7733	13.1614
13.6	12.9196	13.0073	13.8169	12.6583	12.2553	12.431	13.7378	12.9681	13.0592	12.5025	12.3835	12.9302	12.2341	12.8382	11.6068	12.1553	12.1045	12.5229	13.9525	14.3734	15.0367	14.3516	15.2363	13.9038	12.8958	12.0394	12.7548	12.5634	12.7488	12.7709	15.038	13.9077	13.815	13.8357	12.6796	12.6113	12.8805	13.0638	12.1767	13.8168	13.5542	13.1387	13.1235	13.6267	14.0289	13.8181	12.9648	14.1025	14.4792
14.4	12.7656	14.3364	13.098	12.9842	12.3041	12.7846	12.531	12.8143	14.1174	12.0621	13.6075	12.7525	12.2791	12.9453	12.2765	12.8832	12.2634	12.4274	12.5165	12.9594	14.487	13.6095	14.0227	12.7781	14.3843	12.3047	13.3954	13.0248	12.8307	12.7634	13.5249	13.2341	14.058	14.1173	11.8191	13.3291	13.5005	13.1677	12.676	13.9353	13.6698	13.2577	13.3879	12.9931	13.1712	13.0087	13.7714	13.5412	13.6577
15.2	12.5728	12.3449	14.0032	13.734	13.2915	12.6018	13.2413	12.2396	12.1121	12.5277	13.2159	12.3343	11.8659	12.8957	12.4055	12.847	12.8749	13.875	12.6554	12.8252	13.0918	13.6263	13.971	12.4844	12.3161	13.712	13.4438	12.6666	12.6833	12.8742	12.8945	13.2394	13.0567	13.7857	13.1228	12.9339	13.91	13.4858	14.0469	13.9056	12.9076	13.2219	13.4715	13.6922	14.1451	13.6581	12.9918	13.6378	12.9487
16	12.6035	12.7655	12.1444	13.4468	13.7892	12.5688	12.6641	12.0783	11.7441	13.1702	13.8375	12.4993	12.3539	11.8153	11.7945	13.1505	13.0028	13.4713	12.9119	11.8894	12.7359	14.0021	15.9493	14.6248	13.7138	12.4616	12.6274	13.3521	12.8953	12.7498	12.71	13.1042	13.6501	13.1274	12.9089	12.596	12.9684	12.9587	13.2096	13.6233	13.4907	12.967	14.0019	13.5891	13.5894	12.5784	12.8341	12.7717	12.9876
16.8	12.4703	12.9001	12.0723	12.6943	13.5089	13.5419	13.5661	11.8674	12.1263	13.1755	12.5663	12.9399	12.5059	13.582	12.8981	14.3086	13.4936	11.8737	13.0163	12.758	13.1402	13.3854	15.3031	14.125	13.4342	13.1841	12.6923	11.9919	12.1551	12.2799	12.1959	13.0519	13.4038	12.7533	11.9787	13.7928	15.237	14.4817	14.4337	14.7487	14.6173	16.7945	13.233	14.1489	13.5141	13.3363	13.0397	12.4642	12.6546
17.6	12.4444	12.8061	12.607	12.6904	12.9895	12.3078	13.6837	12.716	12.8659	12.8189	12.0361	12.4326	12.3248	13.6058	14.3406	13.0457	13.438	13.9475	13.063	12.0772	12.1108	12.771	13.3081	14.0387	14.0649	14.1076	13.3388	12.1801	13.1493	13.511	12.3817	12.9903	13.1039	12.7669	13.4248	15.7303	14.6289	13.4156	14.1716	14.9894	15.1563	15.8807	13.4372	13.6379	14.5691	13.5659	12.5138	12.1589	11.6206
18.4	12.0519	12.8148	12.2778	12.5643	12.5272	12.4932	13.3574	13.9644	13.7973	13.0126	12.7495	12.8563	12.1254	13.4395	12.8224	12.2225	12.8578	13.0975	12.7694	12.6926	12.6517	12.4938	14.0167	15.8172	12.7409	13.0295	12.8344	13.1002	13.7019	13.6205	13.9073	15.8675	13.5284	14.7936	14.4288	13.3639	12.3523	12.7398	13.2772	13.7854	13.3404	13.4435	13.0948	14.007	13.5132	13.6247	12.2411	14.0645	13.2261
19.2	12.7971	13.3524	13.041	12.3539	12.0377	12.1324	11.7098	11.5863	13.1056	13.5216	12.1132	13.0071	13.7246	13.3669	12.1104	12.4256	13.6058	13.4319	12.4616	12.8798	11.5872	13.0086	15.217	14.4998	12.6198	12.8094	13.0775	12.7339	12.3716	13.1102	12.9026	15.0563	15.2561	16.0325	13.3236	12.5641	12.5307	12.9931	12.4302	12.7937	12.4414	13.5852	12.9764	13.6212	14.1611	14.7214	14.113	12.5241	13.4973
20	13.0519	11.8561	11.736	12.5907	13.498	12.6523	12.5828	12.4288	13.0732	12.6476	13.8698	13.3014	13.7223	12.2415	12.0359	12.18	13.3561	12.4969	12.6699	13.3622	12.682	14.0545	15.5515	14.3908	12.0685	13.4424	11.7588	11.9058	11.834	11.9194	12.4992	13.3555	13.0105	13.8426	14.7289	14.1639	12.8811	12.6705	12.0271	12.4029	12.6362	13.3145	12.1148	13.1277	12.9257	14.0202	13.4453	12.9925	13.2048
20.8	12.6244	13.0367	12.6382	11.6582	12.0094	11.6958	12.6179	12.0125	12.7568	12.2991	14.0081	13.848	13.4655	12.7833	12.8392	13.4701	14.1915	12.838	12.7677	12.4755	12.5372	12.9299	14.0446	13.2627	12.8121	12.3235	12.11	12.1449	12.5812	12.8886	12.6511	12.6625	12.4146	13.6151	13.0289	15.4541	14.1256	13.5752	13.3189	12.8305	13.1945	13.1689	12.3975	13.9971	14.129	14.0745	13.7568	13.5597	14.2246
21.6	12.972	13.5118	12.6931	12.549	12.4477	12.407	12.3137	12.509	12.9146	12.9166	13.6384	14.0381	13.0388	13.1957	14.0735	13.0038	12.4261	12.7999	12.1319	11.8452	12.9541	13.202	13.7743	13.1489	12.4656	12.3328	11.7141	11.7459	12.6355	12.5427	12.4518	12.3314	12.0662	13.1513	12.8862	12.6327	13.6067	13.7457	13.0597	12.2806	12.0696	12.0869	12.4721	13.1965	12.3366	14.2343	13.8715	13.1224	13.1755
22.4	13.3101	13.1014	11.8904	12.5909	12.7063	12.6912	13.254	12.7549	11.645	12.5776	13.6704	12.7745	12.9489	12.7214	12.1454	13.3194	13.4723	12.8306	13.4099	12.7042	12.9422	14.0229	14.782	13.3499	11.9636	12.7408	11.8244	12.7505	12.1594	12.4667	12.68	12.5547	12.8667	12.8125	12.1366	12.6559	12.7365	13.3069	13.959	13.922	12.1079	12.1058	12.9957	12.9699	12.8096	14.3119	13.8241	14.0777	14.7383
23.2	12.5176	12.4932	12.8965	12.4304	12.4091	12.1832	12.8067	12.2738	13.9252	14.801	13.3153	12.5895	12.8282	12.0527	12.7548	13.0401	13.5197	13.7874	13.206	12.8199	13.2054	16.521	15.0872	12.497	12.1579	12.8069	11.8593	12.6182	13.1103	13.0796	12.4246	12.6673	13.1378	13.6416	12.9481	11.9177	13.0186	12.6135	11.8904	13.3281	14.2443	13.6397	13.0552	13.0606	13.0915	14.2154	14.1392	14.5036	13.3897
24	12.5226	12.1774	12.4259	12.085	13.036	13.0484	12.3017	12.5984	13.0442	13.1851	12.4532	12.3605	12.6872	12.6869	13.4006	13.9359	13.7113	12.9899	12.5123	13.5331	14.2269	16.9778	15.2847	12.1251	12.4127	11.8246	12.5613	12.5153	13.036	12.5333	14.1447	13.7817	13.9883	13.2433	12.4234	12.7977	13.3107	12.2012	12.9202	13.4065	12.6861	13.2053	13.598	13.4514	13.0623	13.6998	14.3737	13.772	13.2872
24.8	12.2454	12.4041	12.0982	12.5761	12.4332	12.7921	12.9646	13.6297	12.8174	12.7965	12.2878	13.5717	13.1949	12.683	12.4508	14.2084	13.2296	12.9396	12.3981	12.3474	15.1226	16.3841	13.0086	13.1806	12.3196	12.4349	12.047	13.9417	14.4322	13.9522	12.6633	12.4827	12.5735	13.4121	13.1058	12.5241	11.9809	11.1132	13.0022	13.8429	13.0658	13.0328	13.9279	14.3694	14.1605	13.8099	13.2034	13.7517	13.3979
25.6	12.3633	12.6544	12.5024	12.59	12.6205	12.6096	13.4359	14.1419	13.0275	12.8768	13.1721	12.342	12.0361	11.751	13.2279	14.3796	13.0742	12.8643	12.4125	12.8023	15.3871	15.9363	13.0497	13.33	13.4377	13.6221	13.8475	12.8632	13.2059	13.439	12.7817	12.916	12.5157	12.5558	12.274	12.5211	12.6737	13.1116	13.1889	12.8369	11.7308	12.0051	12.1585	13.2157	14.453	13.477	13.7618	13.3294	13.984
26.4	12.8207	13.5558	12.4266	11.9505	13.0998	12.8118	13.4775	13.4525	14.1959	12.8899	12.2032	12.4847	12.9254	12.2798	14.0002	13.348	11.8717	12.3004	12.8933	13.2259	16.3873	14.3171	12.4586	13.6219	13.6335	12.5823	12.672	12.3323	12.4065	12.4525	13.8066	12.5892	11.6782	11.8625	12.3921	12.0208	12.0719	12.4553	12.9983	12.8688	12.7053	12.7766	12.3151	12.3609	13.0621	14.7821	13.2372	14.7394	13.5371
27.2	13.432	13.0681	12.7867	13	13.2934	13.607	13.9683	13.6791	14.3105	13.5422	12.6708	12.3072	12.715	12.6062	13.2612	12.344	12.6224	12.3183	12.1145	14.0997	15.6138	13.4904	13.4637	14.0346	12.1878	13.1793	11.8218	11.6179	11.8996	13.2245	11.8968	11.8098	11.9407	12.9563	12.4634	12.173	12.2564	13.1461	13.8239	12.4816	12.7945	12.8608	13.3679	12.3889	14.063	12.9929	13.8672	14.2929	13.2738
28	11.8543	12.6475	14.523	13.2547	13.9436	13.3737	12.582	13.0796	13.2259	13.46	12.9206	12.2583	12.3824	13.9372	14.0654	12.2691	12.5905	12.3019	12.7944	15.2587	15.1688	12.949	13.776	13.2236	12.6738	12.3393	12.9705	12.5762	12.7397	12.8435	11.8132	12.1581	12.1079	12.5979	12.3138	11.8527	11.9956	12.6508	13.9169	11.9843	13.1421	12.6335	12.7412	13.2165	11.8321	13.2106	12.2989	14.2297	12.8972
28.8	13.2989	14.103	12.6078	12.2573	12.8635	12.3594	13.231	14.3979	12.8738	12.5341	12.4516	13.3139	13.8154	14.226	13.0221	13.4408	12.0519	12.1459	12.2865	16.203	14.3592	13.7585	12.8633	13.1602	12.1794	11.8012	12.0466	12.4688	11.9712	12.249	12.9245	12.3908	12.7204	12.259	12.3883	12.4965	12.9212	13.826	13.6738	12.6301	12.0132	12.6051	13.0993	12.5877	12.9952	12.7273	12.2379	13.5041	13.7374
29.6	12.672	12.8615	13.4523	13.3014	13.0945	14.1467	11.8108	13.1951	12.8264	13.148	13.4445	12.7892	13.1954	13.6113	13.4386	12.7761	13.3917	12.3722	13.3849	16.2616	15.2673	11.9792	13.4692	12.9371	11.8116	11.6348	12.8452	11.8815	12.9774	12.0028	12.2132	12.4403	12.2501	12.0247	12.4014	11.9175	13.8902	12.5574	12.8781	13.1927	13.1365	12.3913	12.7912	12.5844	12.3526	12.6639	12.5014	12.6818	14.14
30.4	12.641	13.0291	12.4762	13.4163	12.6726	12.7387	12.6573	12.9213	12.8054	12.8129	12.762	13.0311	12.2903	13.4389	13.6953	13.3446	13.0897	13.0898	14.0829	14.8634	13.6448	12.653	12.5988	12.7795	12.4599	13.0085	13.2012	12.9073	12.3323	12.481	13.1951	12.286	12.8402	12.6537	13.4076	12.7996	12.3656	11.6717	12.712	13.3476	12.8806	13.5731	11.7263	12.2628	12.9782	12.7236	13.2017	13.4484	14.4825
31.2	12.7289	12.7813	12.5799	12.0299	13.0569	12.212	12.4856	13.3147	12.7926	12.3296	12.5696	13.493	13.9072	13.2383	12.9084	12.2183	11.9803	12.9224	14.7212	15.7529	12.5829	12.5158	12.7565	13.3431	12.9382	11.9492	12.945	12.4098	12.2654	12.6896	12.1733	13.1268	12.4023	13.0766	13.1071	12.3027	13.2238	12.3787	12.2516	13.0186	13.2433	12.5696	13.2345	12.4602	11.2709	12.1872	12.2217	13.3122	13.812
32	13.1058	14.0076	12.5174	12.0699	12.0466	13.2739	13.5357	13.1477	13.0824	12.5644	12.7565	12.4116	12.5694	13.6473	12.8998	12.6894	12.8501	13.3139	14.8863	15.9724	13.4326	13.2736	13.9034	12.9252	13.2889	12.7739	12.3112	12.599	12.1365	13.6692	13.0426	13.2276	12.7955	13.3939	13.877	12.8149	12.7578	11.4613	12.7042	12.6854	12.9893	12.3928	12.2948	11.8268	12.18	12.8935	11.9599	12.7971	13.9601
32.8	13.1876	13.1562	12.9837	12.1196	13.0665	12.3692	12.97	12.9198	12.9716	12.0952	12.7399	12.2277	13.5171	13.4246	12.5612	12.6501	13.4842	13.227	15.0272	14.4373	13.3352	13.1742	13.7138	13.7081	12.9033	12.5625	13.429	12.5032	12.3749	13.0429	12.9729	13.7446	13.6461	12.8188	13.1857	13.0018	12.9236	12.974	12.9368	12.1851	13.1182	13.8138	12.6742	12.5376	11.8957	12.376	13.9371	14.7508	13.0329
33.6	12.8228	12.6891	13.2825	12.9416	12.1436	12.4068	13.591	13.0077	12.3273	13.3278	13.0823	12.8614	12.36	13.1334	12.7379	12.8071	12.7372	13.0439	14.5867	14.3065	13.5265	13.8151	13.9372	13.0873	12.5262	12.5515	12.1183	11.8545	12.7748	13.5275	14.4603	14.1473	12.5358	12.5164	12.6623	12.9583	14.242	12.4802	13.0906	12.7993	13.9085	12.9882	12.0428	13.9869	12.8719	13.1431	13.6929	13.3406	13.1637
34.4	12.1176	11.4085	12.31	12.4498	13.8144	12.2355	12.9516	13.221	12.3903	12.6877	12.8909	12.8129	11.7995	12.4175	12.8057	12.5468	12.9817	12.9117	14.2802	13.3484	14.6037	14.275	13.5829	12.5215	12.952	12.2405	12.5633	14.27	13.4038	12.2493	12.253	13.1182	12.5475	12.6415	13.5241	12.6031	12.644	12.8158	13.35	12.7982	13.2801	13.6968	12.778	13.792	13.3731	13.7825	12.8735	13.6927	14.695
35.2	12.5775	12.9351	13.2945	12.0648	13.4023	12.6007	13.1531	12.5247	13.6988	11.8126	13.0265	12.4001	12.4597	13.0246	13.4236	13.2455	12.4603	13.1285	13.3289	13.9475	12.2225	13.6906	12.8174	13.5116	12.5083	12.4506	13.6831	13.4416	13.0702	12.6606	12.7958	12.6819	13.0918	12.7891	11.9161	12.7837	11.7298	12.8985	12.8564	13.7479	12.4569	13.342	12.7474	14.1114	13.854	11.8813	13.1473	12.2418	13.3115
36	12.5348	12.8473	12.4732	11.9485	12.6321	12.6233	13.3342	12.7568	13.245	12.8836	13.3278	14.7317	12.8768	12.8585	12.7635	12.9154	13.2769	12.9673	13.5887	13.0018	12.1057	12.8157	13.4726	13.3689	13.6015	13.3165	13.8504	12.7026	12.2128	13.2564	12.1064	12.3173	12.0422	11.9283	12.2694	12.9804	12.7757	12.1163	12.2638	13.4781	13.0883	12.4782	13.6925	13.1294	13.1759	12.203	12.3278	12.6856	13.6052
36.8	12.4071	12.2999	12.7777	12.5697	12.5048	13.4869	12.9918	12.3834	12.885	12.9881	13.0272	12.3868	12.5835	13.1782	11.8545	12.1628	12.2283	12.551	13.1583	12.604	13.088	11.7499	13.089	12.2791	13.9072	15.1842	14.1361	12.6175	12.4697	13.095	12.5218	14.078	12.3194	12.2274	13.0886	12.1957	13.1463	13.667	12.2465	12.494	13.1819	13.2572	13.6506	13.0075	12.8135	13.527	13.3406	13.5912	13.7087
37.6	12.4984	12.1645	12.5663	12.3018	12.1807	13.1076	12.7052	12.6903	12.1603	13.1138	12.4563	12.7504	12.9061	13.0186	11.5488	12.9923	12.1643	11.9049	13.0269	13.5687	13.0738	12.1167	12.758	12.5365	12.6537	13.4362	15.214	15.1035	14.2214	12.9661	12.8338	12.6524	12.5385	12.8449	12.7747	12.7212	11.9685	12.0406	13.0981	12.6275	13.1568	14.0386	11.94	11.8515	13.5367	12.4111	12.4323	12.6979	13.088
38.4	13.2779	12.8781	12.2607	12.1725	12.7146	12.9181	12.9513	12.2668	12.7042	12.1989	12.5399	12.3787	13.3415	13.215	12.0245	12.1967	12.6167	12.2894	12.5897	12.7637	11.8391	11.5856	12.5745	13.3132	12.664	12.8641	12.8784	16.2872	14.503	12.6639	13.9237	12.8698	12.5168	13.6227	13.0573	12.9478	12.166	12.7641	13.5521	12.4612	13.0771	12.6102	13.3299	13.4544	12.817	12.3421	13.461	12.4671	13.7921
39.2	14.6305	13.3875	11.9369	12.5335	12.7769	13.3536	12.7636	12.9497	12.9111	12.9005	12.7495	11.8071	12.3167	12.4511	12.09	12.1861	12.5233	13.7303	13.7534	12.4842	12.095	13.4272	12.0299	12.7602	12.9556	12.4081	13.1891	12.9439	14.3444	13.9591	13.2566	13.8181	13.5881	13.2253	12.2621	13.0174	11.7452	13.0719	11.8715	12.7985	12.5252	13.6714	12.6022	13.061	13.2478	12.7453	12.5123	13.2261	13.9244
40	13.1747	13.1149	12.7274	12.8768	13.1551	11.7244	11.9052	13.186	12.8326	13.3845	12.1608	13.1144	12.8453	13.1579	11.9957	13.3798	12.7682	13.6503	12.0637	13.1872	11.4831	12.5406	12.1506	12.7261	12.3579	12.3277	12.2498	13.4181	12.5686	13.1337	14.8865	15.2808	13.7409	12.8217	13.7897	12.4457	13.2441	12.9654	13.1344	11.9408	13.3972	13.3438	12.5853	12.8005	12.9795	13.1348	12.6755	13.8798	13.1524
[truncated: 52 more columns]

## Sheet: d
	-40	-39.2	-38.4	-37.6	-36.8	-36	-35.2	-34.4	-33.6	-32.8	-32	-31.2	-30.4	-29.6	-28.8	-28	-27.2	-26.4	-25.6	-24.8	-24	-23.2	-22.4	-21.6	-20.8	-20	-19.2	-18.4	-17.6	-16.8	-16	-15.2	-14.4	-13.6	-12.8	-12	-11.2	-10.4	-9.6	-8.8	-8	-7.2	-6.4	-5.6	-4.8	-4	-3.2	-2.4	-1.6
-40	2717.28	2718.98	2716.17	2716.35	2718.18	2714.55	2715.76	2715.28	2716.97	2716.28	2714.29	2716.32	2716.68	2716.59	2716.33	2717.77	2716.14	2716.52	2718.78	2719.71	2717.26	2718.13	2717.39	2716.51	2715.66	2716.11	2715.62	2715.01	2716.58	2717.37	2716.7	2715.19	2716.55	2715.81	2717.89	2716.55	2715.57	2717.69	2717.98	2717.07	2717.49	2716.22	2716.44	2715.67	2716.29	2714.57	2715.06	2717.84	2718.22
-39.2	2716.45	2717.45	2717.64	2718.72	2716.11	2715.54	2717.52	2714.64	2715.29	2715.24	2714.45	2717.14	2715.53	2716.42	2717.23	2714.89	2716.87	2716.05	2716.37	2718.77	2719	2719.51	2717.11	2716.64	2716.05	2714.3	2714.45	2714.88	2717.65	2717.05	2716.52	2716.55	2714.81	2717.41	2716.4	2716.97	2716.8	2716.82	2716.92	2716.33	2716.72	2715.86	2716.71	2715.44	2715.67	2715.89	2717.63	2719.53	2719.29
-38.4	2717.79	2717.29	2716.8	2718.29	2715.26	2715.9	2715.54	2716.49	2716.82	2716.03	2716.69	2714.5	2714.26	2714.1	2717.16	2716.86	2715.64	2716.91	2716.35	2717.78	2717.81	2717.96	2719.59	2715.47	2713.18	2714.85	2715.07	2716.01	2716.57	2716.55	2715.12	2716.33	2714.83	2716.41	2718.11	2718.24	2716.38	2715.76	2716.03	2715.75	2714.8	2715.69	2716.1	2715.63	2713.22	2716.45	2720.11	2717.74	2718.81
-37.6	2718.25	2719.13	2716.73	2716.95	2717.34	2716.01	2715.86	2717.7	2715.48	2717.6	2716.33	2715.78	2713.71	2714.72	2716.58	2717.1	2716.71	2717.71	2715.78	2716.52	2716.49	2716.66	2717.29	2715.65	2714.5	2714.58	2715.29	2716.11	2716.65	2714.74	2713.02	2714.26	2714.66	2714.82	2716.91	2717.82	2716.11	2716.57	2713.97	2715.58	2715.07	2716.4	2714.63	2715.2	2719.23	2718.75	2720.21	2720.1	2718.06
-36.8	2719.05	2718.49	2717.64	2718.72	2717.66	2715.64	2715.82	2718.43	2717.56	2716.2	2717.32	2714.67	2715.76	2715.71	2713.98	2716.33	2716.91	2719.92	2718.64	2715.69	2713.52	2715.68	2717.14	2712.37	2713.9	2714.01	2715.72	2714.84	2714.99	2716.06	2716.4	2716.42	2712.46	2715.84	2715.3	2717.01	2718.05	2716.9	2717.21	2716.12	2715.5	2716.34	2716.99	2717.29	2719.4	2718.52	2721.24	2718.75	2716.76
-36	2718.65	2718.27	2718.63	2717.96	2717.97	2719.07	2716.29	2717	2715.05	2715.93	2715.98	2716.19	2714.18	2714.91	2713.3	2714	2716.03	2717.06	2718.28	2717.78	2716.39	2715.09	2716.41	2717.53	2712.87	2715.73	2714.38	2717.51	2716.28	2719.21	2718.55	2719.13	2716.71	2714.28	2713.76	2715.93	2715.57	2718.37	2715.68	2716.16	2716.98	2717.76	2718.46	2719.75	2718	2718.38	2715.57	2719.89	2718.92
-35.2	2719.25	2717.15	2719.49	2715.91	2718.31	2717.78	2718.4	2716.73	2716.6	2714.71	2716.72	2714.66	2716.08	2714.76	2716.79	2715.44	2715.26	2715.76	2718.73	2717.82	2716.56	2717.17	2714.61	2716.81	2716.65	2716.71	2715.58	2714.9	2717.45	2716.22	2717.74	2718.43	2719.11	2714.68	2713.56	2715.86	2717.51	2717.57	2718.16	2717.66	2716.79	2716.57	2715.94	2718.71	2719.17	2716.93	2717.48	2717.81	2719.5
-34.4	2717.47	2718.86	2717.28	2718.23	2719.28	2719.14	2716.85	2718.3	2716.58	2717.53	2718.25	2716.61	2716.73	2715.02	2717.08	2716.06	2717.03	2714.25	2716.51	2716.78	2715.41	2717.93	2714.86	2717.7	2714.79	2717.3	2716.15	2718.98	2718.92	2717.51	2713.71	2716.79	2717.08	2718.48	2718.67	2716.71	2714.38	2717.13	2719.67	2719.2	2715.27	2717.6	2715.7	2715.82	2717.54	2715.43	2718.37	2717.38	2718.76
-33.6	2718.51	2718.74	2720.2	2717.48	2719.37	2718.55	2718.72	2719.52	2718.56	2718.75	2716.55	2717.49	2716.36	2714.89	2716.27	2715.14	2716.1	2716.29	2716.84	2717.58	2716.2	2718.09	2717.58	2716.18	2716.23	2716.05	2717.09	2718.35	2716.49	2715.91	2715.53	2718.11	2718.47	2717.77	2716.58	2716.57	2719.16	2716	2714.95	2716.13	2716.66	2716.52	2716.76	2716.51	2716.01	2716.79	2718.21	2718.43	2719.15
-32.8	2718.26	2718.55	2718.51	2718.06	2718.49	2717.84	2719.61	2719.89	2718.49	2717.76	2717.01	2717.1	2716.07	2718.11	2716.78	2714.88	2716.64	2716.47	2716.63	2716.78	2715.4	2715.04	2718.84	2717.07	2717.07	2715.52	2713.25	2712.11	2718.2	2717.91	2718.34	2717.67	2716.42	2718.1	2717.94	2718.07	2717.11	2717.39	2715.55	2714.45	2716.54	2717.61	2716.98	2717.04	2716.4	2717.68	2717.35	2718.94	2718.13
-32	2716.93	2718.1	2718.02	2719.29	2720.07	2719.49	2718.59	2718.2	2718.58	2718.4	2718.67	2716.64	2716.66	2715.58	2716.32	2715.25	2715.89	2716.96	2717.17	2715.63	2717.88	2716.15	2714.28	2715.52	2715.07	2711.8	2712.23	2713.05	2715.58	2714.95	2717.19	2718.03	2715.64	2718.45	2717.66	2718.59	2717.8	2714.68	2715.91	2715.55	2717.48	2715.21	2717.44	2716.77	2716.73	2717.71	2718.97	2717.59	2717.37
-31.2	2720.54	2720.27	2718.18	2717.73	2719.42	2719.94	2717.89	2718.29	2719.19	2717.39	2715.63	2717.28	2716.59	2717.2	2715.63	2716.29	2715.82	2716.65	2717.85	2716.45	2718.56	2715.26	2716.89	2715.13	2714.33	2716.65	2714.89	2717.91	2716.62	2715.23	2717.05	2717.62	2717.16	2717.24	2716.29	2718.54	2717.73	2716.65	2716.89	2718.56	2717.18	2715.68	2715.91	2717.31	2717.4	2716.51	2717.18	2717.04	2716.5
-30.4	2718.57	2718.86	2718.28	2719.67	2718.73	2718.61	2718.62	2718.93	2718.6	2714.23	2717.36	2715.74	2715.95	2718.15	2716.56	2715.33	2716.91	2715.59	2714.79	2714.25	2716.82	2716.36	2716.89	2715.11	2714.64	2716.06	2718.25	2718.13	2714.73	2714.85	2715.02	2713.63	2716.99	2717.54	2715.62	2716.58	2716.94	2716.3	2716.78	2718.3	2717.1	2717.23	2718.56	2716.82	2717.3	2717.27	2717.93	2715.42	2718.28
-29.6	2718.39	2719.11	2718.6	2718.82	2719.53	2719.14	2719.29	2718.22	2719.68	2716.6	2715.45	2718.31	2717.19	2717.69	2717.13	2715.35	2713.55	2714.84	2713.01	2714.9	2715	2717.32	2715.95	2715.54	2716.1	2714.94	2718.13	2716.18	2717.22	2715.61	2716.01	2715.51	2717.31	2715.78	2716.89	2717.51	2715.53	2717.76	2715.49	2718.15	2718.23	2716.68	2716.31	2719	2716.39	2717.02	2716.28	2716.25	2716.53
-28.8	2719.55	2719.88	2717.7	2718.72	2719.93	2717.93	2718.43	2718.32	2717.86	2718.52	2716.92	2717.25	2717.23	2719.06	2717.74	2715.04	2716.72	2716.6	2715.76	2716.28	2718.16	2716.44	2717	2717.69	2716.73	2715.01	2715.55	2716.9	2717.75	2717.19	2716.96	2714.31	2715.71	2716.77	2716.7	2717.28	2716.34	2716.69	2718.27	2717.02	2716.57	2717.14	2715.8	2715.55	2717.15	2716.02	2716.68	2717.68	2716.54
-28	2720.64	2719.23	2717.64	2719.23	2717.53	2718.15	2718.82	2718.34	2718.13	2717.36	2714.63	2717.6	2718.17	2719.55	2718.41	2716.75	2716.04	2717.04	2717.05	2717.45	2716.12	2718.19	2718.77	2717.19	2714.76	2715.18	2716.14	2716.44	2716.06	2714.4	2716.18	2716.21	2713.03	2715.4	2716.16	2717.51	2714.96	2718.01	2718.32	2716.58	2714.96	2715.02	2715.67	2715.45	2714.4	2717.3	2715.47	2715.11	2716.8
-27.2	2719.42	2719.67	2715.51	2715.47	2716.88	2717.51	2718.88	2718.77	2717.51	2717.19	2716.28	2718.77	2719.09	2718.95	2720.04	2716.32	2717.95	2714.8	2718.19	2715.51	2717.05	2715.82	2716.99	2716.03	2715.48	2715.79	2714.83	2717.34	2717.63	2714.54	2717.08	2716.78	2715.31	2713.25	2710.94	2715.95	2714.55	2715.84	2716.96	2717.21	2715.83	2715.29	2715.84	2715.98	2716.12	2716.2	2716.13	2717.11	2715.46
-26.4	2719.52	2715.56	2716.11	2716.19	2716.86	2716.39	2717.89	2717.8	2716.23	2717.43	2716.29	2717.06	2719.6	2719.04	2716.41	2717.65	2715.06	2716.45	2717.54	2717.33	2718.33	2717.49	2716.81	2715.62	2713.17	2715.44	2716.15	2715.9	2715.95	2715.75	2717.71	2717.91	2715.73	2715.98	2718.62	2714.94	2716.6	2716.2	2715.95	2715.02	2716.63	2716.35	2715.4	2715.07	2716.25	2716.33	2716.16	2716.71	2717.89
-25.6	2719.64	2717.43	2716.85	2715.39	2717.27	2718.86	2718.91	2719.26	2716.21	2717.34	2715.98	2717.72	2718.56	2718.39	2719.16	2719.83	2718.96	2718.32	2716.79	2716.46	2716.16	2717.04	2717.59	2716.56	2713.4	2713.24	2715.2	2717.26	2714.25	2715.75	2717.98	2717.42	2717.56	2717.37	2715.61	2717.2	2715.99	2715.74	2715.08	2716.04	2715.59	2715.97	2713.52	2715.38	2716.54	2716.55	2718.74	2716.87	2716.51
-24.8	2718.15	2717.38	2717.77	2715.64	2718.06	2718.47	2718.28	2716.04	2717.79	2719.45	2716.88	2718.13	2719.97	2718.8	2717.05	2716.26	2717.26	2716.42	2715.27	2712.31	2713.79	2716.37	2717.13	2711	2712.85	2716.17	2716.05	2715.94	2716.41	2716.17	2715.11	2716.53	2717.19	2715.48	2716.09	2714.76	2716.81	2715.43	2717.08	2717.85	2715.74	2717.17	2715.92	2716.74	2716.84	2716.3	2717.37	2717.55	2717.22
-24	2717.83	2717.33	2717.14	2717.96	2717.44	2719.36	2719.67	2717.3	2718.44	2718.13	2717.95	2719.37	2718.17	2718.6	2718.1	2718.53	2716.79	2717.86	2716.89	2713.13	2713.78	2715.5	2717.61	2714.02	2713.54	2715.74	2715.29	2717.68	2716.74	2716.38	2717.07	2717.11	2715.55	2716.46	2714.91	2715.57	2713.8	2714.01	2715.37	2716.14	2715.25	2716.67	2717.72	2714.94	2716.25	2717.72	2717.76	2715.91	2716.5
-23.2	2718.49	2718.16	2718.02	2717.83	2718.52	2720.12	2718.55	2718.51	2718.71	2716.85	2716.85	2717.49	2719.02	2718.21	2718.12	2718.05	2719.84	2716.56	2717.3	2715.44	2716.49	2713.99	2716.95	2712.68	2713.49	2716.5	2717.08	2716.15	2716.18	2717.38	2716.65	2714.62	2716.37	2716.33	2715.38	2714.21	2714.87	2715.29	2715.37	2713.62	2714.25	2715.03	2717.43	2716.82	2716.53	2716.38	2716.64	2717.98	2718.29
-22.4	2717.31	2717.56	2716.7	2717.3	2717.73	2717.75	2718.02	2717.34	2717.09	2718.59	2717.38	2716.41	2719.01	2717.86	2717.42	2717.75	2718.74	2716.06	2717.25	2716.62	2716.22	2716.46	2718.35	2711.39	2712.54	2716.06	2717.72	2718.76	2718.39	2717.13	2716.3	2715.65	2717.25	2715.27	2716.76	2716.43	2716.69	2716.7	2714.15	2715.37	2715.7	2715.04	2713.99	2716.79	2716.92	2715.66	2714.89	2716.35	2715.94
-21.6	2717.8	2717.42	2716.09	2717.02	2716.11	2718.13	2717.8	2716.86	2717.38	2715.97	2715.25	2718.46	2716.44	2718.88	2717.77	2718.29	2715.55	2716.46	2715.78	2716.65	2714.45	2716.75	2716.69	2712.26	2716.19	2718.08	2716.69	2717.52	2718.37	2717.86	2717.6	2716.86	2716.78	2716.63	2715.81	2716.4	2717.68	2717.8	2716.13	2717.01	2716.61	2717.3	2714.51	2714.58	2714.61	2716.36	2716.22	2717.13	2716.3
-20.8	2718.02	2715.19	2717.83	2715.31	2716.13	2717.18	2717.09	2716.47	2716.13	2715.88	2716.53	2715.63	2717.19	2716.07	2718.73	2717.8	2718.94	2716.54	2716.15	2718.34	2716.5	2717.87	2715.98	2712.45	2715.41	2717.74	2717.76	2713.67	2717.71	2717.13	2719.47	2715.43	2716.06	2717.44	2716.93	2716.04	2716.95	2718.59	2718.17	2715.64	2715.59	2714.75	2717.55	2715.9	2713.91	2715.28	2717.62	2716.53	2717.34
-20	2715.03	2717.94	2717.48	2715.14	2716.43	2715.08	2715.61	2716.9	2718.98	2718.23	2716.34	2715.89	2716.97	2716.76	2718.37	2716.31	2718.38	2717.11	2716.76	2715.82	2716.78	2716.65	2714.86	2714.81	2715.14	2718.08	2717.56	2719.35	2719.33	2718.67	2717.15	2717.16	2716.76	2717.98	2717.46	2719.04	2717.76	2717.19	2718.42	2715.43	2718.32	2717.83	2717.92	2717.72	2717.93	2716.06	2715.51	2716.25	2716.97
-19.2	2715.38	2716.14	2716.67	2716.52	2716.1	2714.87	2715.12	2717.6	2715.22	2716.26	2717.76	2718.02	2718.76	2716.2	2717.25	2717.99	2717.63	2717.36	2716.75	2715.09	2716.97	2718.61	2715.56	2714.26	2717.46	2717.96	2718.54	2717.93	2718.98	2717.68	2718.01	2716.19	2716.19	2718.74	2718.9	2718.65	2718.19	2715.23	2718.02	2717.15	2716.94	2717.49	2716.64	2716.52	2716.66	2716.59	2716.15	2715.16	2715.84
-18.4	2716.16	2717.73	2716.29	2715.47	2716.36	2716.53	2716	2716.25	2715.66	2719.09	2719.52	2718.65	2718.41	2717.59	2718.45	2718.89	2717.54	2716.81	2715.63	2715.55	2718.86	2716.97	2714.66	2716.46	2716.89	2718.33	2718.03	2718.05	2718.43	2719.46	2717.12	2718.02	2717.48	2716.34	2719.3	2717.27	2718.05	2716.32	2717.92	2716.77	2716.93	2715.19	2716.24	2717.64	2716.16	2715.41	2717.77	2715.9	2713.78
-17.6	2715.98	2715.63	2715.77	2715.08	2716.18	2715.8	2713.82	2715.42	2715.92	2715.94	2718.32	2717.25	2718.68	2718.04	2717.99	2718.2	2717.68	2716.68	2716.87	2717.33	2716.57	2716.61	2714.67	2714.84	2717.02	2717.61	2717.66	2716.76	2718.42	2718.6	2718.31	2718.13	2716.14	2717.02	2716.42	2716.75	2714.87	2716.3	2718.14	2715.61	2716.69	2715.93	2717.12	2716.95	2715.11	2717.05	2717.02	2717.05	2716.63
-16.8	2716.16	2716.16	2716.06	2715.4	2715.74	2714.87	2715.36	2717.1	2717.14	2717.6	2717.67	2718.73	2717.48	2717.99	2717.39	2717.02	2717.86	2715.87	2716.42	2716.18	2717.1	2714.45	2715.45	2715.94	2716.19	2717.78	2717.36	2718.79	2719.01	2716.72	2718.14	2717.37	2716.38	2715.46	2717.19	2714.3	2715.02	2717.24	2718.27	2717.9	2718.21	2717.88	2718.8	2715.63	2716.22	2715.44	2716.77	2717.01	2718.65
-16	2716.31	2716.82	2714.91	2715.26	2714.92	2714.15	2716.46	2715.27	2716.5	2716.8	2718.51	2718.11	2719.24	2718.32	2717.53	2717.97	2717.75	2717.43	2716.97	2716.23	2715.91	2715.91	2714.62	2716.32	2718.77	2717.66	2717.84	2718.7	2717.61	2717.04	2717.71	2716.36	2714.91	2715.79	2715.72	2715.93	2714.55	2714.51	2716.91	2715.36	2717.83	2716.91	2717.14	2716.98	2716.44	2716.62	2716.52	2716.9	2716.48
-15.2	2716.43	2718.56	2717.12	2715.72	2716.09	2715.42	2716.75	2716.49	2716.5	2716.62	2718.28	2717.03	2717.74	2717.55	2718.72	2716.78	2718.76	2717.46	2717.56	2715.01	2715.92	2714.59	2714.7	2715.29	2717.96	2716.6	2716.71	2718.33	2719.72	2717.86	2718.84	2717.35	2717.06	2715.72	2717.08	2715.78	2715.05	2714.66	2713.84	2716.46	2719.26	2717.6	2716.91	2717.05	2718.61	2717.41	2716.03	2714.12	2714.87
-14.4	2716.23	2715.34	2716.64	2715.78	2715.24	2716.21	2716.63	2717.38	2718.22	2718.12	2719.66	2717.98	2717.92	2718.03	2718.9	2718.19	2717.43	2716.61	2716.07	2716.14	2714.63	2714.82	2714.6	2717.35	2716.58	2717.22	2718.31	2717.19	2718.02	2716.61	2717.9	2717.34	2716.29	2716.05	2717.08	2715.52	2716.69	2715.73	2717.11	2717.72	2716.23	2718.68	2718.37	2718.84	2716.79	2716.02	2715.78	2717.92	2716.66
-13.6	2716.88	2716.99	2717.69	2716.87	2714.82	2717	2717.5	2717.44	2715.7	2717.72	2717.38	2717.86	2718.52	2718.32	2718.91	2717.24	2719.09	2717.9	2717.54	2717.27	2718.29	2714.5	2714.07	2717.73	2717.09	2716.23	2719.22	2718.44	2719.67	2718.4	2717.01	2716.06	2714.37	2716.43	2716.19	2716.01	2716.21	2717.12	2715.3	2717.71	2717.28	2717.39	2718.14	2717.71	2718.69	2716.28	2717.16	2718.42	2715.94
-12.8	2717.99	2718.08	2717.21	2718.08	2717.94	2716.74	2716.94	2719.04	2717.98	2717.4	2718.87	2717.97	2719.38	2718.58	2715.92	2720.17	2718.19	2718.15	2717.63	2716.47	2717.3	2712.48	2715.72	2718.71	2716.98	2717.58	2718.48	2718.29	2718.15	2718.05	2719.18	2716.84	2716.42	2715.96	2715.8	2716.38	2715.14	2715.54	2716.77	2714.6	2717.72	2719.4	2719.71	2717.27	2717.79	2718.78	2716.49	2717.19	2715.25
-12	2716.19	2717.8	2719.32	2719.28	2717.4	2717.96	2719.3	2717.71	2719.35	2718.94	2718.02	2716.66	2715.79	2716.54	2716.8	2716.47	2718.17	2719.4	2717.05	2715.97	2715.39	2715.94	2717.42	2717.54	2717.76	2717.99	2718.25	2718.77	2716.47	2717.88	2717.48	2716.9	2715.56	2715.81	2715.93	2715.7	2716.69	2716.13	2715.2	2716.28	2718.25	2716.75	2717.17	2719	2717.14	2717.46	2718.19	2716.74	2715.93
-11.2	2716.93	2717.79	2718.6	2717.62	2717.24	2719.17	2716.05	2717.51	2716.04	2717.37	2717.13	2718.08	2717.22	2718.23	2717.95	2715.81	2717.68	2719.18	2716.86	2718.45	2717.31	2710.41	2716.66	2717.29	2718.41	2718.13	2720.48	2717.85	2717.46	2718.37	2717.72	2714.81	2714.25	2717.15	2715.92	2716.56	2715.44	2716.85	2717.37	2715.59	2718.81	2717.96	2716.17	2718.16	2716.67	2717.43	2716.83	2718.27	2717.22
-10.4	2717.46	2716.74	2717.31	2717.61	2716.3	2718.37	2719.26	2718.83	2717.71	2719.54	2716.31	2715.59	2717.41	2714.07	2716.55	2716.68	2716.05	2717.32	2717.72	2716.89	2713.51	2714.24	2715.56	2717.24	2715.95	2717.73	2718.19	2718.56	2717.44	2717.01	2715.88	2716.34	2716.26	2717.22	2717	2716.45	2716.88	2716.69	2715.74	2718.06	2718.53	2718.38	2718.13	2718.63	2717.43	2717.57	2717.54	2716.8	2717.17
-9.6	2717.57	2719.26	2718.03	2717.05	2715.11	2717.41	2717.1	2718.06	2718.07	2718.29	2717.2	2715.58	2716.46	2717.48	2715.94	2717.02	2713.47	2715.58	2716.92	2716.47	2715.61	2715.12	2715.98	2715.52	2716.9	2716.85	2716.41	2717.97	2715.87	2716.81	2716.25	2717.92	2716.98	2717.83	2716.98	2716.44	2715.55	2717.57	2718.06	2718.66	2719.25	2718.81	2716.92	2717.41	2716.79	2716.14	2716	2716.02	2717.7
-8.8	2719.66	2718.82	2719.06	2716.52	2717.28	2716.38	2717.32	2716.72	2718.14	2716.35	2715.04	2716.46	2715.96	2716.06	2716.38	2716.46	2716.6	2716.95	2715.34	2715.61	2712.63	2715.05	2717.18	2717.64	2718.52	2716.77	2718.37	2716.86	2717.26	2715.73	2715.87	2716.66	2716.75	2718.04	2717.79	2716.09	2716.31	2716.26	2716.78	2718.51	2717.6	2718.01	2715.2	2717.06	2714.7	2714.86	2715.99	2715.73	2716.43
-8	2717.51	2718.1	2718.33	2717.78	2717.12	2717.06	2716.58	2718.43	2718.69	2716.37	2716.29	2715.79	2716.9	2717.56	2715.62	2717.58	2716.82	2717.64	2718.12	2716.97	2715.82	2716.89	2715.14	2716.49	2717.64	2717.61	2716.29	2716.67	2715.76	2715.77	2715.71	2715.53	2717.72	2715.2	2715.87	2715.95	2716.85	2715.62	2716.68	2715.77	2716.53	2718.73	2715.15	2715.52	2714.33	2716.77	2715.79	2717.68	2716.48
-7.2	2716.49	2717.8	2717.21	2716.33	2716.34	2718.01	2720.06	2716.99	2716.8	2717.45	2717.23	2716.47	2715.44	2715.28	2715.68	2717	2716.83	2716.65	2716.39	2716.32	2714.91	2716.7	2716.51	2715.57	2716.58	2716.68	2716.43	2716.83	2716.69	2716.04	2716.71	2716.83	2714.3	2715.32	2717.29	2716.04	2716.16	2714.81	2715.36	2715.07	2715.53	2716.79	2716.68	2714.97	2716.83	2717.57	2716.08	2716.8	2717.25
-6.4	2717.97	2717.47	2717.11	2717.58	2717.24	2716.24	2716.59	2717.93	2716.93	2716.41	2716.9	2715.86	2716.02	2719.35	2717.15	2716.29	2716.6	2716.74	2714.53	2716.62	2715.22	2714.94	2717.51	2717.26	2717.98	2715.64	2718.37	2717.27	2715.95	2718.25	2716.34	2716.65	2717.42	2714.91	2715.79	2716.23	2714.95	2715.82	2714.72	2713.47	2714.03	2714.65	2718.35	2716.95	2715.66	2716.62	2717.3	2717.47	2716.34
-5.6	2718.56	2718.84	2717.51	2716.28	2716.69	2715.7	2717.59	2718.06	2716.08	2717.22	2716.71	2714.98	2716.21	2716.02	2717.4	2717.38	2714.7	2716.08	2715.71	2717.58	2716.48	2716.96	2716.03	2715.62	2717.88	2715.88	2717.84	2716.5	2716.35	2716.66	2717.09	2715.8	2714.85	2716.65	2716.7	2715.42	2716.45	2714.56	2715.57	2715.02	2715.06	2717.66	2716.83	2715.95	2718.38	2717.5	2716.82	2716.72	2716.5
-4.8	2718.13	2717.92	2715.53	2710.91	2714.89	2715.7	2716.88	2716.85	2716.34	2716.63	2715.15	2715.53	2717.65	2716.17	2716.21	2715.77	2715.55	2716.11	2714.16	2713.83	2715.87	2714.53	2715.22	2714.98	2716.92	2718.45	2716.55	2716.44	2715.44	2717.31	2716.98	2717.81	2715.71	2716.12	2713.89	2716.25	2715.82	2715.24	2716.18	2714.72	2714.8	2716	2718.5	2716.17	2715.85	2716.77	2716.27	2715.8	2715.37
-4	2719.86	2718.76	2712.28	2712.48	2716.66	2716.94	2716.87	2717.12	2717.51	2717.85	2717.89	2717.33	2717.66	2716.66	2716.22	2717.36	2715.93	2715.48	2716.38	2714.32	2716.79	2714.98	2716.17	2716.33	2716	2716.27	2716.12	2716.26	2716.14	2715.85	2717.09	2716.21	2716.88	2716.98	2716.17	2714.41	2717.01	2716.1	2714.64	2715.96	2716.2	2717.84	2717.3	2717.88	2718.17	2713.76	2714.75	2715.36	2717.66
-3.2	2717.59	2715.42	2712.87	2714.1	2715.66	2716.39	2717.07	2716.36	2717.69	2717.92	2718.1	2717.81	2717.33	2718.06	2719	2715.57	2715.12	2714.78	2715.09	2716.35	2716.38	2715.43	2716.23	2714.79	2714.11	2716.64	2716.9	2716.1	2715.71	2716.97	2715.75	2715.89	2717.43	2716.37	2717.72	2715.53	2718.04	2717.64	2716.81	2717.7	2714.65	2714.91	2717.11	2716.85	2715.81	2716.77	2715.35	2715.97	2717.12
-2.4	2716.32	2713.98	2714.2	2715.62	2714.87	2717.68	2717.46	2718.56	2717.32	2717.63	2716.87	2718.31	2717.56	2717.96	2717.44	2719.1	2716.67	2714.64	2715.83	2715.29	2715.45	2716.91	2715.6	2718.89	2714.86	2714.99	2716.22	2717.82	2717.1	2716.46	2714.69	2714.85	2717.06	2717.49	2716.06	2716.99	2715.45	2715.72	2715.78	2715.02	2714.42	2715.28	2716.35	2715.74	2716.85	2716.88	2716.46	2716.6	2717.35
-1.6	2715.06	2716.84	2717.12	2716.69	2716.44	2717.48	2717.62	2716.89	2715.58	2717.73	2716.5	2718.83	2716.22	2716.75	2717.79	2716.23	2715.75	2715.35	2716.21	2715.57	2717.14	2717.23	2714.94	2716.43	2716.39	2715.76	2716.54	2715.51	2715.55	2715.21	2715.35	2715.88	2718.64	2714.78	2713.36	2716.81	2716.39	2717.46	2715.5	2717.05	2716.7	2716.46	2715.69	2717.22	2716.75	2717.75	2718.12	2717.13	2717.57
-0.8	2715.78	2717.29	2717.13	2717.71	2717.97	2717.55	2717.31	2715.68	2715.4	2717.02	2717.49	2716.22	2718.25	2715.48	2716.65	2714.95	2716.96	2712.53	2715.56	2717.58	2717.83	2717.87	2718.72	2717.09	2716.42	2717.04	2715.77	2716.16	2715.2	2716.12	2715.62	2717.57	2715.99	2715.53	2714.92	2716.52	2718.01	2717.8	2717.83	2716.96	2717.68	2715.67	2717.1	2717.12	2717.27	2718.75	2715.46	2716.05	2715.3
0	2715.92	2717.17	2717.61	2719.18	2717.55	2715.26	2715.94	2716.72	2716.67	2716.06	2717.79	2715.09	2715.26	2715.54	2714.91	2716	2715.75	2714.95	2708.68	2712.04	2717.24	2717.66	2719.1	2716.28	2718.15	2715.4	2715.47	2715.68	2716.9	2719.28	2716.71	2716.1	2717.23	2715.13	2717.91	2715.91	2716.84	2719.16	2717.59	2717.45	2717.27	2716.51	2717.66	2715.48	2716.32	2717.26	2715.65	2716.79	2716.84
0.8	2716.67	2715.65	2719.47	2717.16	2715.37	2715.02	2715.31	2718.01	2718.36	2714.99	2717.13	2715.73	2716.26	2717.63	2718.49	2717.09	2716.11	2717.51	2713.84	2715.13	2715.01	2711.23	2715.9	2717.1	2718.49	2715.48	2716.37	2716.37	2716.37	2716.01	2716.9	2715.35	2716.85	2714.99	2718.56	2715.97	2718.13	2716.48	2715.63	2717.38	2716.27	2715.86	2718.17	2716.11	2715.49	2718.03	2718.37	2717.85	2716.02
1.6	2717.06	2714.76	2715.45	2716.67	2714.45	2715.36	2716.28	2718.38	2717.93	2716.69	2718.29	2716.63	2718.19	2717.76	2717.12	2718.6	2719.05	2717.41	2717.64	2716.67	2714.7	2713.74	2713.16	2714.33	2713.53	2715.96	2715.81	2716.74	2715.45	2715.62	2717.8	2716.4	2715.55	2715.39	2715.65	2717.48	2717.87	2718.19	2717.89	2717.04	2718.13	2717.22	2716.01	2715.02	2717.13	2716.57	2717.58	2718.09	2716.98
2.4	2717.32	2716.09	2714.89	2716.23	2716.4	2715.41	2719.53	2716.62	2718.08	2717.73	2719.47	2719.2	2718.67	2718.07	2717.83	2717.74	2718.73	2716.33	2716.99	2717.1	2715.7	2716.11	2715.15	2715.99	2714.47	2715.31	2716.62	2715.84	2714.87	2715.72	2716.31	2716.45	2715.72	2715.97	2715.85	2717.4	2716.86	2717.95	2717.01	2715.55	2717.61	2718.45	2717.76	2717.39	2715.17	2716.91	2718.27	2716.53	2717.17
3.2	2716.53	2714.97	2715.34	2711.48	2716.22	2719.18	2715.99	2717.37	2718.25	2718.23	2718.48	2718.95	2717.4	2715.6	2717.34	2718.05	2718.2	2715.49	2717.72	2717.11	2717.37	2716.97	2717.49	2715.36	2716.82	2712.64	2715.23	2715.2	2717.04	2715.9	2716.76	2716.11	2716.24	2715.69	2716.65	2716.63	2716.29	2716.96	2718.09	2718.55	2716.21	2715.62	2717.19	2716.77	2716.52	2716.23	2716.76	2717.13	2716.98
4	2716.92	2716.05	2715.68	2715.98	2716.92	2714.45	2716.51	2714.57	2716.67	2717.83	2718.12	2716.99	2718.08	2716.99	2717.58	2716.91	2716.11	2716.62	2717.81	2718.36	2717.88	2716.97	2716.31	2718.56	2716.46	2716.63	2714.1	2713.5	2716.7	2716.6	2716.41	2715.16	2716.05	2717.81	2717.28	2714.84	2716.02	2716.06	2717.06	2714.61	2716.14	2716.27	2716.15	2717.97	2716.01	2717.83	2717.22	2718.6	2715.9
4.8	2715.61	2715.13	2714.72	2713.22	2717.12	2716.99	2717.77	2714.94	2714.91	2715.71	2716.19	2716.83	2717.23	2717.58	2717.54	2717.16	2715.66	2716.54	2717.14	2718.55	2717.04	2717.37	2717.7	2717.16	2716.45	2715.69	2715.5	2715.42	2716.33	2717.12	2714.02	2714.93	2715.85	2715.92	2715.59	2715.6	2716.49	2715.86	2714.13	2715.56	2715.57	2714.91	2715.35	2717.07	2715.94	2716.05	2717.48	2716.5	2717.29
5.6	2714.59	2716.12	2714.69	2716.13	2717.03	2717.12	2716.12	2715.31	2712.74	2714.46	2715.69	2714.79	2717.79	2716.23	2717.87	2716.23	2716.24	2716.74	2717.3	2716.4	2718.1	2716.96	2717.34	2716.44	2717.51	2717.12	2717.58	2718.63	2716.94	2716.15	2714.95	2716.63	2716.51	2715.41	2714.96	2713.92	2714.68	2714.9	2716.01	2717	2715.02	2715.36	2715.44	2717.58	2716.01	2715.89	2716.43	2715.81	2716.49
6.4	2714.76	2714.98	2714.88	2715.26	2717.18	2716.21	2715.66	2716.44	2716.67	2717.81	2715.53	2716.19	2715.57	2716.67	2719.05	2717.45	2714.24	2718.8	2716.38	2716.9	2717.65	2716.64	2716.05	2718.23	2716.81	2715.51	2718.93	2715.64	2715.59	2717.23	2716.28	2716.19	2714.82	2714.93	2716.49	2715.24	2716.13	2715.2	2715.79	2714.42	2714.4	2715.86	2717.1	2716.61	2715.06	2716.2	2715.43	2715.09	2715.9
7.2	2715.68	2716.02	2714.54	2716.44	2716.86	2715.71	2718.39	2716.59	2717.37	2716.05	2714.7	2714.58	2716.46	2717.52	2718.1	2715.89	2712.28	2717.21	2717.38	2717.79	2715.05	2716.36	2715.93	2716.33	2716.12	2717.48	2715.7	2719.26	2717.42	2717.15	2717.11	2717.68	2716.32	2715.62	2717.05	2715.8	2715.92	2716.51	2716.18	2716.54	2716.15	2716.64	2716.78	2715.42	2715.61	2714.71	2716.08	2715.89	2717.16
8	2714.55	2717.73	2717	2715.19	2715.66	2717.45	2719.04	2719.47	2720.07	2717.62	2718.31	2715.57	2713.57	2714.42	2715.16	2714.16	2719.06	2718.36	2715.99	2716.81	2717.43	2715.22	2714.05	2716.87	2715.88	2716.46	2718.18	2717.82	2717.76	2715.78	2715.58	2717.35	2717.26	2718.06	2718.25	2715.99	2716.77	2716.57	2717.72	2715.89	2718.76	2716.21	2716.35	2715.25	2715.92	2715.74	2716.37	2714.76	2716.7
8.8	2716.8	2716.43	2719.01	2717.35	2716.9	2718.12	2718.82	2719.52	2719.26	2719.22	2716.94	2716.63	2716.84	2716.23	2717.32	2717.3	2717.7	2718.09	2717.94	2715.73	2716.49	2714.71	2716.25	2718.02	2714.53	2716.45	2716.6	2716.94	2717.08	2718.19	2715.73	2715.85	2716.39	2716.72	2719.15	2718.4	2716.83	2717.72	2717.12	2716.11	2715.43	2715.06	2714.17	2714.74	2715.46	2716.41	2716.2	2715.13	2714.44
9.6	2716.32	2715.59	2718	2716.55	2716.73	2716.34	2716.63	2717.97	2717.87	2717.98	2718.48	2716.32	2717.41	2717.2	2713.46	2718.51	2716.84	2717.22	2714.45	2715.08	2715.98	2716.28	2716.24	2716.04	2716.85	2716.65	2717.65	2718.83	2717.93	2717.78	2717.71	2717.44	2717.3	2719.15	2717.61	2717.3	2717.47	2717.51	2717.28	2716.65	2715.61	2715.54	2715.72	2715.57	2713.69	2716.01	2715.69	2717.18	2714.04
10.4	2716.25	2716.21	2715.28	2716.42	2716.94	2715.81	2716.01	2716.42	2717.05	2717.37	2718.77	2718.2	2719.29	2719.45	2717.75	2713.33	2715.74	2715.56	2717.29	2715.29	2716.33	2717.1	2715.82	2717.14	2716.75	2715.04	2718.71	2718.07	2715.89	2716.94	2718.16	2719.21	2717.61	2716.16	2716.25	2717.82	2719.69	2717.72	2715.75	2716.23	2716.9	2716.14	2715.75	2715.39	2713.78	2714.16	2713.91	2716.1	2717.12
11.2	2716.3	2714.93	2718.67	2717.04	2716.92	2716.71	2716.23	2716.86	2716.25	2716.98	2717.43	2718.23	2718.72	2718.9	2716.81	2717.2	2716.08	2714.15	2715.42	2714.24	2715.12	2716.83	2716.27	2717.37	2717.64	2715.88	2713.62	2715.62	2720.41	2717.88	2717.97	2717.91	2718.3	2717.28	2716.19	2717.66	2718.96	2718.71	2716.68	2715.74	2715.99	2716.17	2716.48	2715.44	2715.76	2716.2	2714.97	2716.53	2716.95
12	2716.38	2716.67	2718.63	2719.75	2718.79	2717.84	2716.69	2717.5	2717.11	2716.16	2716.32	2716.46	2716.19	2717.52	2718.23	2719.4	2718.46	2717.22	2712.92	2715.92	2714.92	2712.88	2714.73	2716.56	2716.85	2717.45	2716.15	2714.59	2714.65	2718.96	2719.46	2716.09	2715.8	2716.71	2718.76	2717.03	2716.89	2715.77	2715.14	2716.7	2716.84	2717.39	2716.61	2716.17	2715.25	2714.3	2715.78	2716.87	2718.33
12.8	2719.13	2718.24	2717.27	2718.33	2718.25	2718.64	2716.6	2718.25	2716.74	2716.52	2715.94	2716.24	2716.84	2715.76	2715.48	2716.83	2717.83	2716.23	2714.89	2715.62	2715.18	2714.89	2713.63	2715.21	2718.91	2717.93	2718.1	2717.95	2714.33	2714.14	2717.94	2717.26	2716.62	2715.61	2716	2716.14	2715.8	2718.21	2718.14	2716.92	2716.78	2718.29	2717.44	2716.22	2716.93	2715.24	2715.98	2717.37	2718.9
13.6	2717.33	2719.01	2716.56	2719.42	2718.11	2718.55	2718.29	2717.37	2717.25	2716.55	2717.35	2715.58	2716.19	2715.25	2716.3	2715.82	2715.93	2715.78	2716.35	2716.99	2717.39	2716.53	2715.07	2714.64	2715.13	2716.14	2718.5	2718.69	2719.42	2718.4	2717.38	2717.31	2716.62	2717.76	2715.2	2717.72	2718.5	2721.29	2718.48	2718.12	2718.04	2716.99	2718.07	2715.05	2716.78	2716.04	2717.3	2717.29	2713.35
14.4	2720.9	2717.39	2718.58	2720.76	2720.18	2718.9	2718.68	2718.56	2716.58	2716.31	2715.9	2715.72	2715.58	2716.13	2714.49	2716.5	2715.11	2714.64	2715.58	2714.78	2712.79	2713.02	2718.47	2715.92	2714.42	2715.38	2716.75	2718.51	2718.6	2719.36	2717.75	2717.53	2717.88	2716.08	2716.09	2718.59	2720.81	2722.5	2719.62	2719.99	2716.94	2716.88	2715.93	2716.32	2713.88	2714.46	2714.92	2715.17	2715.11
15.2	2717.5	2720.29	2718.73	2720.25	2718.55	2720.56	2719.38	2717.07	2717.73	2717.05	2717.69	2716.59	2716.04	2715.26	2715.7	2715.88	2713.79	2712.91	2713.84	2716.75	2715.25	2716.09	2713.15	2717.73	2716.71	2717.02	2717.75	2717.3	2717.07	2717.11	2716.25	2718.24	2719.48	2717.4	2717.93	2718.15	2720.01	2721.88	2721.12	2719	2717.75	2716.44	2717.12	2715.67	2716.42	2717.03	2715.63	2715.36	2716.61
16	2720.3	2718.02	2717.53	2722.65	2720.81	2719.85	2719.16	2719.05	2717.8	2717.3	2717.29	2715.23	2716.87	2713.95	2715.26	2717.09	2713.57	2714.57	2716.77	2714.09	2715.79	2715.68	2716.81	2714.34	2716.95	2718.3	2716.71	2715.32	2716.55	2714.72	2716.08	2718.64	2716.83	2717.94	2713.4	2716.66	2717.4	2719.54	2719.48	2719.32	2714.76	2714.4	2714.84	2714.4	2716.22	2717.67	2717.14	2716.71	2715.6
16.8	2717.88	2718.37	2719.78	2720.28	2718.64	2718.74	2718.68	2717.17	2719.08	2718.21	2715.47	2715.34	2715.17	2716.68	2716.36	2717.9	2716.03	2715.21	2714.94	2715.75	2712.76	2713.15	2715.9	2714.62	2717.22	2718.18	2717.54	2717.25	2716.41	2716.7	2716.11	2716.35	2716.78	2716.84	2713.65	2713.33	2710.56	2714.51	2715.39	2716.68	2715.77	2713.42	2712.47	2713.21	2715.79	2716.39	2717.21	2715.47	2717.1
17.6	2718.63	2719.94	2719.99	2719.6	2717.88	2718.12	2714.6	2717.53	2718.08	2718.69	2717.39	2717.35	2715.04	2716.94	2715.62	2717.1	2717	2716.87	2715.85	2715.52	2715.96	2715.39	2717.31	2717.11	2715.95	2714.7	2716.66	2715.87	2718.19	2717.33	2717.86	2718.09	2717.15	2717.07	2715.77	2715.86	2713.3	2715.29	2713.1	2714.69	2715.2	2711.6	2714.67	2715.32	2716.58	2715.04	2715.95	2716.47	2716.54
18.4	2717.8	2718.99	2718.7	2717.1	2717.82	2718.12	2719.25	2716.19	2715.91	2718.73	2715.45	2715.26	2717.17	2715.47	2715.85	2715.22	2717	2715.33	2715.57	2715.2	2715.89	2717.24	2712.39	2714.42	2716.59	2715.67	2715.25	2714.96	2717.56	2716.18	2717.32	2714.94	2717.07	2716.06	2716.79	2715	2715.68	2716.56	2716.74	2716.73	2717.87	2715.5	2716.15	2714.91	2712.12	2716.84	2717.8	2718.03	2717.87
19.2	2718.44	2719.21	2718.27	2718.03	2716.95	2716.24	2717.09	2717.08	2716.89	2716.58	2715.62	2718.3	2716.28	2715.54	2716.5	2715.93	2715.45	2715.95	2715.65	2717.31	2716.33	2716.04	2712.59	2711.94	2716.2	2714.63	2715.34	2716.75	2716.14	2716.91	2714.18	2715.4	2713.1	2715.17	2717.21	2717.32	2716.66	2716.57	2717.38	2716.7	2716.39	2716.98	2716.97	2716.96	2712.57	2712.94	2715.5	2716.81	2717.15
20	2719.38	2717.87	2717.42	2718.03	2717.6	2716.78	2716.37	2717.17	2716.39	2714.09	2719.69	2716.88	2718.44	2716.6	2717.29	2716.35	2714.45	2716.17	2715.08	2716.02	2715.56	2714.48	2716.04	2715.06	2716.06	2717.09	2714.72	2717.55	2716.48	2718.06	2717.71	2717.9	2716.29	2717.65	2714.71	2715.07	2716.45	2716.5	2715.91	2717.43	2716.65	2717.85	2716.27	2716.31	2715.79	2712.94	2713.26	2714.36	2717.29
20.8	2717.77	2719.27	2718.79	2717.01	2717.96	2718.88	2718.83	2716.31	2718.78	2718.84	2716.07	2718.71	2717.66	2716.22	2716.95	2715.77	2716.29	2717.21	2714.79	2713.5	2714.16	2711.7	2713.93	2716.65	2717.03	2715.05	2717.5	2716.41	2718	2716.71	2716.66	2717.75	2716.61	2716.98	2716.07	2716.07	2714.89	2715.28	2715.2	2716.88	2716.68	2716.67	2715.86	2716.4	2717.07	2715.75	2716.08	2715.61	2717.91
21.6	2719.18	2718.03	2716.47	2718.03	2718.78	2717.75	2719.49	2716.37	2717.7	2717.31	2717.13	2718.24	2718.53	2717.29	2717.56	2716.78	2714.26	2714.91	2716.54	2714.67	2714.95	2713.72	2716.32	2715.86	2716.2	2714.76	2718.73	2717.13	2715.04	2717.43	2716.62	2717.74	2717.32	2715.03	2718.3	2718.65	2715	2714.55	2715.94	2717.64	2715.87	2715.49	2716.52	2718.69	2717	2716.64	2715.8	2715.51	2714.08
22.4	2719.69	2717.15	2719.49	2719.04	2716.85	2716.88	2719.28	2718.07	2718.18	2716.07	2716.62	2716.71	2719	2718.07	2716.42	2715.64	2714.74	2714.66	2713.51	2716.11	2711.9	2713.91	2714.51	2716.49	2716.51	2716.87	2715.87	2715.77	2716.81	2716.82	2717.92	2718.28	2717.92	2717.58	2715.86	2717.33	2716.68	2716.53	2716.64	2716.1	2716.23	2716.82	2719.24	2716.08	2716.92	2716.39	2714.7	2713.58	2715.46
23.2	2718.29	2718.4	2718.03	2718.08	2717.36	2718.8	2718.92	2716.49	2716.97	2716.25	2717.61	2718.04	2716.9	2715.4	2716.02	2715.6	2714.42	2716.59	2714.79	2715.08	2714.42	2714.86	2716	2717.17	2715.29	2716.03	2715.74	2717.79	2716.7	2717.49	2716.7	2716.85	2719.31	2715.17	2714.64	2716.57	2716.99	2716.75	2717.24	2716.33	2717.12	2714.93	2716.32	2718.33	2716.28	2714.52	2718.15	2716.49	2713.7
24	2718.21	2718.17	2718.44	2717.62	2718.32	2718.18	2714.96	2714.49	2712.95	2713.71	2714.09	2716.88	2715.19	2716.07	2716.44	2715.94	2716.74	2715.83	2716.01	2715.31	2714.4	2713.29	2715.39	2717.51	2716.75	2715.01	2717.24	2717.92	2717.82	2717.84	2718.43	2716.5	2715.67	2718.58	2717.03	2716.71	2716.54	2717.77	2714.91	2714.89	2716.04	2715.09	2716.99	2717.41	2716.84	2717.37	2716.46	2718.55	2715.7
24.8	2717.68	2718.28	2716.67	2717.45	2716.35	2716.68	2715.17	2716.3	2713.96	2715.81	2714.24	2715.74	2714.97	2715.62	2717.96	2712.99	2715.15	2716.2	2715.74	2716.39	2715.02	2714.11	2715.6	2714.4	2717.52	2717.44	2715.81	2717.36	2715.13	2713.4	2717.52	2718.42	2716.73	2717.22	2715.78	2715.95	2717.38	2716.95	2716.73	2716.7	2715.87	2716.41	2715.47	2716.69	2718.69	2717.31	2717.15	2716.03	2714.57
25.6	2717.82	2716.24	2717.09	2717.34	2717.8	2715.9	2715.55	2715.76	2715.32	2715.02	2715.77	2715.69	2717.34	2716.42	2716.34	2715.25	2714.89	2715.77	2716.08	2716.56	2714.56	2715.86	2715.66	2716.1	2717.38	2717.14	2717.23	2714.86	2714.92	2715.94	2716.01	2716.91	2715.66	2716.76	2717.3	2717.19	2716.17	2718.07	2718.14	2716.89	2716.63	2715.39	2715.49	2716.21	2714.67	2715.82	2715.83	2717.1	2715.92
26.4	2715.6	2717.89	2714.91	2715.71	2717.85	2717.44	2716.61	2718.44	2717.86	2716.7	2716.19	2716.35	2716.6	2716.77	2717.3	2715.91	2715.87	2716.95	2716.02	2714.83	2715.11	2714.8	2716.63	2717.05	2717.54	2715.34	2713.86	2715.82	2716.74	2716.03	2717.31	2717.52	2715.67	2715.35	2716.32	2716.43	2719.51	2716.6	2716.48	2717.6	2716.59	2715.67	2716.19	2718.26	2712.02	2711.51	2717.03	2717.42	2717.34
27.2	2715.71	2716.52	2716.34	2716.28	2715.05	2718.79	2716.94	2716.74	2716.31	2716.45	2715.94	2716.57	2717.81	2716.86	2716.44	2716.21	2714.38	2716.76	2715.91	2714.74	2713.61	2717.73	2715.74	2715.88	2717.74	2717.21	2717.27	2715.29	2718.38	2716.49	2715.75	2717.89	2717.21	2716.56	2716.88	2716.75	2716.14	2718.6	2715.61	2718.73	2717.58	2718.61	2715.85	2715.38	2716.1	2714.21	2710.59	2713.95	2717.63
28	2717.53	2713.72	2712.85	2715.77	2717.52	2716.36	2716.97	2717.47	2717.06	2715.47	2717.02	2716.98	2716.28	2717.16	2717.66	2715.69	2716.28	2716.8	2717.7	2711.71	2715.4	2716.82	2715.25	2715.68	2716.37	2716.85	2716.56	2715.05	2716.91	2716.01	2715.3	2716.55	2717.33	2716.11	2717.88	2717	2717.5	2717.44	2716.79	2717.21	2718.19	2718.41	2716.91	2715	2716.64	2714.12	2715.54	2713.48	2714.79
28.8	2714.85	2715.03	2714.72	2716.91	2717.67	2716.57	2716.54	2716.66	2717.34	2717.11	2717.32	2714.73	2715.5	2715.58	2716.91	2715.85	2715.25	2716.8	2716.19	2715.41	2712.35	2717.46	2715.23	2714.9	2715.14	2715.96	2715.22	2716.7	2718.16	2718.27	2719.09	2717.55	2716.97	2717.34	2716.86	2716.21	2717.37	2715.66	2718.62	2718.81	2718.05	2719.78	2716.79	2716.32	2715.35	2715.58	2714.85	2714.57	2714.26
29.6	2715.96	2714.31	2716.09	2716.31	2714.98	2718.46	2717.86	2717.57	2718.16	2716.6	2717.45	2717.37	2715.16	2716.93	2715.42	2717.12	2715.85	2716.24	2716.48	2712.95	2713.62	2715.57	2716.09	2714.44	2715.16	2717.23	2716.18	2716.28	2716.5	2716.76	2717.22	2716.55	2718.34	2717.05	2717.12	2717.58	2716.62	2716.6	2716	2715.41	2716.12	2716.99	2718.16	2717.72	2717.73	2717.24	2715	2714.1	2712.83
30.4	2716.76	2715.46	2715.67	2716.66	2715.95	2717.12	2716.63	2717.5	2717.37	2717.78	2716.29	2717.18	2717.38	2714.71	2714.75	2715.63	2713.58	2716.49	2713.74	2714.31	2715.09	2716.24	2716.15	2716.14	2716.98	2716.09	2716.84	2718.19	2717.22	2717.13	2717.34	2717.05	2718.37	2716.44	2717.81	2718.37	2717.44	2716.53	2718.52	2717.13	2716.35	2717.73	2719.27	2717.43	2719.22	2718.12	2718.25	2714.72	2713.36
31.2	2715.51	2719.05	2715.27	2715.01	2716.84	2716.09	2716.82	2716.14	2717.75	2717.31	2717.56	2717.28	2718.01	2717.21	2716.19	2716.43	2715.95	2713.33	2714.61	2713.96	2715.53	2716.12	2714.79	2717.96	2716.1	2716.2	2717.67	2717	2716.36	2716.01	2716.13	2717.83	2718.66	2716.57	2718.15	2716.49	2717.47	2717.76	2717.93	2717.74	2717.54	2718.09	2717.98	2719.27	2718.08	2717.75	2716.86	2718.16	2719.15
32	2716.7	2717.47	2719.19	2717.3	2716.25	2715.82	2717.92	2718.95	2716.13	2716.82	2718.93	2718.17	2715.7	2717.35	2715.13	2716.2	2716.38	2716.9	2713.23	2715.38	2716.01	2716	2716.59	2715.54	2717.17	2715.76	2714.61	2717.29	2716.32	2715.69	2716.97	2718.31	2715.61	2717.94	2716.4	2717.2	2717.98	2716.68	2716.83	2716.66	2717.09	2716.56	2715.9	2718.28	2718.26	2718.74	2716.64	2715.95	2718.12
32.8	2719.51	2719.41	2719.02	2719.31	2719.33	2717.42	2716.18	2717.15	2716.61	2717.42	2716.89	2718.33	2718.41	2717.8	2716.76	2716.41	2715.78	2716.24	2715.53	2715.02	2714.26	2715.35	2715.44	2717.69	2715.82	2715.21	2717.17	2715.7	2717.59	2715.79	2717.6	2716	2714.31	2715.41	2717.88	2716.5	2716.68	2716.9	2716.86	2716.06	2716.02	2714.65	2713.57	2715	2716.23	2718.2	2714.49	2717.56	2718
33.6	2717.58	2718.68	2718.35	2719.42	2718.05	2717.4	2715.32	2714.71	2716.32	2718.03	2715.77	2718.32	2717.41	2717.73	2718.02	2717.91	2717.63	2716.57	2712.82	2715.51	2716.16	2713.09	2713.76	2714.55	2716.6	2716.71	2716.41	2715.54	2716.88	2716.45	2715.89	2714.52	2715.01	2715	2714.93	2716.06	2717.04	2716.88	2716.06	2715.63	2716.13	2713.09	2711.04	2712.22	2712.36	2714.66	2715.73	2717.71	2716.29
34.4	2718.22	2720.22	2719.22	2719.05	2718.01	2718.03	2714.23	2716.43	2716.7	2717.79	2717.95	2717.06	2718.46	2717.42	2717.08	2718.45	2719.15	2715.62	2716.11	2715.65	2715.14	2716.36	2715.56	2715.54	2715.97	2715.05	2716.7	2716.93	2716.46	2715.99	2714.99	2716.76	2716.15	2716.9	2715.67	2716.52	2714.96	2715.09	2716.32	2715.87	2716.07	2715.23	2713.37	2712.89	2713.39	2715.99	2716.95	2719.29	2718.84
35.2	2718.01	2718.66	2718.42	2718.15	2717.27	2716.58	2717.42	2715.69	2715.29	2717.49	2718.07	2717.3	2716.7	2717.94	2715.7	2718.71	2716.54	2718.27	2715.43	2714.48	2714.81	2715.83	2714.47	2716.41	2714.31	2713.65	2716.41	2715.74	2718.27	2716.44	2717.39	2715.91	2716.16	2715.34	2715.44	2716.59	2715.61	2716.55	2715.88	2716.09	2714.31	2716.9	2713.98	2713.55	2715.39	2716.3	2717.96	2718.05	2716.78
36	2717.69	2719.7	2716.94	2717.39	2717.55	2717.49	2717.83	2717.95	2714.64	2716.47	2716.62	2717.18	2715.21	2713.91	2717.62	2716.63	2715.79	2716.62	2716.33	2715.92	2714.56	2714.58	2714.78	2714.14	2713.18	2715	2716.47	2716.59	2715.93	2715.14	2715.64	2715.31	2713.58	2714.89	2715.88	2714.73	2714.61	2714.96	2715.93	2716.63	2715.46	2716.42	2715.98	2714.8	2715.73	2715.88	2717.58	2718.08	2715.03
36.8	2719.17	2719.27	2717.65	2716.71	2717.74	2717.74	2717.39	2715.24	2717.01	2718.54	2716.52	2718.07	2718.35	2717.85	2716.75	2717.36	2717.57	2716.56	2717.46	2716.67	2717.19	2716.52	2715.9	2716.67	2715.05	2711.98	2711.95	2713.17	2714.74	2714.72	2716.67	2717.29	2716.35	2713.84	2714.86	2715.44	2714.79	2716.35	2716.58	2718.23	2716.82	2718.57	2715.95	2718.08	2716.88	2715.59	2716.6	2717.18	2714.7
37.6	2716.89	2717.08	2719.24	2719.13	2718.71	2717.39	2714.65	2717.1	2718.84	2718.57	2715.82	2719.36	2717.4	2717.47	2717.7	2718.75	2715.83	2716.09	2717.93	2715.53	2716.79	2717.96	2716.54	2717.91	2719.63	2718.97	2714.9	2708.55	2714.27	2715.99	2715.28	2714.38	2716.64	2716.92	2715.29	2715.62	2715.64	2717.04	2715.37	2717.89	2717.75	2716.54	2716.24	2716.41	2717.84	2716.42	2717.18	2715.33	2716.17
38.4	2716.58	2716.74	2718.3	2718.26	2718.44	2718.36	2717.47	2717.41	2717.01	2717.59	2718.24	2717.79	2716.12	2717.76	2717.61	2716.93	2717.06	2718.3	2716.19	2717.54	2715.73	2716.94	2718.53	2717.04	2717.51	2718.88	2718.95	2717.35	2713.83	2714.9	2716.54	2716.44	2714.38	2716.08	2715.29	2714.12	2715.66	2716.66	2715.22	2715.4	2717.06	2716.19	2718.14	2716.84	2714.4	2714.74	2716.66	2714.53	2710.78
39.2	2715.18	2718.53	2719.34	2717.36	2718.31	2717.29	2717.68	2718.75	2717.66	2715.97	2719.06	2718.05	2718.42	2717.21	2717.31	2715.76	2717.56	2715.42	2716.81	2716	2715.67	2718.13	2717.45	2717.21	2716.14	2716.12	2718.14	2718.97	2715.72	2715.34	2714.87	2713.81	2716.2	2716.41	2716.9	2716.88	2715.4	2714.72	2716.72	2717.46	2715.48	2716.19	2716.77	2715.39	2715.74	2714.88	2713.69	2714.33	2714.47
40	2716.98	2717.12	2717.77	2719.12	2718.19	2717.27	2717.16	2716.27	2718.81	2717.61	2717.19	2716.36	2716.84	2717.69	2717.42	2716.37	2717.88	2717.35	2716.34	2717.46	2716.58	2716.6	2718.19	2717.32	2718.1	2717.48	2717.68	2715.88	2715.81	2715.47	2715.83	2714.85	2714.75	2715.26	2715.37	2714.57	2716.96	2715.73	2716.02	2714.7	2715.36	2714.51	2715.18	2714.67	2713.94	2712.77	2718.16	2717.63	2717.29
[truncated: 52 more columns]
