# Supplementary material for: Rapid synthesis of micron-thick flexible graphite films via non-equilibrium carbon flux engineering
Source: Nat Commun. 2026 Feb 28;17:3280. doi: 10.1038/s41467-026-70028-8 (PMC13066362; doi:10.1038/s41467-026-70028-8)
Supplement: Supplementary file 3 — Source data [file 41467_2026_70028_MOESM3_ESM.zip › Source Data files/Figure S8.csv]

						Average	Error
0.2	660.283	497.718	819.528	693.709	686.16	671.4796	102.9042726
0.4	783.868	758.32	1078.817	817.185	790.359	845.7098	118.0489113
0.6	1112.532	1044.522	1044.356			1067.136667	32.09941957
0.8	699.844	806.598	827.527	829.357		790.8315	53.2871503
1	730.562	559.759	578.122			622.8143333	76.55703624
