# Supplementary material for: Rapid synthesis of micron-thick flexible graphite films via non-equilibrium carbon flux engineering
Source: Nat Commun. 2026 Feb 28;17:3280. doi: 10.1038/s41467-026-70028-8 (PMC13066362; doi:10.1038/s41467-026-70028-8)
Supplement: Supplementary file 3 — Source data [file 41467_2026_70028_MOESM3_ESM.zip › Source Data files/Figure S9.xlsx]

## Sheet: Sheet1
Time /s	Current /A	Temperture/℃	Voltage /V
0.1	0	709.495	0
0.2	0	709.495	0
0.3	0	709.495	0
0.4	0	709.721	0
0.5	0	709.721	0
0.6	0	709.495	0
0.7	0	709.495	0
0.8	0	709.495	0
0.9	0	709.495	0
1	0	709.495	0
1.1	0	709.495	0
1.2	0	709.495	0
1.3	0	709.495	0
1.4	0	709.495	0
1.5	0	709.721	0
1.6	0	709.721	0
1.7	0	709.721	0
1.8	0	709.495	0
1.9	0	709.495	0
2	0	709.268	0
2.1	0	709.721	0
2.2	0	709.721	0
2.3	0	709.495	0
2.4	0	709.495	0
2.5	0	709.721	0
2.6	0	709.721	0
2.7	0	709.495	0
2.8	0	709.721	0
2.9	0	709.721	0
3	0	709.721	0
3.1	0	709.721	0
3.2	0	709.721	0
3.3	0	709.721	0
3.4	0	709.495	0
3.5	0	709.495	0
3.6	0	709.495	0
3.7	0	709.495	0
3.8	0	709.721	0
3.9	0	709.721	0
4	0	709.495	0
4.1	0.04521	709.721	0
4.2	0	709.721	0
4.3	0	709.495	0
4.4	0	709.495	0
4.5	0	709.495	0
4.6	0	709.495	0
4.7	0	709.495	0
4.8	0	709.495	0
4.9	0	709.495	0
5	0	709.495	0
5.1	0	709.495	0
5.2	0	709.495	0
5.3	0	709.721	0
5.4	0	709.495	0
5.5	0	709.495	0
5.6	0	709.495	0
5.7	0	709.721	0
5.8	0	709.721	0
5.9	0.04521	709.495	0
6	0	709.495	0
6.1	0	709.721	0
6.2	0	709.721	0
6.3	0	709.495	0
6.4	0	709.495	0
6.5	0	709.495	0
6.6	0.04521	709.495	0
6.7	0	709.495	0
6.8	0.04521	709.495	0
6.9	0	709.495	0
7	0	709.495	0
7.1	0	709.495	0
7.2	0	709.495	0
7.3	0	709.721	0
7.4	0	709.721	0
7.5	0	709.495	0
7.6	0	709.495	0
7.7	0	709.721	0
7.8	0	709.721	0
7.9	0	709.495	0
8	0	709.495	0
8.1	0	709.721	0
8.2	0	709.495	0
8.3	0	709.495	0
8.4	0	709.495	0
8.5	0	709.721	0
8.6	0	709.721	0
8.7	0	709.495	0
8.8	0	709.495	0
8.9	0	709.721	0
9	0	709.721	0
9.1	0	709.495	0
9.2	0	709.495	0
9.3	0	709.721	0
9.4	0	709.495	0
9.5	0	709.495	0
9.6	0	709.721	0
9.7	0.04521	709.495	0
9.8	0	709.495	0
9.9	0.04521	709.495	0
10	0	709.495	0
10.1	0	709.721	0
10.2	0	709.721	0
10.3	0	709.495	0
10.4	0	709.495	0
10.5	0	709.721	0
10.6	0	709.495	0
10.7	0	709.495	0
10.8	0	709.495	0
10.9	0	708.364	0
11	0.04521	709.721	0
11.1	0	709.495	0
11.2	0	709.495	0
11.3	0	709.495	0
11.4	0	709.721	0
11.5	0	709.721	0
11.6	0	709.495	0
11.7	0	709.495	0
11.8	0	709.721	0
11.9	0	709.495	0
12	0	709.495	0
12.1	0	709.495	0
12.2	0	709.495	0
12.3	0	709.495	0
12.4	0	709.495	0
12.5	0	709.495	0
12.6	0	709.495	0
12.7	0	709.495	0
12.8	0	709.495	0
12.9	0	709.495	0
13	0	709.721	0
13.1	0	709.495	0
13.2	0	709.495	0
13.3	0	709.495	0
13.4	0	709.721	0
13.5	0	709.721	0
13.6	0	709.495	0
13.7	0	709.495	0
13.8	0	709.721	0
13.9	0	709.495	0
14	0	709.495	0
14.1	0	709.495	0
14.2	0	709.721	0
14.3	0	709.721	0
14.4	0	709.495	0
14.5	0	709.721	0
14.6	0	709.721	0
14.7	0	709.721	0
14.8	0	709.268	0
14.9	0	709.495	0
15	0	709.721	0
15.1	0	709.495	0
15.2	0	709.721	0
15.3	0	709.495	0
15.4	0	709.721	0
15.5	0	709.721	0
15.6	0	709.495	0
15.7	0	709.495	0
15.8	0	709.495	0
15.9	0	709.721	0
16	0	709.495	0
16.1	0	709.495	0
16.2	0	709.721	0
16.3	0	709.495	0
16.4	0	709.495	0
16.5	0	709.495	0
16.6	0	709.495	0
16.7	0	709.495	0
16.8	0	709.495	0
16.9	0	709.495	0
17	0	709.495	0
17.1	0	709.495	0
17.2	0	709.495	0
17.3	0	709.495	0
17.4	0	709.721	0
17.5	0	709.721	0
17.6	0	709.721	0
17.7	0	709.495	0
17.8	0	709.721	0
17.9	0	709.721	0
18	0	709.495	0
18.1	0	709.495	0
18.2	0	709.721	0
18.3	0	709.721	0
18.4	0	709.721	0
18.5	0	709.495	0
18.6	0	709.721	0
18.7	0	709.721	0
18.8	0	709.495	0
18.9	0.04521	709.495	0
19	0	709.721	0
19.1	0	709.721	0
19.2	0	709.495	0
19.3	0	709.495	0
19.4	0	709.721	0
19.5	0.04521	709.721	0
19.6	0	709.495	0
19.7	0	709.495	0
19.8	0	709.721	0
19.9	0	709.495	0
20	0	709.495	0
20.1	0	709.495	0
20.2	0	709.495	0
20.3	0	709.495	0
20.4	0	709.495	0
20.5	0	709.495	0
20.6	0	709.721	0
20.7	0	709.721	0
20.8	0	709.721	0
20.9	0.04521	709.268	0
21	0	709.495	0
21.1	0	709.721	0
21.2	0	709.495	0
21.3	0	709.495	0
21.4	0	709.721	0
21.5	0	709.721	0
21.6	0	709.495	0
21.7	0	709.495	0
21.8	0	709.721	0
21.9	0	709.721	0
22	0	709.495	0
22.1	0.04521	709.495	0
22.2	0	709.721	0
22.3	0	709.721	0
22.4	0	709.495	0
22.5	0	709.495	0
22.6	0	709.495	0
22.7	0	709.721	0
22.8	0	709.721	0
22.9	0	709.495	0
23	0	709.495	0
23.1	0	709.721	0
23.2	0	709.495	0
23.3	0	709.721	0
23.4	0	709.495	0
23.5	0	709.721	0
23.6	0	709.721	0
23.7	0	709.495	0
23.8	0	709.495	0
23.9	0	709.721	0
24	0	709.495	0
24.1	0	709.495	0
24.2	0	709.495	0
24.3	0	709.495	0
24.4	0	709.721	0
24.5	0	709.721	0
24.6	0.04521	709.495	0
24.7	0	709.495	0
24.8	0	709.721	0
24.9	0	709.495	0
25	0	709.495	0
25.1	0	709.721	0
25.2	0.09042	709.721	0
25.3	0	709.495	0
25.4	0	709.495	0
25.5	0	709.495	0
25.6	0	709.721	0
25.7	0.04521	709.721	0
25.8	0	709.721	0
25.9	0	709.721	0
26	0	709.721	0
26.1	0	709.495	0
26.2	0	709.495	0
26.3	0.04521	709.721	0
26.4	0.04521	709.721	0
26.5	0	709.495	0
26.6	0	709.495	0
26.7	0.04521	709.721	0
26.8	0	709.721	0
26.9	0	709.495	0
27	0	709.495	0
27.1	0	709.495	0
27.2	0	709.495	0
27.3	0	709.495	0
27.4	0.04521	709.721	0
27.5	0	709.721	0
27.6	0	709.721	0
27.7	0	709.268	0
27.8	0	709.495	0
27.9	0	709.721	0
28	0	709.721	0
28.1	0	709.721	0
28.2	0	709.495	0
28.3	0	709.495	0
28.4	0.04521	709.495	0
28.5	0	709.495	0
28.6	0	709.495	0
28.7	0	709.721	0
28.8	0	709.721	0
28.9	0	709.495	0
29	0	709.495	0
29.1	0	709.721	0
29.2	0	709.495	0
29.3	0	709.495	0
29.4	0	709.495	0
29.5	0	709.721	0
29.6	0	709.721	0
29.7	0	709.495	0
29.8	0	709.495	0
29.9	0	709.721	0
30	0	709.721	0
30.1	0.04521	709.495	0
30.2	0	709.495	0
30.3	0	709.721	0
30.4	0	709.721	0
30.5	0	709.495	0
30.6	0	709.495	0
30.7	0	709.721	0
30.8	0	709.721	0
30.9	0	709.721	0
31	0	709.495	0
31.1	0	709.495	0
31.2	0	709.495	0
31.3	0	709.495	0
31.4	0	709.495	0
31.5	0	709.721	0
31.6	0	709.721	0
31.7	0	709.721	0
31.8	0	709.495	0
31.9	0	709.721	0
32	0	709.495	0
32.1	0	709.495	0
32.2	0	709.495	0
32.3	0	709.495	0
32.4	0	709.721	0
32.5	0	709.721	0
32.6	0	709.495	0
32.7	0	709.495	0
32.8	0	709.721	0
32.9	0	709.495	0
33	0	709.721	0
33.1	0	709.721	0
33.2	0	709.721	0
33.3	0	709.721	0
33.4	0	709.495	0
33.5	0	709.268	0
33.6	0	709.495	0
33.7	0	709.721	0
33.8	0	709.495	0
33.9	0	709.495	0
34	0	709.721	0
34.1	0	709.495	0
34.2	0.04521	709.495	0
34.3	0	709.495	0
34.4	0	709.721	0
34.5	0	709.721	0
34.6	0	709.495	0
34.7	0	709.495	0.2
34.8	0	709.495	0.2
34.9	0	709.721	0.2
35	0	709.495	0.2
35.1	0	709.495	0.2
35.2	0	709.721	0.2
35.3	0	709.721	0.2
35.4	0	709.495	0.2
35.5	0	709.495	0.2
35.6	0	709.721	0.2
35.7	0	709.495	0.2
35.8	0	709.495	0.2
35.9	0.04521	709.721	0.2
36	0	709.495	0.2
36.1	0	709.495	0.15
36.2	0	709.495	0.15
36.3	0	709.721	0.15
36.4	0	709.721	0.15
36.5	0	709.721	2.25
36.6	0	709.495	2.25
36.7	0	709.495	2.25
36.8	0	709.721	5.25
36.9	0	709.721	5.25
37	0	709.495	5.25
37.1	0	709.495	5.25
37.2	0	709.721	6.55
37.3	0	709.721	6.55
37.4	0	709.495	6.55
37.5	0	709.495	7.9
37.6	0	709.721	7.9
37.7	0	709.721	7.9
37.8	0	709.495	7.9
37.9	0	709.495	9.25
38	0	709.721	9.25
38.1	0	709.495	9.25
38.2	0	709.495	9.25
38.3	0	709.495	10.6
38.4	0	709.721	10.6
38.5	0	709.721	10.6
38.6	0	709.495	12
38.7	0	709.495	12
38.8	0	709.495	12
38.9	0	709.495	12
39	0	709.495	13.35
39.1	0	709.495	13.35
39.2	0	709.721	13.35
39.3	0	709.721	14.75
39.4	0	709.495	14.75
39.5	0	709.495	14.75
39.6	0	709.721	14.75
39.7	0	709.721	16.1
39.8	0	709.721	16.1
39.9	0	709.495	16.1
40	0	709.721	17.5
40.1	0	709.721	17.5
40.2	0	709.721	17.5
40.3	0	709.495	17.5
40.4	0	709.721	18.9
40.5	0	709.721	18.9
40.6	0	709.721	18.9
40.7	0	709.495	20.25
40.8	0	709.721	20.25
40.9	0	709.721	20.25
41	0	709.495	20.25
41.1	0	709.495	21.7
41.2	0	709.495	21.7
41.3	0	709.721	21.7
41.4	0	709.495	21.7
41.5	0	709.495	23.2
41.6	0	709.721	23.2
41.7	0	709.495	23.2
41.8	0	709.495	24.6
41.9	0	709.495	24.6
42	0	709.721	24.6
42.1	0	709.721	24.6
42.2	0	709.495	25.95
42.3	0	709.495	25.95
42.4	0	709.495	25.95
42.5	0	709.495	27.35
42.6	0	709.495	27.35
42.7	52.0391	709.495	27.35
42.8	4.29514	709.721	27.35
42.9	2.44145	709.721	0.75
43	2.44145	709.495	0.75
43.1	2.03454	709.495	0.75
43.2	293.969	709.495	0.1
43.3	319.785	709.721	0.1
43.4	320.101	709.721	0.1
43.5	320.237	709.495	0.1
43.6	320.056	709.495	10.25
43.7	320.146	709.721	10.25
43.8	320.056	709.721	10.25
43.9	320.056	709.721	10.25
44	320.101	709.495	10.25
44.1	319.966	709.495	10.25
44.2	319.966	709.495	10.25
44.3	319.83	709.495	10.25
44.4	319.966	709.495	10.25
44.5	319.785	709.721	10.25
44.6	319.785	709.721	10.2
44.7	319.559	709.495	10.2
44.8	319.649	709.495	10.2
44.9	319.604	709.495	10.2
45	319.604	709.721	10.2
45.1	319.649	709.495	10.2
45.2	319.559	709.495	10.2
45.3	319.649	709.721	10.2
45.4	319.423	709.721	10.15
45.5	319.559	709.495	10.15
45.6	319.468	709.495	10.15
45.7	319.423	709.721	10.1
45.8	319.559	709.721	10.1
45.9	319.423	709.495	10.1
46	319.514	709.495	10.1
46.1	319.423	709.721	10.05
46.2	319.468	709.721	10.05
46.3	319.514	709.495	10.05
46.4	319.559	709.495	10
46.5	319.604	709.495	10
46.6	319.604	709.495	10
46.7	319.83	709.495	10
46.8	319.649	709.495	10
46.9	319.875	709.495	10
47	319.785	709.495	10
47.1	319.966	709.495	9.95
47.2	319.875	709.495	9.95
47.3	319.875	709.495	9.95
47.4	320.056	709.495	9.95
47.5	320.056	709.495	9.9
47.6	320.192	709.495	9.9
47.7	320.146	709.721	9.9
47.8	320.282	709.495	9.9
47.9	320.237	709.495	9.9
48	320.327	709.495	9.9
48.1	320.373	709.495	9.9
48.2	320.418	709.495	9.85
48.3	320.508	709.495	9.85
48.4	320.418	709.495	9.85
48.5	320.599	709.721	9.85
48.6	320.508	709.495	9.85
48.7	320.418	709.495	9.85
48.8	320.418	709.495	9.85
48.9	320.373	709.721	9.8
49	320.327	709.721	9.8
49.1	320.101	709.495	9.8
49.2	320.192	709.495	9.8
49.3	320.101	709.721	9.75
49.4	320.056	709.495	9.75
49.5	320.011	709.495	9.75
49.6	320.011	709.495	9.75
49.7	319.875	709.495	9.75
49.8	319.785	709.721	9.75
49.9	319.83	709.495	9.75
50	319.649	709.495	9.7
50.1	319.74	709.721	9.7
50.2	319.604	709.721	9.7
50.3	319.649	709.495	9.7
50.4	319.649	709.721	9.7
50.5	319.74	709.495	9.7
50.6	319.92	709.721	9.7
50.7	319.92	709.495	9.65
50.8	320.011	709.495	9.65
50.9	319.92	709.495	9.65
51	320.056	709.495	9.65
51.1	320.011	709.495	9.65
51.2	320.056	709.495	9.65
51.3	320.101	709.721	9.65
51.4	320.101	709.721	9.6
51.5	320.282	709.495	9.6
51.6	320.056	709.495	9.6
51.7	320.101	710.173	9.6
51.8	320.146	714.016	9.6
51.9	320.237	715.146	9.6
52	320.192	719.893	9.6
52.1	320.327	722.38	9.6
52.2	320.418	726.675	9.6
52.3	320.327	727.127	9.6
52.4	320.237	732.327	9.6
52.5	320.237	733.231	9.55
52.6	320.146	738.656	9.55
52.7	319.966	738.656	9.55
52.8	319.875	744.534	9.55
52.9	319.875	744.76	9.55
53	319.604	750.638	9.55
53.1	319.649	750.638	9.55
53.2	319.468	756.289	9.55
53.3	319.604	756.063	9.55
53.4	319.468	761.94	9.55
53.5	319.514	761.94	9.5
53.6	319.559	767.366	9.5
53.7	319.468	767.366	9.5
53.8	319.785	773.017	9.5
53.9	319.649	773.017	9.5
54	319.92	778.443	9.5
54.1	319.83	778.443	9.5
54.2	319.966	784.094	9.5
54.3	319.966	784.094	9.5
54.4	320.011	789.068	9.5
54.5	320.056	789.294	9.5
54.6	320.101	794.719	9.5
54.7	320.146	794.719	9.5
54.8	320.101	799.693	9.5
54.9	320.192	799.693	9.45
55	320.101	805.118	9.45
55.1	320.101	805.118	9.45
55.2	320.237	809.865	9.45
55.3	320.282	809.865	9.45
55.4	320.327	815.065	9.45
55.5	320.282	815.291	9.45
55.6	320.237	820.038	9.45
55.7	320.146	820.264	9.45
55.8	320.146	825.237	9.45
55.9	319.966	825.463	9.45
56	319.875	829.985	9.45
56.1	319.875	829.985	9.45
56.2	319.649	834.732	9.45
56.3	319.604	834.732	9.45
56.4	319.468	839.253	9.4
56.5	319.468	839.253	9.4
56.6	319.378	844.453	9.4
56.7	319.378	844.453	9.4
56.8	319.468	848.974	9.4
56.9	319.423	848.974	9.4
57	319.468	853.721	9.4
57.1	319.423	853.947	9.4
57.2	319.559	858.242	9.4
57.3	319.649	858.242	9.4
57.4	319.649	862.763	9.4
57.5	319.785	862.989	9.4
57.6	319.966	867.058	9.4
57.7	319.966	867.285	9.4
57.8	320.011	871.806	9.4
57.9	320.101	872.032	9.4
58	320.237	876.101	9.4
58.1	320.192	876.101	9.35
58.2	320.282	880.396	9.35
58.3	320.373	880.622	9.35
58.4	320.418	884.465	9.35
58.5	320.373	884.691	9.35
58.6	320.508	888.76	9.35
58.7	320.327	888.986	9.35
58.8	320.418	892.377	9.35
58.9	320.237	893.055	9.35
59	320.146	896.672	9.35
59.1	320.056	897.351	9.35
59.2	320.011	900.515	9.35
59.3	319.966	900.968	9.35
59.4	319.875	904.358	9.35
59.5	319.875	905.037	9.35
59.6	319.785	908.201	9.35
59.7	319.74	908.88	9.35
59.8	319.74	912.271	9.35
59.9	319.649	913.175	9.35
60	319.74	915.888	9.35
60.1	319.604	916.792	9.35
60.2	319.74	919.731	9.35
60.3	319.785	920.861	9.35
60.4	319.785	923.348	9.35
60.5	319.875	924.252	9.35
60.6	319.83	926.512	9.3
60.7	319.92	927.869	9.3
60.8	319.966	930.129	9.3
60.9	320.011	931.486	9.3
61	319.875	933.52	9.3
61.1	319.966	935.329	9.3
61.2	319.966	936.685	9.3
61.3	320.101	938.494	9.3
61.4	320.101	939.624	9.3
61.5	320.146	942.337	9.3
61.6	320.237	943.467	9.3
61.7	320.056	945.501	9.3
61.8	320.192	946.406	9.3
61.9	320.192	948.892	9.3
62	320.192	949.344	9.3
62.1	320.101	952.057	9.3
62.2	320.101	952.735	9.3
62.3	320.146	955.448	9.3
62.4	319.875	955.674	9.3
62.5	319.875	958.613	9.3
62.6	319.785	958.613	9.3
62.7	319.74	962.004	9.3
62.8	319.559	962.004	9.3
62.9	319.468	964.943	9.3
63	319.333	964.943	9.3
63.1	319.378	968.107	9.3
63.2	319.514	968.107	9.3
63.3	319.423	971.046	9.3
63.4	319.514	971.046	9.3
63.5	319.468	974.211	9.3
63.6	319.604	974.211	9.3
63.7	319.604	977.15	9.3
63.8	319.785	977.15	9.3
63.9	319.92	980.089	9.3
64	319.92	980.089	9.3
64.1	320.101	983.027	9.3
64.2	319.92	983.027	9.3
64.3	320.101	986.192	9.3
64.4	320.056	986.192	9.3
64.5	320.011	988.453	9.3
64.6	320.056	988.453	9.3
64.7	320.146	991.618	9.3
64.8	320.192	991.844	9.3
64.9	320.192	994.104	9.25
65	320.327	994.104	9.25
65.1	320.237	997.269	9.25
65.2	320.327	997.269	9.25
65.3	320.282	999.756	9.25
65.4	320.056	999.982	9.25
65.5	320.192	1002.47	9.25
65.6	320.146	1002.47	9.25
65.7	320.101	1005.18	9.25
65.8	319.966	1005.18	9.25
65.9	320.011	1007.89	9.25
66	319.74	1007.89	9.25
66.1	319.649	1010.15	9.25
66.2	319.785	1010.38	9.25
66.3	319.514	1013.09	9.25
66.4	319.604	1013.32	9.25
66.5	319.378	1015.13	9.25
66.6	319.468	1015.13	9.25
66.7	319.423	1018.07	9.25
66.8	319.333	1018.07	9.25
66.9	319.423	1020.33	9.25
67	319.333	1020.33	9.25
67.1	319.423	1023.04	9.25
67.2	319.423	1023.27	9.25
67.3	319.423	1025.53	9.25
67.4	319.423	1025.75	9.2
67.5	319.378	1028.01	9.2
67.6	319.514	1028.47	9.2
67.7	319.514	1030.5	9.2
67.8	319.83	1030.73	9.2
67.9	319.649	1032.99	9.2
68	319.785	1033.21	9.2
68.1	319.785	1035.25	9.2
68.2	319.83	1035.47	9.2
68.3	319.875	1037.73	9.2
68.4	319.92	1037.73	9.2
68.5	319.966	1039.77	9.2
68.6	319.966	1039.99	9.2
68.7	320.146	1042.03	9.2
68.8	320.056	1042.26	9.2
68.9	320.146	1044.52	9.2
69	320.146	1044.74	9.2
69.1	320.192	1046.55	9.2
69.2	320.237	1046.78	9.2
69.3	320.237	1048.58	9.2
69.4	320.418	1048.81	9.2
69.5	320.373	1050.85	9.2
69.6	320.418	1051.07	9.2
69.7	320.282	1052.65	9.2
69.8	320.418	1052.88	9.2
69.9	320.282	1054.46	9.2
70	320.373	1054.69	9.2
70.1	320.373	1055.82	9.2
70.2	320.237	1056.72	9.2
70.3	320.327	1058.08	9.2
70.4	320.192	1058.76	9.2
70.5	320.237	1059.89	9.2
70.6	320.146	1060.34	9.2
70.7	320.101	1061.7	9.2
70.8	320.056	1062.37	9.2
70.9	319.92	1063.28	9.2
71	319.92	1063.73	9.2
71.1	319.875	1064.86	9.2
71.2	319.875	1065.99	9.2
71.3	319.83	1066.67	9.2
71.4	319.83	1067.57	9.2
71.5	319.649	1068.03	9.2
71.6	319.785	1069.16	9.2
71.7	319.83	1070.06	9.2
71.8	319.74	1070.96	9.2
71.9	319.785	1071.42	9.2
72	319.604	1073	9.2
72.1	319.604	1073.23	9.2
72.2	319.604	1073.23	9.2
72.3	319.559	1074.81	9.2
72.4	319.785	1076.16	9.2
72.5	319.649	1076.39	9.2
72.6	319.604	1077.52	9.2
72.7	319.604	1077.97	9.2
72.8	319.649	1079.56	9.2
72.9	319.74	1079.56	9.2
73	319.74	1081.14	9.2
73.1	319.559	1081.14	9.2
73.2	319.649	1082.49	9.2
73.3	319.785	1082.49	9.2
73.4	319.559	1084.3	9.2
73.5	319.74	1084.3	9.2
73.6	319.649	1086.11	9.2
73.7	319.604	1086.11	9.2
73.8	319.649	1087.69	9.2
73.9	319.604	1087.47	9.2
74	319.649	1087.47	9.2
74.1	319.559	1089.28	9.2
74.2	319.83	1089.28	9.2
74.3	319.604	1090.41	9.2
74.4	319.83	1092.21	9.2
74.5	319.649	1092.21	9.2
74.6	319.649	1093.34	9.2
74.7	319.74	1093.34	9.2
74.8	319.74	1093.34	9.2
74.9	319.83	1095.15	9.2
75	319.785	1096.28	9.2
75.1	319.74	1096.28	9.2
75.2	319.649	1096.28	9.2
75.3	319.649	1098.09	9.2
75.4	319.604	1098.09	9.2
75.5	319.74	1099.22	9.2
75.6	319.785	1101.03	9.2
75.7	319.83	1100.8	9.2
75.8	319.83	1100.8	9.2
75.9	319.74	1102.16	9.2
76	319.785	1102.16	9.2
76.1	319.649	1103.52	9.2
76.2	319.649	1104.65	9.2
76.3	319.649	1104.65	9.2
76.4	319.785	1104.65	9.2
76.5	319.875	1106.46	9.2
76.6	319.74	1106.46	9.2
76.7	319.83	1107.59	9.2
76.8	319.74	1107.59	9.2
76.9	319.74	1108.72	9.2
77	319.875	1108.72	9.2
77.1	319.74	1110.07	9.2
77.2	319.83	1110.3	9.2
77.3	319.875	1111.43	9.2
77.4	319.92	1111.43	9.2
77.5	319.74	1112.33	9.2
77.6	319.785	1112.33	9.2
77.7	319.83	1114.14	9.2
77.8	319.785	1114.37	9.2
77.9	319.83	1114.82	9.2
78	319.83	1115.05	9.2
78.1	319.875	1116.18	9.2
78.2	319.649	1116.4	9.2
78.3	319.785	1117.31	9.2
78.4	319.83	1117.31	9.2
78.5	319.785	1118.44	9.2
78.6	319.785	1118.66	9.2
78.7	319.785	1119.79	9.2
78.8	319.92	1119.79	9.2
78.9	319.74	1120.92	9.2
79	319.875	1120.92	9.2
79.1	319.74	1121.6	9.2
79.2	319.604	1121.83	9.2
79.3	319.649	1123.18	9.2
79.4	319.649	1123.41	9.2
79.5	319.785	1123.86	9.2
79.6	319.83	1124.09	9.2
79.7	319.83	1124.99	9.2
79.8	319.74	1125.22	9.2
79.9	319.74	1125.9	9.2
80	319.74	1126.12	9.2
80.1	319.785	1126.12	9.2
80.2	319.74	1127.48	9.2
80.3	319.649	1127.93	9.2
80.4	319.785	1128.38	9.2
80.5	319.649	1128.84	9.2
80.6	319.785	1129.29	9.2
80.7	319.649	1129.51	9.2
80.8	319.649	1129.74	9.2
80.9	319.649	1130.42	9.2
81	319.604	1130.87	9.2
81.1	319.785	1131.55	9.2
81.2	319.514	1132	9.2
81.3	319.74	1132	9.2
81.4	319.604	1132.68	9.2
81.5	319.649	1133.36	9.2
81.6	319.74	1133.81	9.2
81.7	319.559	1134.04	9.2
81.8	319.649	1134.71	9.2
81.9	319.604	1134.71	9.2
82	319.74	1135.62	9.2
82.1	319.604	1135.62	9.2
82.2	319.604	1136.97	9.2
82.3	319.559	1136.97	9.2
82.4	319.74	1137.65	9.2
82.5	319.559	1137.65	9.2
82.6	319.604	1138.56	9.2
82.7	319.649	1138.33	9.2
82.8	319.559	1139.46	9.2
82.9	319.604	1139.46	9.2
83	319.468	1141.27	9.2
83.1	319.514	1140.37	9.2
83.2	319.649	1141.04	9.2
83.3	319.74	1141.04	9.2
83.4	319.604	1142.17	9.2
83.5	319.604	1142.17	9.2
83.6	319.74	1142.63	9.2
83.7	319.74	1142.63	9.2
83.8	319.74	1143.53	9.2
83.9	319.649	1143.53	9.2
84	319.649	1144.21	9.2
84.1	319.74	1144.43	9.2
84.2	319.649	1145.34	9.2
84.3	319.785	1145.34	9.2
84.4	319.649	1145.56	9.2
84.5	319.83	1145.34	9.2
84.6	319.604	1146.7	9.2
84.7	319.74	1146.7	9.2
84.8	319.649	1147.37	9.2
84.9	319.559	1147.15	9.2
85	319.604	1148.28	9.2
85.1	319.649	1148.28	9.2
85.2	319.92	1149.18	9.2
85.3	319.875	1149.18	9.2
85.4	320.011	1150.09	9.2
85.5	320.011	1150.09	9.2
85.6	320.056	1150.54	9.2
85.7	320.056	1150.76	9.2
85.8	319.966	1151.44	9.2
85.9	320.011	1151.44	9.2
86	320.056	1151.89	9.2
86.1	320.056	1151.89	9.2
86.2	320.146	1152.8	9.2
86.3	320.192	1153.02	9.2
86.4	320.056	1153.7	9.2
86.5	320.192	1153.7	9.2
86.6	320.327	1154.38	9.2
86.7	320.237	1154.38	9.2
86.8	320.327	1154.83	9.2
86.9	320.282	1154.83	9.2
87	320.192	1155.74	9.2
87.1	320.237	1155.74	9.2
87.2	320.282	1155.96	9.2
87.3	320.327	1155.96	9.2
87.4	320.327	1156.87	9.2
87.5	320.373	1157.09	9.2
87.6	320.282	1157.32	9.2
87.7	320.373	1157.55	9.2
87.8	320.282	1158.22	9.2
87.9	320.282	1158.45	9.2
88	320.237	1158.22	9.2
88.1	320.282	1159.13	9.2
88.2	320.237	1159.58	9.2
88.3	320.101	1159.81	9.2
88.4	320.192	1160.03	9.2
88.5	320.056	1160.03	9.2
88.6	320.056	1160.71	9.2
88.7	320.056	1160.71	9.2
88.8	320.056	1161.16	9.2
88.9	320.056	1161.39	9.2
89	320.011	1161.61	9.2
89.1	320.101	1161.84	9.2
89.2	319.92	1162.52	9.2
89.3	320.011	1162.52	9.2
89.4	319.92	1162.97	9.2
89.5	319.966	1163.2	9.2
89.6	319.966	1163.2	9.2
89.7	319.875	1163.2	9.2
89.8	319.966	1163.88	9.2
89.9	319.83	1164.1	9.2
90	319.92	1164.33	9.2
90.1	319.875	1164.55	9.2
90.2	319.92	1164.78	9.2
90.3	319.785	1165.01	9.2
90.4	319.785	1165.46	9.2
90.5	319.785	1165.46	9.2
90.6	319.649	1165.91	9.2
90.7	319.92	1166.14	9.2
90.8	319.785	1165.91	9.2
90.9	319.92	1166.59	9.2
91	319.785	1163.65	9.2
91.1	319.83	1167.49	9.2
91.2	319.785	1167.72	9.2
91.3	319.785	1167.94	9.2
91.4	319.83	1167.94	9.2
91.5	319.785	1168.62	9.2
91.6	319.83	1168.85	9.2
91.7	319.649	1169.07	9.2
91.8	319.785	1169.07	9.2
91.9	319.785	1169.75	9.2
92	319.74	1169.75	9.2
92.1	319.649	1169.75	9.2
92.2	319.649	1169.98	9.2
92.3	319.875	1170.43	9.2
92.4	319.74	1170.66	9.2
92.5	319.74	1170.66	9.2
92.6	319.83	1170.66	9.2
92.7	319.559	1171.34	9.2
92.8	319.649	1171.34	9.2
92.9	319.74	1171.79	9.2
93	319.785	1172.01	9.2
93.1	319.649	1172.24	9.2
93.2	319.649	1172.24	9.2
93.3	319.514	1172.47	9.2
93.4	319.649	1172.47	9.2
93.5	319.559	1173.37	9.2
93.6	319.468	1173.14	9.2
93.7	319.514	1173.37	9.2
93.8	319.514	1173.37	9.2
93.9	319.649	1174.05	9.2
94	319.559	1174.05	9.2
94.1	319.649	1174.5	9.2
94.2	319.468	1174.5	9.2
94.3	319.559	1174.95	9.2
94.4	319.649	1174.95	9.2
94.5	319.559	1175.18	9.2
94.6	319.649	1174.95	9.2
94.7	319.514	1175.86	9.2
94.8	319.559	1175.86	9.2
94.9	319.559	1176.31	9.2
95	319.468	1176.31	9.2
95.1	319.604	1176.53	9.2
95.2	319.468	1176.53	9.2
95.3	319.649	1176.99	9.2
95.4	319.559	1176.99	9.2
95.5	319.74	1177.44	9.2
95.6	319.74	1177.67	9.2
95.7	319.604	1177.67	9.2
95.8	319.559	1177.44	9.2
95.9	319.559	1178.12	9.2
96	319.74	1178.12	9.2
96.1	319.604	1178.57	9.2
96.2	319.74	1168.85	9.2
96.3	319.604	1179.02	9.2
96.4	319.74	1178.8	9.2
96.5	319.604	1179.02	9.2
96.6	319.604	1179.02	9.2
96.7	319.604	1179.7	9.2
96.8	319.785	1180.15	9.2
96.9	319.83	1180.15	9.2
97	319.649	1180.15	9.2
97.1	319.785	1180.38	9.2
97.2	319.785	1180.38	9.2
97.3	319.83	1180.83	9.2
97.4	319.83	1180.83	9.2
97.5	319.785	1181.28	9.2
97.6	319.83	1181.06	9.2
97.7	319.83	1181.28	9.2
97.8	319.875	1181.51	9.2
97.9	319.83	1181.96	9.2
98	319.785	1181.73	9.2
98.1	319.785	1182.19	9.2
98.2	319.74	1181.96	9.2
98.3	319.83	1182.41	9.2
98.4	319.875	1182.41	9.2
98.5	319.875	1182.86	9.2
98.6	319.966	1182.64	9.2
98.7	319.966	1183.09	9.2
98.8	319.875	1183.09	9.2
98.9	319.92	1183.32	9.2
99	319.92	1183.32	9.2
99.1	319.875	1183.77	9.2
99.2	319.92	1183.77	9.2
99.3	319.92	1183.99	9.2
99.4	319.966	1183.99	9.2
99.5	319.966	1184.22	9.2
99.6	319.966	1184.67	9.2
99.7	319.875	1184.67	9.2
99.8	319.92	1184.9	9.2
99.9	320.011	1185.13	9.2
100	319.966	1185.58	9.2
100.1	320.056	1185.35	9.2
100.2	319.92	1185.58	9.2
100.3	320.011	1185.8	9.2
100.4	320.011	1185.8	9.2
100.5	320.011	1186.03	9.2
100.6	320.011	1186.03	9.2
100.7	320.011	1186.26	9.2
100.8	320.011	1186.48	9.2
100.9	320.056	1186.71	9.2
101	320.056	1186.93	9.2
101.1	320.146	1186.93	9.2
101.2	320.056	1187.16	9.2
101.3	320.056	1187.16	9.2
101.4	320.146	1187.16	9.2
101.5	320.146	1187.39	9.2
101.6	320.192	1187.61	9.2
101.7	320.146	1187.84	9.2
101.8	320.146	1188.06	9.2
101.9	320.146	1188.06	9.2
102	320.237	1188.29	9.2
102.1	320.101	1188.29	9.2
102.2	320.146	1188.97	9.2
102.3	320.192	1188.52	9.2
102.4	320.192	1189.19	9.2
102.5	320.327	1189.19	9.2
102.6	320.237	1189.42	9.2
102.7	320.327	1189.42	9.2
102.8	320.327	1189.65	9.2
102.9	320.327	1189.42	9.2
103	320.192	1189.87	9.2
103.1	320.237	1189.87	9.2
103.2	320.373	1190.32	9.2
103.3	320.237	1190.32	9.2
103.4	320.373	1190.32	9.2
103.5	320.237	1190.32	9.2
103.6	320.282	1190.78	9.2
103.7	320.282	1190.78	9.2
103.8	320.282	1191	9.2
103.9	320.373	1190.78	9.2
104	320.237	1191.23	9.2
104.1	320.282	1191.23	9.2
104.2	320.146	1191.45	9.2
104.3	320.237	1191.45	9.2
104.4	320.101	1191.91	9.2
104.5	320.101	1191.91	9.2
104.6	320.056	1191.91	9.2
104.7	320.011	1191.91	9.2
104.8	319.966	1192.13	9.2
104.9	319.92	1192.13	9.2
105	320.011	1192.36	9.2
105.1	319.966	1192.59	9.2
105.2	319.92	1192.81	9.2
105.3	319.74	1192.59	9.2
105.4	319.875	1192.59	9.2
105.5	319.92	1192.59	9.2
105.6	319.785	1193.49	9.2
105.7	319.83	1193.49	9.2
105.8	319.83	1193.49	9.2
105.9	319.83	1193.49	9.2
106	319.74	1193.94	9.2
106.1	319.74	1193.72	9.2
106.2	319.649	1194.17	9.2
106.3	319.559	1193.94	9.2
106.4	319.785	1194.62	9.2
106.5	319.74	1194.62	9.2
106.6	319.74	1194.39	9.2
106.7	319.649	1194.39	9.2
106.8	319.649	1195.3	9.2
106.9	319.604	1194.62	9.2
107	319.559	1195.07	9.2
107.1	319.604	1195.07	9.15
107.2	319.514	1195.3	9.15
107.3	319.649	1195.07	9.15
107.4	319.514	1195.3	9.15
107.5	319.514	1195.3	9.15
107.6	319.514	1195.75	9.15
107.7	319.649	1195.75	9.15
107.8	319.604	1195.75	9.2
107.9	319.559	1195.75	9.2
108	319.604	1196.2	9.2
108.1	319.514	1196.2	9.2
108.2	319.559	1196.43	9.15
108.3	319.559	1196.43	9.15
108.4	319.468	1196.65	9.15
108.5	319.604	1196.88	9.15
108.6	319.559	1196.65	9.15
108.7	319.559	1196.65	9.15
108.8	319.559	1196.88	9.15
108.9	319.785	1196.88	9.15
109	319.649	1196.88	9.15
109.1	319.649	1197.11	9.15
109.2	319.649	1197.33	9.15
109.3	319.604	1197.78	9.15
109.4	319.74	1197.33	9.15
109.5	319.74	1197.33	9.15
109.6	319.74	1198.01	9.15
109.7	319.604	1198.24	9.15
109.8	319.649	1198.01	9.15
109.9	319.74	1198.01	9.15
110	319.74	1198.24	9.15
110.1	319.74	1198.24	9.15
110.2	319.83	1198.46	9.15
110.3	319.92	1198.69	9.15
110.4	319.83	1198.69	9.15
110.5	319.92	1198.91	9.15
110.6	319.83	1198.91	9.15
110.7	319.875	1198.91	9.15
110.8	319.83	1198.91	9.15
110.9	319.83	1199.14	9.15
111	319.83	1199.14	9.15
111.1	319.74	1199.37	9.15
111.2	319.83	1199.59	9.15
111.3	319.83	1199.82	9.15
111.4	319.83	1199.82	9.15
111.5	319.92	1199.82	9.15
111.6	319.875	1199.82	9.15
111.7	319.875	1200.27	9.15
111.8	319.875	1200.27	9.15
111.9	319.875	1200.05	9.15
112	319.83	1200.05	9.15
112.1	319.92	1200.5	9.15
112.2	319.83	1200.5	9.15
112.3	319.83	1200.72	9.15
112.4	319.785	1200.72	9.15
112.5	319.83	1200.95	9.15
112.6	319.966	1200.95	9.15
112.7	319.875	1200.95	9.15
112.8	319.966	1200.95	9.15
112.9	319.875	1201.18	9.15
113	319.92	1201.18	9.15
113.1	319.785	1201.18	9.15
113.2	319.83	1201.18	9.15
113.3	319.83	1201.85	9.15
113.4	319.785	1201.85	9.15
113.5	319.92	1201.63	9.15
113.6	319.785	1201.85	9.15
113.7	319.83	1201.85	9.15
113.8	319.785	1201.85	9.15
113.9	319.875	1202.31	9.15
114	319.83	1202.31	9.15
114.1	319.74	1202.76	9.15
114.2	319.83	1202.76	9.15
114.3	319.83	1202.76	9.15
114.4	319.966	1202.53	9.15
114.5	319.74	1202.76	9.15
114.6	319.92	1202.76	9.15
114.7	319.875	1202.98	9.15
114.8	319.83	1202.98	9.15
114.9	319.875	1203.44	9.15
115	319.785	1203.44	9.15
115.1	319.92	1202.98	9.15
115.2	319.74	1202.98	9.15
115.3	319.875	1203.66	9.15
115.4	319.83	1203.66	9.15
115.5	319.875	1203.66	9.15
115.6	319.83	1203.66	9.15
115.7	319.875	1203.89	9.15
115.8	319.92	1203.89	9.15
115.9	319.785	1203.89	9.15
116	319.875	1203.66	9.15
116.1	319.74	1204.11	9.15
116.2	319.875	1204.34	9.15
116.3	319.74	1204.34	9.15
116.4	319.875	1204.34	9.15
116.5	319.875	1204.34	9.15
116.6	319.785	1204.34	9.15
116.7	319.875	1204.34	9.15
116.8	319.83	1204.34	9.15
116.9	319.83	1204.79	9.15
117	319.875	1204.79	9.15
117.1	319.83	1204.79	9.15
117.2	319.83	1204.57	9.15
117.3	319.875	1204.79	9.15
117.4	319.92	1205.02	9.15
117.5	319.83	1204.79	9.15
117.6	319.83	1204.57	9.15
117.7	319.74	1205.24	9.15
117.8	319.875	1205.24	9.15
117.9	319.74	1205.24	9.15
118	319.74	1205.24	9.15
118.1	319.785	1205.24	9.15
118.2	319.83	1205.24	9.15
118.3	319.785	1205.47	9.15
118.4	319.604	1205.47	9.15
118.5	319.74	1205.7	9.15
118.6	319.785	1205.7	9.15
118.7	319.785	1205.7	9.15
118.8	319.875	1205.7	9.15
118.9	319.875	1205.92	9.15
119	319.92	1206.15	9.15
119.1	319.785	1206.15	9.15
119.2	319.785	1206.15	9.15
119.3	319.83	1206.37	9.15
119.4	319.785	1206.37	9.15
119.5	319.74	1206.15	9.15
119.6	319.74	1206.15	9.15
119.7	319.875	1206.37	9.15
119.8	319.74	1206.83	9.15
119.9	319.83	1206.83	9.15
120	319.74	1206.83	9.15
120.1	319.83	1207.05	9.15
120.2	319.74	1207.05	9.15
120.3	319.604	1207.05	9.15
120.4	319.785	1206.83	9.15
120.5	319.83	1207.28	9.15
120.6	319.83	1207.28	9.15
120.7	319.74	1207.51	9.15
120.8	319.649	1207.73	9.15
120.9	319.74	1207.51	9.15
121	319.785	1207.73	9.15
121.1	319.649	1207.51	9.15
121.2	319.649	1207.51	9.15
121.3	319.74	1207.51	9.15
121.4	319.649	1207.96	9.15
121.5	319.83	1207.73	9.15
121.6	319.74	1207.96	9.15
121.7	319.74	1207.96	9.15
121.8	319.604	1208.18	9.15
121.9	319.649	1208.18	9.15
122	319.785	1208.18	9.15
122.1	319.74	1207.96	9.15
122.2	319.83	1208.41	9.15
122.3	319.785	1208.41	9.15
122.4	319.785	1208.64	9.15
122.5	319.649	1208.41	9.15
122.6	319.74	1208.64	9.15
122.7	319.74	1208.41	9.15
122.8	319.74	1208.18	9.15
122.9	319.83	1208.18	9.15
123	319.604	1208.86	9.15
123.1	319.649	1208.86	9.15
123.2	319.649	1209.09	9.15
123.3	319.875	1209.09	9.15
123.4	319.604	1209.09	9.15
123.5	319.604	1209.09	9.15
123.6	319.785	1209.09	9.15
123.7	319.74	1209.09	9.15
123.8	319.74	1209.54	9.15
123.9	319.74	1209.54	9.15
124	319.785	1209.54	9.15
124.1	319.74	1209.54	9.15
124.2	319.604	1209.77	9.15
124.3	319.74	1209.77	9.15
124.4	319.559	1209.77	9.15
124.5	319.74	1209.77	9.15
124.6	319.649	1210.22	9.15
124.7	319.649	1209.99	9.15
124.8	319.514	1209.99	9.15
124.9	319.514	1209.99	9.15
125	319.604	1209.99	9.15
125.1	319.468	1209.99	9.15
125.2	319.559	1209.99	9.15
125.3	319.514	1209.99	9.15
125.4	319.74	1210.67	9.15
125.5	319.559	1210.67	9.15
125.6	319.559	1210.22	9.15
125.7	319.514	1210.22	9.15
125.8	319.514	1210.67	9.15
125.9	319.559	1210.67	9.15
126	319.514	1210.67	9.15
126.1	319.604	1210.67	9.15
126.2	319.468	1211.12	9.15
126.3	319.514	1211.12	9.15
126.4	319.468	1210.67	9.15
126.5	319.559	1209.77	9.15
126.6	319.559	1211.35	9.15
126.7	319.559	1211.35	9.15
126.8	319.559	1211.35	9.15
126.9	319.423	1211.57	9.15
127	319.604	1211.57	9.15
127.1	319.378	1211.8	9.15
127.2	319.468	1211.57	9.15
127.3	319.514	1211.57	9.15
127.4	319.514	1212.03	9.15
127.5	319.604	1212.03	9.15
127.6	319.468	1212.03	9.15
127.7	319.604	1211.8	9.15
127.8	319.514	1212.03	9.15
127.9	319.514	1211.8	9.15
128	319.514	1212.03	9.15
128.1	319.514	1212.03	9.15
128.2	319.74	1212.25	9.15
128.3	319.604	1212.25	9.15
128.4	319.74	1212.48	9.15
128.5	319.514	1212.48	9.15
128.6	319.649	1212.48	9.15
128.7	319.559	1212.48	9.15
128.8	319.559	1212.25	9.15
128.9	319.514	1212.48	9.15
129	319.559	1212.93	9.15
129.1	319.604	1212.93	9.15
129.2	319.514	1212.93	9.15
129.3	319.604	1212.93	9.15
129.4	319.468	1212.93	9.15
129.5	319.604	1212.93	9.15
129.6	319.559	1212.93	9.15
129.7	319.604	1212.93	9.15
129.8	319.604	1212.93	9.15
129.9	319.649	1213.16	9.15
130	319.649	1213.16	9.15
130.1	319.514	1213.16	9.15
130.2	319.649	1213.16	9.15
130.3	319.649	1213.61	9.15
130.4	319.649	1213.16	9.15
130.5	319.649	1213.16	9.15
130.6	319.649	1213.38	9.15
130.7	319.649	1213.83	9.15
130.8	319.604	1213.61	9.15
130.9	319.649	1213.61	9.15
131	319.649	1213.83	9.15
131.1	319.649	1213.83	9.15
131.2	319.604	1213.83	9.15
131.3	319.604	1213.61	9.15
131.4	319.83	1214.06	9.15
131.5	319.74	1214.29	9.15
131.6	319.875	1214.06	9.15
131.7	319.785	1214.06	9.15
131.8	319.785	1214.06	9.15
131.9	319.74	1214.29	9.15
132	319.74	1214.29	9.15
132.1	319.785	1214.29	9.15
132.2	319.649	1214.06	9.15
132.3	319.83	1214.51	9.15
132.4	319.785	1214.51	9.15
132.5	319.83	1214.74	9.15
132.6	319.785	1214.74	9.15
132.7	319.785	1214.29	9.15
132.8	319.649	1214.74	9.15
132.9	319.785	1214.74	9.15
133	319.83	1214.74	9.15
133.1	319.649	1215.19	9.15
133.2	319.83	1214.97	9.15
133.3	319.649	1214.74	9.15
133.4	319.83	1214.74	9.15
133.5	319.74	1215.19	9.15
133.6	319.785	1215.19	9.15
133.7	319.785	1214.97	9.15
133.8	319.83	1214.97	9.15
133.9	319.83	1215.64	9.15
134	319.785	1215.87	9.15
134.1	319.83	1215.19	9.15
134.2	319.74	1215.87	9.15
134.3	319.74	1215.64	9.15
134.4	319.649	1215.64	9.15
134.5	319.74	1215.64	9.15
134.6	319.74	1215.64	9.15
134.7	319.559	1216.1	9.15
134.8	319.74	1215.87	9.15
134.9	319.559	1215.87	9.15
135	319.559	1215.87	9.15
135.1	319.468	1216.1	9.15
135.2	319.514	1216.1	9.15
135.3	319.604	1216.32	9.15
135.4	319.514	1216.1	9.15
135.5	319.604	1216.32	9.15
135.6	319.468	1216.55	9.15
135.7	319.604	1216.55	9.15
135.8	319.559	1216.32	9.15
135.9	319.559	1216.55	9.15
136	319.649	1216.77	9.15
136.1	319.604	1216.77	9.15
136.2	319.785	1216.55	9.15
136.3	319.559	1217	9.15
136.4	319.74	1216.77	9.15
136.5	319.74	1216.77	9.15
136.6	319.785	1216.77	9.15
136.7	319.785	1217	9.15
136.8	319.74	1216.55	9.15
136.9	319.83	1217	9.15
137	319.785	1217	9.15
137.1	319.92	1217.23	9.15
137.2	319.785	1217	9.15
137.3	319.875	1217	9.15
137.4	319.92	1217	9.15
137.5	319.966	1217.23	9.15
137.6	319.92	1217.23	9.15
137.7	320.011	1217.45	9.15
137.8	320.101	1217.45	9.15
137.9	319.875	1217.45	9.15
138	320.056	1217.45	9.15
138.1	320.056	1217.45	9.15
138.2	320.101	1217.45	9.15
138.3	320.011	1217.68	9.15
138.4	320.056	1217.9	9.15
138.5	320.146	1217.68	9.15
138.6	320.056	1216.55	9.15
138.7	320.056	1217.9	9.15
138.8	319.92	1217.9	9.15
138.9	320.056	1217.9	9.15
139	319.875	1217.9	9.15
139.1	319.74	1217.9	9.15
139.2	319.74	1218.13	9.15
139.3	319.559	1217.9	9.15
139.4	319.514	1218.13	9.15
139.5	319.378	1218.36	9.15
139.6	319.559	1218.58	9.15
139.7	319.423	1218.58	9.15
139.8	319.378	1218.36	9.15
139.9	319.378	1218.36	9.15
140	319.333	1218.36	9.15
140.1	319.514	1218.58	9.15
140.2	319.423	1218.36	9.15
140.3	319.785	1218.58	9.15
140.4	319.649	1218.58	9.15
140.5	319.83	1218.58	9.15
140.6	319.92	1218.58	9.15
140.7	319.83	1218.58	9.15
140.8	319.92	1219.03	9.15
140.9	319.966	1218.81	9.15
141	319.92	1218.81	9.15
141.1	319.92	1218.81	9.15
141.2	319.966	1219.26	9.15
141.3	320.011	1219.03	9.15
141.4	320.011	1219.03	9.15
141.5	319.92	1219.03	9.15
141.6	320.056	1219.03	9.15
141.7	320.192	1218.81	9.15
141.8	320.146	1219.03	9.15
141.9	320.146	1219.03	9.15
142	319.966	1219.26	9.15
142.1	319.966	1219.49	9.15
142.2	319.92	1219.26	9.15
142.3	319.649	1219.03	9.15
142.4	319.649	1219.49	9.15
142.5	319.468	1219.94	9.15
142.6	319.468	1219.26	9.15
142.7	319.242	1219.26	9.15
142.8	319.378	1219.49	9.15
142.9	319.242	1219.49	9.15
143	319.378	1218.58	9.15
143.1	319.468	1219.49	9.15
143.2	319.378	1220.16	9.15
143.3	319.559	1220.16	9.15
143.4	319.649	1219.94	9.15
143.5	319.875	1219.94	9.15
143.6	319.83	1220.16	9.15
143.7	319.92	1220.16	9.15
143.8	320.056	1220.16	9.15
143.9	320.146	1220.16	9.15
144	320.237	1220.62	9.15
144.1	320.192	1220.62	9.15
144.2	320.282	1220.16	9.15
144.3	320.327	1220.39	9.15
144.4	320.282	1220.39	9.15
144.5	320.192	1220.39	9.15
144.6	320.056	1220.62	9.15
144.7	319.92	1220.39	9.15
144.8	319.785	1220.84	9.15
144.9	319.83	1220.62	9.15
145	319.649	1220.84	9.15
145.1	319.604	1220.84	9.15
145.2	319.468	1220.84	9.15
145.3	319.514	1220.62	9.15
145.4	319.468	1220.84	9.15
145.5	319.604	1220.84	9.15
145.6	319.785	1221.07	9.15
145.7	319.649	1221.07	9.15
145.8	319.83	1221.07	9.15
145.9	319.74	1221.07	9.15
146	319.785	1221.07	9.15
146.1	319.875	1221.29	9.15
146.2	319.875	1221.29	9.15
146.3	319.92	1221.29	9.15
146.4	320.011	1221.52	9.15
146.5	320.011	1221.29	9.15
146.6	320.056	1221.29	9.15
146.7	320.056	1221.29	9.15
146.8	320.011	1221.52	9.15
146.9	319.966	1221.75	9.15
147	319.83	1221.75	9.15
147.1	319.83	1221.52	9.15
147.2	319.83	1221.75	9.15
147.3	319.559	1221.75	9.15
147.4	319.559	1221.75	9.15
147.5	319.333	1221.97	9.15
147.6	319.333	1221.97	9.15
147.7	319.333	1221.97	9.15
147.8	319.333	1221.75	9.15
147.9	319.423	1222.65	9.15
148	319.514	1221.97	9.15
148.1	319.649	1221.97	9.15
148.2	319.604	1221.97	9.15
148.3	319.83	1221.97	9.15
148.4	319.74	1216.1	9.15
148.5	319.875	1222.2	9.15
148.6	319.875	1223.1	9.15
148.7	319.92	1222.2	9.15
148.8	320.011	1222.2	9.15
148.9	319.966	1222.2	9.15
149	320.011	1222.43	9.15
149.1	320.056	1222.43	9.15
149.2	320.056	1222.65	9.15
149.3	320.101	1222.65	9.15
149.4	320.056	1222.65	9.15
149.5	320.146	1222.43	9.15
149.6	320.056	1222.65	9.15
149.7	320.011	1222.43	9.15
149.8	319.875	1222.65	9.15
149.9	319.785	1222.88	9.15
150	319.649	1222.88	9.15
150.1	319.604	1223.1	9.1
150.2	319.514	1223.1	9.1
150.3	319.378	1222.88	9.1
150.4	319.468	1222.88	9.1
150.5	319.287	1223.1	9.1
150.6	319.378	1222.88	9.1
150.7	319.333	1222.88	9.1
150.8	319.468	1222.88	9.05
150.9	319.559	1223.1	9.05
151	319.559	1223.1	9.05
151.1	319.785	1223.33	9.05
151.2	319.74	1223.1	9
151.3	319.966	1223.1	9
151.4	319.966	1223.1	9
151.5	320.056	1223.1	8.9
151.6	320.146	1222.88	8.9
151.7	320.146	1223.78	8.9
151.8	320.282	1223.56	8.9
151.9	320.237	1223.56	8.85
152	320.327	1223.33	8.85
152.1	320.327	1223.56	8.85
152.2	320.192	1223.33	8.85
152.3	320.056	1223.33	8.85
152.4	320.056	1223.33	8.85
152.5	319.92	1224.01	8.85
152.6	319.875	1223.78	8.85
152.7	319.875	1223.78	8.85
152.8	319.649	1223.78	8.85
152.9	319.559	1224.01	8.85
153	319.514	1223.78	8.85
153.1	319.423	1223.78	8.85
153.2	319.423	1223.78	8.85
153.3	319.514	1224.46	8.85
153.4	319.604	1224.01	8.85
153.5	319.604	1224.01	8.85
153.6	319.74	1224.46	8.85
153.7	319.74	1224.46	8.85
153.8	319.785	1224.01	8.85
153.9	319.875	1224.69	8.85
154	319.83	1224.46	8.85
154.1	320.011	1224.69	8.85
154.2	319.875	1224.46	8.85
154.3	320.101	1224.69	8.85
154.4	320.101	1224.69	8.85
154.5	320.056	1224.69	8.85
154.6	320.101	1224.69	8.85
154.7	320.101	1224.69	8.85
154.8	320.056	1224.46	8.85
154.9	320.056	1224.69	8.85
155	320.101	1224.69	8.85
155.1	319.92	1224.91	8.85
155.2	319.875	1224.91	8.85
155.3	319.785	1225.14	8.85
155.4	319.785	1225.14	8.85
155.5	319.559	1224.91	8.85
155.6	319.514	1224.91	8.85
155.7	319.468	1225.14	8.85
155.8	319.242	1225.14	8.85
155.9	319.333	1225.14	8.85
156	319.378	1225.14	8.85
156.1	319.423	1225.36	8.85
156.2	319.378	1225.36	8.85
156.3	319.514	1225.36	8.85
156.4	319.604	1225.36	8.85
156.5	319.785	1225.59	8.85
156.6	319.92	1225.82	8.85
156.7	319.785	1225.59	8.85
156.8	319.785	1225.36	8.85
156.9	319.875	1225.59	8.85
157	319.92	1225.36	8.85
157.1	319.92	1225.82	8.85
157.2	319.966	1225.82	8.85
157.3	320.056	1225.82	8.85
157.4	320.056	1225.59	8.85
157.5	320.146	1225.59	8.85
157.6	320.011	1225.59	8.85
157.7	320.101	1225.82	8.85
157.8	320.101	1225.82	8.85
157.9	320.011	1225.59	8.85
158	319.92	1225.59	8.85
158.1	319.785	1226.04	8.85
158.2	319.83	1226.27	8.85
158.3	319.468	1226.04	8.85
158.4	319.514	1226.04	8.85
158.5	319.378	1226.27	8.85
158.6	319.287	1226.27	8.85
158.7	319.287	1226.04	8.85
158.8	319.333	1225.82	8.85
158.9	319.378	1226.27	8.85
159	319.287	1226.49	8.85
159.1	319.378	1226.49	8.85
159.2	319.333	1226.27	8.85
159.3	319.423	1226.72	8.85
159.4	319.604	1226.72	8.85
159.5	319.559	1226.49	8.85
159.6	319.74	1226.49	8.85
159.7	319.83	1226.72	8.85
159.8	319.966	1226.95	8.85
159.9	319.966	1226.95	8.85
160	320.011	1226.72	8.9
160.1	320.011	1226.72	8.9
160.2	320.192	1226.95	8.9
160.3	320.192	1226.72	8.9
160.4	320.192	1226.49	8.9
160.5	320.463	1226.72	8.9
160.6	320.237	1227.17	8.9
160.7	320.282	1226.95	8.85
160.8	320.101	1226.95	8.85
160.9	320.056	1226.95	8.85
161	319.92	1227.17	8.85
161.1	319.966	1226.95	8.85
161.2	319.785	1226.95	8.85
161.3	319.604	1226.95	8.85
161.4	319.649	1227.4	8.85
161.5	319.604	1227.17	8.85
161.6	319.74	1227.17	8.85
161.7	319.559	1226.95	8.85
161.8	319.559	1227.4	8.85
161.9	319.604	1227.4	8.85
162	319.514	1227.4	8.85
162.1	319.649	1227.17	8.85
162.2	319.604	1227.62	8.85
162.3	319.785	1227.62	8.85
162.4	319.649	1227.17	8.85
162.5	319.74	1227.17	8.85
162.6	319.785	1227.62	8.85
162.7	319.875	1227.62	8.85
162.8	319.92	1227.4	8.85
162.9	319.83	1227.4	8.9
163	319.92	1226.27	8.9
163.1	319.875	1227.85	8.9
163.2	36.9382	1227.4	8.9
163.3	2.66751	1227.4	8.9
163.4	2.07975	1225.36	8.9
163.5	1.85369	1225.36	8.9
163.6	1.76327	1215.19	0.1
163.7	2.07975	1214.97	0.1
163.8	1.67285	1205.92	0.1
163.9	1.76327	1205.7	0.1
164	1.58242	1196.2	0.1
164.1	1.67285	1195.75	0.1
164.2	1.62763	1187.16	0.1
164.3	1.71806	1186.93	0.1
164.4	1.85369	1177.44	0.1
164.5	1.492	1177.44	0.1
164.6	1.76327	1168.4	0.1
164.7	1.71806	1168.4	0.1
164.8	1.71806	1159.35	0.1
164.9	1.62763	1158.9	0.1
165	1.58242	1151.22	0.1
165.1	1.94412	1150.76	0.1
165.2	1.62763	1142.63	0.1
165.3	1.71806	1142.17	0.1
165.4	1.58242	1134.71	0.1
165.5	1.85369	1134.26	0.1
165.6	1.53721	1126.8	0.1
165.7	1.53721	1126.58	0.1
165.8	1.62763	1119.57	0.1
165.9	1.44679	1119.12	0.1
166	1.71806	1112.56	0.1
166.1	1.44679	1111.88	0.1
166.2	1.67285	1105.55	0.1
166.3	1.53721	1105.1	0.1
166.4	1.62763	1099	0.1
166.5	1.53721	1098.32	0.1
166.6	1.492	1092.44	0.1
166.7	1.80848	1091.76	0.1
166.8	1.58242	1086.34	0.1
166.9	1.80848	1085.43	0.1
167	1.492	1080.23	0.1
167.1	1.58242	1079.78	0.1
167.2	1.53721	1075.03	0.1
167.3	1.492	1073.68	0.1
167.4	1.85369	1069.61	0.1
167.5	1.58242	1068.48	0.1
167.6	1.89891	1063.96	0.1
167.7	1.53721	1063.05	0.1
167.8	1.67285	1059.21	0.1
167.9	1.58242	1058.08	0.1
168	1.62763	1054.01	0.1
168.1	1.53721	1053.11	0.1
168.2	1.58242	1049.49	0.1
168.3	1.85369	1048.58	0.1
168.4	1.53721	1044.97	0.1
168.5	1.71806	1043.16	0.1
168.6	1.62763	1040.22	0.1
168.7	1.62763	1038.19	0.1
168.8	1.62763	1035.25	0.1
168.9	1.58242	1032.99	0.1
169	1.67285	1031.18	0.1
169.1	1.58242	1028.69	0.1
169.2	1.80848	1026.43	0.1
169.3	1.62763	1023.94	0.1
169.4	1.67285	1021.46	0.1
169.5	1.58242	1019.42	0.1
169.6	1.71806	1017.84	0.1
169.7	1.58242	1015.13	0.1
169.8	1.62763	1013.09	0.1
169.9	1.76327	1010.83	0.1
170	1.53721	1009.93	0.1
170.1	1.85369	1006.99	0.1
170.2	1.62763	1005.86	0.1
170.3	1.58242	1003.37	0.1
170.4	1.62763	1002.24	0.1
170.5	1.53721	999.304	0.1
170.6	1.85369	998.4	0.1
170.7	1.44679	995.461	0.1
170.8	1.71806	994.783	0.1
170.9	1.492	991.392	0.1
171	1.62763	990.94	0.1
171.1	1.53721	987.775	0.1
171.2	1.67285	987.323	0.1
171.3	1.62763	984.158	0.1
171.4	1.53721	983.932	0.1
171.5	1.80848	980.541	0.1
171.6	1.492	980.315	0.1
171.7	1.71806	977.15	0.1
171.8	1.58242	977.376	0.1
171.9	1.53721	973.985	0.1
172	1.62763	973.985	0.1
172.1	1.58242	970.142	0.1
172.2	1.67285	970.368	0.1
172.3	1.44679	966.977	0.1
172.4	1.62763	966.751	0.1
172.5	1.53721	964.264	0.1
172.6	1.71806	963.586	0.1
172.7	1.53721	960.647	0.1
172.8	1.58242	960.421	0.1
172.9	1.67285	957.031	0.1
173	1.58242	957.031	0.1
173.1	1.76327	954.092	0.1
173.2	1.58242	953.866	0.1
173.3	1.58242	951.153	0.1
173.4	1.492	950.927	0.1
173.5	1.62763	947.988	0.1
173.6	1.53721	947.988	0.1
173.7	1.44679	944.371	0.1
173.8	1.76327	944.597	0.1
173.9	1.44679	941.884	0.1
174	1.67285	941.658	0.1
174.1	1.492	938.494	0.1
174.2	1.53721	938.267	0.1
174.3	1.44679	935.555	0.1
174.4	1.492	935.781	0.1
174.5	1.80848	932.842	0.1
174.6	1.53721	932.842	0.1
174.7	1.85369	929.903	0.1
174.8	1.53721	930.129	0.1
174.9	1.71806	926.738	0.1
175	1.58242	927.417	0.1
175.1	1.53721	924.478	0.1
175.2	1.67285	924.252	0.1
175.3	1.53721	921.539	0.1
175.4	1.85369	921.087	0.1
175.5	1.58242	918.6	0.1
175.6	1.53721	918.6	0.1
175.7	1.53721	915.661	0.1
175.8	1.58242	915.435	0.1
175.9	1.492	912.949	0.1
176	1.492	912.723	0.1
176.1	1.85369	910.01	0.1
176.2	1.58242	909.784	0.1
176.3	1.80848	907.749	0.1
176.4	1.53721	907.523	0.1
176.5	1.62763	904.584	0.1
176.6	1.492	904.584	0.1
176.7	1.71806	902.324	0.1
176.8	1.71806	902.324	0.1
176.9	1.44679	899.385	0.1
177	1.62763	899.385	0.1
177.1	1.53721	896.898	0.1
177.2	1.62763	898.029	0.1
177.3	1.492	894.186	0.1
177.4	1.58242	894.186	0.1
177.5	1.62763	891.925	0.1
177.6	1.44679	891.473	0.1
177.7	1.80848	889.212	0.1
177.8	1.44679	888.986	0.1
177.9	1.53721	886.952	0.1
178	1.35636	886.5	0.1
178.1	1.492	884.465	0.1
178.2	1.492	883.561	0.1
178.3	1.53721	881.979	0.1
178.4	1.76327	881.3	0.1
178.5	1.492	879.492	0.1
178.6	1.71806	878.814	0.1
178.7	1.31115	877.231	0.1
178.8	1.492	876.779	0.1
178.9	1.53721	874.745	0.1
179	1.492	873.84	0.1
179.1	1.492	872.484	0.1
179.2	1.53721	872.032	0.1
179.3	1.71806	869.771	0.1
179.4	1.53721	869.319	0.1
179.5	1.53721	867.963	0.1
179.6	1.492	866.832	0.1
179.7	1.44679	865.476	0.1
179.8	1.492	864.346	0.1
179.9	1.492	862.989	0.1
180	1.80848	857.564	0.1
180.1	1.492	860.955	0.1
180.2	1.67285	859.825	0.1
180.3	1.53721	858.92	0.1
180.4	1.58242	857.79	0.1
180.5	1.44679	856.886	0.1
180.6	1.492	855.077	0.1
180.7	1.76327	854.399	0.1
180.8	1.53721	853.043	0.1
180.9	1.76327	852.591	0.1
181	1.44679	850.782	0.1
181.1	1.67285	850.33	0.1
181.2	1.53721	848.748	0.1
181.3	1.62763	848.296	0.1
181.4	1.71806	846.261	0.1
181.5	1.58242	846.035	0.1
181.6	1.62763	844.453	0.1
181.7	1.44679	844.453	0.1
181.8	1.67285	841.966	0.1
181.9	1.44679	841.966	0.1
182	1.67285	840.157	0.1
182.1	1.58242	840.157	0.1
182.2	1.53721	837.671	0.1
182.3	1.85369	837.671	0.1
182.4	1.62763	835.862	0.1
182.5	1.80848	836.088	0.1
182.6	1.67285	833.602	0.1
182.7	1.62763	833.828	0.1
182.8	1.492	831.793	0.1
182.9	1.53721	831.793	0.1
183	1.58242	829.532	0.1
183.1	1.53721	829.532	0.1
183.2	1.80848	827.95	0.1
183.3	1.58242	827.724	0.1
183.4	1.62763	825.916	0.1
183.5	1.492	825.689	0.1
183.6	1.53721	823.881	0.1
183.7	1.58242	824.107	0.1
183.8	1.67285	821.62	0.1
183.9	1.71806	822.073	0.1
184	1.492	820.038	0.1
184.1	1.71806	820.038	0.1
184.2	1.492	817.777	0.1
184.3	1.492	818.003	0.1
184.4	1.492	815.969	0.1
184.5	1.53721	815.969	0.1
184.6	1.76327	814.16	0.1
184.7	1.67285	814.16	0.1
184.8	1.85369	812.126	0.1
184.9	1.53721	812.126	0.1
185	1.76327	810.317	0.1
185.1	1.58242	810.091	0.1
185.2	1.58242	808.509	0.1
185.3	1.58242	808.283	0.1
185.4	1.62763	806.7	0.1
185.5	1.80848	806.248	0.1
185.6	1.71806	805.118	0.1
185.7	1.80848	804.892	0.1
185.8	1.53721	802.857	0.1
185.9	1.58242	802.857	0.1
186	1.58242	801.275	0.1
186.1	1.53721	801.275	0.1
186.2	1.85369	799.24	0.1
186.3	1.62763	799.24	0.1
186.4	1.76327	797.884	0.1
186.5	1.53721	797.884	0.1
186.6	1.44679	796.076	0.1
186.7	1.492	795.85	0.1
186.8	1.44679	794.267	0.1
186.9	1.58242	794.041	0.1
187	1.53721	792.459	0.1
187.1	1.62763	792.459	0.1
187.2	1.53721	790.65	0.1
187.3	1.53721	790.65	0.1
187.4	1.31115	790.65	0.1
187.5	1.35636	788.842	0.1
187.6	1.492	788.842	0.1
187.7	1.35636	787.485	0.1
187.8	1.71806	787.485	0.1
187.9	1.44679	785.677	0.1
188	1.58242	785.225	0.1
188.1	1.492	784.094	0.1
188.2	1.62763	783.868	0.1
188.3	1.44679	782.286	0.1
188.4	1.44679	782.286	0.1
188.5	1.71806	780.93	0.1
188.6	1.35636	780.93	0.1
188.7	1.71806	779.347	0.1
188.8	1.31115	779.121	0.1
188.9	1.58242	777.539	0.1
189	1.44679	777.313	0.1
189.1	1.492	775.956	0.1
189.2	1.58242	775.73	0.1
189.3	1.53721	774.6	0.1
189.4	1.94412	774.374	0.1
189.5	1.44679	772.791	0.1
189.6	1.62763	772.565	0.1
189.7	1.492	771.209	0.1
189.8	1.58242	771.209	0.1
189.9	1.53721	769.853	0.1
190	1.492	769.627	0.1
190.1	1.71806	768.27	0.1
190.2	1.492	767.818	0.1
190.3	1.76327	766.688	0.1
190.4	1.58242	766.236	0.1
190.5	1.58242	765.331	0.1
190.6	1.492	764.653	0.1
190.7	1.62763	763.749	0.1
190.8	1.71806	763.071	0.1
190.9	1.53721	762.393	0.1
191	1.80848	761.488	0.1
191.1	1.62763	761.262	0.1
191.2	1.62763	759.906	0.1
191.3	1.44679	759.68	0.1
191.4	1.492	758.776	0.1
191.5	1.58242	758.324	0.1
191.6	1.492	757.193	0.1
191.7	1.62763	756.967	0.1
191.8	1.492	756.063	0.1
191.9	1.76327	755.837	0.1
192	1.35636	754.254	0.1
192.1	1.58242	754.028	0.1
192.2	1.35636	753.124	0.1
192.3	1.492	752.898	0.1
192.4	1.71806	751.542	0.1
192.5	1.492	751.542	0.1
192.6	1.71806	749.959	0.1
192.7	1.492	749.959	0.1
192.8	1.53721	748.603	0.1
192.9	1.58242	748.603	0.1
193	307.442	747.473	0.1
193.1	319.016	747.247	0.1
193.2	319.333	745.664	0.1
193.3	319.423	745.664	0.1
193.4	319.378	752.672	9.5
193.5	319.423	752.898	9.5
193.6	319.333	762.619	9.5
193.7	319.378	762.619	9.5
193.8	319.333	772.791	9.5
193.9	319.423	773.017	9.5
194	319.559	782.512	9.5
194.1	319.468	782.738	9.5
194.2	319.74	792.459	9.5
194.3	319.649	792.459	9.5
194.4	319.785	801.727	9.5
194.5	319.875	801.727	9.5
194.6	320.011	810.77	9.5
194.7	320.011	810.996	9.5
194.8	320.192	819.36	9.5
194.9	320.282	819.586	9.5
195	320.056	828.176	9.5
195.1	320.011	827.95	9.5
195.2	319.92	835.862	9.55
195.3	319.92	835.862	9.55
195.4	319.83	843.774	9.55
195.5	319.83	843.774	9.55
195.6	319.74	851.234	9.55
195.7	319.559	851.234	9.55
195.8	319.514	858.694	9.55
195.9	319.468	858.92	9.55
196	319.423	865.702	9.55
196.1	319.333	865.702	9.55
196.2	319.242	872.936	9.5
196.3	319.197	873.162	9.5
196.4	319.152	879.492	9.5
196.5	319.242	879.944	9.5
196.6	319.197	885.822	9.5
196.7	319.378	886.048	9.5
196.8	319.468	891.699	9.5
196.9	319.604	891.925	9.5
197	319.785	898.255	9.5
197.1	319.875	898.481	9.5
197.2	320.101	903.68	9.5
197.3	320.011	904.132	9.5
197.4	320.146	909.332	9.5
197.5	320.011	909.558	9.5
197.6	319.966	914.531	9.5
197.7	319.966	915.209	9.45
197.8	319.92	920.409	9.45
197.9	319.966	920.635	9.45
198	319.875	925.156	9.45
198.1	319.966	925.608	9.45
198.2	319.875	929.903	9.45
198.3	319.83	930.581	9.45
198.4	319.785	934.877	9.45
198.5	319.559	935.103	9.45
198.6	319.514	939.398	9.45
198.7	319.287	940.076	9.4
198.8	319.333	943.919	9.4
198.9	319.197	944.823	9.4
199	319.242	948.666	9.4
199.1	319.287	949.797	9.4
199.2	319.378	952.283	9.4
199.3	319.649	953.64	9.4
199.4	319.875	956.804	9.4
199.5	320.056	957.935	9.4
199.6	319.92	961.326	9.4
199.7	320.011	962.456	9.4
199.8	320.056	965.395	9.4
199.9	320.056	966.751	9.4
[truncated: 22,012 more rows]
